# Supplementary material for: Systematical analysis reveals a strong cancer relevance of CREB1-regulated genes
Source: Cancer Cell Int. 2021 Oct 12;21:530. doi: 10.1186/s12935-021-02224-z (PMC8507136; doi:10.1186/s12935-021-02224-z)
Supplement: Supplementary file 2 — Additional file 2. RNA sequencing results. [file 12935_2021_2224_MOESM2_ESM.xlsx]

## Sheet: Sheet1
	QC	RNA sequencing quality control result
	Filter summary	RNA sequencing clean reads result
	Map rate	RNA sequence map rate

## Sheet: QC
Sample	Species	TotalRawReads	TotalrRNAFilterReads	TotalrRNAFilterReadsRatio	ProjectRawReads	ProjectCleanReads	ProjectCleanReadsBases	ProjectCleanReadsRatio	ReadsWithAdapter	ReadsWithAdapterRatio	ReadsWithLowQuality	ReadsWithLowQualityRatio	ReadWithNRateExceed	ReadWithNRateExceedRatio	ATseparateRatioofFq1	ATseparateRatioofFq2	CGseparateRatioofFq1	CGseparateRatioofFq2	GCofFq1	GCofFq2	Q20ofFq1	Q20ofFq2	Q30ofFq1	Q30ofFq2
WT_1_CL100126327_L02_538	Human	98927700	11237288	0.11359	85880684	84600606	8460040638	0.98509	0	0	1052718	0.01226	226082	0.00263	0.0271	0.022	0.0146	0.0063	0.5094	0.5093	0.9905	0.9841	0.9649	0.9507
WT_2_CL100126327_L02_539	Human	100788252	10722896	0.10639	88284912	86313634	8631342742	0.97767	0	0	1746028	0.01978	224578	0.00254	0.0254	0.0213	0.0139	0.0073	0.5106	0.5106	0.9892	0.9822	0.9642	0.9473
WT_3_CL100126327_L02_540	Human	86705128	8644902	0.0997	76560506	75929400	7592921110	0.99176	0	0	435194	0.00568	195414	0.00255	0.0262	0.0233	0.0148	0.0078	0.5057	0.5057	0.9911	0.9838	0.9661	0.9472
KO_2_1_CL100126327_L01_51	Human	69138232	8127012	0.11755	59973668	59356564	5935638982	0.98971	0	0	397478	0.00663	219508	0.00366	0.0212	0.0195	0.0127	0.0061	0.517	0.5177	0.9903	0.9808	0.9646	0.9397
KO_2_2_CL100126327_L01_517	Human	46626658	7182752	0.15405	38742620	37979022	3797890640	0.98029	0	0	619356	0.01599	143780	0.00371	0.0199	0.0178	0.0122	0.006	0.5427	0.5442	0.9904	0.9778	0.9651	0.9285
KO_2_3_CL100126327_L01_518	Human	57801004	8243004	0.14261	48722266	47815890	4781574822	0.9814	0	0	728318	0.01495	177598	0.00365	0.0216	0.0192	0.0126	0.0063	0.5317	0.5325	0.9901	0.9791	0.9653	0.9362
KO_3_1_CL100126327_L01_513	Human	85478664	12462718	0.1458	71669020	70880054	7087986520	0.98899	0	0	510742	0.00713	276894	0.00386	0.0208	0.0182	0.0117	0.0052	0.522	0.5229	0.9903	0.9809	0.9655	0.9409
KO_3_2_CL100126327_L01_514	Human	81993568	10851696	0.13235	69876484	68934948	6893477158	0.98653	0	0	673330	0.00964	266912	0.00382	0.0215	0.0185	0.013	0.0063	0.5158	0.5165	0.9903	0.9829	0.9658	0.9476
KO_3_3_CL100126327_L01_515	Human	80232878	7586062	0.09455	71386968	70720694	7072051974	0.99067	0	0	400858	0.00562	265276	0.00372	0.0223	0.02	0.0135	0.0069	0.4952	0.4957	0.9906	0.9831	0.9665	0.9481
KO_1_1_CL100126327_L01_510	Human	59839246	5254604	0.08781	53624448	53031472	5303133658	0.98894	0	0	394148	0.00735	198468	0.0037	0.0218	0.0204	0.0131	0.0069	0.4977	0.4984	0.9904	0.9817	0.9641	0.9406
KO_1_2_CL100126327_L01_511	Human	86096902	6956826	0.0808	77745366	76930436	7693023162	0.98952	0	0	521928	0.00671	292302	0.00376	0.0207	0.0184	0.0122	0.0059	0.4984	0.4988	0.9903	0.9824	0.9653	0.9455
KO_1_3_CL100126327_L01_512	Human	63439396	5290756	0.0834	57196864	56554494	5655435064	0.98877	0	0	436606	0.00763	205682	0.0036	0.0225	0.021	0.0124	0.0065	0.5012	0.5019	0.9906	0.9815	0.9662	0.9429
rescue_2_1_CL100137789_L02_514	Human	213317100	27640890	0.12958	179643724	173986758	17398640576	0.96851	0	0	2672838	0.01488	2981698	0.0166	0.0166	0.0162	0.0134	0.0104	0.4868	0.4874	0.9898	0.9841	0.9633	0.9539
rescue_2_2_CL100137789_L02_515	Human	111168546	13205360	0.11879	94802784	92752936	9275273024	0.97838	0	0	479182	0.00505	1570430	0.01657	0.0159	0.0151	0.0119	0.0053	0.486	0.4865	0.9922	0.9832	0.9712	0.9417
rescue_2_2_CL100137789_L02_51	Human	139622678	15396860	0.11027	120418186	117857976	11785772576	0.97874	0	0	611418	0.00508	1948384	0.01618	0.0166	0.0162	0.0127	0.006	0.4851	0.4858	0.9921	0.9816	0.9684	0.9348
rescue_2_3_CL100137790_L01_517	Human	181095724	26784706	0.1479	147459994	144732734	14473243788	0.98151	0	0	1930454	0.01309	795912	0.0054	0.0146	0.0139	0.0133	0.0057	0.4854	0.4864	0.9922	0.9828	0.9705	0.9431
rescue_3_1_CL100137790_L01_518	Human	207282164	36706814	0.17709	163181706	160344230	16034391264	0.98261	0	0	1955466	0.01198	881218	0.0054	0.0154	0.0152	0.0142	0.0064	0.4863	0.4871	0.9918	0.983	0.9686	0.9467
rescue_3_2_CL100137790_L01_519	Human	188644752	9892354	0.05244	171231180	169211448	16921112494	0.9882	0	0	1210858	0.00707	807390	0.00472	0.018	0.0165	0.0144	0.0067	0.4802	0.4807	0.9924	0.9851	0.9719	0.9533
rescue_3_3_CL100137790_L01_520	Human	200625804	13309654	0.06634	178973304	174544960	17454461912	0.97526	0	0	3559692	0.01989	867610	0.00485	0.0155	0.0147	0.0126	0.0072	0.4888	0.49	0.9918	0.982	0.9713	0.9425
rescue_1_1_CL100137789_L02_511	Human	234226356	22877134	0.09767	204708920	199907156	19990677760	0.97654	0	0	1418152	0.00693	3381218	0.01652	0.015	0.0149	0.0127	0.0089	0.4889	0.4897	0.9913	0.9832	0.9691	0.9441
rescue_1_2_CL100137789_L02_512	Human	174560124	12294596	0.07043	157240386	153800532	15380025268	0.97812	0	0	856324	0.00545	2583320	0.01643	0.0166	0.0163	0.0148	0.0094	0.4862	0.4871	0.9915	0.9837	0.9698	0.9454
rescue_1_3_CL100137789_L02_513	Human	221844032	37172546	0.16756	178561948	174564206	17456385272	0.97761	0	0	1007816	0.00564	2986638	0.01673	0.0156	0.0159	0.0143	0.0096	0.495	0.4959	0.9916	0.9828	0.9692	0.9423

## Sheet: Filter summary
Sample	Total Raw Reads(Mb)	Total Clean Reads(Mb)	Total Clean Bases(Gb)	Clean Reads Q20(%)	Clean Reads Q30(%)	Clean Reads Ratio(%)
rescue_2_1	179.64	173.99	17.4	98.69	95.86	96.85
rescue_2_2	215.22	210.61	21.06	98.72	95.38	97.86
rescue_2_3	147.46	144.73	14.47	98.75	95.68	98.15
rescue_3_1	163.18	160.34	16.03	98.74	95.77	98.26
rescue_3_2	171.23	169.21	16.92	98.88	96.26	98.82
rescue_3_3	178.97	174.54	17.45	98.69	95.69	97.53
rescue_1_1	204.71	199.91	19.99	98.72	95.66	97.65
rescue_1_2	157.24	153.8	15.38	98.76	95.76	97.81
rescue_1_3	178.56	174.56	17.46	98.72	95.58	97.76
WT_1	85.88	84.6	8.46	98.73	95.78	98.51
WT_2	88.28	86.31	8.63	98.57	95.58	97.77
WT_3	76.56	75.93	7.59	98.75	95.66	99.18
KO_2_1	59.97	59.36	5.94	98.56	95.22	98.97
KO_2_2	38.74	37.98	3.8	98.41	94.68	98.03
KO_2_3	48.72	47.82	4.78	98.46	95.08	98.14
KO_3_1	71.67	70.88	7.09	98.56	95.32	98.9
KO_3_2	69.88	68.93	6.89	98.66	95.67	98.65
KO_3_3	71.39	70.72	7.07	98.69	95.73	99.07
KO_1_1	53.62	53.03	5.3	98.61	95.23	98.89
KO_1_2	77.75	76.93	7.69	98.63	95.54	98.95
KO_1_3	57.2	56.55	5.66	98.61	95.46	98.88

## Sheet: Map rate
Sample	Total CleanReads	Total MappingRatio	Uniquely MappingRatio	Total GeneNumber	Total TranscriptNumber
rescue_2_1	173986758	36.16	32.59	18058	27837
rescue_2_2	210610912	40.39	36.39	18330	28554
rescue_2_3	144732734	35.85	32.27	17984	27471
rescue_3_1	160344230	33.14	29.71	18003	27547
rescue_3_2	169211448	35.43	31.92	18216	28072
rescue_3_3	174544960	35.45	31.75	18063	27806
rescue_1_1	199907156	34.43	30.94	18122	28060
rescue_1_2	153800532	34.13	30.82	17835	27362
rescue_1_3	174564206	35.59	31.96	18163	27876
WT_1	84600606	40.19	35.69	17472	26378
WT_2	86313634	39.84	35.29	17519	26412
WT_3	75929400	42.11	37.38	17380	26200
KO_2_1	59356564	53.86	48.05	16622	24805
KO_2_2	37979022	60.85	54.11	16101	23428
KO_2_3	47815890	53.62	47.66	16441	24251
KO_3_1	70880054	49.7	44.26	16962	25559
KO_3_2	68934948	47.41	42.17	16989	25471
KO_3_3	70720694	41.4	36.83	17012	25520
KO_1_1	53031472	42.6	37.99	16810	24880
KO_1_2	76930436	42.07	37.59	17215	25911
KO_1_3	56554494	42.4	37.84	16888	24945
