# Supplementary material for: Systematical analysis reveals a strong cancer relevance of CREB1-regulated genes
Source: Cancer Cell Int. 2021 Oct 12;21:530. doi: 10.1186/s12935-021-02224-z (PMC8507136; doi:10.1186/s12935-021-02224-z)
Supplement: Supplementary file 3 — Additional file 3. CREB1 differencial expressed gene list and CREB1 commonly expressed gene list. [file 12935_2021_2224_MOESM3_ESM.xlsx]

## Sheet: Sheet1
	All CREB1 DEGs	DEGs from all CREB1 KO/WT and CREB1 rescue/KO cell clones performed by DESeq2
	Commonly regulated DEGs	Significant DEGs have silimar patterns in at least 2 paired clones in either CREB1 KO/WT or CREB1 rescue/KO comparison
	Commonly opposite DEGs	Significant DEGs have similar paterns in at least 2 paired clones in CREB1 KO/WT comparison but have opposite patterns in CREB1 rescue/KO comparison
	*pattern means genes were upregulated or downregulated in DEGs

## Sheet: All CREB1 DEGs
Gene	log2FC(KO1/WT)	Padj(KO1/WT)	log2FC(KO2/WT)	Padj(KO2/WT)	log2FC(KO3/WT)	Padj(KO3/WT)	log2FC(rescue1/KO1)	Padj(rescue1/KO1)	log2FC(rescue2/KO2)	Padj(rescue2/KO2)	log2FC(rescue3/KO3)	Padj(rescue3/KO3)
MRAP2	-0.897788	0.689181	0.303707	0.856103	-1.10839	0.576359	1.01682	0.446599	1.92012	0.0275814	1.96583	0.0275814			log2FC < -1
UCA1	-1.51513	0.030953	3.60563	4.98262e-21	-0.469586	0.466501	9.42051	8.95689e-96	4.18458	4.11816e-206	7.87412	4.11816e-206			log2FC > 1
ADORA1	-5.33043	0.00510996	-5.00867	0.00396788	-5.54796	0.00285554	9.1574	1.55331e-13	8.18223	2.24149e-11	9.84947	2.24149e-11			Padj < 0.05
CD163L1	-6.37656	1.28772e-05	-1.23891	0.0981009	-5.63229	0.000134447	7.3106	7.91516e-09	2.75632	5.37624e-11	6.60616	5.37624e-11
ELOVL6	-0.585931	0.624111	1.1047	0.128533	1.63318	0.0215115	6.2734	6.31116e-32	4.72033	1.19535e-44	4.12989	1.19535e-44
OASL	-2.58484	0.0950185	-1.76249	0.166521	-1.99232	0.138361	6.03005	2.07251e-11	3.34107	2.19112e-05	4.46309	2.19112e-05
ADAMTS2	-0.56182	0.863553	2.76011	0.0893305	2.12862	0.263846	5.97617	3.63011e-06	2.3781	2.15367e-05	4.66931	2.15367e-05
PCDH1	-0.363998	0.640708	-0.608289	0.324089	-1.11369	0.0824063	5.93995	4.22863e-113	5.95025	3.82886e-79	6.9616	3.82886e-79
SLCO5A1	-1.99441	0.100754	-1.42845	0.169518	-1.06476	0.326112	1.10614	0.271944	1.72353	0.0336585	1.50994	0.0336585
HLA-F	-2.82918	0.0559823	-3.02629	0.0353259	-3.05019	0.0322755	5.601	5.09955e-10	5.82959	5.52658e-08	5.75714	5.52658e-08
ANK2	-5.80424	9.31858e-05	-6.44427	3.18049e-06	-4.54383	5.70016e-05	5.51461	2.41308e-05	7.92151	1.75226e-10	2.39168	1.75226e-10
TSPAN5	-1.21249	0.325992	-0.610078	0.55946	0.3807	0.734983	5.49901	3.23519e-21	4.81984	5.81627e-19	4.24149	5.81627e-19
B4GALNT2	-2.94343	0.000768308	-2.40379	0.00226013	-2.80491	0.000567961	5.49215	3.5942e-21	3.78005	4.89973e-12	5.74195	4.89973e-12
TLR1	-0.368266	0.822127	-1.74207	0.197931	-1.47403	0.277805	1.14502	0.130988	2.52906	0.0121769	2.02429	0.0121769
MFSD2A	0.0159164	0.99434	1.92296	0.0740018	2.19249	0.0506616	5.21156	3.31981e-11	2.20668	5.45865e-06	2.48259	5.45865e-06
MGC39584	-0.684086	0.767555	-2.69911	0.164413	-1.73909	0.38438	1.15152	0.296685	3.35797	0.0212088	2.05143	0.0212088
CRLF2	0.206264	0.888861	1.45624	0.0743829	1.30835	0.145362	5.17853	2.09409e-26	3.48879	9.42377e-22	4.21731	9.42377e-22
DHRS2	-2.71561	3.39092e-05	-0.400156	0.443563	-2.35128	5.50709e-05	5.0269	3.58212e-24	1.41615	9.92359e-07	4.84045	9.92359e-07
AKNAD1	0.671855	0.643115	-0.561652	0.677093	-0.021028	0.990081	1.17232	0.108923	2.64521	0.00208893	2.40417	0.00208893
TGFA	-2.50412	0.000436082	1.4777	0.000830924	-1.36525	0.0208351	5.02235	3.23001e-22	1.64986	6.54051e-17	3.92051	6.54051e-17
SORCS1	-1.40484	0.326923	-1.37957	0.266413	-1.37584	0.29092	5.00803	6.84964e-13	5.75095	3.62699e-14	4.24853	3.62699e-14
PSMB9	-0.170152	0.877535	-0.368976	0.643309	0.48348	0.543495	4.96678	6.49695e-50	4.47167	4.87973e-29	4.50072	4.87973e-29
PI3	-2.21411	0.0282168	1.212	0.0462955	-2.15004	0.0206088	4.94771	7.91029e-13	3.32138	1.64733e-39	4.53368	1.64733e-39
SPOCK1	-1.27013	0.0385328	-1.96368	0.00163645	-1.4492	0.0130144	4.83461	1.25405e-51	6.08289	1.16627e-43	4.78391	1.16627e-43
ZMIZ1-AS1	-1.39855	0.505181	-0.781691	0.643613	-0.203058	0.920811	4.68242	4.4812e-07	4.48419	1.29904e-08	2.67086	1.29904e-08
TMEM86A	-3.40006	0.0523263	-3.88159	0.0181997	-3.53652	0.0336564	4.63585	6.42144e-05	5.33418	2.70811e-05	4.0883	2.70811e-05
IFIH1	0.131718	0.952735	-2.98997	0.0921729	0.788541	0.631532	4.63565	5.43734e-13	7.78387	2.42569e-10	4.26285	2.42569e-10
CREB3L3	1.85486	0.181297	-1.54855	0.402065	1.60796	0.234845	4.59975	2.44414e-26	6.15016	7.00372e-07	4.74098	7.00372e-07
PIK3AP1	0.104223	0.952094	1.39153	0.145846	1.70746	0.0823027	4.59478	5.96772e-15	3.2539	1.58594e-14	3.68408	1.58594e-14
HERC6	-1.75394	0.0362645	-2.01677	0.0137729	-0.984918	0.200133	4.4908	1.19709e-19	4.61994	1.8709e-15	3.7026	1.8709e-15
GBP2	-1.09331	0.32115	-5.105	0.000416004	-1.791	0.0805949	4.43455	3.64532e-21	8.94807	2.31644e-13	5.56002	2.31644e-13
GBP3	-1.88006	0.0236515	-0.659605	0.353421	-1.46397	0.0518599	4.36583	2.00514e-16	2.35959	6.7043e-09	3.75226	6.7043e-09
SLC22A15	-2.79746	8.10997e-07	-3.60224	1.6614e-07	-1.95508	6.84901e-05	4.34923	2.26338e-26	5.45842	3.53712e-21	3.61699	3.53712e-21
BDKRB2	-4.32707	1.49058e-08	-4.29928	5.99704e-08	-6.11672	3.36577e-07	4.25083	7.78136e-11	3.79846	6.11135e-08	6.41187	6.11135e-08
EHF	-3.83463	0.0553542	-0.0664953	0.969984	-2.20774	0.257089	4.2064	0.00391591	2.81027	0.000594841	2.52145	0.000594841
KIAA1244	-0.634855	0.412513	-1.11099	0.0850261	-0.713851	0.309519	4.18824	2.51558e-50	4.21508	3.55133e-33	4.22298	3.55133e-33
FAM129A	-4.29963	1.53433e-107	-4.01653	1.90414e-92	-4.01384	5.65249e-112	4.18465	8.76866e-148	4.32724	3.76657e-156	4.3173	3.76657e-156
GJA3	-0.385654	0.822467	0.195925	0.879491	-1.27409	0.373643	4.1749	6.70852e-14	3.97524	8.57962e-16	5.81025	8.57962e-16
IFI16	-1.16544	0.00852535	-2.71683	2.11258e-07	-0.810937	0.060544	4.16114	8.30271e-67	7.21348	3.59969e-69	2.70298	3.59969e-69
TMEM255B	-0.625772	0.686071	-0.0428558	0.974839	0.93178	0.420719	4.1023	9.18894e-13	2.64621	4.12966e-07	3.07609	4.12966e-07
NOX5	1.86647	0.447146	3.67428	0.0288049	3.33401	0.0744441	4.08372	1.45617e-05	2.39709	2.83564e-05	2.97109	2.83564e-05
COL6A2	1.29123	0.186722	2.00325	0.00974189	1.70006	0.047457	4.02769	8.66552e-31	2.42981	2.13317e-14	4.18677	2.13317e-14
FAM184A	-2.46495	0.14078	-2.57537	0.0955964	-1.20551	0.412885	4.01524	2.28117e-05	4.05261	0.000252117	3.78764	0.000252117
SLC16A14	-0.644243	0.356657	-0.948284	0.116527	-0.648722	0.309355	3.96673	6.01189e-38	3.9621	3.83784e-26	4.26539	3.83784e-26
TTPA	-1.38416	0.59414	0.214003	0.91457	0.120648	0.959242	3.96501	0.00108455	2.96286	0.000533838	2.4845	0.000533838
SCN8A	-4.02519	0.041357	-3.70342	0.0350383	-5.20451	0.00487069	3.8858	0.00894249	3.84458	0.00641456	3.73824	0.00641456
RNASE4	-1.48175	0.301635	-3.32615	0.0346414	-0.507831	0.706314	3.78216	2.96861e-07	5.29816	2.57878e-05	3.26279	2.57878e-05
IL12A	-2.34476	0.0615763	-0.20748	0.843428	-1.12737	0.299159	3.78049	6.51868e-06	1.51618	0.00350693	2.85782	0.00350693
C3orf65	-1.93411	0.110633	-0.0853546	0.936852	-1.59409	0.141219	3.77201	2.85017e-07	2.34935	4.25847e-07	3.64734	4.25847e-07
SATB1	-2.94232	9.60162e-10	0.000606543	1	-3.23515	3.15908e-11	3.74135	3.12457e-22	1.83323	6.65949e-22	3.28323	6.65949e-22
SPEG	-0.674379	0.405521	0.662923	0.269183	-0.529378	0.483599	3.72388	7.61379e-28	2.64608	4.41354e-26	4.21241	4.41354e-26
TPTE2P6	-4.2058	0.00422309	-1.29616	0.164196	-3.80595	0.00243542	3.71021	0.00205236	1.84019	0.00106523	4.22529	0.00106523
CLMN	-1.03083	0.0797923	-2.02057	0.000711978	-1.18062	0.0325686	3.66917	2.73405e-37	5.05407	9.73703e-33	4.26125	9.73703e-33
RNASEL	-0.318644	0.902533	-2.24693	0.261503	-0.574518	0.791905	3.63186	8.26601e-07	6.09531	1.04621e-06	3.22315	1.04621e-06
METTL7B	-0.100543	0.925048	-1.1906	0.12634	1.10506	0.0792192	3.62056	2.26104e-26	4.6015	4.16528e-19	2.61785	4.16528e-19
SPRY4	1.05941	0.158616	1.4374	0.0202853	1.08407	0.122327	3.60847	4.44301e-40	2.46402	3.88415e-19	3.18927	3.88415e-19
ANG	-1.39398	0.180388	-1.66355	0.0823203	-1.16245	0.223504	3.59594	6.90179e-11	3.71549	9.16013e-09	3.67727	9.16013e-09
AOX1	-2.55454	4.13757e-14	-1.614	1.40935e-07	-1.83677	1.37739e-09	3.57644	3.14979e-46	2.59933	7.30214e-34	2.62514	7.30214e-34
ITGAD	1.68308	0.436191	2.15361	0.201265	1.91829	0.316304	3.54872	2.03706e-06	2.13275	0.002214	2.96397	0.002214
CA9	1.2068	0.0542019	0.284687	0.686302	1.17005	0.0530278	3.52849	1.3634e-50	3.81798	2.66971e-29	3.14204	2.66971e-29
LRRC8C	0.414063	0.640944	0.823958	0.198153	0.892275	0.194434	3.52636	1.27326e-30	3.63877	9.50896e-35	3.09504	9.50896e-35
CXorf57	-2.59114	8.50291e-05	-3.64493	8.47031e-06	-1.30554	0.0241531	3.52226	1.23601e-14	5.15013	6.79524e-14	1.88539	6.79524e-14
ST3GAL6	-0.435889	0.772206	-0.197238	0.868768	-0.17415	0.899369	3.52161	1.47308e-11	2.88238	9.00718e-08	3.41243	9.00718e-08
GRAMD1C	-0.974643	0.263058	-2.64423	0.00620788	-1.07674	0.177233	3.52023	1.04846e-17	5.17284	1.156e-11	4.04005	1.156e-11
CDCP1	-1.28565	8.71934e-18	-0.441624	0.00291919	-0.510772	0.000809976	3.51266	8.28524e-299	2.68759	8.08748e-212	2.74399	8.08748e-212
TNNT1	-0.675182	0.732844	-2.91843	0.101787	0.00546727	0.997897	3.5047	1.78816e-07	5.98527	1.58589e-06	3.6321	1.58589e-06
AKAP6	-2.62079	0.000910825	-2.36583	0.00145557	-2.54346	0.000610317	3.4798	1.9388e-10	3.41139	1.84443e-10	3.88342	1.84443e-10
DPF3	-4.02377	0.022878	-2.23434	0.0929961	-3.3461	0.036208	3.45996	0.0156543	3.07923	0.00170584	2.79216	0.00170584
TRIM2	-2.3598	3.41154e-11	-1.21282	0.000132645	-2.02864	1.01126e-09	3.45147	1.90569e-39	2.61689	4.3683e-35	3.69504	4.3683e-35
PLA1A	-1.85583	0.218079	-3.31631	0.0379334	0.129687	0.931332	3.43808	7.17558e-05	3.65291	0.005632	2.19986	0.005632
ZC4H2	2.23135	0.293094	5.36961	0.000208446	3.46451	0.0420886	3.43095	3.4669e-05	2.04984	2.18729e-08	1.45326	2.18729e-08
LOC100130238	-2.90889	0.000220435	-1.39735	0.0220603	-1.75989	0.00536958	3.41501	3.9038e-08	1.77797	4.86754e-05	2.25443	4.86754e-05
MTRNR2L8	1.81169	0.0751719	1.94298	0.0277451	2.62862	0.00475916	3.36826	0.00223749	4.20798	5.25232e-05	3.10585	5.25232e-05
AIM1	-0.58022	0.0497939	-0.147721	0.615428	-0.583804	0.0374991	3.32651	4.66574e-118	2.98431	4.11492e-102	3.63528	4.11492e-102
C14orf132	0.583426	0.691021	-0.755962	0.573197	0.907613	0.454074	3.32622	3.57893e-14	4.99367	5.54563e-11	3.36769	5.54563e-11
NEUROG2	-3.09075	0.0237589	-2.4108	0.0374911	-1.41535	0.20049	3.30979	0.00110466	3.33058	9.99564e-05	1.91484	9.99564e-05
ARRDC4	-0.0241941	0.963292	-1.69888	2.29539e-06	-1.39779	4.50623e-05	3.27139	5.40676e-109	5.07361	4.41202e-94	5.00921	4.41202e-94
CFB	-0.554572	0.324576	0.512382	0.239999	-0.303292	0.581458	3.26992	2.14067e-38	2.97432	8.62713e-46	2.84798	8.62713e-46
PGM5	-1.14908	0.0497939	-1.4201	0.00902638	-1.73849	0.00191531	3.26224	1.38384e-32	3.78339	1.51947e-31	4.26605	1.51947e-31
OAF	-0.197011	0.514759	0.616277	0.00338784	0.874803	3.61885e-05	3.24766	2.38461e-105	2.26572	1.20711e-55	2.03904	1.20711e-55
EVA1A	-2.96807	7.351e-05	-1.09896	0.0554813	-1.16518	0.0510894	3.2268	6.05761e-08	1.15472	0.00435338	1.46429	0.00435338
HSPA6	1.60896	0.267767	1.43083	0.263526	3.07668	0.00694332	3.22307	1.35954e-09	3.03677	6.22974e-07	1.22828	6.22974e-07
UNC13A	0.124784	0.79168	0.441688	0.159565	-0.167938	0.683754	3.20225	2.58457e-84	2.75355	2.76704e-62	3.40792	2.76704e-62
PCDHB2	-1.32977	0.317248	0.832482	0.37814	-0.128864	0.924899	3.19029	4.73938e-06	2.09565	4.84966e-07	1.15879	4.84966e-07
FBXO16	-1.97769	0.315693	-2.37357	0.18294	-1.79285	0.316874	3.17741	0.00139386	4.48529	6.37859e-05	3.55336	6.37859e-05
ALOXE3	-0.244999	0.75038	-2.34414	0.0011698	0.169185	0.802283	3.16387	3.10541e-31	4.85905	2.82906e-17	2.67921	2.82906e-17
ABCA1	-2.06607	6.29886e-11	-2.96469	1.59346e-14	-2.30166	2.74915e-13	3.15248	3.34675e-45	4.39504	1.07184e-43	3.53219	1.07184e-43
MTRNR2L2	1.80819	0.0622996	2.0315	0.0158372	2.61981	0.00324167	3.14804	0.00154343	3.76171	6.52753e-05	2.69005	6.52753e-05
PRKG2	-1.74062	0.303196	-1.07573	0.438881	-0.76977	0.608622	3.14701	0.00173382	2.48006	0.00404683	1.53978	0.00404683
HLF	0.648256	0.752838	1.06788	0.469072	-2.09311	0.329198	3.13769	8.14812e-06	2.84346	9.38204e-06	5.05309	9.38204e-06
HERC5	-0.421111	0.362563	0.424808	0.245341	-0.45807	0.277852	3.13451	1.49129e-53	2.5482	6.54254e-43	3.21855	6.54254e-43
FAM105A	-0.966586	1.29938e-05	-0.0988187	0.683815	-0.499112	0.0272153	3.12275	1.27291e-100	2.55429	2.72926e-81	2.45217	2.72926e-81
MTRNR2L6	1.25775	0.158021	1.69674	0.0211679	2.39215	0.00162739	3.09683	0.00433616	3.43336	0.000837375	2.51903	0.000837375
SLC1A1	0.0804036	0.894319	1.8952	7.90351e-10	-0.119879	0.81392	3.08984	2.74509e-59	1.85144	3.17656e-40	3.65124	3.17656e-40
TCHH	-2.1567	0.269034	-4.28701	0.0173544	-2.40341	0.186521	3.07493	0.00309237	4.24834	0.00151665	3.3234	0.00151665
SYTL2	-1.7378	0.000224501	-1.58591	0.00045707	-1.25778	0.0043405	3.06997	1.17762e-22	2.62343	8.73521e-16	3.41298	8.73521e-16
FRMD4B	-6.30174	2.31592e-05	-0.8436	0.293412	-6.51927	9.65706e-06	3.03238	0.0442665	1.55682	0.00317371	3.93571	0.00317371
DENND2C	-2.95993	0.00175758	-1.34683	0.070419	-1.6882	0.0310148	3.02109	1.76846e-05	2.52626	1.20426e-07	2.03194	1.20426e-07
CYP1A1	-0.483545	0.408994	0.0579015	0.915152	-0.243342	0.66847	3.01936	1.81343e-27	2.59268	2.33648e-23	1.9156	2.33648e-23
TXNIP	-0.730262	2.34221e-06	-1.7219	5.38715e-30	-1.52737	4.54993e-25	3.0079	2.02561e-180	4.03642	2.41984e-272	4.41314	2.41984e-272
BTN3A1	-0.780762	0.00491189	0.484998	0.0397062	-0.116671	0.719352	2.99123	2.86987e-73	1.8095	1.00124e-42	2.43777	1.00124e-42
PSD3	-0.947628	2.21153e-05	-0.505843	0.0201481	-0.572172	0.0122821	2.96184	4.28556e-101	2.60728	3.23094e-81	2.93922	3.23094e-81
SPRY1	0.736314	0.317758	1.74158	0.00100565	1.77026	0.00122201	2.96079	2.46213e-20	2.09704	3.63082e-15	1.80095	3.63082e-15
NIPAL1	-0.865403	0.465575	-0.0816531	0.938035	-0.241965	0.832909	2.94772	1.18574e-06	2.18302	2.78202e-05	2.64051	2.78202e-05
BTN3A3	-1.20048	0.0788715	-2.76058	0.000455131	-1.69388	0.00942622	2.94265	8.28133e-16	4.53419	6.73116e-13	3.83329	6.73116e-13
AGT	-2.54327	0.00432013	-3.68549	0.000643455	-3.46406	0.000363896	2.92693	2.16639e-06	4.33102	1.91706e-06	2.76251	1.91706e-06
TEX19	1.23704	0.0365236	1.05415	0.0568369	0.82136	0.187384	2.89287	1.20415e-32	2.04299	3.95178e-13	4.97751	3.95178e-13
IGF2BP2	-0.493196	0.0101846	0.95317	1.32877e-09	-0.447584	0.016816	2.87877	1.46632e-147	1.75441	4.20245e-73	2.92573	4.20245e-73
HOMER2	0.397958	0.724033	1.52338	0.0314763	-0.0519962	0.96453	2.87092	6.08718e-14	2.93813	6.04648e-24	2.97368	6.04648e-24
LGALS9C	-0.0563714	0.950647	0.222687	0.720863	0.149244	0.841967	2.81884	2.67071e-20	1.10258	0.000758497	3.07234	0.000758497
ANGPTL4	0.464228	0.332492	0.302092	0.484831	0.787511	0.0477254	2.81742	9.01269e-49	1.90828	3.64998e-18	1.48835	3.64998e-18
SESN3	-1.57316	0.104285	-1.4444	0.0967109	-2.65389	0.00927099	2.80677	6.71741e-07	4.5237	8.18183e-16	3.53404	8.18183e-16
ETV5	1.47898	3.2078e-09	1.95063	2.49838e-16	0.912791	0.000702919	2.80329	6.38723e-122	1.70423	1.98663e-47	3.29834	1.98663e-47
NPL	-1.49882	0.107061	-2.16644	0.0173629	-1.96008	0.0277595	2.7795	1.79502e-08	4.11615	1.31217e-10	3.66202	1.31217e-10
MMD	-0.139869	0.855224	-0.287065	0.60174	0.819676	0.097727	2.77412	2.66911e-26	3.09576	6.50167e-27	2.17623	6.50167e-27
CASS4	-0.997156	0.670488	-2.59089	0.195124	-1.24713	0.546965	1.98978	0.0531768	2.96085	0.0367551	2.17005	0.0367551
SLC7A8	-0.740308	0.0672783	-0.555586	0.132958	-0.198153	0.65816	2.74432	1.31801e-34	2.82747	5.63479e-35	2.86477	5.63479e-35
SQRDL	-1.20617	0.000890716	-0.75911	0.0268131	-0.653536	0.0739472	2.72088	1.78767e-37	1.67448	1.67011e-15	2.12456	1.67011e-15
ELOVL3	-0.224823	0.83228	0.485533	0.495403	-1.27752	0.128483	2.71215	1.1081e-11	1.9033	1.59559e-07	3.24797	1.59559e-07
CAMK2N2	-1.52339	0.00252141	-0.817903	0.0775615	-0.603548	0.23169	2.7052	4.60153e-17	2.02732	3.85718e-12	1.98505	3.85718e-12
RAET1L	-0.0983533	0.965272	0.706177	0.630015	0.122293	0.951272	2.69995	0.000731715	1.97136	0.00375433	2.8378	0.00375433
MTRNR2L10	-1.3211	0.342998	-1.76865	0.168667	-0.707312	0.577493	2.69385	0.00854122	3.74943	0.000732926	2.1475	0.000732926
PALM2-AKAP2	2.9325	0.0319762	-2.51045	0.174935	2.54456	0.0631016	2.67901	8.20876e-08	5.64414	1.49898e-05	1.12695	1.49898e-05
NPTXR	-0.8296	0.000143612	-0.559369	0.00773711	-0.897359	2.17263e-05	2.67484	4.78506e-97	2.4015	5.8788e-77	2.97992	5.8788e-77
ACVRL1	-0.970316	0.554634	-1.90092	0.214216	-0.289415	0.853631	2.65935	0.00124598	3.06368	0.0086813	2.23955	0.0086813
TLR3	0.188008	0.921746	-3.79235	0.0209204	-0.882379	0.571232	2.65056	9.10277e-06	6.02338	2.5149e-06	3.781	2.5149e-06
ENDOD1	0.324354	0.572975	1.22328	0.00129902	1.28084	0.00108129	2.63056	5.31423e-33	2.04636	1.33222e-27	2.33122	1.33222e-27
TP53I11	-0.565414	0.294284	-0.638438	0.169461	-0.108681	0.85327	2.619	1.38956e-24	3.16069	1.64354e-29	1.94423	1.64354e-29
WDR31	-0.736419	0.646128	-0.986885	0.455474	-0.25405	0.867227	2.6187	0.000266674	2.76747	0.000749736	2.66387	0.000749736
HLA-F-AS1	-1.09394	0.361942	-3.17813	0.0206286	-1.3736	0.207876	2.60748	9.61026e-06	3.90191	0.000539498	3.16658	0.000539498
MTRNR2L1	1.00582	0.18046	1.47206	0.0165165	1.96894	0.0022238	2.60577	0.00298207	2.75918	0.00094639	1.71997	0.00094639
LINC00673	0.359535	0.556813	0.992672	0.019224	0.849611	0.0659786	2.59623	1.26399e-26	1.98059	1.28397e-18	2.05699	1.28397e-18
PPP2R2C	2.9987	1.48588e-15	4.27679	5.28094e-33	3.40311	1.56651e-20	2.58721	3.9643e-73	1.16842	2.7942e-22	1.7566	2.7942e-22
LGALS9B	0.599859	0.577555	-0.159941	0.876635	1.02657	0.241329	2.58677	1.68395e-12	1.81548	0.000253353	2.36057	0.000253353
MALL	0.239392	0.574589	0.839663	0.00392876	0.629963	0.0510173	2.58461	3.41233e-56	1.6453	6.75409e-26	2.24751	6.75409e-26
LINC01085	-0.53821	0.769853	-1.18315	0.424598	-0.517825	0.74763	2.57035	0.000362872	3.71332	5.31419e-05	2.38241	5.31419e-05
HOXA3	-3.03576	2.30726e-23	-1.81296	1.30419e-11	-2.31211	6.80978e-18	2.56799	7.03607e-25	2.11418	1.9647e-26	2.03448	1.9647e-26
KRT15	-1.54302	0.081564	-1.11342	0.155103	-0.696742	0.411169	2.56379	3.38369e-06	1.90974	0.000282305	2.2138	0.000282305
HCAR2	-0.158115	0.936742	-2.5588	0.132629	0.116505	0.945997	2.55113	0.000194258	5.06292	7.28074e-05	1.24839	7.28074e-05
CASP1	-1.46235	0.265977	-0.837449	0.453957	-2.28787	0.0759856	2.54985	0.00054583	1.91702	0.00299697	2.43909	0.00299697
CPA4	-0.822865	0.000881227	0.0549423	0.840894	0.0324373	0.923165	2.54933	2.91436e-65	1.48925	2.03936e-27	2.14767	2.03936e-27
RAB17	-2.33661	0.000456556	-2.59034	0.000182955	-1.37229	0.0188142	2.5492	8.00875e-07	2.20677	0.000224662	1.60898	0.000224662
B3GNT5	-1.55599	7.3795e-07	-1.23419	4.56958e-05	-1.41254	3.09067e-06	2.54777	6.17737e-31	2.50973	1.304e-30	2.60503	1.304e-30
MAL2	-1.88191	2.97235e-30	-1.31327	4.73051e-16	-1.35951	4.45998e-18	2.53572	3.46627e-87	1.38731	2.09789e-28	1.98158	2.09789e-28
MAOA	-0.47883	0.808842	-1.12577	0.472671	-0.209223	0.905712	2.52884	0.00101104	2.42124	0.014845	2.1105	0.014845
FAM26F	-1.89761	0.190808	-1.65876	0.188702	-1.1267	0.385925	2.52105	0.0069172	2.02667	0.0265574	1.57229	0.0265574
MYB	-0.188009	0.82094	0.54597	0.304477	0.256586	0.698149	2.48349	2.14797e-14	2.03624	8.071e-13	2.12099	8.071e-13
NKX3-1	-1.07508	4.40641e-05	-0.0289518	0.923368	-0.954691	0.000159616	2.48229	2.41982e-47	1.19245	5.2249e-16	2.02924	5.2249e-16
KCNH1	0.361521	0.715858	-0.661438	0.444604	0.739367	0.338009	2.47086	4.81039e-11	1.68045	0.00305125	2.00379	0.00305125
RASEF	-1.7125	4.04375e-14	-1.27922	7.57399e-09	-1.81424	3.5875e-16	2.46692	7.25045e-49	1.96778	3.17971e-33	2.3499	3.17971e-33
EPHB3	0.20585	0.901976	-0.33498	0.797796	1.31614	0.206583	2.46336	4.75952e-05	2.01712	0.00860847	1.64564	0.00860847
ERO1LB	1.69204	0.482116	0.0979045	0.970865	1.38695	0.546784	2.45664	0.000211471	4.52995	5.06608e-05	2.46284	5.06608e-05
GPR162	-2.80413	0.0114408	-2.92718	0.00694531	-1.94992	0.0455271	2.44824	0.00367957	2.7749	0.0015797	1.83888	0.0015797
CHRM1	-1.29183	0.129575	-0.221529	0.777068	-0.456216	0.584303	2.44774	2.0622e-06	2.04679	6.06813e-07	1.6963	6.06813e-07
FAM222A-AS1	1.55038	0.417829	1.63391	0.299481	1.12201	0.555921	2.44209	0.000290086	2.27741	0.0010217	3.53206	0.0010217
HLA-B	-0.605297	0.00568823	0.200622	0.35749	-0.205566	0.410872	2.43891	2.01029e-60	1.11729	4.30476e-14	2.06483	4.30476e-14
SEMA6D	-3.01349	1.87249e-09	-4.12565	5.11637e-12	-2.70707	1.69164e-08	2.43094	1.17876e-12	3.49364	2.31768e-13	2.7483	2.31768e-13
DRGX	2.45762	0.178321	2.6936	0.0802587	1.70475	0.373155	2.4195	5.19095e-05	1.94498	0.00148051	3.08137	0.00148051
CCL26	-1.33107	0.0966564	-1.26525	0.0802587	-1.15105	0.122651	2.41233	1.1408e-07	2.22539	4.27869e-06	2.56646	4.27869e-06
GLI3	-0.372724	0.130429	-1.43927	2.11896e-10	-0.180848	0.482718	2.39738	1.5766e-90	4.05861	1.8001e-143	2.57274	1.8001e-143
KLF14	1.50529	0.367821	1.99819	0.129003	1.09877	0.510273	2.37242	0.000189458	2.80931	1.03243e-06	2.0952	1.03243e-06
HOMER1	-1.10134	5.34572e-06	-0.393579	0.100473	-0.57066	0.0210112	2.36911	9.50939e-57	1.72127	3.62007e-35	1.86048	3.62007e-35
BMF	-1.75109	0.000121484	-1.80967	5.19912e-05	-1.8884	2.03446e-05	2.36764	1.14961e-17	4.00597	2.76362e-41	2.57359	2.76362e-41
NCALD	-2.9152	0.00275375	-2.59685	0.00375731	-1.631	0.0361976	2.36533	0.00305881	1.98771	0.00992444	3.13819	0.00992444
TUBB2B	-0.587687	0.589526	0.447696	0.582929	-0.00370866	0.99765	2.35806	1.35275e-06	1.73968	1.23622e-05	1.77336	1.23622e-05
KHDRBS3	3.0266	0.0471771	4.03102	0.00172143	3.4406	0.0156647	2.35626	3.4923e-06	2.2571	3.50395e-08	1.76033	3.50395e-08
LHX6	-1.25623	7.351e-05	-0.0233347	0.948309	-0.723756	0.0198274	2.35244	2.35834e-28	1.05578	4.43012e-09	1.72422	4.43012e-09
ROBO3	-0.642695	0.427937	-0.874823	0.201095	0.0112409	0.990237	2.35193	6.45514e-11	3.0222	1.48892e-13	2.64007	1.48892e-13
EGLN3	0.333232	0.606814	1.07296	0.0136276	0.744177	0.133293	2.34559	3.80964e-21	1.17745	2.92671e-07	2.20294	2.92671e-07
PDGFRL	1.06681	0.274856	2.02856	0.00522787	2.07945	0.00618225	2.33575	6.01303e-08	1.02429	0.00642578	1.11743	0.00642578
PTGER2	0.959937	0.725432	-2.1875	0.345004	1.14001	0.631642	2.32775	0.00373914	4.20602	0.00170957	1.29667	0.00170957
PSG5	-1.53687	0.000133228	-0.929416	0.0141762	-1.92593	1.13781e-06	2.29683	1.91304e-23	1.56919	3.94638e-13	3.69376	3.94638e-13
SIRT4	-0.281904	0.82686	0.475399	0.585219	-0.594136	0.576827	2.29597	2.252e-05	1.56428	0.00112098	2.51279	0.00112098
LEPREL2	-1.80206	2.89711e-06	-1.53527	3.4764e-05	-1.58966	1.68192e-05	2.27542	5.65954e-17	1.52285	4.1645e-08	1.94816	4.1645e-08
SAMD9L	-2.70523	1.26019e-09	0.0784766	0.856518	-2.01491	4.68445e-07	2.27377	1.08009e-09	1.30899	5.39901e-08	2.12357	5.39901e-08
PPFIA4	1.15078	0.00811061	-0.200671	0.718158	0.783428	0.0867766	2.27238	1.76843e-31	3.05548	2.55005e-23	2.67536	2.55005e-23
KALRN	-0.909283	0.12229	-0.597978	0.258736	-0.259935	0.676334	2.26023	1.68651e-12	2.01725	9.99624e-11	1.84814	9.99624e-11
ULBP2	-0.838869	0.083517	-0.338664	0.453692	0.0531814	0.925447	2.25614	6.04854e-15	1.43624	2.12073e-07	1.24957	2.12073e-07
NOV	0.462246	0.19855	0.826934	0.0039359	0.621706	0.0488752	2.25405	9.10047e-40	1.56478	5.08502e-20	1.26391	5.08502e-20
PSMB8	-1.03901	5.51605e-07	-0.917593	5.58175e-06	-0.463405	0.0341858	2.25341	7.76225e-58	1.84371	8.25144e-37	1.43726	8.25144e-37
TIAM2	-1.46183	0.0150494	-0.756805	0.16425	-1.42539	0.0122752	2.25102	2.70967e-08	1.60102	1.1191e-05	2.50223	1.1191e-05
BSN	-1.18246	0.000108738	-0.219693	0.480275	-0.513473	0.0965522	2.2464	1.31431e-28	1.16912	7.88844e-11	1.52804	7.88844e-11
SMAD9	-0.401528	0.689181	-0.594386	0.459734	-0.367328	0.681371	2.23904	8.40736e-08	3.73235	3.95088e-16	2.8412	3.95088e-16
SYPL2	-1.4377	0.00017961	-0.472871	0.198721	-1.07507	0.00368103	2.18251	1.16512e-16	2.00711	1.28926e-18	1.41365	1.28926e-18
PADI3	2.57108	0.028031	0.315637	0.83862	2.09551	0.0787229	2.17725	5.70527e-08	2.41898	0.00332811	2.66883	0.00332811
MOXD1	-0.272007	0.906534	-3.34713	0.0611121	-0.220894	0.911676	2.17214	0.00537893	5.21986	5.45429e-05	2.46474	5.45429e-05
MVB12B	-1.79813	3.94846e-06	1.17144	1.59673e-05	-1.02741	0.00306486	2.16379	2.23214e-12	1.10662	1.29265e-11	1.53738	1.29265e-11
ZNF365	0.689902	0.225883	1.47221	0.000653994	0.994223	0.0417802	2.15677	2.74981e-17	1.5217	1.20659e-11	2.39023	1.20659e-11
MTUS1	-0.0329795	0.913798	-0.857107	6.75279e-07	-0.278845	0.173554	2.14773	4.218e-60	3.04047	7.68365e-111	2.22442	7.68365e-111
FGF13	-5.37182	0.000302835	-0.919003	0.203924	-3.37132	0.000384591	2.70458	0.0646276	2.6517	1.91536e-09	1.64952	1.91536e-09
SHC2	0.622669	0.733359	0.23465	0.881378	-0.577439	0.751025	2.14567	0.000213146	2.80015	3.28513e-05	3.8648	3.28513e-05
DUSP9	-0.430988	0.032475	-0.373582	0.0418242	0.0844676	0.729135	2.13899	8.56364e-65	1.47914	4.19366e-30	1.20843	4.19366e-30
CDK14	-0.822299	0.00987596	-0.996941	0.000960309	-0.594305	0.0579737	2.13892	8.62696e-31	3.50618	2.37723e-67	1.78008	2.37723e-67
TSPAN33	0.697143	0.173036	1.47177	0.000206702	1.14097	0.00840566	2.12881	3.58155e-19	1.36458	3.45197e-10	1.71965	3.45197e-10
DNAAF3	-0.704102	0.300307	-2.07551	0.00177637	-1.40228	0.0219583	2.11996	9.74777e-12	3.72028	4.78967e-14	3.42757	4.78967e-14
PRTG	0.407847	0.245303	0.73141	0.00861913	0.489653	0.120042	2.11214	3.39227e-36	1.79713	1.22933e-26	2.20847	1.22933e-26
C10orf10	0.672995	0.513224	-1.00114	0.312471	0.0457783	0.968911	2.11127	7.60495e-09	3.36309	2.94314e-08	2.5605	2.94314e-08
BTBD8	-0.43247	0.818307	-1.79618	0.260065	0.228225	0.887602	2.1083	0.00420416	3.49001	0.00239504	2.24376	0.00239504
USP27X	1.67404	0.345093	0.108332	0.958132	-0.30428	0.89641	2.09335	0.000418848	4.07348	9.78405e-06	4.30053	9.78405e-06
SLC25A21	-1.79119	0.00447123	-1.19348	0.0353961	-0.98748	0.09119	2.08593	2.05834e-06	1.2068	0.00306579	1.44556	0.00306579
USP51	0.00915598	0.996366	-0.700505	0.611593	0.00252432	0.999308	2.07781	0.000310508	3.53495	8.39008e-07	2.11316	8.39008e-07
TLE6	3.89187	0.0259522	3.84163	0.0150716	3.92254	0.0206679	2.07742	6.94214e-05	2.17633	8.20626e-05	2.76476	8.20626e-05
ALOX5	2.54296	0.000146761	1.17526	0.116183	2.29	0.000670345	2.07109	6.24991e-16	3.06663	2.10051e-15	2.52956	2.10051e-15
HIVEP2	-0.474284	0.0261756	-0.767997	6.01427e-05	-1.20283	4.06798e-10	2.04846	9.79878e-56	2.22804	5.14342e-58	2.6259	5.14342e-58
LINC00341	0.436035	0.734711	-0.705525	0.525658	0.512862	0.645086	2.04258	4.39075e-06	3.74869	8.18877e-09	2.71263	8.18877e-09
YPEL2	-0.432684	0.42201	-1.46422	0.00180483	-0.674914	0.150563	2.04135	1.43982e-17	3.4771	1.14144e-25	2.75969	1.14144e-25
SNX29P1	-0.175194	0.939709	-0.0917023	0.958279	0.977194	0.546684	2.04131	0.0082876	1.74967	0.0266101	1.84873	0.0266101
SPINT2	-0.582482	0.392276	0.210851	0.714095	0.213928	0.745429	2.03823	1.48233e-09	1.16328	0.00010493	1.30614	0.00010493
SLC6A15	0.0436678	0.886853	0.153106	0.453957	0.287041	0.158882	2.02108	9.41466e-55	1.64409	1.44601e-34	1.81301	1.44601e-34
MYO1D	-1.26412	0.388353	-0.720124	0.555931	-1.46114	0.274782	2.01362	0.0191182	2.67435	0.00024153	1.04502	0.00024153
CD44	-0.199747	0.0490139	0.42669	5.08156e-07	-0.0705166	0.540664	2.01078	3.00301e-139	1.39116	3.24741e-67	2.02841	3.24741e-67
DEPTOR	0.563499	0.327903	-0.930454	0.100857	-0.248455	0.699743	2.00614	1.54208e-18	3.28761	1.00192e-18	3.17974	1.00192e-18
VGF	0.140494	0.78446	0.137785	0.727116	0.397418	0.300179	2.00381	2.55304e-23	1.19183	4.94233e-08	1.23721	4.94233e-08
PRRX2	1.24589	0.00209125	1.29583	0.000584174	0.700128	0.115008	2.00012	2.73794e-22	2.0568	7.18763e-22	2.53681	7.18763e-22
BTN2A2	-0.690959	0.343208	-0.135219	0.839307	-0.730479	0.271644	1.99519	3.7458e-08	1.65168	5.37698e-07	2.35377	5.37698e-07
NR5A2	0.0257017	0.964054	-1.04151	0.00709144	-0.442253	0.281292	1.97632	1.14428e-23	3.17613	8.48789e-32	2.29513	8.48789e-32
LOC100499489	0.106873	0.93091	0.961152	0.170514	0.542922	0.526322	1.97229	6.80407e-06	1.40329	0.00020593	1.76171	0.00020593
GPIHBP1	-2.7349	0.0110486	-4.6689	0.00122591	-2.50479	0.0110106	1.97164	0.0354906	3.87511	0.00468808	2.05936	0.00468808
HOXA1	-0.539269	0.313958	-0.0645936	0.900212	-0.0676883	0.907971	1.96798	1.36766e-11	1.42932	2.79684e-07	1.4718	2.79684e-07
SBK1	0.0735892	0.946269	-0.13466	0.870307	1.14674	0.0793502	1.96231	1.66599e-07	2.86966	4.82296e-12	1.63273	4.82296e-12
RYR2	-0.547952	0.010683	-0.677626	0.000743171	-0.890482	9.00082e-06	1.95981	3.82172e-56	2.30846	2.04801e-65	1.07096	2.04801e-65
FAIM3	-0.875876	0.028136	-0.243212	0.535771	-0.937476	0.0135728	1.95758	2.79201e-17	1.10785	4.36657e-07	2.11262	4.36657e-07
SYNE3	0.136506	0.81054	-0.824365	0.0463057	0.741992	0.0487106	1.95382	6.18501e-21	2.98572	2.38447e-27	1.63098	2.38447e-27
C19orf66	0.726305	0.173243	-0.442937	0.438158	0.64034	0.211546	1.94849	5.24308e-17	3.30681	9.10208e-23	2.57635	9.10208e-23
GRAMD2	-0.11278	0.922814	0.230142	0.774058	0.974297	0.168175	1.94821	3.37461e-06	1.76836	1.2163e-05	1.22446	1.2163e-05
CDK5R2	0.0307198	0.981638	1.19307	0.0917581	0.0405872	0.971121	1.9478	0.000122797	1.2604	0.0021986	2.19566	0.0021986
PROS1	-2.1511	6.36873e-14	-4.56283	1.17665e-19	-2.4763	1.10763e-17	1.94121	4.48138e-17	4.11283	2.58717e-18	2.03799	2.58717e-18
SNX10	-0.459268	0.121138	-0.778913	0.00271185	-0.488389	0.0785005	1.94017	1.92448e-29	1.97003	3.27399e-25	2.17589	3.27399e-25
CD22	-0.889652	0.0135373	-0.411542	0.231734	-0.802356	0.0214318	1.93365	8.44152e-21	1.02631	4.92529e-07	1.95025	4.92529e-07
DGAT2	1.94616	2.76069e-14	2.66653	1.52365e-27	2.48591	3.1698e-24	1.93227	2.91371e-50	1.32427	2.42112e-27	1.67478	2.42112e-27
CLEC2B	0.919241	0.10017	0.646949	0.219609	0.602625	0.299418	1.91767	1.45071e-14	2.06545	1.65635e-13	2.23863	1.65635e-13
ARHGAP20	-0.235779	0.508327	-0.512596	0.0672542	-0.583769	0.0435777	1.91328	4.47393e-30	1.93144	1.2841e-24	2.1217	1.2841e-24
PCDHGA11	0.0571474	0.971431	1.14165	0.216504	0.10719	0.939614	1.90638	0.0116876	1.47851	0.0198384	1.60328	0.0198384
SDR16C5	0.575387	0.428787	0.483867	0.438529	0.664508	0.305013	1.90443	5.4924e-11	1.969	3.51801e-10	2.13507	3.51801e-10
GPCPD1	-0.550456	0.158361	-0.799691	0.0199267	-1.10654	0.00155545	1.89992	1.42073e-19	2.20977	2.60993e-21	2.90958	2.60993e-21
SHOX2	-0.733612	0.619287	-1.19733	0.327843	-0.637965	0.632014	1.89619	0.00428928	2.65938	0.00039859	2.4881	0.00039859
CDH3	-1.28817	0.00487553	-3.14005	2.2328e-07	-1.0341	0.0182024	1.88548	9.79889e-10	2.52155	3.42959e-06	1.08413	3.42959e-06
CLGN	-1.12895	0.403665	-1.63179	0.176632	-1.79881	0.152948	1.88362	0.00813612	3.46504	2.07646e-05	3.4642	2.07646e-05
C3orf80	-0.478633	0.705852	-0.801873	0.43113	0.669132	0.489321	1.88175	0.00112921	2.2602	0.000510064	1.18419	0.000510064
TRIML2	0.850277	0.347947	0.59557	0.467349	0.275653	0.788585	1.88064	2.56817e-07	2.82462	2.29544e-12	2.80343	2.29544e-12
DDX60	-0.543624	0.522278	-1.49799	0.0373092	-0.619281	0.415145	1.8739	2.55505e-07	2.06593	2.70248e-05	2.34524	2.70248e-05
SELPLG	0.110934	0.925064	0.880911	0.201967	0.0430825	0.966446	1.86916	3.94618e-05	1.41205	0.000358891	1.24585	0.000358891
ACSM3	-1.05128	0.0220629	-2.76202	1.2681e-07	-1.51063	0.000553573	1.8505	5.7841e-14	3.45529	5.19084e-17	3.06799	5.19084e-17
PSG4	-1.08422	7.39611e-08	-0.579903	0.00322322	-2.59496	1.07074e-31	1.85047	1.93772e-37	1.21191	1.20987e-17	3.60276	1.20987e-17
DISC1	-2.10801	0.0112972	-1.7823	0.0191627	-2.88192	0.000582431	1.84697	0.000384858	1.16324	0.0233511	2.4049	0.0233511
SSBP2	-1.3242	0.000125455	-0.895062	0.00604846	-0.949363	0.00414101	1.83542	2.35664e-15	1.65796	7.60092e-14	1.84517	7.60092e-14
AK4	-0.116978	0.487035	0.384399	0.001244	0.200561	0.146983	1.82896	1.44639e-105	1.49651	7.69003e-74	1.56388	7.69003e-74
UGCG	-0.811491	4.37189e-05	-0.137674	0.512626	-0.626055	0.0012378	1.82675	9.21697e-34	1.09381	2.32342e-14	1.8244	2.32342e-14
RPL13AP20	-0.469657	0.509153	0.129004	0.832914	-0.559334	0.376505	1.8184	1.02476e-08	1.23968	2.85783e-05	1.81405	2.85783e-05
CEACAM1	-0.0398801	0.964054	-1.90646	0.00610149	0.402307	0.528416	1.81607	7.33599e-09	3.09272	8.946e-09	1.77141	8.946e-09
NAT16	-0.120077	0.928155	-1.18825	0.211553	-0.355471	0.738807	1.81342	4.07791e-05	2.28154	0.000297321	2.84948	0.000297321
RGL1	-0.102232	0.90581	-0.072402	0.911996	0.553253	0.332835	1.81262	3.2536e-08	1.8592	5.72485e-08	1.36571	5.72485e-08
ALX1	-0.051031	0.955686	0.365435	0.538199	0.185992	0.798797	1.80299	1.50438e-07	1.56859	1.56529e-06	1.22476	1.56529e-06
NMI	-0.237292	0.639441	0.0751556	0.859852	0.124175	0.793121	1.80226	2.03053e-13	1.33955	3.49923e-08	1.03963	3.49923e-08
PLSCR4	-1.86032	3.33574e-07	-2.55314	4.37042e-10	-1.85102	1.4947e-07	1.80219	5.32197e-12	2.24429	1.81433e-11	2.02835	1.81433e-11
IL24	0.777021	0.688715	0.332512	0.845247	0.607787	0.737723	1.79977	0.021961	1.85958	0.043146	1.74804	0.043146
SCAMP5	0.121695	0.862874	-0.065744	0.906651	0.699151	0.132854	1.79891	3.98966e-11	1.93532	4.49855e-11	1.55452	4.49855e-11
FZD3	-0.376497	0.177991	-0.0821913	0.764214	-0.340085	0.198072	1.79188	1.34743e-32	2.20047	7.83342e-50	1.95967	7.83342e-50
EAF2	0.512588	0.466081	0.810936	0.132295	1.13966	0.0347776	1.78987	9.57234e-09	1.2176	0.000108338	1.18752	0.000108338
HRH1	0.239821	0.391982	-0.237939	0.333593	0.287144	0.250555	1.78765	1.89926e-47	1.97852	1.57709e-43	1.38173	1.57709e-43
PLCE1	-1.56057	7.35214e-14	-1.5521	2.59108e-13	-1.80388	3.41274e-18	1.78059	3.49277e-34	2.1956	5.33449e-47	2.08045	5.33449e-47
TMOD1	-0.139997	0.738479	-0.302703	0.321551	-0.107269	0.781679	1.77349	1.45501e-27	2.38017	1.00771e-43	1.62206	1.00771e-43
HEBP2	0.130467	0.887179	-0.671157	0.297755	-0.188612	0.809974	1.7722	1.58886e-09	1.96638	1.10602e-07	1.72517	1.10602e-07
MARVELD2	-0.169902	0.726328	0.24602	0.489833	-0.0943217	0.837439	1.77144	1.19951e-18	1.38429	1.67324e-12	1.27345	1.67324e-12
TTLL7	0.657775	0.155947	-0.405882	0.391288	0.531134	0.243462	1.77114	4.36439e-21	3.04004	6.95385e-33	1.97707	6.95385e-33
FCGBP	1.30044	0.0644723	1.14183	0.076664	1.52627	0.0189626	1.76874	1.64946e-09	2.23898	3.01397e-12	2.12342	3.01397e-12
PCLO	-1.04222	0.000473832	-2.20742	1.54168e-11	-0.833518	0.00432511	1.76669	8.4256e-17	3.29644	1.95851e-33	2.03105	1.95851e-33
RIMKLA	-0.43822	0.471211	-0.771694	0.115422	-0.266244	0.650143	1.76444	4.53173e-12	1.87667	7.09982e-11	1.82923	7.09982e-11
ATP6V0E2-AS1	-0.146732	0.828905	-0.844026	0.0848962	0.193995	0.728093	1.76301	1.74993e-11	2.0708	4.64997e-10	1.46447	4.64997e-10
CSDC2	-0.213254	0.638274	-0.524602	0.132893	0.562129	0.0856772	1.75742	1.64787e-16	2.18828	4.12026e-20	2.08493	4.12026e-20
NUDT7	-1.62008	0.146665	-2.77218	0.0193922	-1.40923	0.171843	1.74884	0.0114815	2.87439	0.00270635	2.32695	0.00270635
MB21D2	1.24646	3.56636e-06	1.64172	7.30517e-11	1.31843	4.53173e-07	1.74661	4.01247e-37	1.46982	6.72649e-28	1.96824	6.72649e-28
SOBP	0.848291	0.0060144	1.4804	3.05536e-08	0.903991	0.00216212	1.74004	1.8596e-25	1.17987	8.12357e-14	1.32481	8.12357e-14
GFI1	0.0353998	0.962567	0.659208	0.134791	0.195967	0.738792	1.7317	2.00222e-09	1.41928	5.7531e-08	1.52798	5.7531e-08
PELI2	0.629866	0.0960313	-3.87178	1.52437e-07	-0.108785	0.822027	1.72655	3.19598e-26	5.85847	2.7932e-18	2.41914	2.7932e-18
ZNF670	-0.396924	0.387101	-0.32295	0.412171	-0.24395	0.583693	1.72412	5.5078e-11	1.48403	3.19826e-08	1.60326	3.19826e-08
HCG4	-1.17479	0.40599	-2.7638	0.0577019	-2.00046	0.128544	1.72332	0.019557	3.41537	0.00327888	2.83211	0.00327888
THRB	1.0541	0.00729343	0.727265	0.0592974	0.648644	0.122427	1.71476	7.70028e-19	1.72234	3.34174e-15	2.09621	3.34174e-15
GPNMB	-2.07931	6.50424e-26	-2.945	1.13641e-38	-2.58203	1.206e-37	1.71312	2.70284e-34	2.05024	1.16538e-29	2.28149	1.16538e-29
IFIT2	-0.841483	0.0339914	-1.34081	0.000437038	-1.13043	0.00250397	1.71043	1.10008e-12	1.48339	2.8525e-07	2.01082	2.8525e-07
SMPDL3A	0.05642	0.963133	-1.30858	0.163022	-0.0777868	0.943623	1.70286	6.87396e-05	3.56387	3.4148e-08	1.79589	3.4148e-08
RGPD5	-0.275106	0.324378	-0.629812	0.00355454	-0.779336	0.000542078	1.70194	1.14657e-24	2.44695	1.47352e-48	2.28463	1.47352e-48
CA12	0.507275	3.05464e-05	-0.7454	3.42654e-09	0.384626	0.00198046	1.6971	1.30498e-158	2.50762	4.07422e-203	1.29856	4.07422e-203
REEP1	-0.69639	0.0890299	0.972393	0.00136516	-0.2493	0.558807	1.68434	5.72877e-13	1.90267	4.11559e-32	1.11551	4.11559e-32
SYCE2	-1.13558	0.0348624	-0.672602	0.172666	-1.2066	0.0181101	1.68354	6.93418e-07	1.06757	0.00107899	1.79021	0.00107899
ERAP2	-0.521121	0.405269	-2.12362	0.000385195	-1.14869	0.0336405	1.68332	8.95934e-09	3.39399	2.73133e-13	2.33005	2.73133e-13
SP110	0.320372	0.488419	-1.89061	4.66999e-05	0.423015	0.290354	1.67996	1.77075e-16	3.29637	2.5874e-18	1.56187	2.5874e-18
SULF2	-0.366893	0.315693	0.265879	0.383878	-0.249498	0.483534	1.67243	3.38608e-18	2.11486	2.06192e-32	2.04417	2.06192e-32
SPTBN4	-0.239227	0.606814	-1.22425	0.000649747	-0.241131	0.563337	1.67186	1.12924e-18	2.4538	6.97588e-23	1.26235	6.97588e-23
PIWIL4	-0.302233	0.796042	0.0369599	0.969984	0.230036	0.820086	1.6699	0.00140442	1.31283	0.00843895	1.675	0.00843895
GTF2H2C_2	0.0950038	0.853866	0.457898	0.160854	-0.267504	0.508762	1.66916	1.34354e-14	1.40066	4.89175e-11	1.94559	4.89175e-11
TTC39A	-0.0635344	0.931865	0.496035	0.261329	-0.302518	0.587622	1.66718	3.29877e-10	1.68347	3.40036e-12	2.13417	3.40036e-12
SIPA1L2	0.539177	0.017666	-0.526727	0.0207083	0.151144	0.579627	1.66462	2.27016e-47	2.47396	2.04318e-65	1.78646	2.04318e-65
RGPD3	-1.47711	0.260804	-1.89685	0.103573	-0.587348	0.654671	1.65663	0.0156205	2.07296	0.00968519	1.00682	0.00968519
ANKRD24	1.28555	0.236286	0.307867	0.78993	0.543276	0.655126	1.65304	6.7714e-05	2.69134	1.19522e-06	2.96915	1.19522e-06
CASP4	-0.118499	0.588776	0.492773	0.000877114	-0.299167	0.0846873	1.63777	1.15206e-58	1.07546	2.96474e-27	1.62234	2.96474e-27
OSBPL6	1.31708	0.000228888	-1.11757	0.018048	1.0971	0.00244776	1.63578	2.09038e-22	3.95029	5.10965e-31	1.94232	5.10965e-31
PARP9	-0.663449	0.000185589	-1.02315	2.68517e-09	-1.01882	1.92551e-09	1.62541	1.42308e-44	2.20178	2.84867e-68	1.77939	2.84867e-68
SLC4A3	-1.75671	0.117906	-0.18937	0.847495	-1.40901	0.165843	1.62368	0.0365458	1.62423	0.00129586	2.63619	0.00129586
ATG9B	-0.438101	0.785707	-1.52131	0.222599	-1.496	0.255704	1.62237	0.00924744	2.08055	0.0102247	3.30606	0.0102247
LIMA1	-0.427025	0.000560651	-0.602646	1.503e-07	-0.809436	1.96942e-12	1.62155	2.48028e-81	1.53299	5.19283e-69	1.9044	5.19283e-69
PRSS16	0.587434	0.682059	-0.00973458	0.996091	0.383093	0.781518	1.6127	0.000535591	3.47569	1.8205e-10	2.20228	1.8205e-10
CAMK2A	0.534722	0.515433	-0.117792	0.886582	0.928094	0.159316	1.60679	5.92534e-06	2.16846	6.56527e-07	1.70852	6.56527e-07
RLTPR	1.39956	0.000248766	0.282706	0.544106	1.46823	7.24945e-05	1.59946	3.76989e-15	1.84328	5.01914e-12	1.54923	5.01914e-12
LINC01184	-0.036755	0.965245	-0.574432	0.323054	0.0315962	0.966048	1.59814	4.69446e-08	2.37702	3.23348e-12	1.94673	3.23348e-12
NEURL1B	-2.0833	1.75316e-28	-1.6455	9.93525e-19	-0.613638	0.000818189	1.59652	1.11593e-24	1.62979	1.92106e-27	1.21792	1.92106e-27
CECR2	0.0980879	0.938027	-0.356228	0.703154	0.500448	0.584541	1.58966	0.00104414	1.9251	0.000559913	1.08507	0.000559913
JMY	-1.20802	6.49898e-12	-1.99256	8.00907e-28	-1.56908	1.8679e-19	1.58798	7.55142e-31	2.89995	7.91036e-84	2.31036	7.91036e-84
RASD2	-0.755349	0.248147	-0.282833	0.632981	-0.777964	0.197374	1.5818	1.48805e-06	1.3899	5.74844e-06	2.34114	5.74844e-06
AKAP2	0.240719	0.214664	-0.11945	0.501088	-0.0895665	0.674968	1.57373	5.3258e-39	1.48204	3.31516e-34	1.73479	3.31516e-34
ARHGEF6	0.163798	0.866822	-2.93811	0.00516506	-0.205207	0.811211	1.57255	1.86921e-05	4.57458	3.47133e-07	1.80854	3.47133e-07
BTN3A2	-0.046705	0.824399	0.118068	0.420416	0.355051	0.00820752	1.56356	8.51439e-74	1.20528	6.31402e-42	1.12968	6.31402e-42
SERAC1	-0.143592	0.821342	-0.286906	0.538262	0.0635878	0.912109	1.54633	1.98535e-09	2.03835	8.1664e-14	1.60674	8.1664e-14
HOXA4	-1.31077	0.0154597	-0.784946	0.113986	-1.02187	0.0482717	1.5427	2.87682e-05	1.4215	2.206e-05	1.05318	2.206e-05
HOXD9	-0.841416	0.47535	0.905064	0.260067	-0.39321	0.722727	1.54244	0.020012	1.24841	0.00526859	1.01084	0.00526859
ZCWPW1	-0.528847	0.390915	-0.479985	0.36223	-0.0992776	0.87855	1.53887	2.40994e-06	1.18863	0.000468354	1.14828	0.000468354
MAST4	0.73254	0.106062	1.04839	0.00571366	0.646189	0.140508	1.52261	3.21895e-12	1.6283	1.05687e-14	2.06488	1.05687e-14
SH3BGRL2	0.318549	0.50499	-0.613714	0.141325	0.79723	0.0269751	1.51653	3.26749e-13	2.46973	3.01109e-19	1.44248	3.01109e-19
GPR19	-0.925389	0.4158	-1.57008	0.118844	-0.948708	0.360412	1.51525	0.0147489	2.13791	0.00315535	1.16462	0.00315535
PLCG2	1.91428	8.54166e-05	1.28121	0.0108244	1.74078	0.000356414	1.5087	1.67733e-10	1.9135	1.85953e-11	1.40073	1.85953e-11
SLFN5	-0.699211	0.00862496	-2.52997	6.0387e-17	-1.70511	2.52861e-11	1.50603	7.72228e-25	3.27252	4.98064e-43	3.28681	4.98064e-43
PAIP2B	0.019314	0.980263	-2.31474	0.000296045	-0.633921	0.245832	1.50545	1.12719e-08	3.61068	4.88804e-12	2.65661	4.88804e-12
ARRDC3	-0.0414787	0.913582	-0.20881	0.397943	0.117656	0.690671	1.50373	5.78338e-20	1.17306	6.03359e-12	1.18006	6.03359e-12
PDGFD	-0.500627	0.53566	-1.13024	0.0968437	-0.230625	0.768771	1.50042	0.000182407	2.26441	3.25921e-06	1.85975	3.25921e-06
B3GNT3	-0.95021	3.74655e-08	-0.836429	7.7497e-07	-0.634104	0.000282879	1.49733	2.55637e-39	1.23424	9.53046e-26	1.10836	9.53046e-26
OSMR	0.50478	0.00102688	0.408034	0.004803	0.202487	0.245611	1.49389	9.88723e-40	1.20876	4.71985e-26	1.34949	4.71985e-26
CXCL16	0.154757	0.585985	-0.0137442	0.959096	-0.380899	0.101457	1.49382	9.12813e-31	2.15303	1.61949e-55	2.26442	1.61949e-55
KRTAP5-AS1	-1.72199	0.06696	-2.54585	0.0107467	-1.49434	0.0852235	1.48785	0.026039	2.68077	0.00130768	1.48605	0.00130768
HMGN5	-2.53388	0.00350206	-1.14705	0.109756	-1.59318	0.0352544	1.4866	0.0401802	1.48504	0.00381864	1.04974	0.00381864
CHD5	0.203447	0.703358	-0.898428	0.0293535	-0.362534	0.43202	1.48472	2.22786e-13	3.22842	5.81406e-33	2.11853	5.81406e-33
ZBTB18	-0.064893	0.873171	-0.260927	0.344871	0.0419035	0.905539	1.47137	1.23975e-23	1.5906	7.03169e-23	1.28541	7.03169e-23
GNAZ	0.524866	0.0647224	-0.0447892	0.893119	1.27231	4.2829e-08	1.46486	2.25755e-26	2.85734	2.25103e-69	1.04606	2.25103e-69
ISM1	-0.813858	0.372849	-1.40065	0.0823966	-1.19724	0.145039	1.45972	0.00384448	2.10107	0.000353815	1.96936	0.000353815
ACSL5	-0.673523	0.153364	-0.369243	0.390767	-1.04946	0.0150894	1.45558	7.85287e-08	1.962	1.9399e-14	2.45876	1.9399e-14
SNORA8	-0.446519	0.343314	-0.385082	0.342075	-0.468198	0.276492	1.45498	9.90325e-07	1.41567	2.16006e-06	1.68627	2.16006e-06
CD47	-0.314969	0.0927006	-0.221651	0.19418	-0.340424	0.0536139	1.45473	2.55899e-34	1.43653	1.54886e-32	1.58887	1.54886e-32
RNVU1-7	-0.734662	0.00108063	-0.289243	0.198506	-0.506763	0.0301339	1.45465	0.00022469	1.22553	0.00135357	1.27868	0.00135357
GPR126	1.86341	0.000578932	1.87452	0.00025079	1.75114	0.00109146	1.02015	0.000325477	1.82697	5.02436e-11	0.378139	5.02436e-11
ABCG2	1.14131	0.0450328	1.51188	0.00203802	0.917239	0.109111	1.45264	6.15347e-08	1.21241	2.41449e-06	2.12174	2.41449e-06
DTX3L	-0.284602	0.282339	-0.570773	0.00617146	-0.529966	0.0196879	1.4469	1.09582e-18	1.97504	2.1285e-33	1.55141	2.1285e-33
HLA-H	-0.3174	0.73601	-1.70483	0.0330589	-0.523729	0.50866	1.44366	0.000610638	2.62882	2.37165e-05	1.54011	2.37165e-05
MPP1	0.0161608	0.961881	0.1469	0.504916	0.51699	0.00978123	1.44017	4.13781e-35	1.21338	5.23991e-24	1.17641	5.23991e-24
SLC41A2	-0.257777	0.391982	-1.02964	3.14035e-05	-0.227739	0.418504	1.43493	9.96168e-20	2.63558	6.03293e-45	1.66393	6.03293e-45
SLC6A17	-4.29099	2.04588e-15	-2.21861	3.22939e-09	-3.78276	1.1838e-16	1.05177	0.0851593	1.93114	7.32125e-09	0.210466	7.32125e-09
TC2N	-0.7199	0.339853	-1.27894	0.0532025	-1.87665	0.00764091	1.43047	0.000477116	2.20579	2.63584e-06	1.87258	2.63584e-06
ABRACL	-0.259561	0.702436	-0.304499	0.568647	0.150301	0.808753	1.4292	2.39623e-06	1.80365	5.06282e-09	1.19289	5.06282e-09
LRRC8B	-0.334737	0.33767	-0.862928	0.00192423	-0.188845	0.589504	1.42309	2.37678e-13	2.20707	8.59935e-27	1.39832	8.59935e-27
ABCG1	-1.58729	3.0797e-08	-3.11937	1.50162e-16	-1.055	0.000121787	1.41343	1.49793e-10	3.27427	8.69428e-23	1.58994	8.69428e-23
CACNA1H	1.61838	7.88271e-15	0.120205	0.663888	2.02484	1.62611e-23	1.10725	2.31384e-17	2.02457	1.79053e-37	0.836791	1.79053e-37
NMRK1	0.231893	0.793297	-0.876552	0.205185	0.603117	0.368597	1.40751	3.55538e-05	2.29286	2.99446e-07	1.83741	2.99446e-07
CERS4	0.313938	0.706077	-0.828387	0.226081	0.509445	0.458439	1.13877	0.00113277	2.29489	3.41639e-07	0.88228	3.41639e-07
TLL2	-0.107594	0.950994	-2.39428	0.112606	-0.0760226	0.960707	1.40579	0.0396504	3.92646	0.000723608	1.518	0.000723608
TMEM37	0.545417	0.0348583	-0.0784474	0.79463	0.975678	1.22047e-05	1.14974	6.9694e-16	1.67858	1.384e-23	0.74212	1.384e-23
MAGI1-AS1	0.802548	0.623313	-1.21233	0.478008	1.31361	0.322188	1.15247	0.112735	2.77949	0.0201814	0.152838	0.0201814
ZNF395	-0.468151	0.00725625	-1.44983	5.68563e-19	-0.11849	0.566607	1.40269	1.947e-45	2.30694	4.47814e-90	1.22468	4.47814e-90
NUDT4P1	0.347743	0.545541	0.254016	0.602156	0.75583	0.0917904	1.39718	1.95982e-06	1.64223	4.71562e-08	1.14648	4.71562e-08
SSTR5-AS1	-0.982297	0.142112	-2.75415	0.000249891	-0.868838	0.16806	1.39555	0.000249031	3.14455	2.94656e-07	1.80085	2.94656e-07
LOC100289650	-1.77159	0.0523263	-2.50219	0.00781443	-1.7618	0.040056	1.39448	0.0386031	2.10759	0.00823421	1.17967	0.00823421
C4B_2	5.36916	0.288076	0	1	4.77472	0.327323	1.19348	0.688646	5.48516	0.0423575	-0.955291	0.0423575
BCAS4	-0.120289	0.879953	-0.0179897	0.978061	0.216574	0.730526	1.38936	4.94989e-06	1.08877	0.00050659	1.201	0.00050659
PTCHD2	0.268492	0.830551	-0.751873	0.456197	0.629229	0.513559	1.20649	0.0285421	2.08727	0.00221433	0.854718	0.00221433
FUT8	-0.00959813	0.976943	0.13756	0.526996	0.154247	0.518218	1.38685	2.77153e-29	1.61165	5.34987e-38	1.2323	5.34987e-38
PCDHB16	-0.382558	0.77829	0.432714	0.647408	0.0228142	0.986023	1.3833	0.0230431	2.9553	1.2258e-10	1.42762	1.2258e-10
KIAA1107	0.322983	0.732308	-1.25974	0.106946	-0.237142	0.79387	1.38135	1.57633e-05	3.4426	7.90575e-12	3.13889	7.90575e-12
SATB2	2.5518	1.98673e-10	2.04891	5.89696e-07	2.0198	1.25179e-06	1.37755	1.30917e-14	2.32181	1.51785e-29	2.33095	1.51785e-29
FAM227B	-1.0462	0.259385	-1.17171	0.154819	0.127012	0.893957	1.26217	0.0464812	1.6588	0.00954663	0.0815848	0.00954663
CLDN23	1.27968	0.0634855	0.803383	0.235888	1.51366	0.01707	1.37754	2.41296e-05	1.71637	5.12239e-06	1.18447	5.12239e-06
ARHGAP5	-0.115141	0.621978	-0.370013	0.0251339	-0.301319	0.101209	1.37686	6.49772e-22	1.73691	2.48083e-33	1.78565	2.48083e-33
MXI1	0.286023	0.0926113	-0.312971	0.0460181	-0.0169589	0.94025	1.37551	2.14838e-56	1.99861	1.89419e-90	1.82985	1.89419e-90
CA13	-0.50594	0.251711	-1.03347	0.00738459	-0.612649	0.126055	1.36475	5.44868e-09	2.4343	1.56544e-19	1.03293	1.56544e-19
ELK3	-0.385575	0.0693074	-1.09462	7.10527e-09	-0.271895	0.201135	1.35609	2.15168e-17	1.78922	3.64652e-25	1.50667	3.64652e-25
RAD9B	-1.72484	0.0961633	-2.11721	0.0340593	-1.12347	0.23808	1.29936	0.104889	1.72467	0.0453599	1.07063	0.0453599
ETV1	0.0471865	0.886079	-0.728094	0.000298797	-0.497568	0.0202536	1.35586	4.28778e-22	1.98395	9.11308e-38	2.07824	9.11308e-38
FLJ37035	-1.12656	0.452832	-1.63891	0.224997	-0.233299	0.872567	1.34358	0.146602	2.48037	0.013164	1.31421	0.013164
BOC	1.30892	0.335331	0.582591	0.658634	0.296751	0.856455	1.35579	0.0239001	3.16221	2.44868e-06	1.01424	2.44868e-06
SOX17	3.98537	0.00335435	-1.19644	0.555992	5.71435	4.3219e-06	1.34554	0.00116417	6.02122	1.54176e-06	-0.560573	1.54176e-06
CHN1	0.2789	0.427896	0.151467	0.627057	0.306928	0.335321	1.35472	3.95189e-15	1.53528	1.67691e-17	1.08948	1.67691e-17
LRIG3	0.00595955	0.984979	-0.15871	0.455241	0.0336049	0.898923	1.35172	1.81953e-27	1.40347	4.11529e-25	1.34765	4.11529e-25
OSTCP1	-0.516445	0.558338	-1.04795	0.154603	0.0720043	0.936423	1.36034	0.00408397	1.95125	0.000300926	0.694742	0.000300926
ZNF600	-0.00253326	0.996366	-0.293471	0.399757	0.0922585	0.826516	1.34465	4.82172e-13	1.68383	4.43011e-16	1.34478	4.43011e-16
ALOX15P1	0.650127	0.70964	-3.19709	0.0605525	0.69418	0.652705	1.37479	0.071968	4.27682	0.00161544	0.99488	0.00161544
PELI1	-0.329057	0.317674	-0.896042	0.00107615	-0.50846	0.0774025	1.34073	8.99325e-15	1.96432	7.56768e-23	1.66998	7.56768e-23
DOCK4	0.700123	4.13872e-05	0.445444	0.0100463	0.811412	6.42632e-07	1.32431	7.86812e-38	1.3612	2.81723e-33	1.31805	2.81723e-33
DHRS3	-1.33529	2.59441e-17	-1.1192	1.12144e-12	-1.36853	2.61237e-18	1.32145	1.53762e-25	1.06352	5.44469e-17	1.00069	5.44469e-17
RAB8B	0.0567746	0.819666	-0.62924	8.62901e-05	0.0821357	0.696056	1.31896	1.09584e-30	1.89487	2.92016e-51	1.31902	2.92016e-51
DDX58	-0.0711507	0.899989	-0.992074	0.00742088	-0.578722	0.137162	1.31572	4.79017e-11	1.62534	2.46878e-10	1.81578	2.46878e-10
CPVL	-2.14378	5.30008e-07	-5.88424	1.49734e-07	-1.73545	1.33479e-05	1.39727	0.000347752	4.77529	1.30538e-05	0.167821	1.30538e-05
GNG4	-0.228523	0.514113	-0.634519	0.017328	-0.336408	0.265328	1.31255	4.08421e-18	1.43253	3.15998e-17	1.77764	3.15998e-17
OTUD1	1.00434	1.0466e-06	0.300063	0.19922	0.999927	7.76765e-07	1.40872	1.43114e-32	1.89563	2.10994e-41	0.700561	2.10994e-41
STBD1	-0.734336	0.00166331	-0.910048	5.50136e-05	-0.119283	0.667364	1.41756	7.86333e-17	1.54435	3.33361e-17	0.829914	3.33361e-17
PAQR8	0.194535	0.678745	-1.52922	0.000141924	0.232422	0.568307	1.30857	1.04861e-11	2.95218	2.47868e-21	1.76072	2.47868e-21
LETM2	-0.0911109	0.92139	-1.84378	0.00856949	-1.20171	0.067157	1.30122	0.000142814	2.78752	3.26585e-07	2.44916	3.26585e-07
KDM3A	-0.560597	0.000274241	-0.891615	1.27304e-09	-0.716718	1.19037e-06	1.299	1.33142e-36	1.69021	5.3806e-54	1.25831	5.3806e-54
GRAP	-0.496889	0.734462	-1.71796	0.153929	0.585905	0.621299	1.4695	0.0304311	2.93297	0.000876197	0.936602	0.000876197
C1QTNF2	-0.671178	0.521676	-1.90304	0.0492881	-0.408763	0.676992	1.29494	0.0235449	2.86842	0.000157017	1.07043	0.000157017
TMEM27	0.540823	0.748867	-0.289946	0.842661	-0.506423	0.756677	1.2944	0.0195893	3.47676	1.61083e-07	3.63788	1.61083e-07
ZFYVE28	1.39766	0.00426028	0.508185	0.351867	1.26352	0.00920109	1.29357	6.35767e-08	2.40792	1.05614e-15	1.76871	1.05614e-15
LMCD1	-0.44024	0.12364	-1.55751	5.3728e-09	-0.484153	0.0695067	1.29067	4.13591e-16	2.27096	1.97378e-28	1.42537	1.97378e-28
KCNH5	0.322197	0.458729	0.37587	0.286886	-0.171972	0.703403	1.28441	1.20491e-11	2.27515	1.09011e-32	1.79658	1.09011e-32
TNFRSF11B	1.56568	0.0493388	-0.0225538	0.984897	1.36338	0.0842859	1.55672	1.34121e-05	2.78813	4.35547e-07	0.524691	4.35547e-07
HOXA2	-1.57794	0.145762	-2.39821	0.0283458	-0.658133	0.526322	1.56821	0.0298579	2.96234	0.000540644	0.652627	0.000540644
DMRTA1	-0.695833	0.214597	-2.19819	0.000156975	-0.998724	0.0499545	1.27591	0.000193184	2.76715	1.47436e-08	1.54623	1.47436e-08
NR1D1	0.214463	0.259614	-1.06035	5.63382e-12	0.275119	0.109084	1.27249	1.68e-25	2.14892	1.69563e-59	1.27356	1.69563e-59
FAM169A	-0.645295	0.0184307	-1.26747	1.88275e-06	-0.931278	0.000286651	1.26549	1.8365e-13	1.46693	1.26552e-12	1.54309	1.26552e-12
ANO4	1.04903	0.00340722	0.380059	0.333378	1.11375	0.00116568	1.26489	7.46546e-13	2.12527	2.29823e-23	1.43821	2.29823e-23
ZFHX2	0.312643	0.835476	0.5993	0.571612	-0.164951	0.907964	1.26459	0.0440106	1.87795	0.000810538	1.99747	0.000810538
BRD7P3	-1.23698	0.202898	-1.57764	0.0769184	-0.557196	0.5515	1.26195	0.0450349	1.97408	0.00329782	1.25402	0.00329782
CSTF3-AS1	-1.09035	0.613477	-3.66267	0.0478698	-0.526477	0.794063	1.71783	0.0999671	4.55975	0.000753049	1.45268	0.000753049
PITPNC1	1.33412	2.25775e-08	0.358904	0.194282	0.939156	0.000168696	1.24993	8.81103e-26	2.11601	1.34844e-44	1.71349	1.34844e-44
GABRE	0.226057	0.062613	0.296349	0.00494365	0.197962	0.0960425	1.24408	1.26368e-50	1.5554	6.63171e-77	1.31551	6.63171e-77
TRPC3	0.55123	0.69646	-1.97512	0.134433	0.049156	0.973167	1.23216	0.0127956	3.34001	0.000360203	1.96478	0.000360203
ZBTB10	0.0557281	0.822467	-1.64156	1.10356e-20	-0.365261	0.0332583	1.2276	1.14236e-29	2.92291	1.0402e-91	1.88594	1.0402e-91
PAXIP1OS	-0.44941	0.400336	-2.001	6.27636e-05	-0.936354	0.0406738	1.22722	2.3754e-06	2.75087	1.56156e-12	2.00902	1.56156e-12
HNF4G	-0.0350656	0.960802	-0.938106	0.0429888	-0.180833	0.749945	1.22257	4.41934e-06	2.05793	1.09234e-10	1.66797	1.09234e-10
WISP1	4.70264	0.0063963	2.57319	0.159004	4.6689	0.0057345	1.22087	0.0102395	3.46345	1.98861e-05	1.18408	1.98861e-05
TRANK1	-0.29932	0.263332	-1.4215	2.36355e-09	-0.200382	0.446483	1.21072	3.74832e-18	1.81855	7.61914e-23	1.45496	7.61914e-23
SLC6A12	2.16447	2.30478e-05	-0.373468	0.629452	2.86278	1.90959e-09	1.81391	1.43857e-15	2.75173	1.09821e-08	0.0886216	1.09821e-08
MYZAP	0.726538	0.156696	0.485864	0.308574	0.674886	0.168159	1.20717	1.60698e-07	1.30353	2.54458e-07	1.36517	2.54458e-07
SLC5A3	0.377311	0.00650727	-0.521572	3.9731e-05	0.634008	5.78976e-07	1.03128	5.02753e-20	1.07275	1.56747e-20	0.884956	1.56747e-20
SMURF2	-0.396278	0.0251243	-0.399352	0.0132259	-0.308154	0.0805864	1.03177	1.76352e-20	1.26844	3.93166e-29	0.981436	3.93166e-29
RALGPS2	-0.614115	6.33408e-05	-0.808643	3.28518e-08	-0.895317	1.06789e-09	1.19992	7.14245e-25	1.47898	4.55249e-35	1.8229	4.55249e-35
PTGER4	0.729888	0.000447942	0.478932	0.02013	1.1021	8.41639e-09	1.05137	2.65449e-22	1.23658	9.22338e-26	0.710012	9.22338e-26
GRB7	-0.870538	3.07664e-09	-1.81647	9.44691e-32	-0.803355	3.38712e-08	1.19549	8.49875e-32	2.08385	3.12738e-67	1.38077	3.12738e-67
TTC3P1	-0.850888	0.306433	-1.11071	0.127821	-1.74207	0.0256478	1.19054	0.0141067	1.9438	0.000131402	2.16131	0.000131402
CBR3	-0.156286	0.701987	-1.05421	0.000689497	0.303851	0.338092	1.06156	9.26596e-08	1.05019	3.77428e-05	0.699245	3.77428e-05
PCDHB11	-0.0794834	0.932174	1.01146	0.0444508	-0.120403	0.876285	1.06579	0.0043963	1.36085	1.82549e-06	0.700475	1.82549e-06
NEDD4	-0.73255	1.77904e-10	-0.811127	1.63607e-12	-0.795769	1.84354e-12	1.18516	3.85038e-38	1.52958	6.02967e-59	1.39869	6.02967e-59
PTH1R	-0.19674	0.849603	-1.95558	0.0219935	-0.196159	0.827693	1.1808	0.0042661	2.40681	0.000339548	1.92061	0.000339548
CNTNAP3B	-1.22066	0.0515541	-3.69807	7.60043e-06	-1.245	0.0367603	1.1744	0.00630334	3.02911	5.0419e-05	1.09667	5.0419e-05
KLHL11	-0.406667	0.0318239	-0.627406	0.000211365	-0.346928	0.06264	1.0865	4.53486e-17	1.38382	4.39336e-25	0.881569	4.39336e-25
RBM7	0.427501	0.0544989	0.260183	0.21596	0.356984	0.105412	1.0873	1.63432e-14	1.34609	8.09286e-21	0.799637	8.09286e-21
DAPK2	0.489789	0.177394	0.0545654	0.89082	0.225885	0.563565	1.17177	1.32302e-10	1.4182	7.10303e-12	1.4974	7.10303e-12
ZNF449	1.24712	0.00216537	-0.269788	0.60374	0.917662	0.0295113	1.16907	4.6281e-08	2.6534	5.14189e-18	1.72667	5.14189e-18
FBXO28	-0.524426	0.000996845	-0.51519	0.000556909	-0.465074	0.00325377	1.09734	6.73089e-20	1.06435	1.76657e-18	0.957923	1.76657e-18
ZNF711	0.250005	0.613705	-0.291226	0.481644	-0.262856	0.568307	1.16732	8.1808e-09	1.8546	6.63862e-16	1.9657	6.63862e-16
SRRM3	0.897806	0.00250189	1.11264	3.57845e-05	1.09631	9.74924e-05	1.10416	6.72083e-09	1.09667	4.14844e-09	0.853057	4.14844e-09
GAREML	0.383549	0.307187	0.436602	0.166647	0.975197	0.000649899	1.10531	1.72956e-08	1.11652	2.43265e-08	0.880892	2.43265e-08
FAM167B	0.351579	0.528126	-1.51988	0.00157899	0.206317	0.706986	1.16529	1.01e-06	2.02121	9.27152e-09	1.26483	9.27152e-09
GCNT3	1.56633	6.32776e-14	0.572971	0.0172248	1.5154	3.18041e-13	1.16105	6.33861e-20	1.61593	3.61966e-24	1.10265	3.61966e-24
CACHD1	0.704137	0.000505312	1.07479	5.26865e-09	0.630894	0.00174581	1.11474	8.41215e-18	1.33812	3.01137e-26	0.99888	3.01137e-26
LRP12	0.385987	0.14746	0.104004	0.703814	0.227242	0.411169	1.15986	3.00631e-13	1.32238	1.31999e-14	1.07658	1.31999e-14
CCDC7	-0.718201	0.41945	-0.378578	0.619951	0.731262	0.289751	1.13043	0.0485092	1.0999	0.039331	-0.0717979	0.039331
SLC52A3	-0.509412	0.541869	-2.75127	0.00322999	-0.278601	0.725985	2.00818	1.28383e-06	2.77282	0.000691384	0.912939	0.000691384
IL6ST	0.0110448	0.961508	-0.0527611	0.73358	-0.199382	0.192885	1.15018	4.78557e-22	1.23482	3.46365e-25	1.45334	3.46365e-25
NGFR	0.0910263	0.968076	-2.99856	0.0956174	0.771871	0.649085	2.02615	0.0142576	4.28899	0.00136316	0.610514	0.00136316
EN2	0.2753	0.666	0.592667	0.194052	0.5722	0.247416	1.14403	0.000151779	1.03538	0.000355279	0.683025	0.000355279
TNFRSF14	-1.51085	0.00358654	-3.39514	9.36166e-07	-3.38675	9.63224e-08	1.14863	0.00411653	2.17525	0.000724153	3.37124	0.000724153
BCL6	0.0649478	0.726397	0.0681928	0.633319	0.109049	0.480938	1.1485	4.17135e-37	1.06737	1.17497e-30	0.706991	1.17497e-30
IFIT3	-0.68182	0.0887726	-1.23439	0.000747799	-0.616036	0.106641	1.14963	1.66101e-06	1.42276	2.25204e-07	0.728783	2.25204e-07
ZNF14	-0.258562	0.567287	-0.321998	0.376495	-0.261141	0.520557	1.14658	2.91337e-07	1.21825	1.43588e-07	1.24158	1.43588e-07
HS6ST3	1.30532	1.88013e-10	-0.464463	0.0496459	0.95379	7.12329e-06	1.14159	7.97538e-23	3.1764	5.79177e-106	1.74372	5.79177e-106
SSTR5	-0.0499182	0.904269	-1.0527	7.38731e-05	-0.094144	0.78349	1.14016	4.97314e-12	1.92308	1.59306e-21	1.3298	1.59306e-21
COMMD3-BMI1	5.40329	0.38532	0	1	6.41406	0.256652	2.114	0.600842	7.55064	0.0324176	-0.549522	0.0324176
RAET1K	-0.160173	0.869382	-0.348124	0.618498	0.207565	0.797856	1.17636	0.00377184	1.06567	0.0122439	0.792894	0.0122439
KCNIP4	-0.632353	0.496128	-1.25958	0.107873	-0.99052	0.222363	1.1377	0.0195893	1.9182	0.000456756	1.7578	0.000456756
RGS17	1.06841	0.166925	0.596721	0.426793	1.01848	0.165654	1.1334	0.00330823	1.33156	0.00194481	1.70104	0.00194481
TAS2R3	0.139628	0.933724	0.436207	0.699743	1.05262	0.329365	1.22541	0.0859913	1.473	0.022866	0.760372	0.022866
FMNL2	0.536405	0.00789581	0.0361097	0.87941	0.31499	0.141859	1.13282	3.58524e-19	1.63381	3.95338e-35	1.51218	3.95338e-35
GPR63	0.369566	0.75091	-1.08759	0.263771	0.555194	0.563869	1.11572	0.00881879	2.61397	2.57744e-05	1.89231	2.57744e-05
SEPT3	0.359748	0.0602281	0.393327	0.020897	0.649404	8.74618e-05	1.11549	7.81314e-24	1.24405	7.63989e-28	1.31633	7.63989e-28
LINC01348	-2.15863	0.270541	-3.66052	0.0301361	-0.344877	0.843718	2.32877	0.0846272	4.13361	0.00244662	0.505525	0.00244662
FMNL3	-0.154097	0.530817	0.480589	0.00518468	0.198227	0.351152	1.26512	4.59113e-31	1.05616	6.06555e-24	0.863584	6.06555e-24
RBM47	-0.688513	5.80707e-05	-0.25417	0.139369	-0.900231	4.85191e-08	1.11342	2.12158e-21	1.04856	1.46872e-20	1.18939	1.46872e-20
RNF125	-0.615803	0.00947491	-0.731541	0.000977116	-0.662142	0.00348396	1.11119	7.1813e-11	1.61944	2.22505e-20	1.15229	2.22505e-20
PLSCR1	0.216124	0.332915	-0.0478318	0.827884	0.234119	0.24886	1.11082	8.68942e-19	1.28196	1.25303e-21	1.15229	1.25303e-21
PTPRH	-0.461111	0.1948	-2.52265	8.3405e-12	-1.12712	0.000259743	1.10462	2.38229e-09	2.81916	6.54507e-21	1.96819	6.54507e-21
CIB2	0.698682	0.0603558	0.676713	0.0442129	1.33865	1.98916e-05	1.3826	2.70873e-11	1.16022	8.5093e-08	0.977077	8.5093e-08
VWDE	-1.01159	1.7468e-07	-0.939387	8.39372e-07	-1.21297	1.55852e-10	1.09537	1.14561e-12	1.07723	5.35312e-12	1.51572	5.35312e-12
FRMD3	1.69702	6.08272e-19	1.16223	6.60377e-09	1.71755	1.14118e-19	1.09311	3.52694e-22	1.52566	5.06111e-34	1.1517	5.06111e-34
KBTBD11	-0.639702	0.0537308	-0.773494	0.00995504	-0.225751	0.530135	1.4065	1.54537e-11	1.18996	7.4081e-08	0.92032	7.4081e-08
ERG	-0.105843	0.925048	-1.55587	0.0724542	1.60365	0.00918504	2.74185	4.56081e-13	3.64645	1.0942e-08	0.638893	1.0942e-08
MDFIC	-0.378859	0.139251	-0.533937	0.0156664	-0.189071	0.479564	1.09216	2.23869e-12	1.30544	5.12032e-16	1.12916	5.12032e-16
ZNF616	0.410714	0.160889	0.188822	0.507446	0.479154	0.0729293	1.08874	7.58741e-11	1.32692	5.8826e-14	1.07454	5.8826e-14
IER3	0.972352	9.40222e-10	0.677957	1.83424e-05	0.912675	1.06227e-08	1.0796	2.15411e-20	1.30286	2.28331e-28	1.1253	2.28331e-28
ZFP37	0.518963	0.638363	0.664566	0.437478	0.774952	0.399072	1.47546	0.00134677	1.04093	0.0277921	0.906239	0.0277921
GXYLT1	-0.0140137	0.966296	-0.482025	0.019326	-0.148878	0.558798	1.07209	2.21071e-13	1.6334	4.03001e-26	1.2479	4.03001e-26
IRF2	0.415555	0.123855	0.396301	0.0989941	0.390028	0.130107	1.07135	2.90555e-12	1.0934	4.64505e-12	1.08405	4.64505e-12
BACH1	-0.371883	0.00772825	-0.92972	1.28096e-13	-0.374502	0.00589776	1.0659	9.00392e-23	1.67529	2.36987e-51	1.28202	2.36987e-51
GPR160	-0.158543	0.764255	-0.0484888	0.91136	-0.399648	0.338683	1.06563	4.23838e-07	1.00321	2.10125e-06	1.75356	2.10125e-06
HOXA5	-0.636131	0.137341	-0.486462	0.206628	-0.110931	0.818383	1.5122	4.29968e-09	1.15158	1.26977e-05	0.733021	1.26977e-05
ARHGAP29	-0.0255571	0.918412	-0.418957	0.00372397	-0.0682879	0.733916	1.06502	2.6118e-19	1.56141	2.88859e-39	1.6757	2.88859e-39
TMEM198	-1.96685	0.000968289	-1.65748	0.00294057	-1.38855	0.0123869	1.53888	0.000826559	1.24181	0.00577318	0.857499	0.00577318
ZNF624	-0.140545	0.851537	-0.762581	0.151876	-0.273416	0.655452	1.06464	0.00103501	1.57911	2.46386e-05	1.57007	2.46386e-05
ANKRD18A	-0.377238	0.354143	-0.857644	0.0128117	-0.274179	0.47969	1.06306	1.75585e-06	1.64815	7.00482e-11	1.13235	7.00482e-11
C4A	-0.346872	0.503472	0.879301	0.0122721	-0.322953	0.494407	1.55748	7.7905e-09	1.00418	1.55562e-05	0.445641	1.55562e-05
PARP14	0.399946	0.0450462	-1.00295	9.57672e-09	-0.207461	0.339413	1.06286	8.22373e-14	2.63415	1.79801e-72	1.65251	1.79801e-72
CCDC169	-1.52977	0.0130448	-1.62525	0.00588228	-0.480597	0.439993	1.59618	0.000331864	1.28322	0.00831978	0.457037	0.00831978
B4GALT6	-0.158267	0.820312	-1.1475	0.023383	0.126619	0.835279	1.05138	0.000445853	2.32317	2.49532e-10	1.21639	2.49532e-10
ERRFI1	0.497416	0.000155381	-0.85903	1.12268e-10	0.0226835	0.905659	1.04854	1.9665e-31	1.65604	4.0354e-56	1.34269	4.0354e-56
MAPK8IP2	-0.124621	0.92263	-1.40576	0.127397	-0.0461804	0.96645	1.60723	0.000553556	1.37198	0.0492701	0.919147	0.0492701
CD33	-3.27779	0.10024	-1.06737	0.477884	-1.01323	0.534526	3.37328	0.0176714	3.83152	3.97675e-06	0.646881	3.97675e-06
OR1F1	0.727014	0.318975	-0.845006	0.261134	0.729336	0.27969	1.04778	0.00756856	2.12711	7.99286e-05	1.13164	7.99286e-05
SERTAD2	0.12622	0.380688	0.0881204	0.480979	-0.0600731	0.688364	1.0405	1.23699e-36	1.03812	8.10898e-35	1.31482	8.10898e-35
WASF3	-1.84723	0.221475	0.670278	0.516413	-0.0894225	0.951222	3.72214	0.000105096	3.24745	7.70237e-12	0.849395	7.70237e-12
ITGA2	-0.0239361	0.948613	-1.02679	2.2498e-06	-0.423074	0.0852495	1.0403	1.10982e-08	1.81586	2.46034e-22	1.54184	2.46034e-22
SEPP1	-1.10323	0.173797	-2.85339	0.00148551	-2.8518	0.00090285	1.03394	0.0346197	3.86155	9.29534e-08	2.78839	9.29534e-08
SYTL5	-0.290128	0.625537	-1.79668	0.000552429	-0.493989	0.327035	1.03247	0.00115194	2.04066	3.66828e-06	1.3474	3.66828e-06
LRRC37A6P	-0.367551	0.269143	-0.459708	0.104681	-0.382521	0.211395	1.03062	1.50132e-08	1.2669	2.12036e-11	1.22396	2.12036e-11
TRIM34	1.86234	0.028847	-4.10537	0.0053436	1.85429	0.0248447	1.02701	0.00199464	6.26283	4.88699e-07	1.80876	4.88699e-07
HELB	0.752996	0.00288169	0.380617	0.143543	0.544132	0.0366801	1.02519	1.27441e-12	1.4179	6.0054e-19	1.20143	6.0054e-19
ATP6V1E2	1.11926	0.0189711	1.19962	0.00556116	1.18232	0.00927099	1.02401	5.25551e-05	1.07413	2.12601e-05	1.05634	2.12601e-05
GEM	1.32611	8.08702e-06	0.137053	0.729014	1.18666	6.74626e-05	1.0212	3.22895e-10	1.54763	3.01149e-12	1.26951	3.01149e-12
STOM	-0.0613424	0.803316	-0.319121	0.0433283	-0.231725	0.205028	1.01247	6.25216e-15	1.18266	3.8017e-20	1.23015	3.8017e-20
MAFB	-0.601425	0.507431	0.874877	0.147251	0.3496	0.65484	2.1595	5.62499e-06	1.31534	0.000209021	0.139975	0.000209021
DUSP5	-0.0408187	0.875616	-1.38307	6.68998e-19	-0.186577	0.324251	1.00778	1.23919e-22	1.94606	1.83285e-64	1.13401	1.83285e-64
UBE2D1	0.285893	0.174909	0.165875	0.397654	0.243124	0.232407	1.00679	4.57527e-14	1.25965	2.87493e-20	1.20588	2.87493e-20
ACTL8	0.868085	0.444029	3.22346	1.00824e-05	2.55728	0.00130511	2.76155	4.86899e-09	1.02274	0.00130981	0.463627	0.00130981
LOXL1-AS1	-0.29842	0.517353	-1.28011	0.000779687	-0.275706	0.51221	0.999957	1.93998e-05	2.11322	3.83274e-13	1.33235	3.83274e-13
LINC00173	2.51826	0.00211947	-0.730317	0.556029	0.497228	0.668701	-1.38367	0.00325009	2.95895	0.000415495	2.23356	0.000415495
PCDHGB3	1.10154	0.504045	-0.640905	0.705745	-1.67525	0.395339	-0.686673	0.470405	2.60844	0.0158075	1.58955	0.0158075
PRKCG	0.548718	0.642862	-1.61631	0.155523	-1.54473	0.179856	-0.489986	0.444461	1.94342	0.0288476	2.27746	0.0288476
SLAMF8	-0.856572	0.44575	-3.99451	0.00629528	-1.83109	0.0774018	-0.397901	0.642255	3.1026	0.0235204	1.6363	0.0235204
RAB7B	0.578749	0.771563	-0.93698	0.607777	0.3481	0.853762	-0.395966	0.718346	3.45092	0.00385575	1.78665	0.00385575
PIK3R1	1.47145	0.103027	-1.83864	0.135794	0.29572	0.798797	-0.330193	0.546444	2.93674	0.00222816	1.84768	0.00222816
KRT12	-0.313001	0.537295	-4.35707	4.10201e-11	-1.50867	0.000146818	-0.316536	0.310389	3.79675	4.26465e-10	1.55995	4.26465e-10
MMP9	-0.121308	0.93663	-2.25454	0.0678873	-2.38249	0.0577712	-0.222019	0.781668	2.55416	0.0107611	2.22754	0.0107611
ANGPTL3	-0.164093	0.914823	-2.09936	0.0949806	-0.802982	0.496915	-0.196257	0.836284	2.60876	0.0138533	1.51301	0.0138533
TMEM61	0.14544	0.942892	-2.42233	0.16416	-0.744212	0.660643	-0.154789	0.886041	3.17098	0.0212387	2.70589	0.0212387
ZNF846	-0.923873	0.194227	-2.19598	0.00124259	-1.92676	0.0034553	-0.00320493	0.996149	1.68741	0.00251165	1.92176	0.00251165
APOBEC4	0.313063	0.870422	-4.02282	0.0170965	-0.894848	0.579643	0.00343329	0.997568	4.84118	0.000270217	2.01653	0.000270217
SLC38A3	-1.52533	0.0963432	-0.00633756	0.996095	-1.85054	0.0344248	0.00852919	0.993223	1.61458	0.000241684	1.64502	0.000241684
FOXN4	-0.480107	0.701217	-1.75754	0.108842	-0.475138	0.668216	0.0886357	0.913037	4.35857	3.76789e-08	1.63158	3.76789e-08
AK7	0.482237	0.402484	-3.33361	0.000116302	-0.508752	0.378485	0.159135	0.667136	3.59393	4.87076e-06	2.42555	4.87076e-06
RUNX2	1.21861	0.010381	0.299904	0.58135	-0.13066	0.851252	0.198422	0.506655	1.7312	3.14571e-09	1.5929	3.14571e-09
FAM57B	0.407937	0.681909	-0.857896	0.314923	-0.512507	0.583558	0.208999	0.707358	1.50932	0.0109772	1.96975	0.0109772
KIAA1549L	-0.531801	0.686299	-3.05301	0.0283131	-1.69815	0.132156	0.250358	0.758758	3.00044	0.0120052	2.03433	0.0120052
CCDC69	0.951253	0.493971	0.618852	0.609307	0.391136	0.7917	0.251057	0.731948	1.91581	0.00218117	1.68969	0.00218117
LOC100133445	-1.149	0.258255	-4.62399	0.00141509	-2.941	0.00552421	0.264507	0.744844	3.23324	0.018437	2.50712	0.018437
IGIP	-0.818479	0.240231	-1.33612	0.0297904	-1.35946	0.0318966	0.270977	0.597655	1.61507	0.000399866	1.88844	0.000399866
LOC90246	-0.321573	0.547144	-1.44833	0.00119903	-1.05978	0.0149724	0.285972	0.362056	1.92525	1.81363e-08	1.70424	1.81363e-08
TCP11L2	0.302099	0.406016	-2.98074	1.09967e-11	-0.928584	0.00299454	0.316927	0.0884839	3.98899	6.7296e-26	2.04064	6.7296e-26
HAR1A	-0.666896	0.629728	-2.31385	0.0687136	-1.60225	0.183351	0.359783	0.661836	2.62465	0.00864526	2.19787	0.00864526
HLA-DOB	-1.3454	0.0759662	-2.30394	0.00345818	-1.8314	0.0120364	0.369092	0.57334	1.63035	0.0187693	1.88712	0.0187693
LINC00950	1.93794	0.280396	0.115606	0.958466	1.72065	0.320441	0.406611	0.641644	2.37965	0.0493629	1.80681	0.0493629
STON1	1.56338	0.0359998	-1.93208	0.0890253	1.34881	0.0693527	0.412328	0.335712	3.421	0.000199832	2.09787	0.000199832
RASSF6	-0.503778	0.730136	-2.5579	0.0747521	-1.45827	0.241619	0.412769	0.628052	2.49751	0.0400295	1.9473	0.0400295
FLJ37201	-0.04472	0.965841	-0.734304	0.323157	-0.877393	0.26348	0.0528405	0.928715	1.24221	0.014851	1.9025	0.014851
KRTAP5-1	-1.01016	0.334631	-2.54942	0.0159811	-4.94682	0.00134529	0.437479	0.544289	2.48824	0.00433353	4.42743	0.00433353
TTLL6	0.9026	0.206969	-1.57357	0.0469344	-0.00474046	0.99652	0.442377	0.196048	3.55756	2.97573e-10	1.96831	2.97573e-10
PLD1	0.410709	0.0946973	-0.735411	0.00122113	-0.285598	0.268829	0.470939	0.00151849	1.89693	1.23164e-30	1.5619	1.23164e-30
CEBPA-AS1	2.0232	0.24855	1.06148	0.539819	0.12124	0.960707	0.486554	0.56534	2.14219	0.0175833	3.2887	0.0175833
POLK	0.417646	0.0539389	-0.883474	7.34002e-06	-0.259002	0.262027	0.506163	0.00115186	1.93678	2.81723e-33	1.50146	2.81723e-33
TAPSAR1	-0.408703	0.683652	-1.18335	0.13549	-1.08178	0.191374	0.184759	0.796231	1.31328	0.0429555	1.61353	0.0429555
ACTN3	1.48299	0.309408	-1.83106	0.312902	0.332299	0.853237	0.51325	0.492272	2.79721	0.0438677	2.0263	0.0438677
CREBRF	-0.310166	0.183154	-1.99687	4.72343e-17	-1.08948	4.87967e-08	0.540354	0.000149149	2.45018	4.7097e-34	1.67782	4.7097e-34
KLHL24	0.400255	0.0320939	-1.80174	2.33517e-20	-0.450069	0.0154399	0.543535	3.56235e-05	3.19774	1.26239e-82	1.84245	1.26239e-82
C5	1.15284	7.89289e-06	-1.05483	0.00113365	0.979568	0.00017287	0.543648	0.00039009	3.07404	1.20796e-37	1.75487	1.20796e-37
ZDBF2	0.245388	0.31418	-1.03702	3.63981e-07	-0.183924	0.449785	0.552214	0.00015829	2.28749	2.35699e-45	1.53848	2.35699e-45
WDR96	-0.767603	0.640459	-3.41286	0.0391002	-2.48049	0.108357	0.554445	0.562515	3.35746	0.0160889	2.49222	0.0160889
SECTM1	0.839878	0.0151364	-0.619209	0.106655	-0.0176475	0.972254	0.249969	0.295651	1.33462	1.19669e-06	1.97191	1.19669e-06
XKRX	-0.363091	0.833901	-2.9297	0.0718774	-0.577689	0.694489	0.575339	0.516149	3.30369	0.0148295	1.74607	0.0148295
TLR5	-0.963436	0.73191	-3.93572	0.0737824	-2.59689	0.295482	0.586475	0.630442	3.9432	0.00564135	2.60497	0.00564135
TMEM154	-3.98834	0.0655662	-0.540813	0.7687	-2.33978	0.269753	0.589109	0.79532	3.55896	1.15362e-05	2.35304	1.15362e-05
PKD1L2	1.2491	0.03347	-1.6081	0.0400363	0.431189	0.540401	0.615905	0.0483376	2.41496	8.90415e-05	1.74706	8.90415e-05
MROH7-TTC4	0.275211	0.868623	-3.34033	0.0385214	-1.65719	0.231043	0.617073	0.676698	4.2676	0.0112564	3.39513	0.0112564
COPG2IT1	-0.469302	0.264009	-1.52237	5.02872e-05	-1.38504	0.000151734	0.319703	0.306274	1.27947	8.00161e-05	1.63181	8.00161e-05
TAS2R4	0.351584	0.812029	-0.49046	0.682278	-0.773757	0.553769	0.639662	0.326655	1.79153	0.0107799	2.41561	0.0107799
NEAT1	-0.309309	0.174981	-1.4684	1.02984e-16	-0.908535	1.19583e-06	0.651295	8.65606e-05	1.90181	5.43997e-34	1.55376	5.43997e-34
HSD17B14	0.92951	0.391982	-2.14323	0.125669	0.0223325	0.987392	0.676656	0.200469	3.56621	0.00157004	1.59467	0.00157004
TUBB4A	1.1428	0.000496407	-2.28731	4.18674e-06	0.664021	0.0624314	0.685542	0.000144696	3.45933	1.73182e-16	1.96155	1.73182e-16
MAN1C1	1.41857	0.219087	1.33094	0.189411	1.01226	0.390952	0.432422	0.517475	1.19	0.045395	1.76746	0.045395
SH2D3C	1.37595	0.0946261	-2.27821	0.0881035	0.790558	0.375919	0.750289	0.0746368	3.07078	0.00687588	1.538	0.00687588
LMCD1-AS1	0.141648	0.938515	-2.25074	0.147013	-0.97106	0.508361	0.764901	0.293151	2.914	0.0149825	1.68915	0.0149825
ULBP1	1.48604	2.29991e-05	-0.423605	0.359393	0.697289	0.0829499	0.799444	2.26424e-05	2.37114	5.25162e-16	2.13023	5.25162e-16
IFITM1	-1.95644	0.00551503	-2.4929	0.000574943	-3.01429	6.92406e-05	0.801108	0.173054	1.9272	0.00154801	2.60052	0.00154801
KIAA1377	-0.350713	0.182998	-1.38337	1.4373e-09	-0.561635	0.0161377	0.805069	1.37391e-06	1.88537	5.70125e-24	1.5992	5.70125e-24
BIVM-ERCC5	0.0580085	0.955863	-0.938748	0.141844	-0.322185	0.698408	0.817259	0.120332	2.23125	2.10225e-06	1.5169	2.10225e-06
TMEM51-AS1	-1.13438	0.614775	-3.78293	0.0483393	-0.893876	0.663098	0.820808	0.513378	4.11124	0.00370166	1.87632	0.00370166
CTBS	-0.55571	0.117686	-1.47309	8.59628e-06	-0.725859	0.026096	0.821711	5.20366e-05	1.65681	2.5784e-11	1.55859	2.5784e-11
SMC1B	-0.0823981	0.95223	-1.96584	0.0739562	-0.881507	0.40662	0.836213	0.11849	2.83655	0.00058863	2.87553	0.00058863
APLF	0.548695	0.769386	0.0806863	0.961469	-0.101219	0.958161	0.851524	0.32278	1.93061	0.0239837	2.33785	0.0239837
HSD3BP4	2.25076	0.111881	1.80848	0.165619	0.718189	0.685644	0.509844	0.449924	1.49273	0.0210879	1.94194	0.0210879
KCND1	0.858843	0.00333064	-0.785818	0.020317	0.431619	0.183189	0.85515	1.12098e-06	2.23323	5.28676e-19	1.5115	5.28676e-19
KCNS3	0.903776	0.4252	0.484943	0.645172	0.883636	0.397782	0.862266	0.121766	2.66132	2.2784e-06	1.86573	2.2784e-06
SHANK2	0.382078	0.849428	-0.409605	0.803688	-1.27787	0.484892	0.883772	0.284906	2.58587	0.00342422	2.08257	0.00342422
ZNF571-AS1	0.397502	0.75098	-0.185984	0.859731	-0.506576	0.658602	0.52785	0.392311	1.36784	0.020942	1.62689	0.020942
FAM212B-AS1	0.330037	0.861608	-0.547765	0.717319	-0.467409	0.786001	0.93	0.258994	2.32154	0.0112732	2.39392	0.0112732
CCDC15	-0.121877	0.75092	-0.62418	0.0192921	-0.308798	0.306406	0.930524	8.77948e-08	1.85048	5.97762e-23	1.51085	5.97762e-23
CAPRIN2	0.301968	0.288135	-0.373613	0.139794	-0.0670075	0.839646	0.942196	4.75457e-10	1.66471	1.85997e-22	1.70519	1.85997e-22
KIAA1217	-0.329559	0.114607	-0.945377	2.1909e-07	-1.37316	4.124e-14	0.952415	2.63934e-16	1.65706	4.5247e-36	1.9295	4.5247e-36
TMOD2	0.147309	0.660044	-2.02587	1.50806e-11	0.0225256	0.949408	0.957905	1.21808e-10	3.38292	1.00124e-42	1.75616	1.00124e-42
SPEF2	-0.238129	0.804418	-0.831225	0.239172	-0.802885	0.287243	0.573686	0.203172	1.18471	0.0125295	1.82649	0.0125295
CYP3A5	-0.166007	0.689181	-1.88526	1.45754e-08	-0.406212	0.219165	0.963972	1.79844e-07	2.59207	4.76763e-23	1.56234	4.76763e-23
TIGD4	3.3763	0.0971886	0.658026	0.795126	3.02177	0.131178	0.965384	0.230558	3.55613	0.00866356	2.20088	0.00866356
PLAG1	-0.350427	0.117637	-1.12157	8.30513e-09	-0.766385	8.32838e-05	0.974422	1.47813e-15	1.95076	3.98721e-45	1.62623	3.98721e-45
LURAP1L	0.427293	0.454493	-0.589154	0.262333	0.0441439	0.947216	0.980197	0.000265036	1.93049	2.8239e-08	1.56986	2.8239e-08
ZNF702P	0.323347	0.435954	-0.439592	0.21303	-0.217005	0.602996	0.984626	1.92264e-06	1.67183	3.10219e-13	1.69607	3.10219e-13
ZEB1	0.367856	0.0603688	-0.500891	0.00427396	-0.0386782	0.878739	0.992038	6.69103e-12	1.88647	3.05776e-37	1.5041	3.05776e-37
SLC43A1	0.490451	0.119504	-0.117912	0.715039	0.160651	0.655452	0.685741	0.000317861	1.05844	5.35362e-08	1.54221	5.35362e-08
SRCIN1	0.0393629	0.960795	-0.745833	0.16513	0.01628	0.981793	0.760417	0.0129074	1.45708	4.85385e-05	1.58833	4.85385e-05
C14orf28	-1.23631	0.0716497	-1.47563	0.0214788	-1.89768	0.00454013	0.778077	0.128937	1.3278	0.00973612	2.08837	0.00973612
LARGE	-0.115532	0.950905	-0.0375652	0.980344	-1.04593	0.489952	0.851665	0.300719	1.49988	0.0425888	1.96586	0.0425888
GDF15	1.34775	3.26536e-07	0.327195	0.261976	0.463874	0.131961	0.869517	3.15621e-06	1.03407	7.37898e-08	2.05191	7.37898e-08
BIRC3	0.452446	0.0373616	-0.520205	0.0113956	0.26169	0.255693	0.895577	4.4663e-09	1.48787	1.28103e-19	1.50243	1.28103e-19
LYST	0.318429	0.101221	-0.19019	0.304121	-0.0679	0.773845	0.932348	3.97743e-14	1.4663	2.41031e-30	1.84352	2.41031e-30
REPS2	0.135942	0.519637	-0.361448	0.0238237	-0.296474	0.0886701	0.954575	7.06458e-26	1.44177	1.2641e-47	1.81091	1.2641e-47
FAM156B	-3.84888	0.355018	-7.08482	0.0387329	0.97884	0.829919	-32.521	1.41048e-13	17.0239	9.86264e-05	-1.41528	9.86264e-05
SORBS2	0.369854	0.0864996	-5.99957	3.99956e-21	-0.741773	0.000201334	-5.17543	8.02059e-79	1.93639	0.00387709	-3.37261	0.00387709
FAM71A	3.47154	7.10813e-21	-2.1586	0.00393293	3.15521	3.26294e-17	-4.14782	8.0149e-37	1.4529	0.0470831	-4.16411	0.0470831
HPGD	-0.378128	0.616295	-1.74125	0.00588	-1.51205	0.0148934	-3.66143	5.96279e-08	1.22216	0.0319833	-1.22643	0.0319833
GNG7	3.02766	2.58831e-17	-1.43058	0.0266368	2.76247	2.04941e-14	-2.43573	2.56409e-24	1.53045	0.00713425	-1.32699	0.00713425
PIP5K1B	0.420342	0.613607	-4.52204	0.00100405	-0.918846	0.224551	-2.19878	0.000413792	2.89388	0.0392118	-2.27654	0.0392118
SLC8A3	1.72494	2.30809e-07	-1.11931	0.0173618	0.849789	0.0248771	-2.97803	6.29662e-25	1.11321	0.0063096	-1.20054	0.0063096
HOXD8	0.343247	0.805941	-0.813233	0.487494	-0.363143	0.782054	-1.90078	0.0259272	1.74068	0.0459249	-0.34269	0.0459249
OR2B2	1.84346	0.00512205	-1.87266	0.0609515	0.827316	0.279476	-1.66648	6.56618e-05	2.79055	0.000761989	0.140654	0.000761989
CTAGE15	0.184164	0.967121	-4.78673	0.110931	-0.260447	0.949433	-1.55506	0.456702	4.40576	0.0410004	-0.336934	0.0410004
FAM27B	0.971086	0.781263	-4.4891	0.0882296	-1.35943	0.660444	-1.47611	0.0800006	3.96468	0.00625393	1.39072	0.00625393
RDH12	-1.0975	0.260976	-5.3319	0.000154045	-1.31168	0.143387	-1.41216	0.122041	3.099	0.0332489	-1.53595	0.0332489
ENO4	-0.106713	0.914485	-3.264	0.000415738	-0.979222	0.160062	-1.39149	0.00993118	2.11857	0.0181072	0.112213	0.0181072
SIPA1L1	3.59516	7.83727e-126	-0.92782	3.43648e-05	3.00451	1.04033e-86	-1.38896	2.46383e-52	2.81607	5.49457e-58	-0.432574	5.49457e-58
PDK4	1.52464	7.03635e-23	-1.92509	1.08702e-29	0.482433	0.00604364	-2.30164	5.79723e-90	1.23012	2.38971e-19	-0.706299	2.38971e-19
EPS8L3	3.2785	1.48196e-28	0.156415	0.749294	3.01155	5.44242e-24	-1.37379	1.2591e-13	2.62507	2.64256e-18	-1.37414	2.64256e-18
BMS1P18	8.27178	0.128896	0	1	6.8485	0.203455	-1.32534	0.596473	7.36536	0.00171753	-0.52481	0.00171753
FOSB	1.57566	1.98479e-24	-2.27947	1.75929e-46	1.43771	2.44274e-20	-1.31123	3.36472e-19	3.29635	1.19718e-106	-0.887419	1.19718e-106
PCDH15	-0.112181	0.954505	-3.79276	0.0217412	-0.139727	0.936025	-1.28176	0.24956	3.16571	0.0340727	-1.78444	0.0340727
GPR173	0.608634	0.0237891	-3.0962	8.30186e-14	0.365267	0.199315	-1.25539	3.65141e-09	2.76118	3.09668e-12	0.0758857	3.09668e-12
CFL1P1	0.199892	0.816948	-2.62805	0.00101996	-0.760825	0.264835	-1.25127	0.00658747	1.59857	0.0335036	0.268303	0.0335036
GXYLT2	1.54791	4.3302e-08	-1.47911	0.000367247	0.957835	0.00166668	-1.12532	2.71975e-07	1.91422	1.50339e-07	0.151358	1.50339e-07
GTF3C2-AS1	0.767996	0.494274	-3.22773	0.033037	0.0358177	0.979028	-1.11851	0.0931491	3.45097	0.0107291	0.115665	0.0107291
CELF4	0.240593	0.812168	-2.8162	0.0084078	-0.765542	0.361896	-1.11288	0.0397681	2.6334	0.00661813	0.402603	0.00661813
LRGUK	-0.453629	0.691263	-1.43065	0.12496	-1.93803	0.0519223	-1.0456	0.150082	1.97891	0.0067138	-0.0229571	0.0067138
EGR2	1.60326	2.79893e-05	-3.18059	0.000171029	1.45706	0.00014139	-1.02005	3.02413e-05	5.02253	5.01752e-11	-0.242298	5.01752e-11
KDM7A	0.870936	7.1651e-08	-1.65359	5.36902e-19	0.0972499	0.665589	-1.00636	2.35707e-16	1.53189	3.74864e-22	-0.122205	3.74864e-22
DIRAS3	-1.80902	0.0188658	-5.32942	0.00010993	-2.6471	0.000772437	-1.00093	0.238833	2.90805	0.0420432	0.539736	0.0420432
GPR34	1.11133	0.113451	-1.61631	0.0549635	0.582802	0.444778	-0.998365	0.0267173	2.21414	0.00111341	-0.456017	0.00111341
ANKFN1	1.20796	0.284489	-1.87668	0.20705	0.663118	0.577898	-0.967339	0.139218	3.03206	0.0101729	0.923429	0.0101729
ST8SIA3	-0.24322	0.512973	-1.86029	2.71757e-09	-0.331794	0.306619	-0.956425	7.02754e-05	1.71907	7.94415e-10	-0.127372	7.94415e-10
LOC339874	-0.370669	0.618519	-2.80735	0.000150387	-0.638928	0.311716	-0.951524	0.0590515	1.7374	0.0149597	-0.0394779	0.0149597
FAM106CP	1.32947	0.000156706	-0.996894	0.0312367	0.68003	0.0853749	-0.95134	0.000353095	1.76295	3.36776e-06	-0.0951535	3.36776e-06
GSTA4	1.55953	3.33868e-07	-1.5962	0.00014816	1.49284	9.10786e-07	-0.947373	1.94953e-05	2.26245	1.80002e-10	-0.273585	1.80002e-10
TNC	2.55225	2.85676e-06	-2.68901	0.0317922	1.68155	0.00426946	-0.923207	0.00593208	2.44508	0.0369662	0.179267	0.0369662
SCN4A	1.43395	0.0221745	-1.96666	0.0420219	0.38781	0.627384	-0.894611	0.0278932	2.74283	0.000828083	1.20115	0.000828083
MYO1A	0.531199	0.446265	-3.06134	0.000791816	-0.26343	0.723855	-0.893336	0.0341756	1.98306	0.0221093	0.402788	0.0221093
TMPRSS6	0.334645	0.809114	-3.15107	0.0393621	0.118559	0.929678	-0.892574	0.288061	2.88445	0.0426888	-0.191101	0.0426888
H2AFB3	0.0767401	0.950619	-5.31304	0.00017681	-0.29243	0.777231	-0.870897	0.138679	4.50228	0.000629185	-0.590851	0.000629185
VIT	-0.137539	0.666392	-2.9073	2.15179e-19	-0.406352	0.0996375	-1.54699	6.1496e-16	1.08934	0.000645163	-0.785038	0.000645163
LINC00330	0.324635	0.768785	-1.59964	0.105691	0.460546	0.615957	-0.841877	0.175564	1.80819	0.0275646	-0.915581	0.0275646
NACAD	1.56	6.10266e-05	-1.52568	0.0078162	1.11654	0.0062311	-0.841238	0.00373715	1.97722	7.18205e-05	0.510622	7.18205e-05
FOS	0.598734	9.45815e-11	-1.78543	4.36757e-88	0.460808	1.19572e-06	-1.5016	1.0353e-81	1.39467	4.15889e-66	-1.32104	4.15889e-66
ADH4	-0.242188	0.726397	-2.35065	0.000261896	-0.568758	0.31091	-0.798177	0.12892	1.64461	0.0128802	-0.184643	0.0128802
SPARCL1	-0.187817	0.902743	-3.48933	0.0222123	-0.549258	0.654671	-0.788755	0.340043	3.05086	0.028251	-0.282898	0.028251
EID3	1.29063	8.19253e-09	-1.29921	2.01522e-08	0.610305	0.0131516	-1.47532	7.77783e-16	1.2796	9.75958e-11	-0.741922	9.75958e-11
PRAM1	2.05826	0.0974254	-1.83012	0.301648	0.331087	0.846309	-0.788653	0.2753	3.07281	0.0265803	0.69806	0.0265803
HAL	1.27414	0.119813	-2.27827	0.048035	0.663739	0.458115	-0.771667	0.10508	2.95591	0.00196011	0.713715	0.00196011
PCDHGA1	1.48808	0.00484385	-1.7067	0.020155	0.872803	0.128128	-0.771424	0.0267336	2.12901	0.000487187	0.03369	0.000487187
LOC100132781	0.550017	0.24796	-1.74836	0.00085262	0.406956	0.389043	-1.42091	0.000126534	1.07824	0.0388399	-0.760304	0.0388399
HSD17B7P2	0.448045	0.518804	-2.30978	0.00307513	0.246025	0.722669	-0.765852	0.0670634	2.05642	0.00333622	0.0600541	0.00333622
MRS2P2	0.332063	0.449529	-2.32703	1.04603e-06	0.191532	0.662573	-0.763798	0.00539228	2.23656	1.99426e-07	-0.526519	1.99426e-07
CACNA1D	2.08667	5.44053e-18	-0.288703	0.362961	0.99352	0.000196425	-1.40699	4.48117e-15	1.22035	3.12518e-08	-0.430191	3.12518e-08
RGS11	0.798603	6.80688e-06	-1.58782	1.12297e-14	0.400362	0.039997	-0.7536	6.54347e-08	1.64361	5.35113e-20	0.289933	5.35113e-20
PLCH1	-2.01806	4.98933e-08	-4.68229	5.33416e-12	-2.86795	6.29863e-13	-0.749834	0.100235	1.90598	0.00820029	-0.0314701	0.00820029
RASSF9	1.63608	1.35679e-06	-0.99425	0.0343061	1.27719	0.000260631	-0.731516	0.00211515	2.75485	3.80486e-14	-0.307452	3.80486e-14
FAM13C	0.154034	0.854906	-4.96591	0.00021467	-0.562472	0.396265	-0.706536	0.0999218	4.37196	0.000655632	0.675442	0.000655632
SYT13	-0.150783	0.916123	-1.2901	0.225821	0.196942	0.866176	-0.675342	0.415252	2.52096	0.00245464	-0.467411	0.00245464
FAM110C	0.230664	0.525417	-2.27015	2.62779e-09	-0.308538	0.352631	-0.674033	0.00249224	2.11091	1.22902e-09	0.194289	1.22902e-09
POU2F3	-0.0194524	0.987355	-2.89768	0.0264725	0.540145	0.555033	-0.653654	0.335931	2.58056	0.0306558	-0.761349	0.0306558
PRSS30P	0.733976	0.417734	-2.91836	0.0245262	0.722516	0.388854	-0.636648	0.239891	2.55715	0.0310807	-0.664913	0.0310807
CTSK	-0.214995	0.759781	-2.13038	0.000452363	-0.285592	0.634447	-0.634829	0.123417	1.96368	0.000243344	-0.153998	0.000243344
LRRC34	0.968049	0.570134	-3.20726	0.0678719	-0.0754542	0.969103	-0.632374	0.484908	3.03695	0.0355624	0.178605	0.0355624
LOC100506123	-0.180413	0.557272	-2.0866	1.20328e-15	-0.985489	1.87157e-05	-0.613031	0.00132205	2.38135	5.05376e-25	0.679323	5.05376e-25
PARVG	-0.61011	0.71577	-4.28101	0.00790309	-0.511567	0.735328	-0.608998	0.589341	3.07246	0.0397649	-0.891986	0.0397649
OR2B6	-0.130117	0.89414	-2.61389	0.00243978	-0.474097	0.525643	-0.60894	0.218626	2.75195	0.000230866	0.0923747	0.000230866
GALNT4	0.226357	0.696992	-1.98982	1.03245e-05	-0.138136	0.804624	-0.606005	0.155989	1.89342	2.20419e-05	-0.264048	2.20419e-05
MAP2	-0.389955	0.462715	-3.50928	6.46807e-07	-1.10548	0.012778	-1.22398	0.000746778	1.41958	0.0498741	0.295463	0.0498741
CYP8B1	0.78405	0.6544	-2.77824	0.109555	1.23688	0.385946	-0.604855	0.590527	3.30614	0.0233231	-0.701586	0.0233231
KLF2	1.44	8.47528e-09	-0.332214	0.261681	2.01889	3.17217e-17	-0.600299	0.00428928	1.50389	6.44403e-12	-1.37814	6.44403e-12
EGR1	0.192579	0.26847	-2.75291	2.87113e-99	0.0276196	0.892331	-0.58808	1.0338e-05	2.73805	2.3573e-100	0.0388145	2.3573e-100
WNT8B	0.829992	0.576944	-3.50971	0.0314812	0.519189	0.722472	-0.583109	0.483367	3.95284	0.00375937	0.359739	0.00375937
TMEM220	0.680802	0.39867	-1.74337	0.0383869	-0.846208	0.303369	-0.541062	0.238031	2.00166	0.00265671	1.18098	0.00265671
PARD6G-AS1	0.157367	0.943854	-3.19278	0.0723942	-0.870101	0.644012	-0.537567	0.661221	3.25891	0.0280597	0.545609	0.0280597
PLEKHA4	0.0186433	0.979482	-1.89287	0.000607927	0.173123	0.757293	-0.532293	0.12919	1.8469	0.00010389	-0.479068	0.00010389
ZMAT1	-0.36377	0.763891	-2.21877	0.038155	-1.36185	0.165681	-0.520136	0.457659	2.20513	0.0122752	1.26989	0.0122752
ANK3	0.0703485	0.860007	-2.20964	3.63402e-13	-0.909791	0.000518273	-1.06467	5.11105e-08	1.21863	1.0046e-05	1.14115	1.0046e-05
KPNA7	-1.21536	0.0102859	-2.52197	1.92262e-06	-1.97059	2.67461e-05	-1.0586	0.0177448	1.20943	0.0194729	0.295545	0.0194729
LOC100130691	-0.237919	0.540306	-2.13469	7.96717e-11	-0.445659	0.169705	-1.04776	6.50146e-05	1.07656	0.00072045	-0.404507	0.00072045
LOC729987	0.0212189	0.991561	-3.79801	0.0262885	-1.47158	0.381986	-0.511374	0.651787	3.47877	0.0184427	1.1135	0.0184427
MAGOH2	1.01612	0.497436	-3.20983	0.0542817	0.110557	0.950698	-0.495736	0.56204	3.85766	0.00473893	0.843033	0.00473893
LOC650293	0.671543	0.257347	-0.867382	0.160102	0.187834	0.785627	-0.474478	0.208519	1.55732	0.000711671	0.444612	0.000711671
TXNDC16	0.520373	0.211317	-2.34091	1.74106e-07	-0.114562	0.817304	-0.467809	0.0471618	2.63422	9.13878e-13	0.923458	9.13878e-13
LOC100289495	-0.139859	0.890691	-2.28082	0.0090085	-0.378295	0.640294	-0.423338	0.456352	1.80505	0.0222734	-0.413741	0.0222734
CPM	1.13482	3.70199e-09	-0.625599	0.00162878	0.444467	0.0408291	-0.410552	0.0150728	1.89983	1.21246e-32	0.17931	1.21246e-32
SCN3B	1.5595	0.00194372	-0.540075	0.433312	1.19092	0.022311	-0.990687	0.00380569	1.48924	0.00272312	-0.620306	0.00272312
PCA3	0.0917288	0.831411	-1.66013	1.32767e-08	-0.302572	0.363347	-0.987218	0.00134685	1.13565	0.000481236	-0.136979	0.000481236
FRMD5	0.0467598	0.933539	-1.55593	4.03632e-05	-0.207478	0.631642	-0.409079	0.146232	1.57195	8.14173e-07	0.0988371	8.14173e-07
HNF4A	2.41434	2.04628e-23	0.385215	0.236942	2.35396	1.98193e-22	-0.969224	8.12345e-10	1.40679	7.28498e-11	-1.80441	7.28498e-11
SMIM18	-0.205021	0.903967	-2.12515	0.115915	-0.799677	0.547972	-0.408945	0.636885	2.43327	0.0192379	1.46984	0.0192379
C6orf164	-0.393592	0.574527	-1.83595	0.00178901	-1.05377	0.0667236	-0.964895	0.0277432	1.0464	0.0456186	-0.200464	0.0456186
CBR3-AS1	0.168889	0.815691	-3.21885	0.000190211	0.489812	0.361315	-0.404243	0.319869	2.83596	0.00044812	0.137479	0.00044812
DYX1C1	-0.132665	0.726805	-1.46007	4.68237e-09	-0.537054	0.0549715	-0.401322	0.0942997	1.72889	4.05141e-15	0.326985	4.05141e-15
IFIT1B	-0.452779	0.629855	-2.21208	0.0137729	-0.882338	0.270235	-0.39735	0.543887	1.71471	0.034301	0.429332	0.034301
ASB14	-0.573333	0.421942	-2.20923	0.00190742	-0.803632	0.203489	-0.385289	0.51461	1.58936	0.0188311	0.0894626	0.0188311
CAV3	0.80592	0.334641	-1.12024	0.206271	0.297714	0.746719	-0.947242	0.0655737	1.48316	0.0344425	-0.254529	0.0344425
PLGLB2	0.0195685	0.976943	-2.64307	5.6662e-07	-0.146974	0.789645	-0.375712	0.457898	2.56975	3.29122e-06	-0.20988	3.29122e-06
DPPA2	2.01173	0.128734	-2.79083	0.107107	1.8556	0.147749	-0.360824	0.671151	4.71073	0.000522748	1.06055	0.000522748
LOC100506085	0.387219	0.19404	-1.01408	2.58627e-05	-0.0362608	0.92287	-0.353373	0.14981	1.62168	1.00525e-13	0.456181	1.00525e-13
RAPGEF4	0.258793	0.690589	-1.837	0.0013	-0.756255	0.162342	-0.335769	0.350307	2.22466	1.6142e-06	0.99799	1.6142e-06
ACSL1	1.34285	1.57428e-13	-1.27371	2.8042e-07	0.784995	6.2255e-05	-0.330379	0.0381517	2.11004	3.31686e-22	0.450799	3.31686e-22
DBP	0.219966	0.383699	-1.6571	4.34506e-14	0.182765	0.449119	-0.315014	0.0391944	1.64217	1.57698e-19	0.325422	1.57698e-19
LOC401177	-0.0343213	0.981125	-2.78498	0.0401469	-0.464657	0.680413	-0.302123	0.71579	3.27599	0.00628499	0.215897	0.00628499
GOLGA6L9	0.226268	0.610558	-1.26633	0.000206011	0.000736894	0.999308	-0.289281	0.272306	1.51612	1.66385e-08	0.360174	1.66385e-08
UBE2Q2P2	-0.33317	0.652463	-1.3925	0.0223136	-0.6907	0.261283	-0.284005	0.580862	1.59981	0.00163323	0.481754	0.00163323
B3GAT1	0.674691	0.54801	-0.83956	0.437774	0.439484	0.689403	-0.278981	0.664044	2.04692	0.00427536	0.223028	0.00427536
ALDH1L2	1.0459	6.23869e-07	-0.864448	0.000217589	0.382448	0.116472	-0.841807	3.7099e-07	1.27211	4.36932e-11	0.443684	4.36932e-11
PRKG1	0.241378	0.585222	-1.71309	7.86614e-06	-0.49789	0.187384	-0.278307	0.291925	1.58963	9.04224e-07	1.02299	9.04224e-07
ZNF252P	0.62537	0.0383818	-0.911633	0.00107932	-0.10755	0.780889	-0.270785	0.27648	1.64069	4.67775e-13	0.807802	4.67775e-13
TP63	-0.0658754	0.919141	-2.04228	2.77162e-05	-0.702737	0.114299	-0.834001	0.0102095	1.38466	0.00164831	0.304737	0.00164831
PDCD4	-0.0690133	0.79735	-1.57695	5.92918e-22	-0.487524	0.00733356	-0.810236	4.44708e-08	1.31802	3.00117e-19	0.0993817	3.00117e-19
ALX4	1.26062	0.0563062	-1.62074	0.0738752	0.81618	0.242165	-0.253981	0.580097	2.74093	0.000188774	0.0832623	0.000188774
HDAC9	0.0715037	0.896122	-2.82023	2.7441e-09	-0.648707	0.0841496	-0.241904	0.382628	1.97264	3.99224e-06	0.781058	3.99224e-06
TNFSF13B	0.384391	0.863456	-3.18276	0.0837081	0.148969	0.943623	-0.20968	0.859965	3.06942	0.0370712	-0.569992	0.0370712
LOC100129550	-0.0948748	0.732781	-1.89699	2.01131e-23	-1.25802	5.23454e-12	-0.785988	3.92884e-07	1.45754	6.33764e-18	0.550399	6.33764e-18
ZNF233	0.742284	0.142157	-1.48358	0.00860167	0.329424	0.554453	-0.773637	0.0175329	1.38657	0.00348091	0.316426	0.00348091
KRT20	-0.697781	0.325493	-5.49162	4.43744e-05	-1.54428	0.0143932	-0.203206	0.694901	4.56089	0.000368957	1.19859	0.000368957
PIP5K1P1	-0.865924	0.267827	-2.11681	0.00554272	-0.983506	0.168908	-0.202201	0.749887	1.5571	0.0170896	-0.41425	0.0170896
C5AR1	0.582423	0.0453484	-1.3544	2.76563e-05	0.399262	0.181591	-0.769365	0.000229914	1.41957	4.35792e-07	-0.649143	4.35792e-07
TJP3	-2.17645	6.25774e-31	-3.96124	9.6246e-52	-2.24057	9.82342e-34	-0.20052	0.357342	2.12264	4.61087e-17	0.00834082	4.61087e-17
C1orf21	1.63936	5.63199e-11	-0.270942	0.423095	1.82284	8.92345e-14	-0.193652	0.3646	1.55249	2.44463e-11	-0.169126	2.44463e-11
CLDN7	-0.705502	3.39217e-07	-2.39372	1.30233e-58	-0.555176	6.85143e-05	-0.188101	0.0697876	1.92058	7.3234e-62	0.26055	7.3234e-62
MURC	0.730736	0.278022	-1.00893	0.137089	0.15599	0.844702	-0.750601	0.0674473	1.22544	0.0189151	0.274881	0.0189151
DNMBP-AS1	0.461238	0.432199	-1.44744	0.0141768	0.174545	0.781977	-0.750301	0.0386727	1.28465	0.0114955	0.169609	0.0114955
ZNF676	-1.0358	0.403708	-0.932906	0.375803	-1.67805	0.143051	-0.186768	0.85656	2.65733	0.000136332	0.707617	0.000136332
SYCP2	-0.136631	0.755072	-1.45545	7.16009e-07	-0.709865	0.0228015	-0.745673	0.00116933	1.00347	3.48183e-05	0.480065	3.48183e-05
NKX2-1	-0.826564	0.00698877	-4.01607	3.6675e-15	-0.947489	0.0011871	-0.168546	0.555555	1.80909	0.000329493	-0.0155115	0.000329493
CXCL8	2.82291	0.137243	0.756817	0.730556	1.93115	0.33432	-0.166136	0.855743	3.59409	0.00178858	1.3898	0.00178858
PPEF1	1.25038	1.7891e-08	-0.503198	0.0629026	0.860153	0.000221993	-0.712847	4.6926e-05	1.13923	7.82048e-08	-0.339906	7.82048e-08
CCDC144A	1.46935	0.00043804	-0.579265	0.273075	0.942024	0.0353229	-0.712066	0.0181478	1.15611	0.00357085	-0.392715	0.00357085
SUMO1P3	-0.126973	0.831189	-2.02027	1.96363e-06	-0.511931	0.248963	-0.711364	0.0253521	1.39198	0.00016975	-0.15013	0.00016975
DIO1	0.197908	0.89341	-0.822081	0.465235	-0.0755664	0.955163	-0.165258	0.836358	1.52506	0.048641	0.566777	0.048641
NEUROD2	0.0543818	0.981293	-3.3517	0.0586916	-0.218492	0.911359	-0.160807	0.899179	3.31978	0.0233917	-0.127391	0.0233917
NCF2	-0.474288	0.298155	-2.75377	6.03484e-08	-0.371286	0.393064	-0.158053	0.665025	2.34009	3.62387e-07	-0.370353	3.62387e-07
CASK	1.14274	8.84361e-15	-0.65718	3.10457e-05	0.74222	1.45647e-06	-0.679027	1.40637e-07	1.23116	5.59642e-20	-0.0875383	5.59642e-20
CYP1B1-AS1	0.44289	0.245483	-0.929964	0.00785608	-0.0428573	0.928957	-0.15756	0.552288	1.67106	1.75054e-10	0.474345	1.75054e-10
TP53INP2	-0.322861	0.0533559	-1.89782	6.97945e-32	-0.762296	2.17299e-07	-0.14495	0.254672	1.53876	7.60426e-30	0.232795	7.60426e-30
C17orf104	-0.780399	0.192637	-2.26333	0.000113434	-0.675234	0.234127	-0.652794	0.181868	1.18797	0.0326725	-0.848184	0.0326725
ERVFRD-1	0.634911	0.0183627	-0.989557	0.000352654	0.461203	0.0943499	-0.647499	0.00107369	1.14539	6.76419e-07	-0.383916	6.76419e-07
PHEX	-3.01135	5.70359e-06	-2.39865	6.72786e-05	-2.68578	8.79313e-06	-0.139204	0.864745	4.39717	1.50008e-22	-0.701432	1.50008e-22
PHOSPHO1	1.91211	8.37001e-13	0.00397974	0.994717	2.38188	1.15821e-20	-0.136702	0.512043	1.58632	2.87865e-10	-0.335499	2.87865e-10
CHRNA7	2.79752	0.029834	1.03145	0.469088	1.71014	0.221933	-0.128305	0.861886	1.60228	0.0418674	1.42539	0.0418674
FAM13A-AS1	0.583251	0.305339	-1.37498	0.0136877	0.416797	0.459662	-0.630612	0.0950476	1.21404	0.0108133	-0.0584443	0.0108133
RARRES3	-1.34756	0.133621	-5.66115	4.89618e-05	-1.64384	0.0515817	-0.120875	0.901434	2.99774	0.0382528	0.452802	0.0382528
RALGPS1	1.03094	7.57305e-09	-0.478134	0.0259355	0.780426	2.14845e-05	-0.614766	6.22356e-06	1.14845	4.47356e-12	0.142573	4.47356e-12
DISP1	0.276539	0.312397	-1.55497	1.55099e-10	-0.195433	0.479931	-0.117497	0.520443	1.8151	6.28143e-21	0.638443	6.28143e-21
AVIL	1.12011	0.0983283	-0.0221645	0.98072	0.658454	0.365239	-0.609787	0.181486	1.46573	0.00340106	-0.166652	0.00340106
SEPSECS-AS1	0.101632	0.924455	-1.79084	0.0359272	-0.239969	0.787983	-0.116523	0.852089	2.02223	0.00482924	0.843657	0.00482924
SOS2	0.441517	0.0238784	-1.02559	4.91574e-08	-0.129529	0.580241	-0.114398	0.550882	1.78301	9.53046e-26	0.755723	9.53046e-26
SYNE2	0.169089	0.330241	-1.24814	2.57236e-22	-0.215951	0.16832	-0.606716	2.16035e-07	1.02087	7.1359e-19	0.149169	7.1359e-19
MLXIPL	1.28768	4.70713e-23	-1.27495	3.95211e-15	0.625535	9.40534e-06	-0.111	0.373067	2.17891	2.53012e-56	1.17042	2.53012e-56
IFT80	0.427185	0.0632764	-1.13662	6.58183e-08	-0.0839294	0.769293	-0.105241	0.601731	1.67013	3.75569e-21	0.955366	3.75569e-21
CACNA1G	2.3759	2.59441e-17	0.509547	0.157119	2.00911	2.45341e-12	-0.0962448	0.665031	1.6451	4.05022e-12	0.32985	4.05022e-12
RPL23AP32	-0.279838	0.702794	-1.79016	0.0044386	-0.853175	0.146384	-0.0962112	0.854439	1.70476	0.0016919	0.669798	0.0016919
CLIC2	-0.23287	0.755124	-2.3883	0.000477296	-0.735683	0.206909	-0.0872661	0.863342	2.66457	7.84465e-06	0.586122	7.84465e-06
ZFP90	0.661404	0.0148436	-2.01802	1.93062e-12	0.362327	0.214746	-0.0853245	0.698444	2.24147	3.6637e-22	0.767617	3.6637e-22
PRRT2	0.925612	0.00215055	-1.24466	0.000574811	0.481883	0.146223	-0.587391	0.00359453	1.49281	3.19523e-07	1.11442	3.19523e-07
PIN4P1	0.197204	0.514901	-1.27714	3.73718e-08	-0.162731	0.573047	-0.587235	0.000578529	1.14368	9.58741e-10	0.194161	9.58741e-10
BBX	1.00497	1.24657e-22	-0.552786	2.1909e-07	0.384398	0.000673973	-0.584159	4.23934e-09	1.08196	9.06114e-28	0.167353	9.06114e-28
ATP8A1	-0.0155809	0.990556	-0.157066	0.87941	0.270582	0.803561	-0.0817787	0.919989	2.03259	0.000558881	0.20302	0.000558881
ZNF626	-0.863136	0.342108	-2.06307	0.0191753	-1.21954	0.137041	-0.0811895	0.919634	1.62101	0.0372216	0.820639	0.0372216
ZNF860	0.788533	0.000829697	-1.24467	2.51873e-07	0.360925	0.170014	-0.573102	0.000271665	1.12756	8.81322e-10	-0.261981	8.81322e-10
GPR21	-0.094956	0.856195	-1.30255	0.000200251	-0.392013	0.311753	-0.56532	0.0314952	1.21443	1.88522e-05	0.154656	1.88522e-05
TLE2	2.12482	4.9169e-13	1.39683	5.38598e-06	2.26975	4.45691e-15	-0.0705949	0.747646	1.62088	2.46141e-19	0.77876	2.46141e-19
BAZ2B	-0.109997	0.603988	-1.21142	5.9542e-15	-0.608517	6.91327e-05	-0.556381	1.78851e-05	1.12168	4.51837e-16	0.175077	4.51837e-16
IGF2	0.132504	0.901976	-1.25822	0.132267	0.658474	0.367939	-0.0630188	0.940646	1.63357	0.0379942	1.32529	0.0379942
KIF16B	0.599304	0.000554229	-1.27422	2.19144e-13	0.220432	0.271573	-0.548406	3.51391e-05	1.44361	1.83966e-23	0.2455	1.83966e-23
KLK1	0.6007	0.561582	-3.69765	0.0112359	0.896517	0.302952	-0.0520093	0.936512	4.54686	0.000420388	0.859092	0.000420388
LOC100505716	0.532536	0.177624	-0.779151	0.0484106	-0.216883	0.633509	-0.0438547	0.890946	1.60936	6.47583e-08	0.99782	6.47583e-08
GK3P	0.021754	0.970573	-1.35529	0.000848085	-0.132327	0.785814	-0.0425295	0.909184	1.62293	1.77438e-06	0.369813	1.77438e-06
ALPK1	0.435674	0.135947	-1.34298	4.20938e-06	0.176892	0.5828	-0.0414235	0.859031	1.60926	9.68398e-12	0.532316	9.68398e-12
ASPN	0.046853	0.96023	-1.00939	0.111885	-0.0972012	0.903172	-0.0404832	0.939645	1.56739	0.000661422	0.492044	0.000661422
ASAP1-IT1	0.253757	0.65713	-1.36429	0.00363302	-0.233836	0.663605	-0.532647	0.104115	1.37694	0.000351668	0.12602	0.000351668
NNT-AS1	0.553087	0.00468119	-0.922741	4.77e-07	0.0200661	0.943623	-0.0353702	0.862017	1.56901	2.11437e-24	0.709481	2.11437e-24
ATF3	0.0393334	0.840726	-1.9564	1.4388e-57	-0.341955	0.00809491	-0.529601	6.19423e-11	1.40149	2.83021e-51	-0.111282	2.83021e-51
CHRNA4	-0.0803395	0.923752	-1.90767	0.00403323	1.14177	0.0156707	-0.0327237	0.949407	2.57302	4.82154e-06	-1.79509	4.82154e-06
LPIN1	0.447876	0.0104086	-1.13732	2.74866e-12	-0.0621127	0.787939	-0.517784	5.35474e-05	1.30261	1.84618e-22	0.423058	1.84618e-22
METTL15	0.958535	8.90026e-12	-0.524715	0.000708802	0.624888	2.219e-05	-0.514038	8.09458e-06	1.01122	6.19397e-16	0.11815	6.19397e-16
CCNG2	-0.0545568	0.885004	-1.71037	1.91968e-10	-0.71135	0.0035058	-0.0320523	0.905353	2.27139	1.40681e-20	0.972496	1.40681e-20
TMEM56-RWDD3	-0.393926	0.537229	-1.90025	0.000548446	-1.17773	0.0249977	-0.510182	0.232911	1.02824	0.0400311	0.496757	0.0400311
FOXP2	-0.284298	0.597573	-1.50968	0.000673596	0.195531	0.689781	-0.02894	0.942004	1.64253	5.9009e-06	0.328601	5.9009e-06
ESRG	0.320473	0.11656	-1.0375	2.8116e-10	0.0351008	0.890233	-0.505902	0.00262644	1.20202	1.64943e-14	0.182021	1.64943e-14
SULT2B1	-0.27312	0.803316	-2.21109	0.0262821	-0.0868608	0.932625	-0.0283984	0.969773	1.84397	0.0393799	-0.152738	0.0393799
SWT1	0.630626	0.0204238	-0.689227	0.0129654	0.37586	0.192723	-0.494852	0.0172457	1.03952	4.02085e-06	-0.078016	4.02085e-06
KCNC1	0.42523	0.793486	-2.40329	0.145146	1.11995	0.348	-0.0236038	0.981551	3.6236	0.00772682	-1.11539	0.00772682
C6orf163	0.21981	0.824233	-1.01626	0.188645	-0.680179	0.406211	-0.486685	0.371908	1.3118	0.0273513	0.461292	0.0273513
KIAA1407	-0.341283	0.34559	-1.83968	2.72728e-08	-1.06786	0.000390697	-0.0204289	0.943632	1.53706	3.26592e-08	1.10898	3.26592e-08
PHACTR2	-0.102586	0.679212	-1.8515	6.16752e-29	-0.462494	0.0101573	-0.477447	0.0015274	1.1934	2.16062e-15	0.0549149	2.16062e-15
PGF	2.76437	4.38525e-08	-0.361973	0.664241	2.63814	1.71716e-07	-0.0158333	0.962587	2.07766	0.000145532	0.57502	0.000145532
GATS	-0.71018	3.96974e-16	-1.8445	4.58002e-87	-0.930739	2.46931e-27	-0.472813	2.69267e-09	1.01837	3.59168e-32	0.256797	3.59168e-32
LOC100507577	0.0296673	0.957416	-1.34989	0.000120701	-0.0807808	0.863807	-0.468587	0.0716493	1.0265	0.000275409	0.207487	0.000275409
LY6G5C	0.164959	0.875616	-2.7926	0.00902157	0.286253	0.736948	-0.00859713	0.989654	2.6549	0.00565632	-0.431689	0.00565632
LDHAL6A	0.434436	0.669652	-0.897291	0.320805	-0.144553	0.890385	-0.464456	0.444658	1.38225	0.0425001	0.752865	0.0425001
TTC16	-1.13025	0.025649	-2.78828	7.4055e-06	-0.970254	0.0441782	-0.463625	0.356182	1.31765	0.0352464	-0.263383	0.0352464
LINC00648	0.119328	0.781564	-1.32	2.64468e-05	-0.523667	0.103004	-0.463407	0.0502639	1.19775	7.62714e-06	0.346529	7.62714e-06
OR7E12P	0.534054	0.343715	-0.805381	0.134259	0.00079347	0.99956	-0.462168	0.192644	1.16294	0.00416355	0.606138	0.00416355
RAD51L3-RFFL	1.23478	0.669044	-0.665298	0.786708	1.37123	0.594917	-0.00644422	0.996995	2.91832	0.0139074	0.493099	0.0139074
SYT2	0.0694165	0.856628	-1.19206	3.66323e-06	-0.164137	0.593275	-0.455008	0.032128	1.16944	2.60939e-07	0.0133528	2.60939e-07
LINC-ROR	0.26861	0.233004	-0.641978	0.000904648	-0.0782941	0.76081	-0.451111	0.00438374	1.3331	8.87729e-17	-0.0407456	8.87729e-17
ATP7A	0.258181	0.259996	-1.10318	1.90399e-09	-0.235779	0.28775	-0.00464435	0.981529	1.51466	4.19944e-24	0.559983	4.19944e-24
DDR2	-0.669633	0.279494	-2.56675	9.83334e-05	-1.84835	0.00117572	-0.449846	0.3386	1.32072	0.0336332	1.33998	0.0336332
SORBS1	1.43157	2.98333e-15	-0.796375	0.000335751	0.638099	0.00165639	-0.00435845	0.980985	2.32105	7.85821e-42	1.30192	7.85821e-42
RGPD1	-0.216666	0.670488	-1.48558	9.31204e-05	-0.962729	0.0119609	-0.00287613	0.99347	1.67128	2.76214e-09	0.664428	2.76214e-09
LOC100505658	0.154157	0.726397	-1.42145	4.0388e-05	-0.332568	0.364451	-0.43914	0.0769197	1.33381	5.6519e-06	0.334122	5.6519e-06
TMEM47	1.18312	3.80003e-12	-0.469986	0.0211352	0.778818	1.407e-05	-0.435786	0.00532821	0.999167	8.83763e-09	0.513936	8.83763e-09
ASTN2	-0.0245908	0.950623	-1.2201	3.17325e-08	-0.394379	0.137735	-0.433515	0.0505996	1.01313	4.02093e-07	0.212957	4.02093e-07
C15orf65	0.629453	0.200519	-1.01929	0.0329654	0.359393	0.483827	-0.429917	0.206841	1.07897	0.0054246	0.0576291	0.0054246
GLCE	0.893994	6.0279e-07	-0.754701	9.60822e-05	0.989074	1.6229e-08	-0.00271971	0.989037	1.89152	8.71611e-36	0.136013	8.71611e-36
CALCOCO2	0.398614	0.00364051	-1.00698	3.81025e-15	-0.0451129	0.806354	-0.426382	2.09778e-05	1.09484	4.07749e-26	0.211205	4.07749e-26
BOD1L1	-0.14634	0.507764	-1.30356	2.62344e-17	-0.564399	0.00067967	-0.425677	0.00166738	1.01825	3.92996e-15	0.198275	3.92996e-15
SCD5	0.0435849	0.913283	-1.24405	1.90648e-08	-0.397816	0.131791	-0.419885	0.0559575	1.1785	3.07736e-09	0.351552	3.07736e-09
EVI2A	0.555025	0.137804	-0.890305	0.0181626	0.147036	0.739119	-0.416894	0.131656	1.22298	8.906e-05	0.181886	8.906e-05
TSIX	-0.0819712	0.801428	-1.29709	7.36616e-11	-0.397934	0.0877071	-0.415622	0.0314347	1.07592	1.58517e-09	0.274555	1.58517e-09
LOC653513	0.17021	0.885721	-1.20674	0.170394	-0.10121	0.925136	-0.413265	0.509073	1.44581	0.035924	0.273742	0.035924
USP37	0.410359	0.0868623	-0.991063	1.58372e-06	-0.120926	0.665541	0.00561182	0.980353	1.5644	1.53581e-20	0.739033	1.53581e-20
RNF157	-0.829392	6.88081e-05	-0.883865	1.31002e-05	-1.06283	1.34227e-07	0.0101304	0.962489	1.71613	2.82856e-30	0.892154	2.82856e-30
GOLGA8T	-0.390475	0.613917	-1.39963	0.0231067	-1.05021	0.0970131	-0.404439	0.390968	1.49199	0.0014655	0.895358	0.0014655
ZBED8	0.190369	0.62918	-1.53908	5.1628e-06	-0.0998416	0.799476	0.0134177	0.960645	1.97324	1.24081e-12	1.06232	1.24081e-12
FGB	-0.442239	0.620586	-0.47639	0.510145	-0.622057	0.423339	0.0191353	0.975849	2.24018	3.80561e-07	-0.400237	3.80561e-07
PGAM4	-0.236652	0.793732	-2.38345	0.00546377	-0.116703	0.88734	0.0199702	0.973875	1.78567	0.02261	-0.13073	0.02261
SVIL	0.613908	8.23347e-06	-0.739876	3.50445e-08	0.272172	0.0759385	0.0210003	0.888186	1.54458	5.67592e-46	0.693784	5.67592e-46
PCDHB14	-0.830397	0.0074966	-1.60322	4.30798e-07	-0.445602	0.156227	0.0222159	0.947222	1.50103	4.59712e-08	-0.356048	4.59712e-08
EFHC1	0.699195	0.00112376	-1.2074	2.68938e-08	0.0950079	0.740609	-0.395758	0.0259781	1.48642	1.25132e-15	0.601425	1.25132e-15
LOC286437	0.105831	0.710238	-1.12692	1.47217e-09	-0.375672	0.0800245	-0.390978	0.0231095	1.04191	1.34921e-10	0.359952	1.34921e-10
SNRNP48	0.207963	0.481885	-1.25415	7.44397e-09	-0.314237	0.222612	-0.390976	0.042056	1.07657	5.58821e-09	0.163965	5.58821e-09
CYBRD1	0.518157	0.00892538	-1.187	1.81197e-10	0.124034	0.609279	0.0259287	0.898864	1.96916	1.42438e-36	0.776501	1.42438e-36
USP32P2	0.667244	0.00820163	-0.995176	4.60827e-05	0.0715438	0.83462	-0.383279	0.0366324	1.405	8.27554e-14	0.464135	8.27554e-14
UGDH-AS1	0.0357191	0.923097	-1.15202	1.3794e-08	-0.347933	0.159519	-0.377381	0.0634674	1.04038	9.22772e-09	0.282683	9.22772e-09
KCNMB3	-0.0302201	0.942892	-1.43391	3.89646e-07	-0.523967	0.0597837	-0.376776	0.0644321	1.32306	2.02921e-08	0.313824	2.02921e-08
TRIM6	0.188612	0.590856	-2.02404	3.0886e-10	0.0627802	0.86174	0.0320948	0.898708	1.85089	3.53893e-11	0.5087	3.53893e-11
GAB1	0.544382	0.0168848	-1.01852	1.42899e-05	0.465683	0.0395804	0.0340576	0.872895	1.75133	3.94279e-20	0.271802	3.94279e-20
FLJ12825	-0.971671	1.66863e-05	-2.17132	3.91351e-17	-1.01745	3.43465e-06	-0.37151	0.0848597	1.09629	5.0131e-06	0.0826618	5.0131e-06
HMBOX1	0.562194	0.000628644	-0.681794	2.51332e-05	0.0971508	0.649071	-0.366483	0.0031651	1.18189	8.38112e-21	0.320071	8.38112e-21
ATF7IP2	-0.289398	0.299768	-1.6526	1.81821e-12	-0.57714	0.014934	-0.365856	0.053602	1.27289	1.52866e-10	0.406132	1.52866e-10
UQCRBP1	0.864629	0.325616	-0.835935	0.348962	0.427726	0.645873	0.0411016	0.947259	1.94292	0.00149225	0.716906	0.00149225
LDHAL6B	0.946497	4.37189e-05	-0.755665	0.00454537	0.80099	0.000600237	-0.358339	0.0514661	1.40878	3.48304e-11	-0.147949	3.48304e-11
AGAP11	-0.309483	0.700741	-1.85644	0.00650465	-0.218769	0.768604	-0.354412	0.504743	1.21231	0.0498358	0.0223393	0.0498358
STX19	-0.535744	0.609381	-3.3571	0.00918851	-0.51143	0.58629	0.0516788	0.948149	3.38811	0.0037237	0.241926	0.0037237
GOLGA2P5	-0.393603	0.0786131	-1.59197	5.37148e-15	-0.711909	0.000365447	-0.350179	0.0408697	1.23929	1.75398e-12	0.438364	1.75398e-12
C11orf54	0.645574	0.0186844	-0.763442	0.00365648	0.150732	0.655458	-0.344966	0.0933782	1.20301	2.33982e-09	0.508058	2.33982e-09
GABBR1	1.88355	1.46852e-23	-1.35825	1.13963e-07	1.53528	1.1926e-15	0.0534797	0.762145	3.32397	2.2753e-57	0.884617	2.2753e-57
RHBDL3	1.39402	0.00788533	-0.0166803	0.983136	1.56057	0.00164937	0.0560807	0.885465	1.51781	0.000101093	0.530979	0.000101093
ITGA2B	0.0334928	0.947547	-1.01238	0.00172412	-0.501444	0.15131	-0.340385	0.111895	1.19545	1.51102e-07	0.598526	1.51102e-07
PEG10	0.632889	1.92189e-05	-0.929737	4.16792e-11	0.605205	4.23636e-05	-0.339785	0.00729716	1.27178	1.12433e-26	0.0369392	1.12433e-26
UQCRHL	0.890223	0.50462	-1.11303	0.43124	0.125764	0.935615	0.0571875	0.948872	2.53233	0.0136251	1.31776	0.0136251
CCDC168	0.457591	0.516708	-1.52077	0.0304291	0.500994	0.426713	0.0625793	0.898545	1.73867	0.00277867	0.460824	0.00277867
PRPH	0.830291	0.199583	-1.39731	0.0620542	0.163339	0.838222	0.0767413	0.882726	2.37254	0.000100498	1.14706	0.000100498
GDA	1.35791	1.97344e-19	0.127019	0.476268	1.04707	1.06154e-11	-0.32867	0.0277766	1.07854	1.32814e-15	0.216855	1.32814e-15
NPY6R	-0.920017	0.0425825	-2.16047	5.77441e-06	-1.80562	3.92676e-05	-0.328348	0.428809	1.05725	0.0186591	0.886726	0.0186591
FAM106A	0.360762	0.223793	-0.996995	0.000261842	0.0697945	0.842768	-0.328024	0.0826608	1.04425	1.3621e-06	0.17224	1.3621e-06
CPEB4	0.614919	0.000480362	-0.41845	0.0224796	-0.0378778	0.880642	0.0825321	0.602186	1.51739	1.90009e-28	1.04593	1.90009e-28
GOLGA8O	-1.22145	7.94504e-05	-2.92438	5.81835e-14	-1.51132	5.63014e-07	0.0829333	0.807811	1.54451	2.45922e-05	1.07332	2.45922e-05
CUZD1	0.122293	0.919094	-1.25879	0.129355	-0.377206	0.697994	0.0838374	0.904954	1.74223	0.00532917	1.08841	0.00532917
NR2E3	1.71819	0.0542019	-0.0401893	0.974711	1.62456	0.0612561	-0.309907	0.610608	1.495	0.0374749	0.216719	0.0374749
ANKRD6	2.92947	0.191274	-0.303768	0.91112	3.61014	0.0706377	0.0880021	0.945147	3.37135	0.0210879	-0.639003	0.0210879
LOC100505795	0.281381	0.689802	-0.964637	0.0972609	-0.0448813	0.952087	-0.298452	0.514464	1.45545	0.00182269	0.170935	0.00182269
WNT2B	0.145433	0.816969	-1.43723	0.00271895	0.301199	0.544899	-0.296543	0.368501	1.25539	0.00139292	0.384124	0.00139292
ARC	1.59675	1.22802e-07	-0.723196	0.0592357	1.7237	5.35261e-09	0.10574	0.659603	2.25076	4.02053e-16	0.661219	4.02053e-16
SEPT4	-0.024547	0.979482	-0.613648	0.34636	0.124394	0.872841	0.106885	0.840809	1.50823	0.000750656	0.245505	0.000750656
MOSPD2	0.63692	0.00946998	-0.667374	0.00855892	0.252393	0.371052	0.126758	0.517036	1.52746	9.43119e-16	0.895021	9.43119e-16
HNRNPA1P10	0.0580167	0.903538	-1.09793	0.000181205	-0.202721	0.5828	-0.283493	0.262668	1.24676	1.37164e-07	0.154131	1.37164e-07
ABCC9	0.124779	0.709017	-1.13539	1.00472e-07	-0.316094	0.232	-0.283461	0.202614	1.2258	1.28627e-10	0.413314	1.28627e-10
REXO1L1P	0.111164	0.706262	-1.02893	6.21126e-08	-0.310944	0.175822	-0.282755	0.158926	1.01001	9.53333e-09	0.334551	9.53333e-09
ATXN1	-0.587911	1.02881e-06	-1.79358	7.25728e-47	-1.12766	1.75281e-22	0.130383	0.177933	1.55455	1.97492e-56	1.01587	1.97492e-56
DCST2	0.476029	0.373068	-0.669327	0.17759	0.0123238	0.985213	-0.279132	0.37652	1.00038	0.00405423	1.14055	0.00405423
YPEL5	0.554459	0.0171035	-1.14567	1.59172e-06	-0.315924	0.221582	0.136248	0.406607	2.05009	2.11267e-30	1.30372	2.11267e-30
FAR2	-0.327685	0.214258	-1.94084	1.57281e-14	-0.432047	0.0693617	0.140589	0.461868	1.61485	4.07285e-14	0.45105	4.07285e-14
MAB21L3	-0.10276	0.798707	-1.27097	3.04707e-07	-0.514407	0.0731978	-0.272916	0.430572	1.05839	0.000255568	0.292765	0.000255568
RNPC3	-0.431877	0.0497718	-1.52238	1.31158e-14	-0.969723	6.51504e-07	-0.271751	0.145415	1.14792	7.55411e-11	0.792348	7.55411e-11
CHRFAM7A	0.633472	0.595684	-0.706332	0.515684	-0.0516626	0.968697	0.14111	0.840531	1.60608	0.0211089	1.18724	0.0211089
MRPL42P5	0.0342433	0.971135	-1.19062	0.0851029	-0.0334782	0.968419	0.141612	0.78402	1.60142	0.00228879	0.460372	0.00228879
PLEKHA1	0.373694	0.121429	-0.76419	0.000304258	-0.0464604	0.877912	-0.265204	0.15501	1.095	4.87031e-10	0.395307	4.87031e-10
ZNF671	-1.4561	0.0011125	-2.52609	6.24178e-07	-1.22288	0.00415126	-0.264878	0.57526	1.0153	0.0399899	-0.188074	0.0399899
TMEM212	0.00117635	0.997836	-1.18087	5.51744e-08	-0.343256	0.19605	-0.263377	0.240456	1.10165	9.614e-09	0.333076	9.614e-09
PTGR2	-0.88486	8.5664e-05	-2.20895	2.0411e-19	-1.22935	1.67005e-08	-0.262435	0.219012	1.26533	1.29606e-08	0.462663	1.29606e-08
ZBED6	0.393623	0.0287717	-0.934252	4.84221e-09	0.0382152	0.872877	-0.261325	0.0690371	1.27441	1.47091e-21	0.220801	1.47091e-21
DYNAP	-0.16735	0.811822	-1.51191	0.00495859	-0.422718	0.449114	-0.261269	0.523956	1.29795	0.00403088	0.0611672	0.00403088
CHRD	1.54513	0.00434386	0.632514	0.288469	0.801007	0.189947	-0.260908	0.509216	1.36012	0.000312081	-0.44141	0.000312081
LINC00312	0.183407	0.830681	-1.42398	0.0340607	0.000953968	0.99956	0.14439	0.771876	1.82522	0.000596018	0.656694	0.000596018
ZRANB2-AS1	0.320332	0.75839	-0.757588	0.384777	-0.0810903	0.938957	0.147859	0.820353	1.88489	0.0023685	0.882472	0.0023685
LRRFIP1	-0.130639	0.680084	-1.56783	2.15864e-14	-0.511316	0.0293216	0.148594	0.510869	1.5762	5.07874e-18	0.5782	5.07874e-18
TMOD3	0.136613	0.659185	-1.25435	5.71359e-10	-0.178934	0.510345	-0.249535	0.240982	1.2552	4.58043e-12	0.302854	4.58043e-12
CDHR4	0.0630155	0.937849	-0.908914	0.102053	-0.342997	0.584406	-0.248458	0.555289	1.19801	0.00395006	0.429989	0.00395006
CROT	-0.0497168	0.912615	-1.01316	0.000490281	-0.500784	0.0960816	-0.246707	0.310145	1.1129	4.35096e-06	0.67988	4.35096e-06
GNRH1	0.329735	0.345395	-1.11996	0.000540086	0.351061	0.27057	-0.243169	0.290001	1.3833	1.44841e-07	-0.109387	1.44841e-07
C19orf57	-0.909145	0.00508636	-1.40917	9.0477e-06	-1.05363	0.000678809	-0.242725	0.400613	1.04888	6.29031e-05	0.440652	6.29031e-05
WNT11	2.51179	0.00735195	0.162928	0.902264	1.74013	0.0805949	0.149931	0.768785	2.27965	0.000991169	1.30182	0.000991169
LOC441454	0.139269	0.784039	-0.969321	0.00502623	-0.15564	0.729492	-0.241136	0.41426	1.22337	6.13056e-06	0.194296	6.13056e-06
ZFX	0.162273	0.552572	-0.746925	0.000110054	-0.244209	0.30383	-0.235901	0.201405	1.08927	1.72982e-11	0.141401	1.72982e-11
TPTE2P1	-0.39206	0.590514	-1.52897	0.00766861	0.0556737	0.942372	-0.230979	0.655759	1.04832	0.0340734	-0.560267	0.0340734
PTPLAD2	0.606639	0.0259522	-0.696533	0.0143114	0.233138	0.457262	-0.230833	0.26121	1.22436	2.45242e-08	0.720021	2.45242e-08
LINC00657	-0.148047	0.541486	-1.25777	2.43621e-14	-0.556262	0.00232977	-0.227405	0.179811	1.04877	6.20605e-13	0.545915	6.20605e-13
TMLHE-AS1	0.0421095	0.949403	-0.705551	0.119224	-0.309982	0.541146	-0.226587	0.517899	1.01885	0.00257543	0.608621	0.00257543
PRKD1	1.16508	2.296e-05	-0.560361	0.103191	0.971604	0.000497023	0.156815	0.443755	1.94714	1.06755e-15	0.420646	1.06755e-15
LPP	-0.062075	0.855463	-1.18904	1.45798e-09	-0.497767	0.0274872	-0.220503	0.297414	1.15501	7.00328e-11	0.43937	7.00328e-11
LRRC37A4P	-0.458153	0.0549792	-1.49742	5.5359e-14	-0.849337	6.64827e-05	-0.215203	0.294648	1.0675	7.75472e-10	0.435311	7.75472e-10
ZNF75D	-0.0972461	0.836308	-1.28439	9.14535e-05	-0.432855	0.210364	0.169471	0.523118	1.53534	6.21138e-09	0.685697	6.21138e-09
STRC	-0.887007	0.101018	-3.0699	8.99352e-07	-1.35005	0.00689417	0.174435	0.725413	2.45126	1.95227e-05	0.333281	1.95227e-05
CCL28	-0.0983068	0.923421	-1.21481	0.0695117	-0.207256	0.804238	0.177786	0.677815	1.58546	0.000180198	0.52967	0.000180198
PHKB	0.701166	8.21657e-07	-0.731857	2.78888e-07	0.492909	0.000833368	-0.201984	0.121766	1.17047	2.57372e-22	0.376776	2.57372e-22
HNRNPH2	-0.349586	0.185926	-1.34947	3.63939e-10	-0.880956	7.20474e-05	0.181034	0.521268	1.56829	1.25704e-11	0.956512	1.25704e-11
SNRK	0.388487	0.0426828	-0.480316	0.00611867	0.325863	0.0873927	-0.199559	0.123009	1.05017	4.64379e-18	-0.0100073	4.64379e-18
DCAF13P3	-0.13788	0.852803	-1.27942	0.0124466	-0.120046	0.85492	-0.197561	0.650304	1.11806	0.00739604	-0.387101	0.00739604
VPS13C	0.287197	0.121	-0.844188	3.81785e-08	0.0375812	0.871077	-0.196595	0.225171	1.18568	5.35367e-17	0.642695	5.35367e-17
NKTR	-0.32392	0.140169	-1.33163	4.15024e-14	-0.881377	1.61322e-06	-0.196574	0.279035	1.06295	6.97944e-12	0.542454	6.97944e-12
GPR75-ASB3	-0.049395	0.985186	-2.96142	0.0682925	0.268353	0.906054	0.182015	0.898864	3.13999	0.00499998	-0.524653	0.00499998
NR3C2	-0.529729	0.202898	-1.98413	2.11041e-06	-1.26209	0.000671313	0.191985	0.581514	1.63422	1.45046e-05	0.92364	1.45046e-05
ATG2B	-0.433908	0.0137205	-1.30707	8.17498e-17	-0.842222	1.35375e-07	-0.189915	0.222522	1.14124	8.85794e-17	0.520487	8.85794e-17
COL6A4P1	0.974155	0.060159	-0.291225	0.631518	0.24869	0.699581	-0.189912	0.620898	1.15501	0.00394628	0.659259	0.00394628
TYW5	0.0963001	0.833901	-1.02535	0.000369122	-0.181116	0.635404	-0.18835	0.522629	1.05846	1.99806e-05	0.284987	1.99806e-05
WDR65	1.07631	0.0157299	-0.679697	0.206715	0.448753	0.387638	-0.188284	0.557972	1.13487	0.0043064	0.643569	0.0043064
AKAP12	-0.485914	0.0180963	-2.46347	5.39629e-40	-1.29168	1.16518e-12	0.196193	0.278257	1.9663	8.68443e-33	1.15559	8.68443e-33
EDN1	1.10724	6.12777e-16	0.249813	0.107837	0.724376	4.29403e-07	-0.187447	0.114352	1.29086	5.62099e-32	0.358447	5.62099e-32
SCIN	-0.0296798	0.937264	-2.74375	3.93946e-18	-0.260801	0.33095	0.196496	0.241069	3.90606	9.32855e-48	1.4644	9.32855e-48
GOLGA6L4	-0.0630967	0.949022	-2.46716	0.000338388	-0.975036	0.154842	0.197575	0.680107	2.90471	2.6669e-08	1.32916	2.6669e-08
PDE1A	-2.61399	0.00151189	-1.1015	0.101148	-4.22613	0.000104858	-0.182092	0.856837	1.44195	0.00479573	1.48524	0.00479573
OR13H1	-0.05129	0.962957	-0.864348	0.266975	0.115928	0.90056	-0.180142	0.783792	1.24787	0.0367717	-0.148933	0.0367717
BBIP1	0.807573	0.000176575	-0.302408	0.211923	0.510627	0.0252917	-0.178796	0.318079	1.02764	2.41216e-09	0.218809	2.41216e-09
ZNF501	0.0141343	0.985476	-0.518942	0.34175	-0.782078	0.166131	-0.177407	0.67271	1.14984	0.00193907	1.42613	0.00193907
ONECUT2	0.334104	0.0357807	-0.394254	0.00507449	0.0207683	0.923834	-0.177261	0.219218	1.35942	1.56278e-28	0.363992	1.56278e-28
PCMTD1	0.358025	0.06788	-0.782941	1.17836e-05	-0.125616	0.578436	-0.175572	0.267645	1.29944	1.88927e-18	0.769772	1.88927e-18
DUSP19	0.869116	0.00448185	-0.308772	0.383847	0.450141	0.180877	-0.170743	0.443419	1.07764	2.63804e-06	0.39508	2.63804e-06
SLX4IP	1.01031	0.0173733	-0.4764	0.34102	0.537142	0.250299	0.201628	0.517745	1.77196	2.02728e-07	0.664948	2.02728e-07
EGR3	2.2564	2.30499e-06	-2.30414	0.0122008	2.62917	1.05505e-08	0.204723	0.496178	5.80179	4.11699e-14	1.13927	4.11699e-14
SESTD1	0.0541972	0.8777	-0.800135	0.000220582	-0.362925	0.133984	0.20776	0.228847	1.61189	1.23535e-23	0.772677	1.23535e-23
TLR6	0.183435	0.511955	-0.940664	5.54223e-06	0.0857921	0.763043	-0.164593	0.424563	1.15131	1.7433e-10	0.181782	1.7433e-10
ZFP3	0.249886	0.481756	-0.950383	0.00085131	-0.616529	0.0385768	-0.16421	0.475257	1.44032	4.81016e-11	0.881823	4.81016e-11
ZYG11B	0.100366	0.754577	-1.20775	2.43139e-09	-0.263428	0.294386	-0.163458	0.446599	1.42808	1.13043e-15	0.574161	1.13043e-15
ARHGAP31	0.374264	0.00887171	-1.50405	6.7397e-25	0.949556	1.24589e-14	0.209497	0.0369351	1.54015	1.78365e-38	-0.142729	1.78365e-38
RASGRF2	-0.59158	0.168661	-1.62436	5.41316e-05	-0.757932	0.0536019	-0.159713	0.651787	1.0347	0.00277375	0.0717741	0.00277375
NR1D2	0.558729	0.000492317	-1.09772	5.55971e-12	0.28865	0.0981903	0.211123	0.126921	1.99358	4.53866e-50	0.538271	4.53866e-50
TMEM221	0.979438	0.241204	-0.468075	0.619951	0.939185	0.232638	0.231622	0.669787	1.72147	0.00595739	1.16728	0.00595739
DNAJC28	0.0397816	0.978259	-1.5087	0.181443	-0.466359	0.690969	0.236036	0.765168	2.14374	0.016313	1.46961	0.016313
FAM111A	-0.0197137	0.965245	-1.78369	6.21683e-10	-0.427957	0.170478	0.23687	0.33387	1.69406	3.61323e-12	0.847838	3.61323e-12
PIKFYVE	-0.0298499	0.924455	-1.20473	2.16385e-11	-0.334483	0.105832	-0.150452	0.408404	1.20781	1.03348e-14	0.34761	1.03348e-14
SOCS4	0.419519	0.0103001	-0.881397	9.28477e-09	-0.114135	0.564107	-0.150027	0.330236	1.22415	7.44422e-19	0.581718	7.44422e-19
LOC388692	-0.0778085	0.75092	-1.49994	1.63418e-20	-0.451458	0.00805859	-0.14702	0.276344	1.09325	1.38051e-17	0.573565	1.38051e-17
PRPF38B	0.0387706	0.884933	-1.01497	5.21566e-11	-0.321746	0.0705095	-0.145658	0.369141	1.08603	2.51397e-15	0.277251	2.51397e-15
DBT	0.51323	0.0157848	-0.714166	0.00025361	0.213852	0.372839	0.239291	0.169634	1.583	9.79518e-24	0.720479	9.79518e-24
MSH5-SAPCD1	0.559594	0.0414808	-0.637727	0.0131334	0.101237	0.769994	-0.142225	0.556554	1.05805	3.65926e-07	0.78153	3.65926e-07
MYO5C	-0.666003	0.000399771	-1.79902	1.6511e-24	-0.93336	1.9372e-07	-0.141074	0.413149	1.24365	2.80675e-17	0.424507	2.80675e-17
PKD2	0.387397	0.117803	-0.823806	0.000241014	-0.0046767	0.989273	0.241141	0.234962	1.52746	3.35379e-15	0.984655	3.35379e-15
SYNJ2BP	0.231489	0.383985	-0.829336	3.15571e-05	-0.13744	0.609402	-0.138616	0.507041	1.06261	4.84884e-10	0.225398	4.84884e-10
KIAA1328	0.231202	0.416956	-0.799013	0.000777335	-0.294145	0.262874	0.244419	0.123357	1.68665	8.24216e-23	1.25052	8.24216e-23
PIH1D2	-0.171408	0.854906	-1.02584	0.114769	-0.915873	0.184386	-0.133113	0.802862	1.00624	0.0382157	0.232851	0.0382157
WDR7	0.372593	0.0263006	-0.111094	0.530411	0.167465	0.368581	-0.132354	0.289834	1.06615	2.71775e-22	0.217012	2.71775e-22
CYFIP2	-0.369349	0.771563	-1.96472	0.0716091	0.131059	0.910064	0.246294	0.730787	3.45194	2.63563e-05	1.17866	2.63563e-05
PDZD7	0.106929	0.747432	-1.16114	7.70557e-07	-0.279545	0.286805	-0.126365	0.553064	1.14678	1.04204e-08	0.653443	1.04204e-08
PCNX	0.483835	0.00391899	-0.409662	0.00993645	0.251114	0.167818	0.249167	0.074588	1.61423	1.32452e-37	0.494753	1.32452e-37
AKAP11	0.497974	0.000345139	-0.457598	0.000745951	0.0916742	0.606752	-0.123196	0.417525	1.08263	2.34188e-17	0.663398	2.34188e-17
RABGAP1	0.435151	0.0249174	-0.581171	0.000749472	0.0291504	0.91181	-0.121483	0.492212	1.08571	3.86526e-14	0.516634	3.86526e-14
IQCH-AS1	0.23998	0.740409	-1.03165	0.0770728	-0.239479	0.720571	-0.121343	0.784626	1.21725	0.00741472	0.613927	0.00741472
USP33	0.0439845	0.870991	-0.982719	5.32645e-10	-0.27808	0.137904	-0.120684	0.463879	1.19317	1.47572e-18	0.427543	1.47572e-18
LYRM5	0.335321	0.444368	-0.703259	0.0621364	0.0530878	0.914823	-0.119373	0.697971	1.17604	3.65438e-05	0.538931	3.65438e-05
SLC38A2	1.04492	5.47593e-24	-0.328689	0.00251026	0.613248	1.43896e-08	-0.119079	0.282933	1.18066	6.67505e-37	0.658528	6.67505e-37
TBX20	0.645589	0.140096	-0.359727	0.438881	0.548159	0.197423	0.254226	0.434808	1.67382	2.13338e-07	0.331254	2.13338e-07
SLC25A36	-0.23676	0.223927	-1.2762	6.85323e-17	-0.675633	2.32881e-05	-0.115441	0.479822	1.20604	3.69651e-19	0.589221	3.69651e-19
UFM1	0.27736	0.21892	-0.80272	1.2288e-05	-0.336189	0.109598	-0.115183	0.537799	1.10754	1.14045e-12	0.766648	1.14045e-12
LRRK2	-0.406034	0.537926	-1.78952	0.00215028	-0.469156	0.425103	0.258217	0.543887	2.43578	1.71394e-07	0.680736	1.71394e-07
MALAT1	-0.0114037	0.955969	-0.976226	3.6602e-18	-0.207879	0.129272	-0.112205	0.385031	1.11582	2.21953e-26	0.511202	2.21953e-26
PNISR	-0.146339	0.456412	-1.16221	3.31061e-16	-0.656024	8.1059e-06	-0.111659	0.460547	1.01694	1.16117e-15	0.625632	1.16117e-15
ACSF2	0.0235247	0.947118	-1.38192	4.1772e-09	0.124491	0.645873	0.260788	0.113282	1.68362	1.28231e-18	0.785434	1.28231e-18
ZNF630	1.55609	0.00574694	0.606861	0.31721	1.13587	0.0523795	-0.108879	0.781609	1.05425	0.00274853	0.720797	0.00274853
ZKSCAN1	0.000134294	0.999735	-1.12546	1.128e-11	-0.510276	0.00514025	-0.108477	0.548394	1.01282	3.35525e-12	0.727364	3.35525e-12
YY2	-0.451343	0.0901771	-1.54288	2.48376e-10	-0.731082	0.00227926	-0.107679	0.65969	1.03217	2.16349e-06	0.20021	2.16349e-06
NCR3LG1	-0.129565	0.516274	-1.1236	7.61639e-16	-0.45242	0.00293825	0.261078	0.0311425	1.54146	2.29612e-43	0.660709	2.29612e-43
TCEANC	0.64021	0.399835	-0.295989	0.697881	0.212431	0.799595	-0.10507	0.84385	1.35325	0.00517795	0.431739	0.00517795
SPIN4	0.397653	0.13618	-0.562528	0.0186588	0.106986	0.730637	-0.102792	0.67508	1.16248	9.26355e-09	0.540591	9.26355e-09
LOC401320	0.644167	0.00964414	-0.60466	0.0219511	0.2087	0.481367	-0.101351	0.631365	1.4987	7.46718e-14	0.943375	7.46718e-14
ZNF652	-0.119595	0.705031	-1.19256	4.5295e-09	-0.420789	0.0761148	-0.100675	0.65459	1.34785	1.19382e-14	0.436538	1.19382e-14
LINC00696	-0.704931	0.339678	-1.76684	0.00840555	-0.770439	0.252259	-0.0988211	0.872065	1.26935	0.0261203	0.159871	0.0261203
FAM41C	-0.527473	0.306184	-1.07434	0.0149979	-0.8789	0.0528882	-0.0984693	0.807159	1.02127	0.00278069	0.644233	0.00278069
NKAPP1	0.0306839	0.962303	-1.27226	0.00367461	-0.485225	0.294386	-0.0974858	0.784912	1.20059	0.000650211	0.52335	0.000650211
ZKSCAN8	-0.277866	0.172472	-1.38493	1.85621e-16	-0.896244	9.73765e-08	-0.0973489	0.553386	1.28794	2.9581e-20	0.738027	2.9581e-20
LOC441155	0.345411	0.328134	-0.77818	0.0103555	-0.000977125	0.998537	0.265198	0.21953	1.50908	7.95282e-12	0.672721	7.95282e-12
SPOPL	0.121564	0.641665	-0.73472	8.46779e-05	-0.165414	0.472357	-0.0888428	0.623458	1.08506	1.3599e-12	0.29133	1.3599e-12
DUSP10	2.06634	7.2899e-27	0.242397	0.344978	1.93101	1.50495e-23	0.266369	0.0393539	2.18656	3.10405e-44	0.638961	3.10405e-44
LAMP2	-0.172647	0.510682	-1.35796	2.29476e-13	-0.521121	0.0107511	-0.086183	0.68158	1.1385	6.17457e-12	0.458411	6.17457e-12
SLC12A6	0.169891	0.547144	-0.851407	1.78543e-05	-0.134726	0.616062	-0.0861029	0.686602	1.2074	3.89217e-13	0.310579	3.89217e-13
C2CD4C	1.55735	3.00903e-13	-0.110631	0.716412	1.7577	3.06205e-17	-0.0854708	0.660237	1.25717	1.64642e-10	-0.246731	1.64642e-10
CYS1	1.67916	0.134875	-1.34986	0.385957	1.90084	0.0657703	0.268359	0.676698	3.79594	0.000810675	1.39192	0.000810675
ZNF782	-0.340584	0.218079	-1.09707	2.66884e-06	-0.674535	0.00472383	-0.081637	0.731541	1.09597	2.87208e-08	0.617536	2.87208e-08
MTMR11	0.960658	2.57622e-07	-0.274126	0.232673	0.747681	8.98687e-05	-0.0809472	0.587216	1.29592	1.2566e-17	0.826859	1.2566e-17
CGGBP1	0.466048	0.00105842	-0.375069	0.00782425	0.061298	0.746973	-0.0787263	0.57039	1.02816	4.61823e-19	0.502322	4.61823e-19
JAK2	0.214255	0.349972	-0.348584	0.072806	0.137932	0.544003	-0.0762145	0.638286	1.08697	2.18914e-15	0.455977	2.18914e-15
BMPR2	-0.0958768	0.711795	-0.994869	3.01807e-09	-0.397893	0.0365167	-0.0758492	0.688282	0.999202	1.17687e-11	0.423903	1.17687e-11
KIAA2018	-0.0872429	0.759631	-0.982775	4.35554e-08	-0.50673	0.0104516	-0.0733385	0.739673	1.12501	2.34046e-11	0.499189	2.34046e-11
SEC1P	-0.114864	0.95223	-3.6633	0.0248711	-0.0226225	0.989998	0.287266	0.786309	3.34344	0.018689	1.29217	0.018689
CEP170	0.188027	0.258443	-0.921833	6.07889e-13	-0.192693	0.219705	-0.0710233	0.629163	1.05074	9.23675e-20	0.499265	9.23675e-20
FAM95B1	2.04577	0.112258	-0.646138	0.714639	2.20158	0.067157	0.287905	0.697963	2.65771	0.0262012	-0.0606053	0.0262012
USP3-AS1	-0.151107	0.821352	-1.14447	0.0145932	-0.283163	0.604788	-0.0699271	0.882007	1.36934	0.000467577	0.337819	0.000467577
SERINC1	0.0543503	0.852754	-1.11594	3.11287e-10	-0.47789	0.0133608	0.290291	0.0734713	1.58136	1.66015e-25	1.00487	1.66015e-25
GCC2	-0.09112	0.758354	-1.20159	1.29835e-10	-0.509042	0.0137816	-0.0658224	0.749071	1.24671	3.72293e-15	0.600232	3.72293e-15
SCAPER	0.326568	0.0570848	-0.446216	0.00547777	0.237039	0.172038	-0.0635823	0.663697	1.0231	2.17179e-16	0.412884	2.17179e-16
PDK3	0.744541	2.00555e-08	-0.643956	1.25381e-05	0.502222	0.000286329	0.300714	0.00480017	1.96229	1.82133e-62	0.570087	1.82133e-62
PAX8-AS1	0.609968	0.000976859	-0.81847	4.44465e-05	0.728722	3.18456e-05	-0.0627359	0.679533	1.06636	7.12945e-12	0.174693	7.12945e-12
MYSM1	0.0816179	0.785932	-0.916622	3.44526e-06	-0.418804	0.051304	-0.062607	0.760303	1.05324	2.84485e-10	0.721302	2.84485e-10
MBTD1	0.13035	0.648566	-0.758343	0.000120767	-0.185023	0.458447	-0.0622233	0.766371	1.09914	1.33063e-11	0.569478	1.33063e-11
KIAA1430	-0.0580584	0.855693	-0.984281	3.70069e-07	-0.200812	0.404653	-0.0617691	0.764537	1.01129	4.29127e-10	0.51425	4.29127e-10
NUP62CL	-0.00354641	0.990778	-1.14225	2.99731e-08	-0.302161	0.163782	-0.0602214	0.734858	1.31947	1.73296e-15	0.613827	1.73296e-15
PSMD5-AS1	-0.0391162	0.918088	-0.83185	0.000168967	-0.475201	0.0536421	-0.0589536	0.788084	1.01129	2.84874e-09	0.615239	2.84874e-09
CCDC144B	0.351692	0.147001	-0.58912	0.00424936	0.0179762	0.954235	-0.0580733	0.791642	1.21716	4.44199e-13	0.601948	4.44199e-13
ZCCHC11	0.242783	0.216254	-0.8588	2.986e-08	-0.167029	0.400562	-0.0580169	0.746743	1.39328	1.65736e-24	0.594608	1.65736e-24
TRIQK	0.85658	6.41931e-06	-0.262681	0.249474	0.419524	0.0472143	-0.0528598	0.783605	1.13496	2.16891e-11	0.757514	2.16891e-11
NCOA7	0.791307	7.14459e-05	-1.07191	2.19763e-08	0.215543	0.372136	0.311496	0.070115	2.21879	8.6804e-45	1.01999	8.6804e-45
LOC389765	1.19925	0.00295814	0.242421	0.616286	0.782035	0.0684292	-0.048738	0.88539	1.36121	3.14348e-06	0.535988	3.14348e-06
ZNF891	0.263971	0.475391	-0.977322	0.00189407	-0.114223	0.769246	-0.046991	0.86589	1.39646	3.20942e-08	0.555607	3.20942e-08
THAP9	-0.00482183	0.993488	-0.834779	0.0264543	-0.251867	0.570284	-0.0449752	0.892419	1.02442	0.000236489	0.642838	0.000236489
ANGPTL1	-0.628533	0.140876	-1.56806	0.000111577	-1.02968	0.0079363	0.313164	0.338126	1.51436	7.77394e-06	1.20039	7.77394e-06
SAMD8	-0.0410792	0.89764	-1.39688	3.01383e-14	-0.521411	0.00942983	0.315344	0.072785	1.65442	2.18356e-24	0.935758	2.18356e-24
AMMECR1	0.586813	0.001206	-0.503229	0.00470452	0.291774	0.141363	-0.0417517	0.818435	1.10621	5.11083e-15	0.208019	5.11083e-15
EVI2B	0.188247	0.739663	-0.711588	0.0979102	-0.179806	0.729572	-0.0407599	0.919015	1.33238	5.89358e-05	0.761028	5.89358e-05
PCMTD2	-0.0670082	0.831407	-0.851043	2.01949e-05	-0.491844	0.0218711	-0.0405922	0.834427	1.10926	3.80853e-13	0.552396	3.80853e-13
INSIG2	0.771381	0.0148998	-0.631895	0.0520586	0.417649	0.222909	0.323294	0.188342	1.75523	1.02807e-12	0.864018	1.02807e-12
FAM111B	-0.036809	0.898895	-1.00985	2.27849e-09	-0.209563	0.308498	0.325484	0.0482403	1.66327	3.34593e-27	0.863725	3.34593e-27
F2R	0.256397	0.306408	-0.617237	0.00178605	-0.0209409	0.945189	-0.0374806	0.860644	1.07279	8.95094e-12	0.590875	8.95094e-12
TMEM194A	0.601969	0.00183346	-0.734751	4.36184e-05	0.0388511	0.885139	0.326554	0.0383641	1.78205	1.11176e-34	1.09411	1.11176e-34
C22orf46	-0.274938	0.235668	-1.22068	1.62182e-10	-0.553403	0.0052834	-0.033683	0.87587	1.07201	1.11533e-10	0.392899	1.11533e-10
TBCEL	0.383064	0.0736942	-0.695964	0.000758272	-0.0909706	0.727839	0.33069	0.0196425	2.02177	3.8185e-38	1.30882	3.8185e-38
YBX2	0.135396	0.503364	-1.84434	2.09306e-24	-0.116734	0.540401	0.331594	0.0146604	2.50307	1.31043e-50	1.22897	1.31043e-50
KATNAL1	0.0291946	0.93158	-1.06095	4.00989e-08	-0.255375	0.273962	0.341112	0.0500818	1.83775	2.44178e-29	1.11392	2.44178e-29
CEP135	-0.367675	0.140982	-1.34394	6.05673e-10	-0.68533	0.00176792	-0.0288056	0.906509	1.31336	5.2412e-12	0.351501	5.2412e-12
HYKK	0.368734	0.532344	-0.257149	0.62395	0.324835	0.553803	-0.0284247	0.943687	1.11012	0.000552809	0.580597	0.000552809
RIMS3	1.20149	0.00166275	-0.706245	0.13491	1.34724	0.000211364	0.349153	0.183803	1.74657	5.05741e-07	0.882949	5.05741e-07
COPZ2	-0.838938	0.0100392	-1.71743	3.96322e-08	-0.812913	0.0102557	-0.0276495	0.932631	1.14459	1.1861e-05	0.459167	1.1861e-05
UBN2	0.0781135	0.746013	-0.850539	2.06855e-08	-0.245165	0.180538	-0.0275944	0.887054	1.07173	9.96482e-15	0.517756	9.96482e-15
STXBP4	0.572588	0.0043538	-0.146856	0.513096	0.374499	0.0745853	-0.0268135	0.882007	1.0077	6.50224e-13	0.287131	6.50224e-13
CASP8AP2	0.292054	0.0459928	-0.673914	2.62994e-07	-0.0924656	0.587574	-0.0261806	0.882007	1.06305	3.65047e-16	0.630223	3.65047e-16
HNRNPU-AS1	0.0327994	0.944152	-0.716891	0.00844711	-0.269448	0.430424	-0.0260477	0.938728	1.01973	2.26602e-05	0.799656	2.26602e-05
KLF6	1.30611	1.73213e-15	-0.446861	0.0141904	1.29925	2.32491e-15	0.353764	0.0066126	2.43032	6.33028e-77	0.410692	6.33028e-77
KDM1B	1.04764	8.30245e-11	-0.11689	0.561304	0.932569	1.03586e-08	-0.021517	0.904369	1.10063	1.13792e-15	0.477172	1.13792e-15
ZNF585A	0.582158	0.119199	-0.560892	0.130372	0.254943	0.534326	-0.020505	0.942023	1.16815	3.64962e-06	0.508431	3.64962e-06
FMR1-AS1	0.194702	0.935404	-3.17128	0.0888228	0.153825	0.942972	0.356761	0.740556	3.14015	0.0283153	0.629173	0.0283153
ZNF253	0.116563	0.696992	-0.714303	0.00098062	-0.376691	0.105239	-0.0183418	0.929401	1.07313	1.50572e-10	0.751471	1.50572e-10
TCAM1P	-0.367373	0.388086	-0.709337	0.0436597	-0.283862	0.481695	0.363454	0.150523	1.61024	1.69567e-11	1.21286	1.69567e-11
MDM2	-0.0868278	0.770598	-0.944362	2.8042e-07	-0.383827	0.0736876	-0.0107949	0.961837	1.0371	1.04105e-10	0.392854	1.04105e-10
RECK	1.08194	1.11578e-07	-0.129065	0.620245	0.845085	5.31111e-05	-0.0102802	0.956299	1.08064	9.08813e-12	0.599304	9.08813e-12
AGO4	-0.156223	0.626752	-1.25743	2.12019e-08	-0.672875	0.00466405	-0.00894044	0.968721	1.40492	8.90992e-16	0.595726	8.90992e-16
NFAT5	0.356544	0.146534	-1.08056	3.69958e-08	-0.00811579	0.980179	0.363995	0.0668341	1.8323	3.01514e-25	0.965057	3.01514e-25
WDSUB1	0.516267	0.152358	-0.166342	0.666104	0.0778253	0.862843	-0.0064162	0.982935	1.10801	6.09362e-06	0.700507	6.09362e-06
LOC100240735	-1.00577	0.14985	-1.72848	0.00918719	-0.900169	0.168623	-0.00623653	0.993103	1.3326	0.0161686	0.482503	0.0161686
UBXN7	0.253797	0.245917	-0.777049	6.55458e-06	-0.169907	0.444604	0.371034	0.016604	1.58381	6.4544e-28	0.909715	6.4544e-28
SLC44A3	0.832124	0.407223	-0.584067	0.583005	0.762808	0.417132	0.372443	0.54145	1.98519	0.00580435	0.632884	0.00580435
LMOD1	0.949751	0.0271838	-0.493706	0.32251	0.490302	0.30269	0.373581	0.194204	1.83458	6.50175e-08	0.316858	6.50175e-08
LOC100294145	0.405233	0.102887	-0.712569	0.00140355	-0.224791	0.400654	0.377546	0.0211476	1.77397	2.53251e-26	1.20469	2.53251e-26
LOC730101	0.126877	0.71749	-1.15912	9.92786e-06	-0.0247281	0.945146	0.38338	0.0243461	1.76178	2.7932e-18	1.05652	2.7932e-18
BPTF	-0.122816	0.607357	-0.829831	2.18813e-07	-0.407318	0.0252093	-0.0025348	0.990518	1.01824	3.74538e-13	0.343563	3.74538e-13
EPHA6	-0.380155	0.849857	-3.77665	0.0258435	-1.45781	0.380257	0.384	0.731188	3.54103	0.0132374	0.672875	0.0132374
ZNF578	0.204892	0.436191	-0.635747	0.00231663	0.0149014	0.960707	0.00323041	0.989349	1.06137	1.40599e-09	0.531155	1.40599e-09
HBP1	0.0444314	0.810007	-0.960829	1.02794e-15	-0.361306	0.0033391	0.384384	1.77006e-05	1.52339	3.95688e-56	0.980108	3.95688e-56
DNAH1	0.920124	0.000904846	-0.41058	0.201737	0.63861	0.0275859	0.00446639	0.986744	1.28459	2.46481e-08	0.776103	2.46481e-08
ZNF81	0.116754	0.618306	-0.979176	1.92162e-08	-0.217476	0.269179	0.00489792	0.975165	1.31643	4.94067e-23	0.395723	4.94067e-23
ZNF37BP	0.0484325	0.903243	-1.38835	2.33028e-09	-0.520269	0.0450057	0.385172	0.0585034	2.21718	6.0177e-31	1.22031	6.0177e-31
CCDC53	1.03294	2.77504e-05	0.0058678	0.988374	0.826185	0.00100385	0.00589043	0.978624	1.28112	1.47569e-11	0.35939	1.47569e-11
TRIM38	-0.00601735	0.984202	-0.973547	2.72728e-08	-0.511352	0.00581072	0.00733303	0.964648	1.06152	2.3195e-16	0.766798	2.3195e-16
EPB41L4A	-0.4763	0.0113689	-1.41362	2.05301e-16	-0.618245	0.000506343	0.00830256	0.965741	1.44805	3.17312e-23	0.353716	3.17312e-23
PEAK1	0.348731	0.1088	-0.72242	7.23613e-05	-0.0438951	0.872567	0.387382	0.0182663	1.57555	6.13556e-25	0.901544	6.13556e-25
LEAP2	0.834245	0.554683	-0.744063	0.609375	1.20721	0.304789	0.387431	0.640893	2.18322	0.0319197	0.103151	0.0319197
SPAG1	0.248926	0.477042	-0.658948	0.0186928	-0.137996	0.697994	0.0102231	0.967603	1.06694	2.07822e-07	0.314439	2.07822e-07
BNIP3L	0.227897	0.185102	-1.22568	2.82728e-18	-0.276996	0.0829017	0.0114323	0.941224	1.40532	1.1295e-33	0.73868	1.1295e-33
HES1	-0.261135	0.223442	-1.71052	7.74558e-23	-0.354865	0.0670327	0.0119104	0.948434	1.36232	8.36641e-22	-0.212195	8.36641e-22
ARHGEF12	-0.0520604	0.834145	-0.996562	1.23761e-11	-0.227668	0.209671	0.0120926	0.947259	1.16159	1.29668e-19	0.529628	1.29668e-19
ADAMTS13	-0.305598	0.701408	-1.2918	0.041784	-0.321098	0.649085	0.0129098	0.981369	1.20354	0.0179979	0.775701	0.0179979
LINC01132	-0.94438	0.24817	-2.27644	0.00698949	-0.812067	0.286774	0.395091	0.540781	1.82606	0.0140813	0.126041	0.0140813
MYCL	0.0230591	0.968174	-1.56466	0.000229781	-0.309961	0.481851	0.396096	0.126885	1.97041	7.33643e-09	0.946622	7.33643e-09
ZNF605	0.211352	0.48292	-0.875233	0.000149676	-0.339541	0.195956	0.0139779	0.950568	1.24186	2.8358e-12	0.929497	2.8358e-12
TBCK	1.08433	6.21231e-05	-0.00619552	0.988446	0.950259	0.000472829	0.014183	0.951529	1.22393	4.40892e-10	0.514573	4.40892e-10
ZGRF1	0.0414989	0.911308	-0.689989	0.00197085	-0.204518	0.45282	0.0143133	0.949369	1.11988	6.23494e-11	0.626855	6.23494e-11
BRSK1	0.841941	0.114838	-0.417781	0.482868	0.737433	0.155467	0.399057	0.227693	1.53388	7.65387e-05	0.821938	7.65387e-05
FAM69A	0.123907	0.829306	-0.723227	0.0706271	0.168755	0.729671	0.401654	0.110278	1.95198	3.96569e-14	0.728924	3.96569e-14
JMJD1C	0.103844	0.525417	-0.6944	1.39108e-09	-0.271826	0.0368577	0.0194006	0.913193	1.00512	1.48333e-15	0.618039	1.48333e-15
NFKBIZ	0.890784	1.2916e-15	-1.28148	1.27217e-25	0.628708	4.99967e-08	0.404319	9.53878e-06	2.97409	5.43699e-192	0.83324	5.43699e-192
EIF2AK3	0.0356085	0.898895	-1.03115	3.485e-09	-0.217688	0.270219	0.40588	0.00150871	1.51643	3.34593e-27	0.807574	3.34593e-27
SETD7	0.0901449	0.712855	-0.824622	1.57536e-07	-0.159639	0.437036	0.021608	0.911152	1.10777	4.13409e-16	0.254575	4.13409e-16
ZNF548	0.43153	0.0241898	-0.588583	0.000998558	0.11838	0.60428	0.0217559	0.894742	1.07783	5.33462e-17	0.551871	5.33462e-17
VAMP4	-0.0642021	0.863279	-1.03752	3.079e-05	-0.303451	0.262027	0.405958	0.0164968	1.55896	3.71244e-16	1.15632	3.71244e-16
PJA2	0.353328	0.0181343	-0.59929	7.33664e-06	0.0987722	0.578863	0.0225756	0.880343	1.15181	2.43948e-26	0.657233	2.43948e-26
SETD2	-0.116984	0.660044	-0.9565	3.75803e-08	-0.442625	0.0254456	0.0228212	0.91456	1.14092	2.09715e-14	0.318161	2.09715e-14
BEAN1	-0.833876	0.240124	-2.3009	0.00159485	-0.801195	0.223861	0.0247624	0.967668	1.44133	0.026615	1.05133	0.026615
HINT3	0.0326242	0.905758	-1.1128	9.68173e-11	-0.524448	0.00225859	0.0264373	0.88414	1.2284	1.3079e-16	0.808972	1.3079e-16
GOLPH3L	0.0753555	0.769148	-0.88746	1.68138e-07	-0.311424	0.0980233	0.0268931	0.877679	1.05476	1.16661e-14	0.531822	1.16661e-14
AHI1	0.149244	0.459329	-0.918057	1.39108e-09	-0.129317	0.499178	0.0273054	0.874126	1.08158	2.24534e-16	0.508583	2.24534e-16
ACKR4	-0.556724	0.286409	-1.41648	0.00196692	-1.24222	0.00651325	0.0303354	0.945114	1.34392	0.000283408	1.1944	0.000283408
CYP2R1	-0.30041	0.658387	-1.69518	0.00145218	-0.730505	0.183043	0.412329	0.295166	1.6254	0.000164189	0.881294	0.000164189
VPS4B	0.0132272	0.975653	-0.906921	0.000328847	-0.26635	0.389043	0.0352891	0.893972	1.05105	1.51456e-07	0.354517	1.51456e-07
LRRC58	0.092038	0.721186	-0.749407	5.50439e-06	-0.170019	0.428992	0.0374555	0.855963	1.01158	8.48247e-12	0.484905	8.48247e-12
C2orf69	-0.0966589	0.714469	-1.25541	5.52208e-11	-0.35093	0.0756758	0.0423269	0.818018	1.15569	1.12888e-12	0.415062	1.12888e-12
RPS6KA3	-0.202907	0.361237	-1.12707	6.95582e-12	-0.414089	0.0262228	0.0423604	0.830555	1.10288	3.7196e-14	0.380073	3.7196e-14
ZNF41	0.47419	0.0163774	-0.28667	0.153059	0.340103	0.0926956	0.0453546	0.806749	1.13431	2.19544e-14	0.306513	2.19544e-14
KIF11	-0.525702	0.0104783	-1.2491	4.04761e-12	-0.861703	5.35945e-06	0.0460846	0.836284	1.0156	4.09914e-10	0.53766	4.09914e-10
LOC113230	0.751117	0.0705012	-0.410721	0.361578	0.507528	0.235946	0.0472123	0.895824	1.39784	1.03529e-05	0.906434	1.03529e-05
KMT2C	0.181588	0.453745	-0.778909	6.52884e-06	-0.18314	0.415696	0.0475885	0.820833	1.25822	1.72251e-16	0.541795	1.72251e-16
GCNT2	0.65916	0.00228857	-0.762545	0.000207228	0.364905	0.115916	0.0476428	0.824986	1.26377	2.71577e-14	0.458903	2.71577e-14
C5orf51	0.33506	0.142449	-0.45248	0.0182694	0.0137138	0.962355	0.0478439	0.836986	1.02299	1.49748e-09	0.472263	1.49748e-09
ARMCX2	0.0989267	0.918762	-0.370912	0.593642	-0.0306873	0.971638	0.0482831	0.936147	1.11742	0.0202896	0.43531	0.0202896
WDR76	0.0968431	0.682627	-0.80591	2.51873e-07	-0.321175	0.0746335	0.0484991	0.783019	1.14485	7.50988e-18	0.633482	7.50988e-18
ISLR	-1.68157	0.0233169	-3.04222	0.000275058	-1.6033	0.0231758	0.413742	0.525908	2.27065	0.00200206	0.0847051	0.00200206
LRIF1	0.549731	3.07946e-05	-0.373392	0.0055259	0.178383	0.249855	0.421959	0.000307869	1.72357	2.50229e-50	0.657989	2.50229e-50
CCDC150	-0.248833	0.528219	-1.01532	0.0008959	-0.660375	0.0374631	0.0522681	0.855521	1.11522	2.47093e-06	0.59352	2.47093e-06
PTPRD	-3.35991	9.24244e-09	0.599353	0.0883056	-5.30393	3.7747e-08	0.0527478	0.94933	1.38498	1.51714e-10	0.564518	1.51714e-10
LOC399815	0.272163	0.616517	-0.580677	0.174912	-0.583714	0.205242	0.0527854	0.874446	1.16789	2.01555e-05	1.15149	2.01555e-05
UBXN2B	0.604714	0.0125035	-0.336485	0.15299	0.297027	0.263273	0.052826	0.832437	1.20926	5.8059e-11	0.462761	5.8059e-11
SYT11	0.457744	0.508124	-0.801557	0.210286	0.518755	0.396523	0.0528471	0.914974	1.17131	0.016862	0.579597	0.016862
TRAF5	-0.0672804	0.858996	-1.06237	2.89653e-06	-0.281849	0.311236	0.429916	0.0252341	1.58233	3.66096e-18	0.684069	3.66096e-18
STIL	-0.220668	0.328247	-1.06353	2.9029e-10	-0.479438	0.0108037	0.0538067	0.79224	1.08735	8.07539e-13	0.415629	8.07539e-13
FAM95A	-0.763435	0.381921	-2.19451	0.0136048	0.0423443	0.963692	0.430971	0.512588	1.69535	0.0362594	-0.329745	0.0362594
KRAS	0.00401061	0.990556	-1.0743	1.03005e-07	-0.219525	0.387877	0.442155	0.0162029	1.59866	5.2447e-20	0.770726	5.2447e-20
ZNF112	0.196317	0.550094	-0.533592	0.0430563	-0.205233	0.50217	0.0584121	0.80232	1.07203	7.30745e-08	0.698828	7.30745e-08
OPTN	0.0669635	0.718845	-0.806238	2.66154e-10	-0.295872	0.0294845	0.0584883	0.63724	1.02272	9.43687e-22	0.539877	9.43687e-22
LUC7L3	-0.392129	0.0429308	-1.24428	4.28323e-14	-0.861477	4.47883e-07	0.0595892	0.754008	1.05078	3.08046e-13	0.818493	3.08046e-13
EIF4E3	0.798846	0.0347249	-0.226112	0.588972	0.578886	0.134467	0.0630524	0.841949	1.29607	9.23055e-07	1.11124	9.23055e-07
MOB1B	0.152942	0.543536	-1.01097	5.05876e-08	-0.084184	0.738236	0.0633164	0.753944	1.37535	3.6697e-17	0.658487	3.6697e-17
LOC729732	-0.166064	0.599074	-1.29	1.67518e-08	-0.317961	0.222612	0.0643915	0.773511	1.36948	1.60491e-13	0.555665	1.60491e-13
HSDL1	0.268127	0.257621	-1.03669	1.72451e-07	-0.0975648	0.70797	0.0663354	0.714828	1.01239	2.07236e-10	0.548465	2.07236e-10
AURKAPS1	-0.473317	0.216643	-1.72794	1.03536e-06	-0.769741	0.0237937	0.0668903	0.825628	1.39499	1.40718e-06	0.344675	1.40718e-06
CD109	-0.463885	0.0236472	-1.55856	2.64909e-18	-0.763757	4.64812e-05	0.0674355	0.733835	1.49693	1.12665e-22	0.540449	1.12665e-22
MKL2	-0.173185	0.516126	-1.16539	4.06337e-10	-0.527365	0.0109895	0.0709583	0.744544	1.15138	3.16719e-12	0.510452	3.16719e-12
GPR18	-0.436194	0.338419	-1.49611	0.000198467	-0.250151	0.576877	0.0712236	0.854439	1.45502	2.3657e-05	-0.0661811	2.3657e-05
CYP2U1	0.303572	0.4252	-0.66864	0.037783	0.162809	0.67297	0.0715647	0.767981	1.40345	1.3389e-10	0.915063	1.3389e-10
KIAA0895	0.500956	0.0025502	-0.519617	0.00132638	0.196014	0.30094	0.0733306	0.636619	1.11777	6.097e-18	0.281947	6.097e-18
ZNF585B	0.155187	0.616973	-1.00913	3.56888e-06	-0.353017	0.161372	0.0735494	0.735982	1.23612	1.64527e-12	0.626329	1.64527e-12
UCN	0.845636	0.123466	-0.546091	0.361586	0.700245	0.194619	0.0745699	0.866048	1.28027	0.00309008	0.848965	0.00309008
XRN1	-0.0722359	0.764655	-1.0233	1.36558e-11	-0.478677	0.00350639	0.0754674	0.672053	1.35929	1.71424e-22	0.7719	1.71424e-22
FAM208A	0.351381	0.0372907	-0.398461	0.00795099	0.0350897	0.874133	0.0765096	0.639582	1.07928	1.89849e-17	0.566424	1.89849e-17
TP73	-0.163045	0.47429	-1.21593	6.66693e-12	0.341891	0.0585384	0.443002	0.00162711	1.71216	6.46333e-30	0.0981265	6.46333e-30
CBFA2T3	3.12615	1.71883e-47	0.0301985	0.938456	2.70525	4.23394e-35	0.0767722	0.634397	1.39498	1.30686e-09	0.333499	1.30686e-09
ACAD11	0.411965	0.165525	-0.829024	0.00130706	0.0827968	0.815467	0.450831	0.00133848	1.79838	2.77776e-30	1.13186	2.77776e-30
SCML1	0.0279259	0.933539	-1.48782	9.99916e-14	-0.236665	0.313744	0.0783398	0.682604	1.48432	3.98374e-19	0.674345	3.98374e-19
ZCCHC6	0.160776	0.367678	-0.782369	8.86603e-09	-0.119977	0.494402	0.0799789	0.560344	1.21031	1.36999e-26	0.590871	1.36999e-26
STARD5	1.2559	0.209997	0.0762569	0.949991	1.60311	0.068776	0.452323	0.431056	2.12688	0.00116397	1.00737	0.00116397
BDH2	-0.364518	0.180646	-0.929217	9.04257e-05	-0.600236	0.0127196	0.0803936	0.738011	1.00847	5.30484e-07	0.361172	5.30484e-07
BICD1	0.64308	1.36865e-05	-0.241202	0.143168	0.442844	0.00400623	0.0811953	0.546908	1.01146	2.68214e-17	0.45947	2.68214e-17
GOLGA6L5P	-0.669991	0.113825	-1.71928	1.84956e-05	-0.764092	0.0529279	0.453081	0.108645	2.01568	9.32148e-11	0.783399	9.32148e-11
VPS13D	-0.0238475	0.933175	-0.863772	4.07952e-08	-0.433652	0.0140314	0.0826401	0.624424	1.18482	2.05229e-19	0.672453	2.05229e-19
BTG1	0.794835	8.09938e-16	-0.362201	0.000835589	0.54244	1.21711e-07	0.453178	1.28438e-06	1.5806	2.08822e-60	0.732682	2.08822e-60
F2RL1	1.32915	7.18614e-05	0.251508	0.523143	0.920558	0.00868031	0.455451	0.0135485	1.57917	5.72692e-15	1.45574	5.72692e-15
ARHGEF33	-0.354817	0.374634	-1.02509	0.00183627	-0.708248	0.037331	0.0850132	0.796545	1.10871	5.43005e-05	0.451492	5.43005e-05
LYRM2	0.191678	0.510407	-0.58312	0.00784108	-0.155477	0.575887	0.0877107	0.682604	1.09951	2.79567e-10	0.461185	2.79567e-10
ZFAND6	0.0189567	0.940031	-0.709911	1.19393e-06	-0.229608	0.176062	0.0878864	0.564592	1.01065	1.27129e-15	0.357194	1.27129e-15
ZSCAN30	-0.212239	0.529772	-1.68356	1.57383e-09	-0.627318	0.0191445	0.0879718	0.70411	1.48217	1.56404e-10	0.910555	1.56404e-10
OMD	0.0192932	0.982968	-0.956944	0.105206	0.131012	0.853777	0.461923	0.270054	1.75421	8.15515e-05	0.591532	8.15515e-05
GCNT1	0.107529	0.923939	-3.15076	0.00357928	-0.37915	0.670642	0.470767	0.378742	3.48112	0.000257782	1.09882	0.000257782
TACC1	0.279442	0.200565	-0.683109	7.72294e-05	-0.0372642	0.887105	0.0922148	0.631365	1.28466	5.22381e-18	0.638532	5.22381e-18
PRKACB	0.0540587	0.817306	-0.679803	5.28552e-06	-0.280798	0.09119	0.0932614	0.554331	1.03428	5.9796e-15	0.814912	5.9796e-15
CHD2	-0.13755	0.533926	-1.27482	3.822e-17	-0.55299	0.000814346	0.0943302	0.573529	1.35407	1.11132e-24	0.70241	1.11132e-24
DERL3	-0.493431	0.00658015	-1.27892	2.24271e-13	-0.509591	0.00358403	0.0944088	0.523157	1.07656	1.76934e-15	0.584999	1.76934e-15
MBNL1-AS1	-0.790993	5.26289e-06	-1.45681	7.07388e-16	-0.903793	8.7824e-08	0.0967348	0.636097	1.07945	5.25965e-10	0.278097	5.25965e-10
MKI67	-0.652377	0.000121561	-1.43519	2.19542e-20	-0.915968	1.69057e-08	0.0976224	0.597987	1.06388	1.24059e-13	0.491996	1.24059e-13
LIN54	0.0659891	0.793148	-0.663055	3.66575e-05	-0.363565	0.0404793	0.0981605	0.539273	1.03077	7.56309e-15	0.620283	7.56309e-15
PDIA3P1	0.103422	0.852583	-1.09859	0.00236498	-0.532757	0.185621	0.100352	0.725907	1.29095	3.63967e-07	0.886744	3.63967e-07
STX17	-0.174824	0.372332	-1.29488	8.54877e-17	-0.544098	0.000489467	0.100978	0.490453	1.46808	6.4107e-29	0.817695	6.4107e-29
EHHADH	0.148025	0.763891	-0.721021	0.0432839	-0.316985	0.435779	0.101912	0.710476	1.41284	1.26812e-08	0.875006	1.26812e-08
BBS10	0.728733	0.00108352	-0.0481117	0.860754	0.386907	0.111164	0.472469	0.00256837	1.65787	2.52508e-25	1.11846	2.52508e-25
MFSD6	0.107522	0.656958	-0.908858	8.23006e-08	-0.0720247	0.755438	0.103208	0.51861	1.35734	1.72611e-22	0.464566	1.72611e-22
SDCCAG8	0.367561	0.166882	-0.366372	0.141325	0.118626	0.69387	0.104214	0.559975	1.0692	6.43045e-11	0.626824	6.43045e-11
MGC16142	0.0804666	0.924455	-1.30771	0.0322034	0.179092	0.792726	0.104882	0.820108	1.398	0.00412617	-0.160646	0.00412617
PLEKHA5	0.410815	0.0748757	-0.298654	0.16535	0.142056	0.588318	0.476918	0.00294226	1.57509	2.56333e-24	0.819516	2.56333e-24
AKT3	1.6033	2.42818e-24	0.489547	0.00434312	1.28112	1.30919e-15	0.105774	0.493148	1.36078	1.5123e-25	0.53482	1.5123e-25
BROX	0.172706	0.357873	-0.709024	5.93037e-07	-0.148641	0.41155	0.106263	0.474606	1.14895	7.57777e-21	0.504578	7.57777e-21
ZC3H7A	-0.0929513	0.745493	-0.900313	8.44378e-07	-0.379286	0.0694199	0.106298	0.574763	1.05678	5.11313e-12	0.654012	5.11313e-12
SBSPON	-0.172476	0.788448	-0.818114	0.0778623	-0.423025	0.410392	0.106662	0.798831	1.06038	0.00342228	0.842618	0.00342228
SCML2	-0.0930443	0.810141	-1.18957	1.3152e-06	-0.282501	0.342983	0.480357	0.0122719	1.77488	1.18536e-20	0.858272	1.18536e-20
FAM45B	0.87542	0.060536	-0.251974	0.624013	0.540244	0.271954	0.107106	0.795979	1.29743	0.000272412	0.73091	0.000272412
RAPH1	0.0678893	0.824399	-1.06831	6.03523e-09	-0.27034	0.231743	0.107472	0.588942	1.15727	1.97385e-13	0.560162	1.97385e-13
LINC00260	-0.30316	0.66481	-1.37899	0.0123489	-0.258591	0.684336	0.480516	0.174336	1.76255	1.21165e-05	0.782895	1.21165e-05
MAP1B	0.374821	0.270646	-0.630101	0.0283131	0.341107	0.294267	0.109011	0.682226	1.3582	6.3999e-10	-0.0306117	6.3999e-10
PIN4	0.0137427	0.972695	-0.451637	0.0864831	0.0181331	0.959536	0.109157	0.631702	1.09961	1.65505e-08	0.253757	1.65505e-08
PAN3	-0.337055	0.101193	-1.23864	1.17491e-12	-0.700927	9.04749e-05	0.109349	0.503072	1.15482	1.36336e-16	0.628448	1.36336e-16
FCHO2	-0.0302871	0.925064	-0.861463	5.82968e-06	-0.344416	0.10601	0.110129	0.557913	1.27747	8.11208e-16	0.698663	8.11208e-16
ZNF510	-0.132932	0.519038	-0.943594	8.21288e-10	-0.474681	0.0025768	0.110241	0.432075	1.07987	1.34615e-17	0.607296	1.34615e-17
S100PBP	0.766322	0.000988541	-0.257373	0.291644	0.429914	0.0858972	0.114586	0.58725	1.3317	5.14808e-15	0.570509	5.14808e-15
ZEB2	0.841511	0.00058249	-0.119021	0.673344	0.483149	0.0661882	0.115109	0.544579	1.18502	1.66202e-13	0.212605	1.66202e-13
CASC4	0.0580981	0.856901	-1.12085	3.26986e-09	-0.165104	0.510593	0.115492	0.57571	1.32512	9.40423e-16	0.642866	9.40423e-16
FRG1	-0.0515455	0.884726	-0.734878	0.000938106	-0.0768692	0.795591	0.116705	0.550658	1.16443	1.23599e-11	0.291132	1.23599e-11
ZC3H11A	0.152962	0.502174	-0.861366	6.11791e-08	-0.327592	0.0792586	0.118584	0.494578	1.34029	5.4117e-22	0.723756	5.4117e-22
C1QL4	0.366577	0.322273	-0.635107	0.050698	0.342451	0.32594	0.118792	0.609453	1.12619	4.69307e-07	0.509576	4.69307e-07
MTX3	-0.144541	0.640894	-0.999973	1.77949e-06	-0.44843	0.0601251	0.123665	0.586757	1.02643	2.07776e-08	0.53084	2.07776e-08
BBS12	0.497105	0.30485	-0.927237	0.0399787	0.143515	0.792807	0.12407	0.710635	1.44885	1.74534e-05	0.577242	1.74534e-05
WAC	0.272184	0.0694896	-0.505013	6.95228e-05	-0.0520629	0.779223	0.124394	0.412154	1.12572	1.03088e-19	0.489452	1.03088e-19
ZNF19	-0.59754	0.290374	-1.67284	0.00138036	-0.993074	0.0482717	0.124967	0.790137	1.46931	0.00103833	1.01908	0.00103833
PDZK1	-1.07306	0.0026205	-1.79124	4.00388e-07	-0.931047	0.00748805	0.12668	0.768394	1.27258	0.000322226	0.364329	0.000322226
HELZ	-0.354444	0.0744632	-1.09012	3.31086e-11	-0.68959	8.26326e-05	0.482078	0.002109	1.51236	6.81246e-25	1.00926	6.81246e-25
ACVR2A	0.491468	0.0793176	-0.141091	0.637992	-0.185118	0.57143	0.128299	0.516418	1.10222	8.33426e-10	0.785892	8.33426e-10
C11orf30	0.243659	0.23361	-0.586978	0.000336023	-0.0900524	0.689663	0.129282	0.465618	1.15964	1.5943e-15	0.625305	1.5943e-15
ERCC6	0.411305	0.0338012	-0.650819	0.000139076	0.247786	0.224784	0.129523	0.44109	1.47712	2.18462e-26	0.629197	2.18462e-26
LOC100128076	0.484164	0.816417	-1.83964	0.328567	1.21201	0.433668	0.482828	0.631214	2.80554	0.0460428	0.487678	0.0460428
SPAG9	-0.0741273	0.728042	-0.960491	1.49336e-12	-0.301292	0.0540227	0.131741	0.325974	1.00825	8.62876e-19	0.528582	8.62876e-19
MBTPS2	-0.0273539	0.924467	-0.820516	8.93638e-07	-0.390715	0.0334669	0.131978	0.426315	1.1169	3.93028e-15	0.707822	3.93028e-15
LINC00957	-0.0263914	0.965245	-1.39961	0.000977116	-0.285536	0.537246	0.133776	0.692578	1.02206	0.00492126	1.18589	0.00492126
CENPJ	0.476912	0.000288971	-0.441341	0.000993775	0.143324	0.362688	0.134099	0.219012	1.22896	1.60281e-32	0.725913	1.60281e-32
CHM	-0.168358	0.482357	-1.00735	4.64533e-09	-0.499407	0.00790927	0.134102	0.463902	1.0551	3.68721e-12	0.667702	3.68721e-12
ZNF658	0.263839	0.622125	-0.202555	0.662445	-0.234223	0.647773	0.135195	0.717586	1.15933	0.000221254	0.839967	0.000221254
UBLCP1	-0.148797	0.591509	-1.18871	1.93087e-09	-0.411915	0.0583764	0.135904	0.49983	1.27313	2.17084e-13	0.753767	2.17084e-13
HHIPL2	1.31794	0.0530076	0.444304	0.553658	0.837199	0.248374	0.138049	0.770165	1.14363	0.0113434	0.677366	0.0113434
SCAF11	-0.0179662	0.944966	-0.795621	4.37662e-08	-0.346567	0.037331	0.139903	0.408599	1.15673	6.63796e-17	0.721284	6.63796e-17
LOC100093631	-0.0101284	0.961295	-0.815661	3.8337e-12	-0.180305	0.195812	0.140502	0.210341	1.32855	9.99047e-41	0.525102	9.99047e-41
GPR137C	0.631008	0.464487	-1.11742	0.187727	0.655638	0.40103	0.487118	0.249439	2.33942	6.86939e-05	0.933912	6.86939e-05
C9orf153	1.60374	0.00820956	0.654401	0.325029	1.48127	0.0135468	0.488297	0.190555	1.69857	1.83626e-05	0.865632	1.83626e-05
ITCH	-0.329587	0.0493096	-0.990524	2.85519e-12	-0.647292	1.36227e-05	0.141201	0.322673	1.00963	5.25944e-17	0.324838	5.25944e-17
TP53INP1	0.0141606	0.978155	-1.09295	0.00148788	0.208923	0.576328	0.488361	0.0345121	2.23695	8.78095e-17	0.786854	8.78095e-17
ANKRA2	0.0926164	0.867697	-0.697451	0.0674006	-0.172849	0.707968	0.14246	0.6173	1.10275	4.2305e-05	0.872245	4.2305e-05
PIK3C3	0.191129	0.363395	-0.375078	0.0307537	-0.207817	0.29241	0.142507	0.309615	1.06804	6.67621e-17	0.688541	6.67621e-17
WHSC1L1	0.150417	0.435928	-0.56606	5.70823e-05	-0.182081	0.297356	0.143262	0.305953	1.05617	3.17336e-19	0.571809	3.17336e-19
ZNF75A	-0.566559	0.196888	-1.50659	6.15974e-05	-0.84678	0.0313874	0.489563	0.106703	1.77698	3.07884e-09	0.783726	3.07884e-09
NSRP1	-0.513223	0.0318783	-1.43357	1.68758e-11	-0.813417	0.000211384	0.490824	0.0065932	1.59434	2.92861e-19	0.892317	2.92861e-19
TMEM131	0.275068	0.110562	-0.568567	7.76708e-05	-0.0682836	0.73795	0.14578	0.305782	1.03185	1.74842e-17	0.588267	1.74842e-17
RMDN2	0.107023	0.893443	-0.462382	0.409968	-0.306169	0.630895	0.145805	0.716582	1.08663	0.00239815	0.405182	0.00239815
FAM182B	-0.0158657	0.989097	-2.02142	0.0323956	0.0885152	0.932773	0.490998	0.344436	2.67075	0.00033423	1.13346	0.00033423
CDK19	0.0612372	0.82686	-1.36381	1.90116e-12	-0.376005	0.0556439	0.491991	8.51994e-05	2.29334	2.34167e-51	1.21979	2.34167e-51
INTS2	0.0839809	0.767659	-0.842411	9.05359e-06	-0.358629	0.0849892	0.148439	0.42097	1.04834	2.32726e-10	0.56844	2.32726e-10
KIAA1551	0.205272	0.366934	-0.516806	0.0049979	0.0758418	0.755438	0.494228	0.00314633	1.51394	6.7514e-20	0.894955	6.7514e-20
MIS12	0.42012	0.0294331	-0.459284	0.0117404	0.179288	0.405957	0.148999	0.333543	1.20658	3.53702e-18	0.381267	3.53702e-18
FAM84B	-1.0063	2.65845e-08	-1.9607	4.43649e-22	-1.34909	3.80713e-14	0.149319	0.416651	1.21508	2.5784e-11	0.850891	2.5784e-11
TMED10P1	-0.319972	0.536229	-1.15347	0.00606535	-0.730627	0.0880669	0.149601	0.698874	1.44061	3.87765e-05	0.636251	3.87765e-05
PHF21A	0.182921	0.120459	-0.919396	5.73087e-20	-0.261109	0.0159308	0.149814	0.181117	1.36725	2.45029e-41	0.78771	2.45029e-41
UTP14C	0.17457	0.645396	-0.825576	0.0020484	-0.166279	0.6352	0.496459	0.0253983	1.50982	1.85865e-12	0.813514	1.85865e-12
GDAP2	0.414753	0.0302645	-0.447729	0.0103624	-0.0631977	0.79717	0.151847	0.366062	1.08677	2.50153e-14	0.841934	2.50153e-14
HERC1	-0.0473997	0.871876	-0.930177	4.27208e-08	-0.267156	0.196245	0.152671	0.381099	1.30376	1.45234e-19	0.610431	1.45234e-19
KRIT1	0.0785759	0.78294	-0.808301	7.79086e-06	-0.330377	0.112719	0.154535	0.38347	1.23098	4.30562e-16	0.874417	4.30562e-16
SMG1	0.0735066	0.77934	-0.794308	7.34766e-07	-0.360453	0.0527591	0.155271	0.363348	1.14398	3.43168e-16	0.775057	3.43168e-16
STON2	0.477687	0.0177056	-0.571653	0.00174338	-0.0334659	0.902302	0.155524	0.384381	1.31653	1.57896e-18	0.438936	1.57896e-18
HELLS	0.00548313	0.984491	-0.950146	1.2707e-09	-0.258598	0.165179	0.156288	0.350929	1.3858	1.11539e-22	0.6507	1.11539e-22
ATL1	-0.143078	0.709596	-1.64227	8.46575e-08	-0.49967	0.0877687	0.497496	0.013287	1.81577	1.7709e-12	0.947419	1.7709e-12
FAM200A	0.333657	0.370828	-0.546114	0.0979753	-0.110002	0.790756	0.156991	0.518018	1.04195	1.06327e-05	0.860774	1.06327e-05
DNAJC3	0.333852	0.11	-0.739762	2.51046e-05	-0.0171545	0.950698	0.158097	0.357645	1.23944	2.63186e-17	0.491336	2.63186e-17
NCOA2	-0.314143	0.0999042	-1.30861	2.22362e-16	-0.550874	0.00112356	0.159007	0.302352	1.29788	6.15068e-22	0.420829	6.15068e-22
HAP1	2.70372	3.8092e-17	0.717559	0.0755651	2.00428	2.69239e-09	0.497648	0.00310666	2.33642	2.43989e-21	1.49122	2.43989e-21
ZNF709	0.268584	0.660293	-0.449537	0.3664	-0.104338	0.867208	0.15946	0.676688	1.0782	0.00170389	0.721874	0.00170389
KCTD4	0.390979	0.585222	-0.857076	0.182458	0.325269	0.62421	0.498754	0.198633	1.72038	0.000261241	0.871937	0.000261241
DPY19L1P1	0.802479	0.204761	-0.101131	0.885703	0.0826321	0.91864	0.160332	0.679533	1.0211	0.00623147	1.37438	0.00623147
CTSV	0.52426	0.234979	-0.376075	0.385969	-0.0284469	0.959536	0.16095	0.578578	1.24402	7.57705e-06	0.833953	7.57705e-06
ZNF354B	0.147872	0.666625	-0.66648	0.00965435	-0.256664	0.382656	0.161255	0.470508	1.09481	1.45402e-07	0.862474	1.45402e-07
LRRC37A	-0.369874	0.139927	-1.14974	9.24815e-08	-0.68748	0.00177549	0.161419	0.407852	1.15105	5.74007e-11	0.57706	5.74007e-11
N4BP2L2	0.294901	0.187857	-0.446747	0.0180114	-0.0702781	0.78892	0.16144	0.359981	1.17359	6.309e-15	0.802189	6.309e-15
RRN3P2	0.0389494	0.940294	-1.94094	2.90675e-07	-0.190615	0.638081	0.163999	0.567881	1.47321	1.14063e-05	0.444355	1.14063e-05
JAZF1	0.208302	0.282939	-0.572017	0.00020821	0.0406631	0.856511	0.164046	0.297414	1.26359	1.93518e-20	0.580644	1.93518e-20
ZNF664	-0.183803	0.316107	-0.975898	1.07472e-12	-0.5078	0.000605734	0.165402	0.22342	1.28399	2.52091e-28	0.507251	2.52091e-28
PRRG1	0.23912	0.162692	-0.650912	9.55375e-06	-0.139521	0.438676	0.166802	0.162841	1.10713	7.45019e-22	0.846613	7.45019e-22
PHF3	0.147303	0.420804	-0.500264	0.000239208	-0.233755	0.141363	0.167429	0.240836	1.07916	1.4402e-18	0.878065	1.4402e-18
ANKHD1-EIF4EBP3	-0.177759	0.394079	-0.938051	6.26132e-10	-0.461255	0.00615933	0.168091	0.313229	1.12969	5.41599e-16	0.577541	5.41599e-16
MSANTD3-TMEFF1	0.853857	0.00731811	-0.505938	0.16323	0.253809	0.513589	0.169095	0.473735	1.39052	5.8978e-08	0.605189	5.8978e-08
BLOC1S6	-0.244578	0.400407	-1.15715	9.91161e-08	-0.50931	0.0356983	0.500104	0.00972583	1.56596	2.18243e-17	0.853068	2.18243e-17
TNRC6A	0.148177	0.537572	-0.918691	3.78286e-08	-0.163919	0.455381	0.171366	0.305032	1.05352	9.74599e-14	0.428793	9.74599e-14
ZNF766	0.0786138	0.817316	-0.922598	6.34075e-05	-0.228243	0.391408	0.500888	0.00203972	1.6242	2.09341e-19	1.08812	2.09341e-19
JUN	1.23752	1.59968e-23	-0.15281	0.286794	1.18993	9.76067e-22	0.501432	1.8605e-06	2.10407	5.74573e-95	0.661648	5.74573e-95
FOXL2NB	0.0244615	0.917701	-0.508203	0.000285748	-0.051997	0.789144	0.175069	0.129803	1.05116	1.18281e-22	0.561197	1.18281e-22
YTHDF3	0.214543	0.220636	-0.492486	0.000461745	-0.0662961	0.737723	0.175408	0.186894	1.07023	3.40005e-20	0.582935	3.40005e-20
DMXL2	0.513572	0.00146144	-0.50425	0.00108833	0.150343	0.436268	0.175442	0.214023	1.3409	7.29252e-27	0.891234	7.29252e-27
RAB3IP	0.0875458	0.712041	-0.802602	6.87423e-07	-0.285448	0.115281	0.175671	0.213564	1.26186	7.66604e-22	0.669609	7.66604e-22
PSIP1	0.0426642	0.866718	-0.592507	9.28907e-05	-0.200377	0.277852	0.175922	0.254731	1.09152	2.22202e-16	0.626165	2.22202e-16
SMAD5	0.280433	0.269143	-0.74086	0.000188209	-0.141551	0.59524	0.177558	0.395149	1.34517	8.13583e-15	0.856083	8.13583e-15
CHURC1	0.182497	0.523285	-0.934524	5.47009e-06	-0.331196	0.170644	0.5031	0.00410818	1.7272	2.31713e-24	1.20202	2.31713e-24
STRN	0.0209972	0.940031	-0.88218	1.77709e-08	-0.379674	0.0323028	0.17859	0.276438	1.20523	7.81179e-18	0.716743	7.81179e-18
CHD6	-0.0803506	0.754574	-0.780786	1.1919e-06	-0.413022	0.0224655	0.180159	0.251124	1.04852	5.26586e-15	0.537804	5.26586e-15
PRDM2	0.195721	0.322056	-0.45275	0.00340851	-0.0323126	0.886748	0.180917	0.213069	1.00121	2.74353e-15	0.364513	2.74353e-15
YPEL3	0.732502	0.00442287	-1.02896	0.000328904	0.0627443	0.863077	0.504883	0.000897284	2.35573	1.25425e-28	1.4021	1.25425e-28
MAGT1	0.139738	0.654193	-0.766246	0.000244088	-0.235181	0.373893	0.182878	0.391694	1.16817	3.96847e-11	0.539577	3.96847e-11
NLRP6	1.82859	0.201813	-0.704847	0.701374	1.38814	0.337133	0.507823	0.481368	2.55869	0.033787	1.07784	0.033787
ZFP62	0.116895	0.654106	-0.766429	2.72455e-05	-0.231846	0.282964	0.184747	0.221057	1.33482	1.66593e-21	0.899035	1.66593e-21
PRKCI	-0.0494631	0.878878	-0.961444	2.49618e-07	-0.47181	0.0250652	0.509221	0.00355089	1.64325	1.10448e-23	1.03944	1.10448e-23
LOC100131564	-0.222726	0.271744	-0.989343	2.00591e-09	-0.395587	0.0237729	0.186593	0.155839	1.11027	2.55621e-18	0.935053	2.55621e-18
ATXN3	0.233933	0.363851	-0.634925	0.0024762	-0.0933109	0.736759	0.187448	0.263648	1.35786	8.51024e-18	0.810619	8.51024e-18
CNFN	-1.42084	0.00493917	-2.08927	6.42595e-05	-1.68525	0.000563256	0.189377	0.710515	1.27866	0.00603526	0.824119	0.00603526
F8	0.0200247	0.95232	-1.21049	2.73027e-08	-0.0966243	0.721095	0.190813	0.247406	1.35903	8.44661e-15	0.950779	8.44661e-15
LINC00674	-0.269946	0.213468	-1.04834	7.20909e-10	-0.630601	0.000536821	0.190847	0.236157	1.2558	1.66277e-19	0.806463	1.66277e-19
MGEA5	0.0652101	0.804418	-0.844827	1.34411e-07	-0.364307	0.0484498	0.191441	0.238031	1.13761	2.36727e-16	0.788815	2.36727e-16
PTAR1	0.258059	0.214386	-0.496898	0.00324486	0.0194039	0.9409	0.192611	0.25369	1.15728	1.32094e-15	0.782042	1.32094e-15
RNF39	-0.524736	0.190411	-2.16746	2.51873e-07	-0.912986	0.0106744	0.514532	0.0434644	3.00142	9.34791e-18	0.958243	9.34791e-18
MYO5A	-0.230183	0.199201	-1.37605	1.16607e-21	-0.412868	0.00804968	0.193122	0.15901	1.45927	1.1003e-31	0.569919	1.1003e-31
CLHC1	0.373175	0.339843	-0.594055	0.0759995	0.0373322	0.936631	0.194865	0.463118	1.45485	1.66808e-09	0.669859	1.66808e-09
ANO6	0.135257	0.518366	-0.784657	7.67384e-08	-0.229511	0.196927	0.195142	0.166089	1.01156	1.68367e-16	0.701002	1.68367e-16
NF1	0.125807	0.615739	-0.567071	0.000899546	-0.162723	0.462951	0.195942	0.251646	1.06004	2.20833e-13	0.594536	2.20833e-13
FRK	-0.405439	0.360016	-1.30966	0.000541909	-0.506377	0.200436	0.514972	0.0427977	1.64345	9.22066e-09	0.513282	9.22066e-09
PAX6	-0.755903	0.000229965	-1.67954	2.84628e-15	-0.942775	1.78625e-06	0.515407	0.000989321	1.69769	2.91932e-22	0.750601	2.91932e-22
LRRC37A11P	-0.651625	0.721033	-1.42533	0.345837	-1.14591	0.470546	0.516633	0.623407	2.437	0.0187818	1.37506	0.0187818
NUCB2	-0.164111	0.459325	-0.976991	7.68531e-09	-0.339728	0.0630125	0.196954	0.194786	1.0716	9.9115e-14	0.643167	9.9115e-14
DENND4C	-0.159451	0.516373	-1.05193	2.65073e-09	-0.336149	0.0948066	0.517532	0.000978699	1.54642	1.29095e-23	1.03914	1.29095e-23
TBC1D9	0.0761083	0.678667	-0.792814	1.37716e-09	-0.116481	0.458859	0.198403	0.0450242	1.30767	3.2111e-37	0.569136	3.2111e-37
LINC01136	-0.0132691	0.993139	-1.66651	0.184915	-0.206089	0.876285	0.52372	0.493094	2.06605	0.0425176	0.960186	0.0425176
CMTM1	-0.967624	0.000116806	-2.47024	1.28568e-16	-0.98412	5.31144e-05	0.198857	0.451495	1.0965	0.000181428	0.315724	0.000181428
USPL1	0.107735	0.683986	-0.587013	0.00169622	-0.0836731	0.73679	0.199155	0.218693	1.01648	1.4013e-11	0.530453	1.4013e-11
HSD17B6	0.486545	0.573983	-0.656814	0.409923	0.222856	0.799695	0.523787	0.234609	2.11486	4.60957e-05	1.20654	4.60957e-05
RPA3OS	0.501648	0.00807669	-0.376778	0.0510078	0.283672	0.161346	0.523792	1.97618e-05	1.55853	8.62015e-31	0.950968	8.62015e-31
LTBP4	-0.46105	0.00255222	-1.35711	4.86962e-23	-0.391339	0.0107478	0.201651	0.127423	1.12108	1.54788e-21	0.460487	1.54788e-21
INPP5J	-1.18554	0.00167886	-2.20323	1.33213e-07	-1.68398	5.61119e-06	0.202363	0.579838	1.45969	8.80657e-05	0.622421	8.80657e-05
RASA2	0.181172	0.357412	-0.564227	0.000456725	-0.0413489	0.853263	0.202411	0.0999218	1.02449	1.08365e-16	0.600786	1.08365e-16
KAT2B	-0.134907	0.627182	-0.95761	1.39055e-06	-0.501999	0.0168428	0.20346	0.208148	1.43954	3.89033e-21	0.810015	3.89033e-21
AMY2B	0.0133522	0.981917	-0.936694	0.0122105	-0.692981	0.0709517	0.204087	0.487953	1.48594	2.54532e-07	1.29867	2.54532e-07
SH3BGRL	-3.58198	0.000554229	-3.30967	0.000691737	-3.47082	0.000273006	0.524208	0.664939	3.36783	9.39662e-05	0.236822	9.39662e-05
TTC39B	0.706556	0.301097	-0.76263	0.271858	0.379359	0.594285	0.204972	0.640718	1.23404	0.0140528	0.90106	0.0140528
NPAT	0.256872	0.185411	-0.522609	0.00100601	-0.0137496	0.955347	0.205611	0.215434	1.14176	2.65381e-15	0.747736	2.65381e-15
TNRC6B	-0.145175	0.556405	-1.0111	2.23384e-09	-0.478717	0.0113866	0.205789	0.222962	1.27423	1.22906e-18	0.672287	1.22906e-18
NHLRC2	0.183896	0.390735	-0.728119	6.71821e-06	-0.192393	0.33667	0.207458	0.207601	1.46082	6.28238e-24	1.04729	6.28238e-24
KIAA2026	-0.0378872	0.887161	-0.861284	8.36707e-08	-0.283577	0.11521	0.207651	0.170062	1.42372	2.27568e-24	0.846713	2.27568e-24
ATF2	0.548425	0.00037028	-0.325218	0.0388466	0.265368	0.117302	0.207748	0.106207	1.28017	1.51122e-26	0.69942	1.51122e-26
KCNJ10	-1.33818	0.0777811	-2.30762	0.00332297	-1.75044	0.0158282	0.531784	0.39834	1.56653	0.0255333	1.46299	0.0255333
CCDC14	0.0301342	0.924455	-0.766659	1.59393e-05	-0.373599	0.0682292	0.208056	0.258023	1.344	7.87823e-18	1.01732	7.87823e-18
KLF10	0.342866	0.0220074	-1.09326	1.99139e-16	-0.0637318	0.735497	0.531884	3.96141e-07	1.85633	8.33188e-68	0.943845	8.33188e-68
P2RX1	-0.568005	0.591771	-2.71025	0.0154613	-0.889963	0.334504	0.538883	0.40558	2.64096	0.00671024	1.18392	0.00671024
CCDC82	0.00164816	0.99698	-0.985148	4.78939e-05	-0.401284	0.143565	0.213786	0.359286	1.33619	9.86065e-11	0.896346	9.86065e-11
RAG1	0.83598	0.0941211	-0.0898826	0.87941	0.348163	0.535467	0.214388	0.503072	1.28075	7.82503e-05	0.747662	7.82503e-05
GEN1	-0.215883	0.320884	-0.951196	1.42094e-08	-0.369264	0.0489278	0.214566	0.228933	1.14444	3.37234e-13	0.505495	3.37234e-13
MFAP3	0.0403289	0.883453	-0.650819	5.57424e-05	-0.25639	0.176562	0.215642	0.151096	1.03997	1.07587e-14	0.503714	1.07587e-14
HCP5	-0.453175	0.037152	-1.12146	1.70668e-08	-0.250179	0.269263	0.215766	0.177352	1.05607	9.1645e-12	0.206121	9.1645e-12
RECQL	0.138215	0.577973	-0.860242	1.03814e-06	-0.175647	0.427295	0.218591	0.176347	1.08943	1.74952e-13	0.696455	1.74952e-13
WWOX	-1.08594	3.74496e-06	-2.59153	1.43351e-18	-1.14931	4.61862e-07	0.22058	0.370943	1.1577	5.9844e-05	0.482678	5.9844e-05
NBEA	0.413592	0.0202031	-0.621522	0.000232246	0.097331	0.655239	0.220828	0.0823278	1.4828	6.46974e-32	0.89828	6.46974e-32
LOC100507346	-0.255498	0.783159	-1.28258	0.0583097	-0.126881	0.881343	0.222602	0.694754	1.29022	0.0157418	0.229681	0.0157418
PARP4	0.0216952	0.932359	-0.602826	2.62821e-05	-0.163417	0.36681	0.223031	0.090755	1.09245	1.98729e-20	0.642486	1.98729e-20
CHST2	1.40231	5.57654e-18	0.66739	0.000142547	1.31676	5.13092e-16	0.224129	0.0484877	1.45554	1.46448e-37	-0.190444	1.46448e-37
PLEKHF2	0.10328	0.628731	-0.423139	0.00662592	-0.0333077	0.878351	0.224335	0.0830237	1.05617	9.53875e-18	0.597402	9.53875e-18
RBL1	-0.206922	0.206071	-0.760572	4.7647e-09	-0.499147	0.000268299	0.224827	0.083564	1.05642	1.94579e-19	0.728799	1.94579e-19
INO80D	-0.220754	0.334926	-1.06821	6.35743e-10	-0.570019	0.00219084	0.224888	0.189375	1.26672	4.38468e-17	0.526755	4.38468e-17
CDKL1	-1.10627	0.000430172	-2.03849	4.2157e-10	-0.798395	0.010586	0.225644	0.390852	1.34262	3.37952e-07	0.353291	3.37952e-07
ST6GALNAC2	0.198205	0.671141	-0.459407	0.215274	0.24942	0.533518	0.226599	0.371563	1.39286	1.52319e-08	0.896708	1.52319e-08
ANKRD49	0.411956	0.0777656	-0.196258	0.404134	-0.0151545	0.961415	0.228017	0.187749	1.05487	6.24823e-11	0.854593	6.24823e-11
DGKE	0.0704252	0.811274	-0.711743	0.000167338	-0.280902	0.196929	0.228264	0.152003	1.00397	1.82345e-11	0.842403	1.82345e-11
ADAL	-0.242053	0.372849	-1.08815	2.10779e-07	-0.511201	0.0244375	0.228795	0.226336	1.3179	1.96042e-14	0.583991	1.96042e-14
FNIP1	-0.0687249	0.762383	-0.978127	1.33535e-11	-0.536881	0.000405532	0.229391	0.0980921	1.18272	1.62514e-20	0.822091	1.62514e-20
LRP6	0.488486	0.000372707	-0.445511	0.000779453	0.0760857	0.67167	0.229843	0.0500509	1.27192	6.63866e-32	0.801904	6.63866e-32
MYO6	-0.266227	0.215375	-1.03551	8.47393e-09	-0.572477	0.0017481	0.547552	2.58547e-05	1.57732	1.23795e-29	1.3416	1.23795e-29
SOS1	-0.0264278	0.933175	-0.682361	0.000126923	-0.309388	0.137446	0.232353	0.180833	1.207	1.65317e-15	0.63512	1.65317e-15
ZFHX3	-0.0854078	0.685599	-1.11559	1.38569e-16	-0.472919	0.0014359	0.234048	0.0780153	1.34933	1.43855e-30	0.648451	1.43855e-30
LINS	0.216278	0.555793	-0.241858	0.424204	-0.0315208	0.938032	0.235321	0.312568	1.01155	1.04433e-06	0.685686	1.04433e-06
C9orf84	0.103265	0.836034	-0.720541	0.0356239	-0.289995	0.464967	0.235446	0.388287	1.15721	9.40034e-06	0.92131	9.40034e-06
SLC6A16	-0.510486	0.235104	-2.14555	1.12894e-06	-0.631536	0.106036	0.235649	0.446961	1.39688	0.000307523	0.376893	0.000307523
HIVEP1	0.389739	0.0373616	-0.738722	5.66192e-06	-0.0508448	0.834118	0.236072	0.119149	1.38874	7.72022e-25	0.687531	7.72022e-25
ZNF350	-0.0760074	0.886907	-0.683535	0.0527105	-0.415053	0.2802	0.238955	0.364275	1.09546	1.6528e-05	0.524689	1.6528e-05
AP1S2	1.01483	3.97191e-06	-0.169455	0.536011	0.876238	7.68483e-05	0.557298	6.69789e-05	1.73972	1.93221e-26	0.974914	1.93221e-26
ZBTB43	-0.125191	0.652431	-0.987255	1.09528e-07	-0.481605	0.0200103	0.241073	0.172776	1.19125	2.84665e-14	0.634517	2.84665e-14
ANKRD44	0.028106	0.945632	-0.97412	0.00016677	-0.19582	0.527177	0.559128	0.000415449	1.56745	1.44326e-17	0.853664	1.44326e-17
C5orf34	0.272846	0.141546	-0.427046	0.00856105	-0.00211075	0.993647	0.241492	0.0554354	1.22403	6.4263e-24	0.620403	6.4263e-24
SWAP70	-0.116	0.673105	-1.07269	2.4444e-09	-0.532831	0.00736698	0.242274	0.174821	1.17419	5.35937e-14	0.68808	5.35937e-14
BRWD3	0.573105	0.00112707	0.123788	0.515987	0.356235	0.0556439	0.243694	0.126576	1.03474	1.7012e-13	0.659293	1.7012e-13
CNTRL	-0.382706	0.00448091	-0.938182	5.06281e-14	-0.762566	6.43025e-10	0.243865	0.0418204	1.13884	4.93334e-24	1.01501	4.93334e-24
SENP8	0.413593	0.459595	-0.386592	0.453238	0.645312	0.165861	0.243895	0.47468	1.03199	0.00272022	0.341692	0.00272022
BRCA1	0.18366	0.425728	-1.04	7.64834e-10	-0.256929	0.208422	0.565771	0.000132746	1.93139	4.64601e-41	1.18227	4.64601e-41
BRCC3	-0.227648	0.355479	-1.00841	9.91656e-08	-0.420261	0.0447403	0.244698	0.163249	1.13024	1.77263e-12	0.591552	1.77263e-12
ESCO2	0.131086	0.651901	-0.762531	0.000152197	-0.17059	0.504596	0.565906	0.000405639	1.77953	7.21689e-29	1.00824	7.21689e-29
ZNF136	0.0150209	0.972531	-0.793643	0.00510103	-0.253529	0.435688	0.247529	0.273651	1.28653	7.58567e-09	0.763482	7.58567e-09
NXPE3	0.697074	0.000351295	-0.267817	0.214328	0.896471	1.08494e-06	0.567795	0.000132875	1.74267	1.93646e-28	0.647346	1.93646e-28
ADAM17	-0.0463695	0.888478	-1.13822	3.61185e-09	-0.578717	0.00547708	0.250963	0.160691	1.17826	3.6131e-13	0.818485	3.6131e-13
LCA5	0.42662	0.357798	-0.962001	0.024381	0.0372505	0.947048	0.57678	0.0101492	1.81458	1.26573e-09	1.48029	1.26573e-09
SASS6	-0.0247046	0.940031	-0.558009	0.00349421	-0.286884	0.197907	0.251065	0.176429	1.08643	3.18343e-11	0.797351	3.18343e-11
CRIPT	0.27628	0.295509	-0.432059	0.0578208	0.0130683	0.966969	0.251356	0.207126	1.27058	7.72088e-12	0.717459	7.72088e-12
HSPA1L	0.884092	0.00916077	0.459789	0.184674	1.0913	0.000538991	0.252113	0.294484	1.02438	4.35293e-06	0.0334693	4.35293e-06
LINC00921	-0.274563	0.372698	-1.2315	2.2267e-06	-0.667472	0.0091093	0.253192	0.231942	1.10112	5.85043e-07	0.752579	5.85043e-07
RLIM	0.175012	0.452526	-0.867906	1.84681e-07	-0.18207	0.398059	0.578704	0.000183356	1.69701	8.60769e-31	1.0752	8.60769e-31
WASL	0.00360038	0.989853	-0.811903	1.03106e-06	-0.271441	0.17255	0.255142	0.113385	1.04826	2.6589e-13	0.724155	2.6589e-13
ITSN2	-0.136573	0.546807	-0.942531	3.92489e-09	-0.378381	0.0339803	0.256414	0.0672782	1.12756	4.84582e-18	0.61763	4.84582e-18
MEF2A	-0.142174	0.440458	-1.29806	1.87878e-22	-0.513381	0.000286329	0.257809	0.0429978	1.36898	3.87329e-31	0.659837	3.87329e-31
ZNF217	0.501627	0.000320798	-0.425808	0.00146047	0.0715626	0.697994	0.579665	1.39099e-07	1.63145	1.65442e-51	1.19379	1.65442e-51
ZNF100	-0.0259537	0.950994	-0.765923	0.00236146	-0.197067	0.535295	0.259473	0.242838	1.11959	2.09048e-08	0.53802	2.09048e-08
CEP120	-0.119892	0.664874	-0.810398	2.49064e-05	-0.48673	0.0177511	0.259646	0.0893276	1.14615	5.58879e-15	0.891862	5.58879e-15
LACC1	0.316235	0.442264	-0.798129	0.0269296	-0.160367	0.70886	0.259991	0.315727	1.14477	4.92511e-05	0.742929	4.92511e-05
ZNF791	-0.122178	0.677649	-1.17718	2.41379e-08	-0.514425	0.0180641	0.260423	0.0929128	1.37394	2.19962e-17	0.920821	2.19962e-17
TRIM36	0.604487	0.0743471	-0.32956	0.348048	0.501584	0.133539	0.580386	0.00481434	1.60865	1.48542e-12	0.55143	1.48542e-12
PDZD2	1.07546	1.01091e-06	-0.0375207	0.902811	0.955831	1.46046e-05	0.58215	1.14732e-05	2.58914	6.20799e-61	0.897697	6.20799e-61
APAF1	0.192656	0.467761	-0.67899	0.000521903	0.00189342	0.995338	0.262433	0.1133	1.08467	7.03783e-13	0.439234	7.03783e-13
ZNF83	0.249886	0.278851	-0.858877	1.4082e-05	-0.00891338	0.974749	0.262512	0.149688	1.23819	6.98789e-12	0.819783	6.98789e-12
PUM2	0.0963956	0.636484	-0.48127	0.000513948	-0.109966	0.548137	0.262926	0.0412265	1.04593	3.13094e-19	0.642574	3.13094e-19
PPP2R3A	-0.992234	1.36865e-05	-1.62127	3.47657e-13	-1.32607	2.08849e-09	0.26384	0.194688	1.02693	3.22466e-08	0.819766	3.22466e-08
SLC44A1	0.356931	0.0517312	-0.42325	0.0110875	0.135386	0.513546	0.265456	0.0705403	1.27534	7.44403e-21	0.728014	7.44403e-21
PDE7A	-0.098391	0.684649	-0.723206	1.01138e-05	-0.314127	0.0888833	0.58919	1.35554e-06	1.67124	1.75345e-41	0.899994	1.75345e-41
CDC7	0.500125	0.0127553	0.0155273	0.948414	0.0641709	0.808316	0.267026	0.0845989	1.0049	1.02706e-12	0.74479	1.02706e-12
JADE3	0.363883	0.0192062	-0.681419	1.77427e-06	-0.0023351	0.992312	0.26752	0.0259276	1.22556	1.3482e-25	0.619321	1.3482e-25
RARB	0.270228	0.734221	-0.602374	0.351923	0.188428	0.798797	0.267762	0.550359	1.44764	0.00114174	0.863652	0.00114174
FAM214A	-0.392528	0.166681	-1.85329	1.35994e-12	-0.736214	0.00304481	0.594163	0.000246376	2.47939	3.16901e-35	1.11906	3.16901e-35
RAB6A	0.384697	0.0315199	-0.330239	0.0437611	0.138128	0.500197	0.268704	0.0746135	1.09846	4.0451e-16	0.710605	4.0451e-16
ZNF271	0.174125	0.536123	-0.547887	0.0108601	-0.356149	0.131766	0.269212	0.103293	1.14152	1.00504e-12	0.867261	1.00504e-12
LINC00884	1.15806	0.290555	-0.622819	0.621322	1.04341	0.317786	0.600241	0.307814	2.2574	0.00770257	1.01726	0.00770257
KIAA1715	-0.056131	0.824518	-0.673862	2.69374e-05	-0.280041	0.120494	0.271365	0.0602033	1.09119	1.57221e-15	0.800608	1.57221e-15
HACE1	0.159289	0.677207	-0.542048	0.0650383	0.135546	0.697994	0.604631	0.0015973	1.59628	4.63786e-14	1.24163	4.63786e-14
HHLA2	-0.65593	0.120908	-1.51804	0.000192362	-0.779502	0.0465257	0.272426	0.476954	1.05637	0.0058251	0.960037	0.0058251
CCNYL1	0.261925	0.247657	0.210941	0.286886	0.160328	0.488543	0.272851	0.0667002	1.0448	4.43337e-15	0.430654	4.43337e-15
SMARCA2	-0.618573	1.12195e-05	-1.51608	6.03281e-28	-0.806075	3.24199e-09	0.274822	0.00715456	1.39944	1.13398e-41	0.90006	1.13398e-41
ARSK	0.450135	0.150296	-0.452439	0.118643	0.010219	0.98056	0.27549	0.178889	1.16201	6.431e-09	0.850106	6.431e-09
SKIL	0.219186	0.342776	-0.545118	0.00216673	-0.116336	0.625101	0.275751	0.132502	1.31179	4.30738e-16	0.665893	4.30738e-16
DOPEY1	-0.193575	0.545119	-0.475936	0.0498961	-0.439543	0.0909055	0.275978	0.176115	1.04626	1.36995e-08	0.863132	1.36995e-08
ZNF235	0.238139	0.698439	-0.911326	0.0428986	-0.080663	0.894859	0.27921	0.424477	1.47195	6.74291e-06	0.67751	6.74291e-06
ZNF260	0.296282	0.259614	-0.498639	0.0230067	-0.211004	0.427367	0.280664	0.174101	1.35582	3.25745e-13	0.960535	3.25745e-13
ACBD5	-0.232492	0.247626	-1.35399	1.98207e-17	-0.402907	0.0214285	0.281179	0.0539438	1.40127	2.81521e-24	0.669264	2.81521e-24
ZNF354A	0.167684	0.599074	-0.427907	0.0824961	-0.211758	0.459758	0.281655	0.161266	1.13579	2.62994e-09	0.801332	2.62994e-09
ERI1	0.281759	0.0964288	-0.776314	6.44061e-08	-0.168203	0.346103	0.282415	0.0283952	1.26909	2.82142e-25	0.785539	2.82142e-25
THAP5	-0.0375972	0.896675	-0.846308	6.52228e-07	-0.392955	0.0361976	0.282454	0.0593997	1.102	7.16543e-15	0.965628	7.16543e-15
BIVM	0.158447	0.611691	-0.68763	0.00238628	-0.0290513	0.931133	0.604702	0.000783182	1.5768	6.47556e-18	1.117	6.47556e-18
ZNF37A	0.0708085	0.846095	-1.02003	3.98577e-06	-0.444238	0.07874	0.604888	0.00236713	1.88794	6.74317e-23	1.24717	6.74317e-23
MED13L	0.109955	0.63512	-0.540053	0.000594683	-0.342259	0.055504	0.283008	0.0483575	1.10886	9.22419e-18	0.766289	9.22419e-18
DDHD1	0.216782	0.293904	-0.551746	0.000972861	0.0738858	0.743644	0.283405	0.0377479	1.20215	7.29452e-20	0.736736	7.29452e-20
BAG5	0.110763	0.549886	-0.551759	2.82225e-05	-0.26475	0.0767401	0.283857	0.00884202	1.04509	8.13564e-24	0.649802	8.13564e-24
ZNF292	0.292159	0.0372513	-0.639568	5.00227e-07	-0.159833	0.292737	0.283873	0.0387101	1.25637	4.76982e-22	1.06858	4.76982e-22
KIAA0430	-0.0146247	0.962957	-0.41246	0.0264767	-0.233556	0.29277	0.283982	0.0929128	1.02596	7.59845e-12	0.799092	7.59845e-12
TOP2B	-0.210896	0.140426	-0.590434	3.15063e-07	-0.332527	0.00920109	0.285131	0.0108639	1.02517	2.93335e-23	0.728802	2.93335e-23
TAPT1	0.00756355	0.983825	-0.677837	0.00199707	-0.493483	0.0341396	0.605183	3.88608e-05	1.56434	2.29742e-23	1.24489	2.29742e-23
C2orf81	0.0701071	0.91697	-1.09059	0.0177323	0.203114	0.696051	0.608639	0.0347836	1.55229	1.0025e-05	0.996973	1.0025e-05
ZNF761	0.430301	0.0698539	-0.349039	0.124745	0.24041	0.340604	0.28766	0.0757647	1.05776	2.75958e-11	0.714506	2.75958e-11
FAM45A	0.218647	0.291788	-0.451389	0.0103555	-0.068817	0.766449	0.287873	0.0133106	1.01772	1.52265e-16	0.843304	1.52265e-16
ANKHD1	0.0945802	0.689544	-0.873481	3.18753e-08	-0.26816	0.145997	0.614086	5.36335e-06	1.53394	8.09121e-30	1.11361	8.09121e-30
SLC35D1	0.242096	0.363429	-0.240567	0.288427	-0.0623238	0.834951	0.287979	0.116354	1.07057	1.17549e-10	0.348287	1.17549e-10
RUFY3	0.102679	0.76577	-0.553009	0.0194054	-0.425382	0.0959613	0.28829	0.10235	1.04416	1.28864e-09	0.864686	1.28864e-09
GPRC5D	-1.56169	2.39769e-08	-2.03887	3.72723e-12	-1.96768	1.79765e-12	0.289609	0.27335	1.03856	3.34586e-05	0.823249	3.34586e-05
ARID4A	-0.0780249	0.752851	-0.947249	1.9047e-08	-0.372758	0.0352974	0.290163	0.0611633	1.26828	1.30533e-16	0.957462	1.30533e-16
BTBD7	0.234477	0.334854	-0.191369	0.355814	-0.0358191	0.898346	0.291046	0.0887959	1.07515	1.62939e-12	0.613189	1.62939e-12
KIAA1324L	-0.138513	0.634308	-1.25758	4.64372e-10	-0.423406	0.060008	0.291116	0.0826608	1.37987	6.37366e-18	0.81495	6.37366e-18
APLP1	-0.0760674	0.77999	-0.950764	3.08709e-07	-0.411029	0.0323762	0.293614	0.0394818	1.34217	3.97427e-19	0.818578	3.97427e-19
MAGI3	0.275885	0.166506	-0.620835	0.00024033	0.0545878	0.818005	0.294134	0.019552	1.41028	1.24595e-29	0.707519	1.24595e-29
WDR47	0.118137	0.683817	-0.734276	0.000238462	-0.0906479	0.739324	0.294562	0.0627997	1.14064	6.92288e-14	0.730721	6.92288e-14
ZNF460	-0.0213142	0.951706	-1.06856	1.31097e-07	-0.332454	0.163022	0.295048	0.118374	1.34143	5.88496e-15	0.74917	5.88496e-15
KIAA0040	0.20107	0.175609	-0.841442	1.71321e-11	0.222413	0.106531	0.296648	0.000605994	1.24958	1.53572e-41	0.813404	1.53572e-41
SPATA6	0.386821	0.602483	-0.474686	0.465522	-0.058558	0.943268	0.297974	0.448673	1.49195	0.000195223	0.951145	0.000195223
LRRC16A	-0.0578477	0.79735	-0.782868	1.63059e-08	-0.253446	0.120635	0.298868	0.0160685	1.03399	3.93573e-19	0.651599	3.93573e-19
SBNO1	-0.108464	0.614775	-0.755381	1.70847e-07	-0.368905	0.0242277	0.299372	0.029648	1.14795	4.62005e-20	0.744013	4.62005e-20
DNM3	-0.155523	0.612682	-0.474606	0.0383233	-0.327301	0.189654	0.299972	0.104629	1.01489	5.80327e-09	0.862139	5.80327e-09
TMEM68	-0.0188286	0.96955	-0.697268	0.0286284	-0.147912	0.706515	0.299976	0.187307	1.17326	2.91313e-07	0.860865	2.91313e-07
SEL1L3	0.917562	4.22599e-16	0.0366846	0.812335	0.75499	4.53946e-11	0.300229	0.000276413	1.05584	2.57178e-32	0.490263	2.57178e-32
PRKAB2	0.168567	0.58201	-0.681621	0.00173937	-0.0343055	0.916691	0.62464	0.000809407	1.5392	1.89117e-17	1.20757	1.89117e-17
NUSAP1	-0.506073	0.000134741	-1.14799	6.42932e-21	-0.649442	3.64054e-07	0.300899	0.00995468	1.07966	1.73966e-23	0.4869	1.73966e-23
ZNF561	0.0883047	0.76474	-0.513244	0.00956146	-0.373216	0.0847606	0.301647	0.0445516	0.999473	7.10451e-12	0.741848	7.10451e-12
GABPB2	0.36367	0.165255	-0.0239941	0.934211	-0.207422	0.46094	0.304115	0.0547308	1.00948	4.53127e-11	0.89274	4.53127e-11
CLUAP1	0.26912	0.265056	-0.518839	0.00993645	0.133203	0.598119	0.304587	0.0521074	1.04773	6.24139e-12	0.71414	6.24139e-12
UBE2H	0.494749	0.00148973	-0.459546	0.0017549	0.0730302	0.720315	0.305172	0.0159252	1.05451	3.90003e-19	0.813552	3.90003e-19
KIF2A	-0.276586	0.0751954	-0.823101	2.27111e-10	-0.544212	6.95142e-05	0.305376	0.0136108	1.02903	3.30442e-19	0.597003	3.30442e-19
CCDC151	0.807283	0.0246172	-0.872004	0.032521	0.578281	0.117072	0.30568	0.192455	1.26641	5.27812e-05	0.822233	5.27812e-05
UBR5	-0.0105608	0.963133	-0.714837	2.27225e-08	-0.301421	0.04069	0.306182	0.00870211	1.12509	1.1643e-25	0.513929	1.1643e-25
AFF4	0.132156	0.530884	-0.734171	5.08606e-07	-0.294986	0.0856994	0.306589	0.0277481	1.21439	7.23897e-22	0.711527	7.23897e-22
MCM8	0.285259	0.23348	-0.69436	0.000388189	-0.0509784	0.857625	0.307128	0.0604177	1.46174	2.28577e-21	0.807119	2.28577e-21
ZNF432	-0.113372	0.81394	-1.04156	0.00174196	-0.340632	0.359086	0.308417	0.234731	1.06819	6.76958e-05	0.561226	6.76958e-05
C4orf32	-0.00270151	0.996129	-0.343315	0.311223	-0.361421	0.326787	0.309291	0.236331	1.09613	3.77527e-06	0.977958	3.77527e-06
CBL	0.364641	0.0280473	-0.351649	0.0183763	0.0460877	0.831122	0.309305	0.0193916	1.00878	5.89004e-17	0.668528	5.89004e-17
PDS5B	-0.0367885	0.883758	-0.610432	2.791e-05	-0.195715	0.273131	0.310768	0.0170879	1.08649	2.51254e-19	0.607582	2.51254e-19
RSF1	0.0582849	0.777117	-0.756738	6.1235e-09	-0.295412	0.0427483	0.626387	5.76885e-08	1.55699	5.00065e-41	1.03179	5.00065e-41
GGNBP2	-0.165501	0.46925	-0.773231	3.37455e-06	-0.58122	0.000934002	0.311497	0.0296974	1.16667	3.93333e-18	0.762486	3.93333e-18
ASXL2	-0.354076	0.114877	-1.12478	7.03158e-10	-0.604673	0.00241642	0.312536	0.0875254	1.15392	1.36887e-12	0.585661	1.36887e-12
QKI	0.0243422	0.938076	-0.719702	5.23295e-05	-0.155045	0.507423	0.312698	0.067088	1.16113	3.94777e-14	0.638007	3.94777e-14
TNKS	-0.0559176	0.834154	-0.847551	1.0858e-07	-0.417185	0.0206979	0.31304	0.0284699	1.27488	1.22916e-22	0.775247	1.22916e-22
DNAJB9	0.521184	0.042069	-0.61075	0.0200056	0.360284	0.170176	0.313105	0.0756726	1.46798	1.07539e-13	0.760131	1.07539e-13
ICK	-0.485653	0.0188592	-2.10196	5.1842e-24	-0.670836	0.000515078	0.629374	2.79011e-05	2.26196	1.17106e-36	0.867085	1.17106e-36
TLR4	1.08656	1.69699e-05	-0.49218	0.0931389	0.682357	0.0112626	0.629874	2.60629e-05	2.00029	1.36942e-25	1.19729	1.36942e-25
FGD4	-0.500671	0.0242647	-0.895292	8.3972e-06	-0.855944	2.65262e-05	0.313481	0.056328	1.23757	1.31516e-15	0.789386	1.31516e-15
THOC2	0.14725	0.455022	-0.568061	7.15216e-05	-0.123126	0.512244	0.314128	0.0231196	1.18684	9.00124e-21	0.835445	9.00124e-21
RIOK3	-0.20328	0.501182	-1.04174	1.28076e-06	-0.729878	0.00153161	0.632878	0.000611185	1.54064	6.23662e-18	1.17487	6.23662e-18
TRMT1L	0.914158	1.39006e-10	0.139694	0.410535	0.752154	2.14895e-07	0.315972	0.00409321	1.20992	3.88667e-28	0.61816	3.88667e-28
ULK4	0.67243	0.000295997	-0.0104584	0.96765	0.361	0.074536	0.316169	0.0141403	1.08442	3.06021e-15	0.839697	3.06021e-15
ZEB1-AS1	0.181554	0.641408	-0.823913	0.00730175	-0.261504	0.450303	0.3163	0.12905	1.26387	5.18271e-08	1.3805	5.18271e-08
NIPAL2	-0.261738	0.607869	-1.4387	0.000559648	-0.615488	0.137204	0.316746	0.334094	1.254	0.000494526	0.972152	0.000494526
UBR7	-0.231182	0.118082	-0.751231	8.63476e-10	-0.217876	0.125482	0.316822	0.00204293	1.00295	5.9508e-24	0.369036	5.9508e-24
XYLT1	-1.43998	0.0103906	-2.69635	2.46843e-05	-2.16717	0.000120569	0.635244	0.164994	2.16483	9.62548e-05	1.20116	9.62548e-05
JRKL	0.297565	0.163003	-0.633438	0.000650626	0.100208	0.675212	0.320018	0.0316463	1.16794	6.7263e-15	0.786661	6.7263e-15
TAOK1	0.0504012	0.849444	-0.526232	0.000972584	-0.265734	0.157231	0.320327	0.0296839	1.05973	2.88294e-15	0.654011	2.88294e-15
SGOL1	-0.360707	0.0497555	-1.08761	7.49586e-12	-0.592068	0.000380021	0.320955	0.0302922	1.16346	6.85832e-17	0.618627	6.85832e-17
ATP8B1	-0.355368	0.309816	-0.665826	0.0182211	-0.81706	0.00533372	0.321003	0.19764	1.07773	1.27555e-06	0.981609	1.27555e-06
PARD6B	-0.115718	0.682961	-1.19164	6.98669e-10	-0.438616	0.0377564	0.321245	0.0406015	1.49408	2.35027e-22	0.828063	2.35027e-22
UBXN4	0.0670125	0.758003	-0.48683	0.000490001	-0.147744	0.398059	0.321596	0.00822957	1.06468	1.80158e-20	0.729195	1.80158e-20
SETX	0.325351	0.0152681	-0.297204	0.0156242	0.158719	0.280208	0.321943	0.0074448	1.08217	2.51753e-22	0.643897	2.51753e-22
ZRSR2	-0.302628	0.434125	-1.08665	0.000410303	-0.46223	0.167564	0.635422	0.00340423	1.53557	4.00597e-11	0.829942	4.00597e-11
CCDC91	0.273895	0.215711	-0.342329	0.0863993	0.0241485	0.93092	0.325175	0.0162318	1.09123	8.21468e-15	0.725742	8.21468e-15
PFN1P2	-0.434679	0.150382	-1.24663	5.27877e-07	-0.664098	0.0143794	0.32538	0.153002	1.35121	4.93002e-11	1.01719	4.93002e-11
CCSAP	0.0942021	0.684649	-0.76753	1.13507e-06	-0.186338	0.331646	0.636771	1.20937e-07	1.54127	5.81783e-35	0.976904	5.81783e-35
C2orf43	0.0484622	0.883615	-0.669802	0.00103412	0.0913071	0.734157	0.325989	0.0288041	1.3651	6.09256e-20	0.534519	6.09256e-20
C21orf91	0.150802	0.607549	-0.488	0.0291177	0.0778552	0.788485	0.326481	0.0314626	1.11399	1.46526e-12	0.583611	1.46526e-12
POU2F1	-0.325472	0.147706	-1.2536	3.07084e-12	-0.729205	0.000144975	0.638643	0.000110022	1.62082	1.52923e-24	1.10646	1.52923e-24
MRE11A	0.356834	0.0419526	-0.358836	0.0249583	0.0496527	0.824972	0.326892	0.0162173	1.37136	5.88495e-27	0.959666	5.88495e-27
SLC23A3	1.71504	0.0616199	1.07226	0.238727	1.11899	0.252228	0.32706	0.550526	1.17043	0.0286841	1.05005	0.0286841
KDM6A	-0.211177	0.276749	-0.86625	1.21781e-08	-0.397275	0.0167981	0.327815	0.0110815	1.1785	1.93115e-21	0.536311	1.93115e-21
KCTD9	-0.263276	0.19692	-0.886773	4.45104e-08	-0.49302	0.00515355	0.328484	0.0266492	1.02237	1.11764e-13	0.622399	1.11764e-13
C4BPA	1.17601	0.105559	-0.286107	0.743216	-0.363801	0.703006	0.328652	0.501471	1.36085	0.0175278	1.46975	0.0175278
PHC3	-0.0363174	0.894951	-0.779192	6.19262e-07	-0.327551	0.07072	0.329982	0.0272133	1.29754	1.86541e-21	0.80969	1.86541e-21
ZNF451	0.185173	0.367833	-0.66377	1.7054e-05	-0.187553	0.332427	0.331116	0.022341	1.39982	9.2805e-26	0.847147	9.2805e-26
LIN52	0.08076	0.822467	-0.644675	0.00577222	-0.187754	0.515612	0.331236	0.0949949	1.14931	9.55824e-10	0.726982	9.55824e-10
ATF7IP	-0.098868	0.648096	-0.845189	8.30513e-09	-0.428603	0.00688954	0.331532	0.0130135	1.42074	2.75738e-29	0.858854	2.75738e-29
ODF3B	0.570398	0.550106	-0.777206	0.379476	0.555995	0.522978	0.642945	0.157422	1.96246	0.000732926	0.745503	0.000732926
ANKRD36BP1	-0.182981	0.546688	-1.09127	3.42217e-07	-0.386275	0.120328	0.332125	0.124239	1.35354	3.13874e-12	0.575909	3.13874e-12
RYBP	0.292324	0.184625	-0.531075	0.00403512	-0.06597	0.798895	0.333894	0.0369351	1.03056	1.04373e-11	0.570646	1.04373e-11
CPD	0.0367987	0.870351	-0.634636	1.58036e-06	-0.210598	0.18379	0.334215	0.00375706	1.1315	3.12585e-25	0.864076	3.12585e-25
ZNF300	0.196978	0.324583	-0.501743	0.00238435	0.0494307	0.824972	0.335362	0.00271936	1.06813	2.90801e-19	0.397074	2.90801e-19
EFCAB13	0.264734	0.509153	-0.50353	0.127033	-0.100144	0.812437	0.335574	0.161999	1.20641	4.4163e-07	0.966921	4.4163e-07
FIG4	0.408042	0.216648	-0.429678	0.158727	0.116447	0.757293	0.336355	0.0985403	1.47052	8.80721e-13	0.690953	8.80721e-13
ANKRD17	0.126923	0.554438	-0.568198	0.00013673	-0.0966831	0.638282	0.336644	0.0138208	1.08265	5.47881e-18	0.643812	5.47881e-18
ARL13B	0.279512	0.218961	-0.75789	0.000157168	-0.174549	0.462471	0.339467	0.0116329	1.42449	1.99575e-21	0.885597	1.99575e-21
MLH3	-0.109782	0.660223	-0.646699	0.000151068	-0.308592	0.112062	0.340642	0.0239569	1.08273	2.72653e-14	0.730866	2.72653e-14
C10orf118	-0.358963	0.164576	-1.23346	1.92297e-08	-0.769073	0.000549698	0.643917	0.000355328	1.70026	8.74525e-20	1.30869	8.74525e-20
CENPQ	0.236052	0.487035	-0.333266	0.235259	0.0303042	0.937268	0.343234	0.0729656	1.03359	3.7024e-08	0.80305	3.7024e-08
CDC40	0.0972339	0.749124	-0.732804	0.000291013	-0.120679	0.649179	0.343732	0.0322492	1.22486	6.78105e-15	0.613412	6.78105e-15
LSAMP	0.151092	0.861172	-0.251404	0.698092	-0.269418	0.711263	0.344849	0.412892	1.44714	0.000156552	1.29471	0.000156552
COL4A3BP	-0.00607081	0.985436	-0.691658	0.000434913	-0.210722	0.377049	0.347673	0.0423276	1.16955	8.41994e-13	0.818811	8.41994e-13
KLF11	0.260821	0.0183179	-0.39082	0.000117436	0.0855786	0.505015	0.347725	2.00569e-06	1.05684	6.67015e-45	0.556122	6.67015e-45
HSP90B2P	-0.585303	0.388511	-1.59241	0.00644771	-1.17891	0.0454634	0.347856	0.461157	1.15996	0.0170232	0.711154	0.0170232
ZAK	-0.549935	0.00205995	-1.49993	3.25046e-20	-0.816506	1.10421e-06	0.64434	5.88315e-06	1.54176	8.85318e-28	0.811346	8.85318e-28
ARID2	-0.182755	0.334459	-0.852304	1.85231e-09	-0.642665	1.47452e-05	0.35185	0.00847488	1.37614	1.94569e-28	0.712925	1.94569e-28
IFNAR1	-0.363043	0.096771	-0.976277	7.45345e-08	-0.351962	0.0943562	0.646262	4.89802e-05	1.5931	6.69718e-25	0.66322	6.69718e-25
IQCH	0.224809	0.671721	-1.27256	0.00369862	-0.302989	0.524407	0.650189	0.0141403	1.72014	7.62995e-07	1.47869	7.62995e-07
ACER3	0.574287	0.0250509	-0.599872	0.0126959	0.197416	0.505712	0.354577	0.0658954	1.35605	1.82862e-13	0.749825	1.82862e-13
TOR1AIP2	0.193279	0.470363	-0.633134	0.00101388	-0.139069	0.592528	0.35563	0.0515921	1.32766	4.14849e-16	0.755332	4.14849e-16
TROVE2	0.0734272	0.685258	-0.720508	3.43795e-09	-0.186538	0.193187	0.356123	0.00774563	1.20118	4.73887e-21	0.925196	4.73887e-21
DUSP6	1.70088	2.68065e-08	0.298066	0.439736	1.71434	1.42755e-08	0.653691	0.000453193	2.19421	5.17606e-22	0.907419	5.17606e-22
DDI2	0.144318	0.575337	-0.484536	0.00953287	-0.207492	0.358202	0.356812	0.0176333	1.05146	2.3127e-13	0.670986	2.3127e-13
DNM1L	-0.0368274	0.895438	-0.53673	0.000964561	-0.289466	0.124	0.35684	0.0135291	1.05376	3.85357e-15	0.554606	3.85357e-15
SNX2	0.286715	0.0384086	-0.186758	0.160932	0.0643611	0.702531	0.357994	0.000454513	1.04288	2.30635e-25	0.715068	2.30635e-25
ZC3H8	-0.311666	0.32621	-0.827099	0.00104775	-0.607986	0.024365	0.359412	0.0768987	1.19123	5.56675e-10	0.70076	5.56675e-10
UPF3B	-0.252972	0.257274	-1.0921	1.82253e-09	-0.548145	0.00362357	0.359732	0.00917028	1.26897	2.09812e-19	0.584243	2.09812e-19
SPRY3	-1.14342	0.00678975	-2.10858	2.41275e-06	-1.4995	0.000230972	0.65484	0.0367073	1.61611	1.42169e-05	1.16642	1.42169e-05
WDFY1	0.250687	0.209818	-0.748834	7.30559e-06	0.105191	0.626148	0.360093	0.00866363	1.40941	1.50365e-24	0.725447	1.50365e-24
MASTL	-0.328414	0.043833	-1.2282	2.03271e-18	-0.618774	2.13754e-05	0.361085	0.00205351	1.29734	6.26303e-30	0.700766	6.26303e-30
ARHGEF37	-0.589502	0.0674315	-1.81389	4.28723e-08	-0.528463	0.0865817	0.361542	0.122306	1.34243	2.01219e-06	0.740801	2.01219e-06
ABHD12B	-0.494138	0.568697	-1.26375	0.0797285	-0.448406	0.568684	0.361931	0.509334	1.26036	0.0239625	0.707861	0.0239625
PRRC2C	-0.167926	0.521645	-0.757312	3.23557e-05	-0.474111	0.0212821	0.361974	0.0431907	1.07222	2.30948e-11	0.730121	2.30948e-11
ZNF285	1.31222	0.225029	0.471362	0.669687	1.0583	0.32264	0.661133	0.219151	1.50804	0.0121516	1.19045	0.0121516
EFCAB7	0.131262	0.75038	-0.424857	0.16172	-0.00290107	0.994969	0.363979	0.0808178	1.1704	2.56661e-08	0.564105	2.56661e-08
LOC100129316	1.04953	0.219876	-0.555982	0.563191	0.809829	0.341176	0.661722	0.136672	1.67201	0.00722244	0.634024	0.00722244
ZNF224	-0.148801	0.715537	-0.893837	0.00162891	-0.53073	0.0851179	0.36413	0.0891356	1.03034	1.28059e-06	0.983351	1.28059e-06
NEIL3	0.0144956	0.970768	-0.321462	0.207833	-0.0705089	0.831168	0.364606	0.0338835	1.10519	4.02911e-11	0.718639	4.02911e-11
ZFP1	0.433322	0.137468	-0.248381	0.381391	0.365379	0.199144	0.365055	0.0660194	1.09945	1.35699e-08	0.602041	1.35699e-08
AQP7P1	-1.10431	0.0135092	-1.6515	0.000150398	-1.32833	0.00187393	0.36644	0.346491	1.22765	0.000909393	0.738603	0.000909393
NCOA3	-0.0247709	0.935231	-0.969535	1.43358e-08	-0.428449	0.0270693	0.368011	0.0184245	1.22567	2.04192e-17	0.819065	2.04192e-17
KIDINS220	0.0301838	0.91135	-0.584907	0.000147678	-0.241883	0.186091	0.368364	0.00837726	1.09458	6.52594e-17	0.64604	6.52594e-17
KLHL8	0.380565	0.0898546	-0.480002	0.0224796	0.246187	0.285645	0.665737	1.70245e-07	1.71904	1.21326e-32	0.939672	1.21326e-32
PPIL4	-0.315373	0.134309	-0.898957	4.5974e-07	-0.804535	7.75122e-06	0.369303	0.00720321	1.01135	2.11182e-13	0.995782	2.11182e-13
APBA2	-0.440022	0.711953	-2.3939	0.0392943	-0.551924	0.594285	0.667403	0.288157	3.04645	0.00128456	1.3199	0.00128456
SPTLC2	-0.285804	0.217512	-1.01078	2.898e-08	-0.777267	4.91698e-05	0.371688	0.0323052	1.21141	3.37071e-14	1.00929	3.37071e-14
LCOR	0.0556724	0.839877	-0.534857	0.0017644	-0.206025	0.319703	0.669367	5.39234e-07	1.57824	2.59827e-32	1.17267	2.59827e-32
RSRC2	-0.29398	0.113482	-0.852086	4.33189e-08	-0.454856	0.00636482	0.372886	0.00276904	1.06933	1.87738e-18	0.504661	1.87738e-18
UPF2	0.181393	0.355913	-0.503057	0.000965962	-0.21975	0.220213	0.673241	6.08091e-08	1.56447	5.01422e-36	1.16335	5.01422e-36
MTMR6	0.127258	0.636239	-0.613771	0.00131643	-0.138892	0.568525	0.374617	0.0176403	1.28891	4.31184e-17	0.728517	4.31184e-17
SCARB2	0.0935033	0.624184	-0.969962	9.32513e-14	-0.103877	0.546089	0.375203	0.000715012	1.36594	4.78164e-36	0.778791	4.78164e-36
CDKL3	0.293735	0.714999	-0.523291	0.430725	-0.265216	0.727571	0.375237	0.384197	1.06153	0.0197183	0.772713	0.0197183
G2E3	0.663217	0.0211686	-0.0116739	0.974102	0.41597	0.168623	0.375948	0.110549	1.22741	1.29275e-08	0.794562	1.29275e-08
TMEM50B	-0.284088	0.474797	-0.722959	0.0172644	0.0297489	0.946728	0.676444	0.00222016	1.52545	3.06524e-12	0.595955	3.06524e-12
ZDHHC13	0.359463	0.0777811	-0.516757	0.00817103	0.117788	0.614111	0.377902	0.00492692	1.2897	3.88695e-18	0.638119	3.88695e-18
MTURN	-0.0186768	0.947547	-0.785976	3.33006e-06	-0.32583	0.0817415	0.378136	0.00175407	1.46669	3.50533e-32	0.896452	3.50533e-32
SCAMP1	0.133193	0.521867	-0.420228	0.00633007	-0.0268764	0.90413	0.378273	0.00276451	1.15889	3.27752e-21	0.786186	3.27752e-21
UBTD2	0.186501	0.476002	-0.328086	0.112603	0.16375	0.503963	0.378414	0.0058319	1.16165	8.97355e-18	0.588752	8.97355e-18
CTAGE5	0.267853	0.260732	-0.679668	0.000632089	-0.0745392	0.784353	0.379499	0.012519	1.30563	3.74902e-17	0.801276	3.74902e-17
CERS6	0.474661	0.00586237	-0.435322	0.00735024	0.326571	0.0676024	0.379878	0.00395782	1.16948	2.79065e-20	0.602121	2.79065e-20
ZNF529	-0.463665	0.0539352	-0.972032	4.38438e-06	-0.671935	0.00235862	0.381514	0.0398576	1.01653	9.68906e-09	0.904442	9.68906e-09
PRRG4	0.272826	0.223624	-0.60915	0.00152348	0.229006	0.29241	0.381584	0.00341493	1.38727	1.02546e-23	0.53829	1.02546e-23
SNX30	-0.266199	0.271692	-0.842778	1.39914e-05	-0.481164	0.0213279	0.381804	0.0127484	1.05628	2.44697e-12	1.08497	2.44697e-12
DYNC1I2	0.289503	0.106548	-0.0390858	0.836555	0.189309	0.30383	0.383101	0.000694801	1.01649	1.73051e-20	0.561176	1.73051e-20
FANCL	0.33592	0.169674	-0.355193	0.104802	0.308338	0.188598	0.383266	0.0100839	1.27464	8.52474e-18	0.651814	8.52474e-18
RELL1	-0.0426425	0.85852	-0.779356	1.56128e-07	-0.34933	0.027718	0.383365	0.000351138	1.03588	1.07554e-19	0.77084	1.07554e-19
RHOBTB3	-0.235737	0.272193	-0.911523	3.53316e-08	-0.742206	1.71311e-05	0.684319	1.27062e-06	1.55345	3.42249e-29	1.21834	3.42249e-29
ZNF507	-0.0357548	0.903538	-0.898564	1.36251e-07	-0.369511	0.0556369	0.384034	0.0128534	1.46402	1.25603e-23	0.848565	1.25603e-23
MAPK8IP1	-0.520085	0.0537383	-0.922025	0.000141198	-0.655698	0.00908835	0.384038	0.032338	1.03148	7.20279e-09	0.25021	7.20279e-09
ZNF223	-0.134804	0.800518	-0.964525	0.0132545	-0.0174676	0.972254	0.384219	0.18336	1.13366	0.00030971	0.153139	0.00030971
CEBPA	1.14469	0.000404227	0.616096	0.0700481	2.37826	1.04775e-17	0.384509	0.0730311	1.15757	1.21638e-07	-0.0884097	1.21638e-07
SGCE	0.32039	0.0352236	-0.841685	3.0902e-09	-0.0694465	0.710726	0.385125	0.000253292	1.30765	5.25446e-30	0.786868	5.25446e-30
CSGALNACT2	0.0450498	0.903243	-1.06875	1.10828e-06	-0.450535	0.0652037	0.687625	0.000123851	1.8745	8.4624e-25	1.33877	8.4624e-25
SCRN3	0.224905	0.547202	-0.272734	0.366263	-0.0132857	0.974297	0.386225	0.0895058	1.17855	2.01253e-08	0.8293	2.01253e-08
PLAC8L1	-0.143412	0.922925	-0.699547	0.506354	0.189584	0.875973	0.688481	0.289834	1.97059	0.0027447	0.838531	0.0027447
ERAP1	-0.124351	0.650174	-0.972296	7.71967e-07	-0.218324	0.339869	0.68853	2.19783e-07	1.51947	2.09428e-24	0.890418	2.09428e-24
USP24	0.107362	0.618108	-0.362589	0.015685	-0.00790625	0.972267	0.389188	0.00325429	1.06952	3.78938e-18	0.520625	3.78938e-18
REST	0.0443094	0.840658	-0.554407	3.47995e-05	-0.229292	0.14265	0.389343	0.00123166	1.16338	7.14787e-24	0.720958	7.14787e-24
PMAIP1	0.951942	6.92469e-06	-0.644493	0.0115193	0.532188	0.0213468	0.688698	1.18623e-07	2.55092	6.22407e-44	1.10384	6.22407e-44
ZNF547	0.597967	0.436783	0.538256	0.410678	0.407771	0.588318	0.390107	0.378689	1.07613	0.00626749	0.410507	0.00626749
MTRF1	0.145987	0.673665	-0.550303	0.0355427	-0.327047	0.253427	0.390472	0.0391255	1.22041	6.82919e-10	0.767594	6.82919e-10
ZFAND4	0.666416	0.0576146	0.269	0.46009	0.455604	0.206909	0.390766	0.0759175	1.04745	1.90455e-06	0.862734	1.90455e-06
DNM1P35	-0.275528	0.701247	-1.24856	0.0312615	0.0379688	0.957156	0.390947	0.347761	1.34228	0.00398993	0.806419	0.00398993
HPSE	0.837027	4.44004e-06	0.0914977	0.685177	0.768934	2.31758e-05	0.39115	0.00117974	1.1939	2.28166e-20	0.654668	2.28166e-20
WRN	-0.197502	0.31686	-0.808676	2.26315e-07	-0.447734	0.00624931	0.391809	0.00477953	1.11886	4.44523e-16	0.864641	4.44523e-16
GKAP1	0.425874	0.202348	-0.24496	0.45649	0.162368	0.659464	0.391964	0.040542	1.10553	4.58001e-08	0.735445	4.58001e-08
SPG11	0.442222	0.00196035	-0.174901	0.235355	0.395588	0.00537728	0.393441	0.000299324	1.24892	6.4343e-32	0.762299	6.4343e-32
CLSPN	0.0125046	0.965245	-0.550041	0.000960784	-0.125387	0.571307	0.394322	0.00975819	1.08115	2.05034e-14	0.378883	2.05034e-14
PNPLA8	0.517059	0.0041766	-0.317238	0.0890188	0.158233	0.462471	0.394481	0.00137609	1.0827	1.54236e-16	0.704103	1.54236e-16
FEM1C	0.474471	0.00699477	-0.323464	0.0646442	0.372341	0.0366445	0.394947	0.00270245	1.3547	7.52785e-25	0.606971	7.52785e-25
LMLN	-0.132836	0.714768	-1.12849	1.36315e-05	-0.373529	0.185932	0.692457	2.35653e-05	1.76556	1.76531e-20	1.18244	1.76531e-20
STOX1	-0.0469086	0.934438	-1.17213	0.00196766	-0.281888	0.505712	0.692826	0.00191916	2.08099	5.91635e-14	1.28572	5.91635e-14
RSPH3	-0.283414	0.395145	-1.25797	5.54772e-06	-0.350946	0.238225	0.396624	0.0374199	1.45686	8.58455e-12	0.706452	8.58455e-12
HPS3	0.327496	0.0961582	-0.728263	1.42521e-05	0.0589796	0.806224	0.398912	0.00541159	1.2955	1.39981e-20	1.02233	1.39981e-20
KLF3	0.0104117	0.961839	-0.822374	3.05094e-11	-0.242686	0.0837229	0.399053	6.28672e-05	1.46951	1.39481e-48	0.796327	1.39481e-48
PPP1R32	-1.40404	0.175609	-4.23675	0.00344296	-0.88439	0.363416	0.695807	0.434241	3.13739	0.0255388	0.858606	0.0255388
DRAM2	0.587844	0.00252441	-0.00350482	0.989978	0.239007	0.279476	0.400641	0.00457821	1.08639	3.3878e-15	0.941996	3.3878e-15
SAMD12	0.368564	0.192387	-0.805969	0.000562222	0.00928517	0.979938	0.698023	0.000225201	1.8219	3.55722e-22	1.39068	3.55722e-22
CNST	0.148238	0.513223	-0.469922	0.00532491	-0.324013	0.0828661	0.40391	0.00490447	1.06756	1.94808e-14	0.859291	1.94808e-14
PRKAA2	0.816127	4.84088e-06	-0.500176	0.00658675	0.405195	0.0384537	0.698442	2.93181e-06	1.95439	7.13231e-38	1.16237	7.13231e-38
DCLRE1A	0.533287	0.000368004	0.0119185	0.951402	0.225972	0.180854	0.405246	5.12197e-05	1.24909	4.67775e-33	0.882252	4.67775e-33
TRMT13	0.558737	0.0475648	-0.52173	0.060582	0.346959	0.239916	0.704802	0.000858211	1.96047	1.62292e-18	1.05284	1.62292e-18
CCDC136	1.48266	0.0839113	-0.16441	0.884047	1.116	0.201541	0.706018	0.112924	1.85687	0.00417188	1.43935	0.00417188
EML6	0.222616	0.354583	-0.722481	0.000267442	-0.0748668	0.777161	0.706249	1.22467e-07	1.8369	2.9267e-34	1.1861	2.9267e-34
LINC00597	0.265528	0.835826	-0.162482	0.878378	0.0263361	0.983298	0.407405	0.543054	1.27777	0.0419634	1.28305	0.0419634
RNF169	0.0678487	0.81599	-0.747017	2.41881e-05	-0.270862	0.205919	0.40919	0.0091926	1.29038	8.82329e-19	0.778198	8.82329e-19
EVI5	0.221893	0.419811	-0.463314	0.0305994	-0.0552432	0.856162	0.409715	0.0220646	1.34894	1.02906e-15	0.880474	1.02906e-15
DGKA	-0.392507	0.00091604	-0.849914	2.83564e-14	-0.2332	0.0594472	0.410223	2.25302e-06	1.0006	2.01339e-29	0.726769	2.01339e-29
CASP7	0.0910586	0.760364	-0.493052	0.0147746	0.0795028	0.768604	0.410241	0.0066126	1.05364	2.83271e-12	0.236094	2.83271e-12
NUFIP2	-0.034128	0.915534	-0.891864	6.03296e-07	-0.397101	0.0556439	0.412214	0.0185968	1.33968	4.62269e-17	0.903471	4.62269e-17
ST6GAL1	0.613278	0.00752106	0.00344376	0.992487	0.436534	0.0645889	0.707013	1.02474e-07	2.36041	4.07192e-58	1.39736	4.07192e-58
TBC1D8B	0.227284	0.590438	-1.00901	0.00346993	-0.0211789	0.962852	0.714153	0.00104247	1.68938	3.26695e-10	1.3575	3.26695e-10
SLC30A6	-0.178788	0.506987	-0.787812	4.38059e-05	-0.229246	0.337085	0.412391	0.0198591	1.18884	6.35174e-13	0.532107	6.35174e-13
C11orf63	0.434674	0.112904	-0.0615881	0.836633	0.454756	0.0777935	0.717044	1.66487e-05	1.57203	1.91672e-19	0.879117	1.91672e-19
LIN7C	0.100097	0.741058	-0.414998	0.0393254	-0.0437851	0.880256	0.412932	0.0241681	1.0096	1.70242e-09	0.665538	1.70242e-09
BLOC1S5	-0.138254	0.686432	-1.45642	1.87534e-08	-0.458342	0.0800951	0.719507	7.74095e-06	2.1408	2.74978e-26	1.22306	2.74978e-26
TUBA1A	2.01549	1.17477e-41	-0.171785	0.362354	2.11178	5.79277e-46	0.723195	1.36494e-13	3.20626	1.39573e-184	0.906398	1.39573e-184
DDX6	-0.0645991	0.815691	-0.941875	1.41613e-08	-0.312301	0.113306	0.415766	0.0072782	1.37118	1.3744e-21	0.694112	1.3744e-21
DYNC1LI2	0.178436	0.485342	-0.895216	1.05542e-06	-0.174315	0.465538	0.417127	0.0113125	1.30524	3.65073e-17	0.734827	3.65073e-17
SECISBP2L	0.171546	0.359187	-0.435524	0.00305789	-0.101011	0.594929	0.418538	0.000429449	1.1096	4.23418e-21	0.802408	4.23418e-21
TUSC3	0.295474	0.106526	-1.05244	2.95261e-10	0.0187713	0.937998	0.418893	0.000479173	1.33687	1.19721e-22	0.589229	1.19721e-22
CCNT1	0.146888	0.47535	-0.579205	9.43585e-05	-0.146351	0.443912	0.419105	0.00114962	1.27352	2.50744e-25	0.779243	2.50744e-25
PRR14L	0.202832	0.340432	-0.439347	0.00766399	-0.0995661	0.653976	0.420043	0.00301428	1.23237	1.99866e-20	0.810661	1.99866e-20
RFESD	0.952542	0.307736	0.87435	0.281713	1.50857	0.0500685	0.420195	0.449924	1.09659	0.0278851	0.638288	0.0278851
ZNF280C	0.112829	0.732116	-0.355823	0.123513	-0.106549	0.722041	0.420972	0.0182541	1.13864	1.45765e-11	0.943391	1.45765e-11
CCP110	-0.0120307	0.965921	-0.87815	9.14356e-08	-0.341347	0.0670313	0.421368	0.00779535	1.378	7.67882e-20	1.00714	7.67882e-20
PRTN3	2.53538	0.0111422	-1.82248	0.277673	2.1145	0.0374991	0.723638	0.123916	4.59509	0.000329199	0.953948	0.000329199
EXPH5	-0.976833	1.48569e-08	-1.46933	4.30596e-18	-1.02503	1.875e-09	0.422038	0.00738701	1.20358	8.04347e-16	0.873182	8.04347e-16
TMEM181	0.427467	0.0236361	-0.034371	0.873421	0.253029	0.204785	0.422516	0.00226669	1.01816	2.88281e-14	0.66336	2.88281e-14
USP28	1.10497	1.33634e-11	0.361126	0.0396412	0.874341	1.7546e-07	0.422939	0.00224758	1.37523	6.53578e-25	0.749616	6.53578e-25
AP1AR	0.230202	0.371162	-0.492291	0.0226579	-0.0923909	0.738418	0.423027	0.0115102	1.12486	8.50251e-11	0.811772	8.50251e-11
GAN	-0.0378684	0.887744	-1.16898	2.0593e-12	-0.276217	0.128939	0.42338	0.00103996	1.31769	3.68035e-21	0.583093	3.68035e-21
SPATA6L	-1.20601	0.129992	-1.3074	0.072411	-0.231018	0.782822	0.42376	0.547558	1.26205	0.039322	0.487067	0.039322
ATAD2	0.0747143	0.678749	-0.37498	0.00189346	-0.141964	0.342608	0.425526	7.42764e-05	1.02479	2.34343e-23	0.764971	2.34343e-23
ZNF320	0.500393	0.0186499	-0.201701	0.352725	0.147088	0.55952	0.426028	0.00458403	1.1675	1.68172e-15	0.880825	1.68172e-15
MGA	0.236199	0.154276	-0.31068	0.0250118	0.0883599	0.631532	0.426839	0.00040475	1.22419	4.51183e-27	0.617338	4.51183e-27
CDC14A	0.556178	0.0442388	-0.512008	0.0661508	0.176392	0.585764	0.723908	8.31464e-07	1.90535	2.48529e-26	1.47143	2.48529e-26
MSANTD4	0.381014	0.0236515	-0.29111	0.0792652	0.0983339	0.628244	0.430569	0.000400825	1.19044	2.3683e-21	0.951163	2.3683e-21
ADAM21	-0.754368	0.396987	-1.98355	0.0177907	-0.879901	0.274597	0.724654	0.246486	1.76736	0.015874	0.622766	0.015874
GCSHP3	-0.14033	0.801061	-0.808002	0.042611	-0.371975	0.39741	0.43201	0.158568	1.17935	0.000176819	0.653466	0.000176819
E2F7	-0.34334	0.111881	-1.03058	5.76957e-09	-0.508894	0.00921808	0.432322	0.00620557	1.31431	8.36934e-19	0.581123	8.36934e-19
ZCCHC8	-0.0933511	0.660633	-0.597559	3.02703e-05	-0.385251	0.0139214	0.432985	0.000530572	1.10201	7.23898e-20	0.747618	7.23898e-20
PRIMPOL	-0.061744	0.920545	-0.584845	0.147531	-0.339759	0.457221	0.434796	0.122858	1.00817	0.000403023	0.972386	0.000403023
DHX40	-0.120746	0.440521	-0.553521	1.94311e-06	-0.252241	0.050717	0.436368	2.60475e-05	1.01791	5.41662e-23	0.70185	5.41662e-23
ZNF280B	0.192149	0.553915	-0.261752	0.321657	-0.45859	0.0881243	0.436404	0.0107062	1.07522	3.32677e-10	1.30381	3.32677e-10
PRKAA1	0.208896	0.359265	-0.489792	0.00483941	0.056399	0.823574	0.725596	2.97863e-06	1.52831	2.00018e-24	1.06995	2.00018e-24
SLC38A9	0.116254	0.763891	-0.308698	0.264818	-0.250746	0.426198	0.437592	0.0169289	1.30554	1.92749e-13	0.811797	1.92749e-13
NR3C1	-0.0320669	0.859087	-0.568237	7.67096e-08	-0.29106	0.0134138	0.437686	9.21159e-06	1.26827	1.54263e-40	0.781794	1.54263e-40
RMI1	0.19689	0.453745	-0.597045	0.00320867	-0.0298561	0.92005	0.729984	2.45028e-06	1.7457	1.12806e-27	1.30508	1.12806e-27
C16orf52	0.602505	0.025398	-0.525089	0.0604862	0.00152821	0.997274	0.439713	0.0124735	1.27567	2.79527e-10	1.29685	2.79527e-10
MELK	-0.319812	0.0384506	-0.833172	6.9704e-10	-0.54755	8.80947e-05	0.441626	0.000386472	1.0816	6.74163e-19	0.611682	6.74163e-19
AK9	-0.209291	0.815691	-1.46405	0.0374717	-0.414058	0.572062	0.735525	0.0794078	2.56459	1.28684e-06	1.20965	1.28684e-06
CDH12	-0.990946	0.000104446	-3.41024	3.20533e-22	-1.24955	4.45137e-07	0.736145	0.000103916	2.05808	1.47939e-10	1.15548	1.47939e-10
KAT6A	0.0464582	0.881141	-0.852294	1.74762e-06	-0.246269	0.263589	0.736276	1.71934e-06	1.7846	8.70235e-33	1.05309	8.70235e-33
RSPRY1	0.0796313	0.731486	-0.749338	2.82941e-06	-0.144495	0.455457	0.443469	0.000131001	1.12876	4.25856e-19	0.633536	4.25856e-19
HNRNPA3P1	-0.709093	0.557554	-0.973501	0.324389	-0.565823	0.611083	0.444089	0.596389	1.44817	0.0479683	0.0828723	0.0479683
RAD54B	0.518141	0.0138815	-0.0724023	0.757973	0.272006	0.232897	0.446089	0.000454272	1.1599	3.81659e-20	0.853735	3.81659e-20
FBXO3	-0.0913681	0.694011	-0.431941	0.00798893	-0.303426	0.0842173	0.446429	6.32074e-05	1.07841	7.056e-21	0.683954	7.056e-21
SPEN	0.0225929	0.929777	-0.493058	0.000568545	-0.272527	0.10246	0.447442	0.00065833	1.09049	8.70223e-19	0.674031	8.70223e-19
CYP1B1	0.421691	0.000155685	-0.0357949	0.790873	-0.000229482	0.999391	0.447805	1.04481e-07	1.17841	1.07451e-43	0.32891	1.07451e-43
CBX7	0.0505278	0.884726	-0.423878	0.0529627	0.00308405	0.992885	0.448344	0.00128019	1.28461	1.22938e-19	1.00722	1.22938e-19
ACTR2	-0.22715	0.236534	-0.794903	8.29385e-08	-0.442244	0.00722118	0.448786	0.00440864	1.02617	2.69162e-12	0.744143	2.69162e-12
PAG1	-0.362212	0.406421	-0.813264	0.0218988	-0.240023	0.568692	0.449393	0.0753693	1.07623	2.25258e-05	1.42352	2.25258e-05
ERVV-2	1.27176	4.93722e-05	0.257614	0.505843	0.612015	0.0861989	0.449597	0.0418858	1.3021	1.55371e-07	1.27058	1.55371e-07
IKZF2	-1.03377	0.11665	-1.71624	0.00501514	-1.74094	0.00484667	0.449793	0.358144	1.45285	0.00272312	1.36535	0.00272312
THUMPD3	-0.0228932	0.948747	-0.639709	0.00203671	-0.279541	0.261961	0.450211	0.012795	1.093	1.08893e-10	0.769204	1.08893e-10
TPBGL	1.76547	0.000809613	0.933451	0.0960816	1.55636	0.00327404	0.740784	0.0184808	1.63893	2.55812e-06	1.0008	2.55812e-06
HECA	-0.144154	0.650174	-1.40947	5.23185e-10	-0.573488	0.0156428	0.74632	5.56278e-06	2.53055	2.44688e-45	1.452	2.44688e-45
ZNHIT6	0.432695	0.0709162	-0.279271	0.213198	0.169096	0.528831	0.452877	0.0109127	1.15437	5.80312e-12	0.699894	5.80312e-12
PTPN13	0.60226	0.0011732	-0.0465302	0.836555	0.512139	0.00594056	0.754628	1.1213e-08	1.50258	1.76226e-27	1.29563	1.76226e-27
SLU7	-0.488052	0.00204111	-1.03889	1.62161e-12	-0.838112	1.28369e-08	0.455191	0.000492724	1.31479	1.32304e-24	0.847009	1.32304e-24
CAMK2N1	-1.5335	4.76226e-21	-3.10009	7.08894e-62	-1.49609	1.96625e-20	0.759249	3.02322e-07	2.25676	3.27851e-39	0.877394	3.27851e-39
ZBTB21	0.460549	0.0115041	-0.478001	0.00574734	0.438899	0.014422	0.457872	0.000971141	1.03692	1.00801e-13	0.684551	1.00801e-13
ARID5B	-0.0110924	0.963379	-0.559331	4.55572e-05	-0.471087	0.0014254	0.459175	0.000221872	1.13146	8.36641e-22	0.924969	8.36641e-22
LINC00638	0.648479	0.168247	-0.259631	0.605282	0.205763	0.704348	0.459286	0.0905006	1.3651	8.96545e-06	1.45387	8.96545e-06
KLHL2	0.253939	0.363851	-0.466059	0.0481185	0.0213735	0.949398	0.460044	0.00219279	1.34684	6.76451e-17	0.704512	6.76451e-17
CKAP2L	-0.419837	0.0351392	-0.896517	2.19372e-07	-0.663732	0.000271835	0.460931	0.00381467	1.01847	1.85784e-11	0.905057	1.85784e-11
LNPEP	0.0879894	0.787057	-0.984424	2.40376e-06	-0.174529	0.513546	0.75998	4.85708e-06	1.76972	2.90951e-25	1.33734	2.90951e-25
CCNE2	-0.135121	0.633352	-0.498019	0.0140755	-0.109306	0.678033	0.462571	0.00307778	1.1694	1.77526e-14	0.571917	1.77526e-14
TCEB3-AS1	0.918318	0.344744	0.204803	0.837341	0.658082	0.495001	0.463776	0.462573	1.30675	0.0364524	0.978011	0.0364524
FOXJ3	0.0471424	0.875327	-0.370199	0.041743	-0.23476	0.274597	0.464321	0.00334971	1.05719	9.06958e-13	0.850199	9.06958e-13
DGCR5	-0.0725772	0.85102	-0.854658	0.000853071	0.159713	0.596034	0.464636	0.00964067	1.11772	1.73217e-08	0.452961	1.73217e-08
C4orf3	0.0939168	0.778925	-0.157909	0.530411	-0.289967	0.262021	0.464915	0.00220739	1.06198	2.33805e-12	1.11945	2.33805e-12
SAMHD1	1.45914	2.42517e-12	1.15162	3.39113e-08	1.39589	2.31722e-11	0.466461	0.00511999	1.11291	1.42932e-12	0.724363	1.42932e-12
MACF1	-0.0501152	0.873359	-0.710873	9.41454e-05	-0.434455	0.0358304	0.467121	0.00560622	1.21733	5.46327e-15	1.00654	5.46327e-15
ZNF571	0.412408	0.555197	-0.310805	0.626515	0.378079	0.555081	0.761888	0.0231526	1.59905	2.80907e-05	1.02565	2.80907e-05
KMT2A	-0.0745572	0.777048	-0.676682	2.98069e-05	-0.4615	0.0105103	0.762134	2.75972e-07	1.54706	2.41738e-27	1.27127	2.41738e-27
POC1B	0.488649	0.0376291	-0.182389	0.463934	0.315435	0.196225	0.473847	0.00438374	1.24974	1.82112e-13	0.85231	1.82112e-13
TTC33	0.195933	0.362333	-0.724054	1.78657e-05	-0.113637	0.603971	0.764917	5.42092e-08	1.79245	9.94403e-35	1.33541	9.94403e-35
ZNF611	0.487578	0.0352791	-0.341709	0.141193	0.257659	0.302953	0.477121	0.00133924	1.35497	1.64793e-17	0.882041	1.64793e-17
CA11	1.36727	7.50224e-06	-1.16856	0.00429519	1.45539	9.3278e-07	0.773303	6.49756e-06	3.73824	9.16855e-34	1.2551	9.16855e-34
SKAP2	0.257343	0.379519	-1.30021	1.92585e-08	-0.0540686	0.870553	0.773885	1.40979e-05	2.58735	2.20347e-42	1.43434	2.20347e-42
LOC100506710	0.0878296	0.775152	-0.610252	0.00221041	-0.319593	0.163022	0.480183	0.0039852	1.34374	8.19449e-17	1.10632	8.19449e-17
ERBB3	0.382567	0.172342	-0.471149	0.075021	0.216062	0.45933	0.782611	2.31521e-07	1.74418	4.81957e-22	1.44261	4.81957e-22
KLF7	-0.185155	0.367678	-0.847605	4.19346e-08	-0.314042	0.0758079	0.783165	2.11352e-11	1.7354	1.42804e-48	0.950231	1.42804e-48
CD2AP	0.12508	0.523285	-0.49389	0.000678524	-0.282399	0.0790445	0.78537	3.43004e-10	1.66825	1.18056e-38	1.2758	1.18056e-38
ANKRD20A4	-0.943288	0.511369	-3.05818	0.0361278	-2.30978	0.0794207	0.786013	0.468346	2.98597	0.0266419	0.878637	0.0266419
CRYBG3	0.232254	0.114177	-0.273546	0.0379794	-0.0179544	0.925142	0.483292	4.42896e-05	1.05406	4.27887e-19	0.794258	4.27887e-19
ZNF84	0.00678951	0.984722	-0.531294	0.0141429	-0.12455	0.646943	0.484328	0.00515754	1.312	4.377e-14	0.951849	4.377e-14
TDRD7	0.241285	0.321016	-0.591514	0.00322332	0.236734	0.296954	0.484441	0.00150394	1.32642	6.39124e-17	0.703144	6.39124e-17
TMEM136	-0.270363	0.147948	-0.806892	5.64927e-07	-0.285447	0.101238	0.485703	5.24365e-05	1.13366	8.8748e-19	0.794013	8.8748e-19
ZNF808	0.487982	0.0831162	-0.597235	0.0219134	0.173416	0.587071	0.48583	0.00439394	1.49785	1.08365e-16	0.903286	1.08365e-16
LDHC	-1.34576	0.226139	-4.32606	0.00354245	-1.26839	0.218789	0.794289	0.305563	4.16994	0.00173683	0.55397	0.00173683
CCDC117	-0.112767	0.633352	-0.534195	0.00102219	-0.245971	0.199019	0.48696	0.000269495	1.11002	8.0694e-18	0.566379	8.0694e-18
CCDC73	-0.0751503	0.944316	-0.472551	0.533454	0.516439	0.494531	0.487005	0.374438	1.09962	0.0370618	0.203507	0.0370618
SASH1	-0.197027	0.200382	-0.721077	1.16439e-08	-0.54007	2.29725e-05	0.799899	1.03382e-21	1.57759	1.29708e-67	1.29888	1.29708e-67
GPATCH11	-0.149963	0.78186	-0.901399	0.0138168	-0.218318	0.634861	0.800434	0.00228439	1.69575	3.34227e-10	1.04102	3.34227e-10
LRRCC1	0.285949	0.457108	-0.559399	0.0821266	0.186815	0.618508	0.488521	0.02984	1.48121	3.88335e-10	1.08675	3.88335e-10
CXorf23	0.126071	0.793486	-0.650549	0.0490263	-0.0228738	0.961202	0.489325	0.0249423	1.42875	1.15818e-10	0.976786	1.15818e-10
C3orf18	0.646293	0.0109477	-0.652759	0.0142944	0.604533	0.0153537	0.489911	0.00165881	1.43961	4.7748e-14	0.882657	4.7748e-14
SLC2A14	-1.42057	0.347947	-2.75025	0.0735549	-1.18391	0.394366	0.805633	0.412317	2.53403	0.0403574	0.967404	0.0403574
PXK	0.646602	0.020855	-0.0937945	0.779787	0.341797	0.261961	0.806498	4.20282e-07	1.7363	1.70331e-20	1.40878	1.70331e-20
NBR1	0.0790089	0.643422	-0.543503	2.02576e-06	-0.302952	0.0175469	0.49129	5.46514e-08	1.25337	5.2066e-45	0.999321	5.2066e-45
TRIM9	-1.51678	0.231913	-4.66147	0.00184624	-1.02504	0.380257	0.814795	0.446599	4.18322	0.0028018	-0.00478298	0.0028018
GOPC	0.227342	0.267767	-0.335859	0.0497786	-0.0575203	0.805246	0.492133	0.000159408	1.24094	7.18763e-22	0.94273	7.18763e-22
ZNF121	-0.0818109	0.769515	-0.6718	0.000225228	-0.339162	0.0954142	0.492287	0.000337268	1.14736	1.41574e-16	0.881707	1.41574e-16
CLK4	-0.429598	0.274686	-0.694561	0.0336694	-0.786443	0.0214454	0.492541	0.0388619	1.03162	7.29688e-06	0.963866	7.29688e-06
RFXAP	0.18263	0.726397	-0.368247	0.374745	-0.426495	0.331368	0.492677	0.0768157	1.4782	1.94981e-07	1.30294	1.94981e-07
IPMK	-0.0523197	0.818384	-0.513588	0.000321923	-0.251786	0.121195	0.492972	1.95828e-05	1.0029	3.20534e-18	0.77169	3.20534e-18
MFAP1	0.0554855	0.788524	-0.278851	0.0432782	0.0291354	0.879581	0.493787	2.84862e-06	1.01735	5.44078e-22	0.525452	5.44078e-22
ZBTB33	0.369877	0.113112	-0.219842	0.311905	0.101609	0.707968	0.815188	3.12473e-07	1.78753	4.00105e-30	1.30043	4.00105e-30
TAB2	0.123352	0.634506	-0.513884	0.00405477	-0.140372	0.547509	0.496454	0.00253814	1.36961	7.55042e-19	0.903714	7.55042e-19
CMTR2	0.271699	0.237026	-0.59419	0.0027504	-0.0838182	0.747402	0.496631	0.000533789	1.21133	4.37591e-15	0.939807	4.37591e-15
SMIM8	-0.0104767	0.986108	-0.597899	0.139752	-0.23631	0.621628	0.497366	0.0851597	1.37889	1.66205e-06	0.955704	1.66205e-06
E2F8	-0.149649	0.536123	-0.719669	5.20459e-05	-0.467034	0.0131436	0.821408	4.22015e-10	1.65083	1.11623e-32	1.00624	1.11623e-32
OSGIN2	0.415585	0.107996	0.0122986	0.967022	0.344102	0.176686	0.497948	0.00697092	1.30689	8.73164e-14	0.676171	8.73164e-14
WAPAL	0.0282281	0.906842	-0.468601	0.000763053	-0.229556	0.158976	0.498796	1.94953e-05	1.16251	1.22145e-24	0.748082	1.22145e-24
RAVER2	-0.26392	0.148793	-0.645149	2.61209e-05	-0.474079	0.00304589	0.499039	1.79471e-05	1.20452	1.71847e-24	0.813642	1.71847e-24
FLT3LG	0.572873	0.482981	-1.119	0.167914	0.369446	0.64646	0.824449	0.0452486	1.63403	0.0084137	1.05079	0.0084137
UBR2	0.131952	0.465408	-0.265125	0.0552855	0.0328461	0.867268	0.500508	3.00808e-06	1.07595	2.08273e-24	0.675659	2.08273e-24
MFGE8	0.342392	0.28173	-0.490285	0.0919125	0.7909	0.00165313	0.838442	5.70528e-07	1.56113	1.0019e-14	0.617116	1.0019e-14
FMR1	-0.0608952	0.822488	-0.680367	4.76304e-05	-0.372593	0.0472181	0.50153	0.000406933	1.39174	4.38787e-24	0.82881	4.38787e-24
METAP1D	0.0617037	0.912804	-0.312464	0.418024	0.0335924	0.945733	0.501801	0.0381294	1.1482	3.93471e-06	0.847911	3.93471e-06
DTWD1	0.701053	0.000151954	0.289934	0.135311	0.490149	0.0108307	0.502033	0.000411346	1.08452	1.73836e-14	0.560771	1.73836e-14
FRYL	0.0592562	0.824399	-0.437477	0.00913767	-0.1461	0.492519	0.502436	0.000393101	1.20376	1.01669e-18	0.967726	1.01669e-18
CASP10	-0.374473	0.0985612	-1.06139	8.13293e-08	-0.594387	0.00348396	0.502998	0.000461626	1.0765	1.54622e-12	0.616027	1.54622e-12
SEPSECS	-0.368484	0.291066	-0.882561	0.00239556	-0.564448	0.0659258	0.839722	3.45515e-05	1.53604	1.63823e-12	1.39064	1.63823e-12
C9orf72	-0.119243	0.857116	-0.636441	0.159672	-0.241479	0.652681	0.843886	0.00134059	1.56956	5.47158e-08	1.48661	5.47158e-08
PLA2G4C	0.910438	0.0575333	0.0457381	0.93929	0.835935	0.0730056	0.843987	0.00118007	1.7499	2.16116e-08	1.42612	2.16116e-08
ZNF160	0.148468	0.556628	-0.768192	3.81006e-05	-0.217025	0.327645	0.506366	0.000575734	1.48096	1.93102e-22	0.976452	1.93102e-22
SH3GLB1	-0.400904	0.00757669	-1.11905	2.45109e-16	-0.493542	0.000538991	0.506685	1.17347e-05	1.32106	7.55721e-30	0.68246	7.55721e-30
DARS	0.287761	0.0649624	-0.182431	0.225255	0.142208	0.399097	0.507156	7.49724e-06	1.14261	1.34674e-23	0.857476	1.34674e-23
ZSWIM6	0.121922	0.446198	-0.546201	4.72801e-06	-0.187251	0.179042	0.507196	6.21312e-09	1.00716	1.73919e-28	0.665388	1.73919e-28
ZNF277	0.203818	0.479199	-0.580042	0.00980544	-0.117818	0.683916	0.507505	0.0017628	1.09095	1.18587e-10	0.943806	1.18587e-10
L3MBTL3	-0.0838774	0.835881	-1.09013	9.49653e-05	0.165804	0.605133	0.844151	1.95444e-07	1.81303	8.79046e-19	0.785068	8.79046e-19
GORAB	0.468951	0.0353652	-0.120001	0.620142	0.454952	0.0347776	0.508628	0.000209074	1.00395	6.78717e-12	0.649291	6.78717e-12
ATP2B1	0.676013	6.44537e-07	0.296595	0.0326335	0.329034	0.0272153	0.508803	2.54828e-05	1.01328	4.17283e-18	0.808558	4.17283e-18
LATS1	-0.301004	0.199658	-0.848875	5.50424e-06	-0.464204	0.0260394	0.5091	0.00174446	1.2694	2.5156e-16	0.707112	2.5156e-16
WHAMMP1	-0.168889	0.661416	-0.932433	0.00108334	-0.197824	0.558798	0.509173	0.0273881	1.20047	6.67183e-07	0.653207	6.67183e-07
CLPX	-0.175968	0.277983	-0.473048	0.000242677	-0.230144	0.113028	0.509296	2.70822e-07	1.01063	5.7239e-24	0.580893	5.7239e-24
KIF3C	0.450061	0.147805	-0.369216	0.197986	0.718699	0.00855497	0.509297	0.00385488	1.30951	4.2133e-13	0.429544	4.2133e-13
DIEXF	0.119861	0.595335	-0.267625	0.105991	-0.0694126	0.753789	0.509717	6.87439e-05	1.13605	3.96428e-20	0.863384	3.96428e-20
GAS2L3	-0.464	0.00442131	-0.786539	1.21968e-07	-0.568285	0.000256016	0.510788	7.7996e-05	1.00037	2.6113e-15	0.919632	2.6113e-15
RAD51B	0.958186	0.000179229	0.178437	0.560604	0.793638	0.00212822	0.511497	0.0010754	1.25382	1.82564e-12	0.993165	1.82564e-12
C11orf45	-0.507796	0.127595	-1.50841	2.69552e-06	-0.398444	0.213816	0.513425	0.0274336	1.19129	1.65089e-05	0.69892	1.65089e-05
EIF2AK2	-0.192389	0.400943	-0.958469	1.26938e-08	-0.388791	0.0423082	0.514489	0.000944354	1.44728	1.98631e-22	0.827932	1.98631e-22
TBC1D15	-0.0953977	0.656189	-0.665946	5.73579e-06	-0.350671	0.0287251	0.869152	7.9671e-14	1.69094	8.88885e-45	1.26887	8.88885e-45
FOXN3	-0.146664	0.454493	-0.869637	1.28369e-09	-0.327998	0.0402374	0.87184	2.71186e-15	1.83577	1.09804e-58	1.07733	1.09804e-58
LYSMD3	0.350345	0.101631	-0.309873	0.129999	0.104037	0.67402	0.516185	0.000438514	1.19199	1.13915e-14	1.04524	1.13915e-14
DLG4	0.189023	0.496661	-1.15124	3.0076e-07	0.11993	0.658496	0.873562	3.60272e-12	1.97569	7.2851e-33	1.26512	7.2851e-33
MAP4K5	-0.441789	0.0158576	-1.09276	2.64891e-11	-0.605153	0.000416699	0.517475	0.00057412	1.33379	1.14117e-19	0.795835	1.14117e-19
ZNF705A	0.248728	0.897028	-1.71506	0.293517	0.132115	0.939191	0.876042	0.288099	2.59998	0.0357365	1.36674	0.0357365
SFR1	0.157192	0.680195	-0.598411	0.0346285	-0.0512251	0.893027	0.519419	0.013143	1.34427	6.55565e-10	0.758704	6.55565e-10
C5orf22	-0.0733826	0.811242	-0.515427	0.00718838	-0.245724	0.290011	0.519532	0.00271857	1.06129	7.06919e-11	0.742184	7.06919e-11
CYLD	-0.130131	0.598025	-0.993248	1.8536e-08	-0.524749	0.00434747	0.879016	1.12852e-12	1.6717	6.11688e-35	1.30325	6.11688e-35
DCLRE1C	0.0154332	0.963969	-0.732602	0.000376019	-0.385996	0.0882001	0.522589	0.000819187	1.37973	9.29614e-18	1.00821	9.29614e-18
CREB1	0.744101	0.000122209	-0.47895	0.0144485	0.405582	0.0529841	0.889522	8.92383e-10	2.12259	1.10611e-45	1.32778	1.10611e-45
RALGAPA2	1.38126	1.63681e-16	0.73657	4.27141e-05	1.12734	4.43548e-11	0.903079	6.57617e-20	1.74002	3.19358e-54	1.26928	3.19358e-54
ZC2HC1A	0.650557	0.120524	-0.297528	0.502527	0.359968	0.418793	0.904739	2.36476e-05	2.15887	4.88361e-17	1.28335	4.88361e-17
MSH2	0.12864	0.484146	-0.333697	0.0151367	-0.081082	0.655794	0.525573	1.42476e-05	1.08204	5.6054e-20	0.846234	5.6054e-20
ZNF28	0.504436	0.0348255	-0.329651	0.163103	0.159922	0.567225	0.525904	0.00106346	1.1304	1.11224e-11	0.965057	1.11224e-11
FAM135A	0.67675	6.1869e-05	0.0617524	0.768982	0.335713	0.0713448	0.526373	7.61452e-07	1.10411	2.94183e-21	0.925055	2.94183e-21
MGME1	-0.131627	0.629677	-0.873756	5.49973e-06	-0.22137	0.337675	0.52672	0.000247982	1.36546	2.68204e-20	0.584403	2.68204e-20
PLOD2	0.154572	0.426047	-0.685295	4.40245e-06	0.141965	0.436293	0.527462	1.96515e-05	1.10684	6.59804e-18	0.592322	6.59804e-18
FOXN2	0.339078	0.0469067	-0.180886	0.290614	0.114327	0.559808	0.528297	3.59498e-05	1.07096	2.56433e-16	0.959335	2.56433e-16
TRAPPC6B	-0.0622072	0.861055	-0.380372	0.102321	-0.406885	0.0974813	0.530035	0.00331914	1.15708	8.60311e-11	1.04251	8.60311e-11
NAA25	0.0396682	0.874741	-0.368397	0.0149488	-0.129708	0.498687	0.530852	4.20219e-05	1.0113	7.19481e-16	0.681252	7.19481e-16
LOC284080	-0.343364	0.750665	-0.982114	0.245222	0.00793906	0.994394	0.531454	0.366752	1.41402	0.0214711	0.823282	0.0214711
AHR	0.855559	7.68789e-21	0.245357	0.0129435	0.497669	2.27159e-07	0.915317	1.96684e-53	1.51367	2.05961e-129	1.29364	2.05961e-129
MID2	0.30365	0.121499	-0.179887	0.349104	0.164925	0.425137	0.921237	1.6154e-18	1.61648	2.90889e-43	1.24561	2.90889e-43
C1GALT1	0.497907	0.00995519	-0.0379471	0.867219	0.233741	0.274124	0.532743	0.00028614	1.09472	7.64654e-14	0.950568	7.64654e-14
INPP5F	0.121682	0.673489	-0.608027	0.00411692	-0.219389	0.369688	0.536824	0.000173143	1.35473	8.09723e-18	1.24332	8.09723e-18
PRKD3	0.389305	0.046348	0.19488	0.299944	0.133619	0.551834	0.537347	0.000353095	1.0595	1.63764e-13	0.871075	1.63764e-13
ACVR2B	0.100205	0.669455	-0.597139	0.000231635	-0.187314	0.338092	0.921515	8.49629e-16	1.90829	5.57724e-56	1.28037	5.57724e-56
TBC1D8	-0.292937	0.00325599	-0.837613	8.33113e-20	-0.381768	4.9493e-05	0.538454	1.43571e-18	1.12389	1.70006e-65	0.833697	1.70006e-65
PCSK1	0.0475191	0.913317	-1.08365	0.000159247	-0.509828	0.0797848	0.924822	3.83604e-08	1.59567	5.61596e-13	1.44964	5.61596e-13
NHS	0.326707	0.0924127	-0.333187	0.0576841	-0.465758	0.0103189	0.539254	1.29362e-05	1.36245	1.43924e-27	1.30436	1.43924e-27
ARVCF	-0.440633	0.089535	-1.26837	2.11688e-07	-0.338676	0.178931	0.540381	0.00323838	1.37575	3.04828e-11	0.793227	3.04828e-11
FAM43A	1.08232	0.00606446	0.192277	0.68584	1.36157	0.000181819	0.930798	3.75981e-05	1.75246	1.53776e-10	0.754509	1.53776e-10
KIAA1586	0.483071	0.0642953	-0.0642652	0.824306	0.157424	0.602211	0.546791	0.00137749	1.42641	1.20707e-16	1.14379	1.20707e-16
TRIM33	-0.022436	0.925048	-0.245473	0.0850261	-0.230404	0.148238	0.547271	9.97996e-06	1.11806	5.71813e-21	0.870929	5.71813e-21
RORA	-0.222177	0.679244	-1.27722	0.00172649	-0.248442	0.600026	0.932238	0.000207093	1.96282	7.65403e-11	1.45379	7.65403e-11
PMS1	0.510795	0.0469316	0.356349	0.144167	0.460253	0.0665966	0.551046	0.00163886	1.00965	3.90978e-09	1.08173	3.90978e-09
CP	0.13297	0.928187	-0.306225	0.777692	0.329979	0.779052	0.945659	0.0731185	2.50894	2.88194e-06	1.44289	2.88194e-06
CTSF	0.56808	0.00550128	0.153161	0.486636	0.490078	0.0165324	0.948385	7.87217e-14	1.66839	1.58982e-36	1.43999	1.58982e-36
SEC24B	0.0824662	0.667486	-0.447712	0.000645622	-0.0776519	0.658496	0.555806	6.50746e-07	1.21587	1.20873e-27	0.804775	1.20873e-27
LCLAT1	0.185033	0.413807	-0.263928	0.14376	-0.0951318	0.682512	0.556192	0.000123146	1.21787	2.69515e-18	0.832921	2.69515e-18
MR1	-0.746216	3.90052e-05	-1.49773	2.3424e-17	-0.856591	1.18591e-06	0.556731	3.53392e-05	1.18036	3.14472e-17	0.899254	3.14472e-17
ACAP2	-0.207143	0.229201	-1.01994	1.03391e-13	-0.3774	0.011367	0.557017	1.74571e-05	1.45132	2.04733e-29	0.953857	2.04733e-29
PICALM	0.524038	6.4144e-05	0.0155152	0.924731	0.268856	0.0596292	0.55708	1.18913e-07	1.14743	4.1316e-29	0.894608	4.1316e-29
ZNF485	0.230145	0.692771	-0.0978202	0.843977	0.21739	0.679346	0.949687	0.00063834	1.54999	4.14063e-08	1.08785	4.14063e-08
SAMD14	-0.654154	0.394229	-1.06772	0.106545	-0.179055	0.820154	0.557419	0.2753	1.09396	0.0361861	0.328413	0.0361861
DRICH1	0.322688	0.72784	-0.221641	0.78067	0.208688	0.810775	0.559188	0.215461	1.36215	0.00346135	0.285994	0.00346135
KBTBD3	0.2293	0.770324	-0.104229	0.876354	0.0825784	0.913067	0.562808	0.148553	1.05819	0.00731663	1.23529	0.00731663
STXBP3	0.163759	0.484146	-0.287032	0.126969	0.0144141	0.95663	0.56376	1.82703e-05	1.21212	3.73385e-19	0.950475	3.73385e-19
ZNF862	0.493359	0.00939475	-0.402165	0.0420615	0.341205	0.0817421	0.564112	1.4501e-06	1.10364	3.18554e-15	1.074	3.18554e-15
NCOA1	-0.165419	0.388947	-0.707493	1.40829e-06	-0.378417	0.0166142	0.958852	1.97417e-19	1.5906	4.02473e-45	1.14063	4.02473e-45
PRDM1	0.569832	4.61014e-05	0.603127	5.48208e-06	0.344356	0.0206069	0.566542	2.69633e-08	1.18044	1.16055e-32	0.0805108	1.16055e-32
EXOC6B	0.346536	0.0352236	-0.390389	0.0102631	0.192208	0.273945	0.56764	4.91308e-07	1.46074	1.31819e-36	0.873321	1.31819e-36
ZNF573	0.139375	0.741831	-0.303279	0.346951	-0.244617	0.495655	0.567652	0.00337264	1.04446	3.59672e-07	1.15539	3.59672e-07
LOC100379224	-1.27926	0.546168	-3.27311	0.0499767	-1.561	0.412233	0.960232	0.36864	3.0197	0.00515667	1.01368	0.00515667
CEP97	-0.029003	0.913582	-0.835447	2.37881e-07	-0.344764	0.0440511	0.568819	6.73649e-05	1.48915	2.56648e-23	1.10046	2.56648e-23
SSH2	-0.482704	0.00343725	-0.916383	8.09361e-10	-0.654141	2.73101e-05	0.569114	6.63569e-06	1.13378	4.78885e-20	0.682556	4.78885e-20
LONRF1	-0.078854	0.751518	-0.403057	0.0182296	0.00753173	0.975437	0.570655	1.15987e-05	1.12054	5.23584e-17	0.556057	5.23584e-17
GSDMB	0.830968	0.0666684	0.49178	0.265786	0.478749	0.324251	0.571333	0.0302579	1.02593	0.000123343	1.1815	0.000123343
PCYOX1L	0.62507	0.101836	-0.127666	0.76534	1.00167	0.0023025	0.574098	0.00646581	1.30067	6.68358e-08	1.08853	6.68358e-08
TMEM145	0.250525	0.856813	0.0661115	0.953524	0.00979967	0.994514	0.961492	0.126177	1.61315	0.00893275	1.05781	0.00893275
SLC10A7	0.294557	0.434152	-0.236636	0.47914	0.200709	0.585004	0.576603	0.00398432	1.11049	8.84815e-08	0.819888	8.84815e-08
CETN3	0.557338	0.0846548	0.202448	0.544276	0.415488	0.199438	0.577001	0.00373463	1.00354	1.19723e-06	0.851629	1.19723e-06
UBE2W	0.342152	0.129257	-0.176333	0.416812	-0.0250501	0.931999	0.57725	0.00016212	1.15626	3.30809e-14	1.07058	3.30809e-14
KLHL23	0.441404	0.303891	0.214848	0.579647	0.281039	0.515899	0.57757	0.0412046	1.3913	7.73509e-08	0.848908	7.73509e-08
ZNF845	0.40245	0.155947	-0.0836593	0.780003	0.173196	0.574768	0.971998	5.32313e-10	1.51124	6.44891e-19	1.32695	6.44891e-19
RSC1A1	0.169368	0.595093	-0.47489	0.0444087	0.0184539	0.957211	0.579601	0.000768864	1.33655	9.8682e-15	0.851149	9.8682e-15
AKAP13	0.220617	0.209818	-0.0848936	0.60429	0.0708254	0.719394	0.579995	5.93431e-07	1.02108	1.07343e-19	0.663934	1.07343e-19
EML5	-0.700008	0.150382	-1.44783	0.00162116	-0.827517	0.0651394	0.974734	0.00216729	2.49152	5.89622e-12	0.906561	5.89622e-12
RNF111	0.0941164	0.630246	-0.41356	0.0024803	-0.0300832	0.879581	0.58125	9.57234e-09	1.16101	7.10787e-30	0.652794	7.10787e-30
LGALSL	-0.397682	0.0965985	-0.78567	0.000152675	-0.478539	0.0311269	0.583781	0.00035181	1.15063	2.7463e-12	0.746355	2.7463e-12
NBPF8	-0.312648	0.0800944	-0.634707	2.28798e-05	-0.462186	0.00448533	0.583824	1.27062e-06	1.01463	7.01191e-18	0.95894	7.01191e-18
PRNP	0.417882	0.0629541	-0.0857798	0.714898	0.136529	0.597987	0.586431	3.05254e-05	1.18291	2.83625e-17	0.914625	2.83625e-17
PHLDB2	0.971308	4.0875e-14	0.184836	0.204953	0.499659	0.000312315	0.981707	3.28867e-23	1.81495	6.40242e-71	1.40121	6.40242e-71
PTPLAD1	0.0305252	0.933074	-0.752532	0.000231134	-0.279562	0.262447	0.587074	0.00124147	1.4438	5.65553e-17	0.919135	5.65553e-17
ZNF57	0.192773	0.660223	0.0364467	0.926668	0.174614	0.661169	0.587176	0.00400937	1.05098	2.58161e-07	0.853016	2.58161e-07
TOPORS	-0.00559539	0.984198	-0.342631	0.0420397	0.00362908	0.98896	0.587524	1.2716e-06	1.07755	2.30111e-18	0.608452	2.30111e-18
C1orf116	-0.473554	0.00899757	-1.57224	1.91333e-18	-0.239918	0.21023	0.987097	1.47378e-16	2.1996	1.37844e-52	1.33163	1.37844e-52
ATL2	0.145309	0.475391	-0.312018	0.0468297	-0.0100467	0.965088	0.589562	7.61452e-07	1.19784	1.97317e-23	0.842638	1.97317e-23
BCL10	0.242393	0.359187	-0.608256	0.00411011	-0.0927362	0.744552	0.589937	0.000178544	1.29701	1.60417e-15	1.11561	1.60417e-15
NCAPG	-0.406186	0.00534	-0.689648	1.4788e-07	-0.483191	0.000533309	0.595645	1.08024e-07	1.12235	2.31713e-24	0.756639	2.31713e-24
UHRF1BP1L	-0.334148	0.124754	-0.586636	0.00124698	-0.430466	0.0318931	0.596196	0.0001107	1.00569	1.48365e-11	0.819073	1.48365e-11
ZNF383	-0.353458	0.409547	-0.973137	0.00604518	-0.271071	0.503588	0.596236	0.0139394	1.3228	5.71681e-07	0.560394	5.71681e-07
MAGI1	0.0825469	0.720282	-0.76336	1.10828e-06	-0.214932	0.237972	0.596949	1.84387e-08	1.21649	1.49875e-25	0.943488	1.49875e-25
CCDC43	-0.220196	0.372332	-0.531074	0.00510693	-0.404764	0.0539672	0.597	9.84145e-05	1.03066	4.54134e-12	0.730567	4.54134e-12
KLF5	0.230027	0.106276	-0.264809	0.0309951	-0.0553294	0.743021	0.598125	6.0009e-08	1.38307	4.21065e-38	0.456789	4.21065e-38
ST7L	0.164011	0.527787	-0.21931	0.294068	0.105456	0.67614	0.599535	5.77791e-06	1.04387	1.05687e-14	0.814095	1.05687e-14
ZNF284	0.379376	0.324584	-0.345742	0.336593	0.343805	0.34333	0.604288	0.00412201	1.39821	2.54877e-09	0.919219	2.54877e-09
STK4	0.242196	0.355968	-0.309573	0.142641	-0.0142177	0.963365	0.605853	0.000427202	1.25614	1.25975e-14	0.95304	1.25975e-14
TRMT5	0.15229	0.523284	-0.168306	0.39869	-0.0639007	0.795179	0.60664	9.3968e-07	1.09921	1.62263e-17	0.847283	1.62263e-17
DENND4A	0.0858902	0.69901	-0.460049	0.00210981	-0.066215	0.749196	0.607711	1.89706e-07	1.49037	1.17162e-37	1.08261	1.17162e-37
KIF13B	0.347231	0.0214807	-0.200932	0.184487	0.26638	0.080642	0.608021	2.42611e-10	1.35196	3.12206e-40	1.01063	3.12206e-40
ANKRD20A5P	-0.87322	0.103058	-1.73777	0.000661559	-0.703547	0.170137	0.608347	0.134272	1.21555	0.00616001	0.575989	0.00616001
PAXBP1	-0.474157	0.0174775	-0.892638	4.77e-07	-0.349346	0.0844883	0.608682	5.70383e-05	1.22547	1.26e-16	0.638643	1.26e-16
SC5D	0.162683	0.46482	-0.311188	0.0737335	-0.237369	0.224584	0.609688	4.72816e-06	1.34234	8.72305e-24	1.23768	8.72305e-24
DCAF5	-0.134251	0.469976	-0.150754	0.316083	-0.360824	0.0144743	0.60984	4.27298e-10	1.0498	2.47702e-27	0.763337	2.47702e-27
BMPR1B	-1.29613	0.000122002	-2.38732	4.62971e-10	-1.10592	0.00068875	0.610044	0.0287078	1.3963	3.94268e-05	0.0710054	3.94268e-05
MORC4	0.0437809	0.868623	-0.811652	9.41721e-07	-0.159232	0.426637	0.610467	5.56651e-07	1.43501	2.27019e-27	1.23547	2.27019e-27
SON	-0.254192	0.074916	-0.405583	0.000750632	-0.0371156	0.836698	0.612844	4.01203e-10	1.01657	1.73054e-26	0.281181	1.73054e-26
ANKS1B	0.019652	0.965841	-0.180006	0.576523	-0.190066	0.594285	0.615034	0.00114365	1.29884	7.22891e-12	1.23095	7.22891e-12
LIPE-AS1	0.18753	0.718778	-0.850913	0.0377934	0.22323	0.61884	0.615559	0.0150668	1.33704	1.64461e-05	1.21138	1.64461e-05
SUPT3H	1.00104	0.00245981	0.61497	0.0662015	0.677288	0.0511995	0.615873	0.00197327	1.19625	1.00698e-08	0.91907	1.00698e-08
METTL14	0.0487827	0.875616	-0.266597	0.197986	-0.167131	0.480541	0.620453	1.01492e-05	1.22948	2.77773e-17	0.975628	2.77773e-17
ZNF44	-0.358458	0.346749	-1.20981	0.000141509	-0.591831	0.0733325	0.622275	0.00493904	1.42402	7.29127e-09	0.911601	7.29127e-09
PTPLB	-0.116758	0.691938	-0.385653	0.0578817	-0.386122	0.0844363	0.623866	0.000200188	1.03121	1.40496e-10	0.777891	1.40496e-10
IKZF5	0.0418333	0.902154	-0.375644	0.0798552	-0.161155	0.529484	0.62557	2.95088e-05	1.2677	1.96864e-16	0.965633	1.96864e-16
ZSCAN26	-0.0848085	0.838109	-0.637515	0.0199019	-0.28045	0.376085	0.625579	0.00118565	1.2401	7.40573e-10	0.815323	7.40573e-10
APBB1	-0.653987	0.0268358	-0.317971	0.260026	-0.222049	0.497592	0.630322	0.00122308	1.11903	3.35487e-10	0.48992	3.35487e-10
PTPRK	-0.114058	0.539245	-0.542762	3.43233e-05	-0.387078	0.00646514	0.631605	1.42112e-09	1.14955	1.82829e-28	0.906089	1.82829e-28
C18orf25	0.137908	0.595975	-0.478568	0.0105422	-0.135392	0.571307	0.632198	2.95589e-06	1.34352	8.22914e-23	0.890003	8.22914e-23
ZNF137P	0.405912	0.429956	-0.135941	0.787008	-0.343768	0.508211	0.632303	0.028977	1.01128	0.00113844	1.26769	0.00113844
IFT57	-0.35205	0.0738191	-0.850874	1.5037e-06	-0.511814	0.00429477	0.632617	6.39657e-07	0.999601	8.00195e-13	0.991571	8.00195e-13
MYBL1	0.25234	0.227448	-0.155793	0.415767	0.117999	0.595606	0.634332	1.34136e-05	1.1496	1.18982e-15	1.38359	1.18982e-15
SYNJ1	-0.110421	0.742254	-0.671297	0.0021548	-0.169807	0.551467	0.634792	0.000483316	1.22179	3.29329e-12	0.75755	3.29329e-12
ZNF770	0.30469	0.107348	-0.195819	0.2612	0.117405	0.57722	0.635454	8.98546e-06	1.3785	3.54744e-23	0.925665	3.54744e-23
FAS	-0.476417	0.0556252	-1.00062	1.18018e-05	-0.595298	0.0101623	0.635532	0.000120315	1.06616	3.12783e-09	0.837571	3.12783e-09
PDK1	-0.0270624	0.940151	-0.623359	0.00419413	-0.41236	0.0819814	0.635774	3.71417e-06	1.12221	3.70909e-14	1.12049	3.70909e-14
SDCBP	0.181243	0.297258	-0.54423	6.22661e-05	0.0605693	0.750273	0.636885	2.51797e-08	1.2305	1.09234e-26	0.940492	1.09234e-26
RPAP2	0.161498	0.491062	-0.0897072	0.665952	-0.0132363	0.959817	0.637209	3.43417e-07	1.03118	1.53739e-15	0.777359	1.53739e-15
CCDC93	-0.0479396	0.882773	-0.580469	0.00235818	-0.289986	0.198228	0.639138	5.12848e-05	1.15166	4.92936e-14	0.98334	4.92936e-14
BLM	0.0783554	0.701987	-0.0274533	0.872758	0.118852	0.495001	0.639363	3.16942e-09	1.03042	4.58743e-22	0.677471	4.58743e-22
PTPN12	0.0719786	0.793486	-0.479023	0.00596407	-0.144252	0.522939	0.639713	2.55437e-05	1.15026	4.11006e-15	0.901972	4.11006e-15
MIER1	-0.153014	0.578497	-0.626572	0.0013102	-0.180737	0.462733	0.646028	0.00014791	1.17371	1.64527e-12	0.885743	1.64527e-12
CEP95	-0.438777	0.0341629	-0.838804	4.23416e-06	-0.626034	0.00108633	0.646331	2.90664e-05	1.22957	8.77926e-16	0.796509	8.77926e-16
RSL1D1	-0.184564	0.49941	-0.811696	2.31056e-05	-0.459652	0.0355401	0.646344	0.000239022	1.10038	4.30398e-11	0.784461	4.30398e-11
WDFY3	0.336053	0.107759	-0.283217	0.131549	0.016817	0.951605	0.646817	6.51868e-06	1.41585	8.18375e-24	1.07643	8.18375e-24
TEFM	0.309062	0.383978	-0.10411	0.760694	0.183308	0.606761	0.647417	0.000527403	1.10005	2.23471e-08	0.465218	2.23471e-08
NCK1	0.587893	0.00292578	-0.100215	0.650492	0.420145	0.0391274	0.64773	1.27094e-07	1.29299	2.19388e-24	0.995632	2.19388e-24
WDR48	0.0187642	0.933175	-0.369421	0.0052372	-0.251732	0.0834962	0.648101	1.80029e-11	1.23068	6.12062e-35	0.942485	6.12062e-35
CENPU	-0.728977	0.00366772	-1.16097	2.2447e-06	-0.897116	0.000173637	0.649859	0.000444262	1.16247	4.58379e-09	1.01273	4.58379e-09
C1orf192	0.5522	0.480411	-0.267428	0.720076	0.498665	0.493267	0.650591	0.1332	1.40712	0.0025775	0.629797	0.0025775
LOC100505549	0.26837	0.677207	0.112249	0.838838	-0.0280312	0.96645	0.650934	0.0658969	1.4212	2.08768e-05	1.22173	2.08768e-05
TMEM87B	-0.287737	0.117803	-1.24271	2.91101e-15	-0.614483	0.000114319	0.653185	6.72638e-07	1.24916	2.22818e-19	1.35264	2.22818e-19
ARFGAP3	0.128159	0.622125	-0.637404	0.00095416	-0.288093	0.176592	0.656036	2.06443e-07	1.44205	3.91403e-24	0.987193	3.91403e-24
SHCBP1	-0.671031	0.00256662	-1.52942	4.04989e-14	-0.819391	0.000120978	0.657506	0.000333682	1.21143	1.1747e-11	0.709117	1.1747e-11
DOCK11	-1.58586	1.81346e-25	-1.78291	7.18756e-30	-1.49547	1.81091e-23	0.662344	1.99275e-08	1.07026	1.01274e-18	0.890039	1.01274e-18
C15orf41	0.411048	0.120923	-0.680324	0.00592882	0.291394	0.276209	0.663868	3.34973e-05	1.44697	5.32605e-15	0.858563	5.32605e-15
RAB22A	-0.150514	0.437075	-0.430218	0.00293261	-0.233415	0.162892	0.664216	4.13419e-09	0.999664	6.8997e-19	0.824188	6.8997e-19
CNTNAP3	-1.35003	9.97087e-13	-1.8498	1.17665e-19	-0.950885	2.70692e-07	0.664375	6.11661e-05	1.12949	2.90506e-10	0.122565	2.90506e-10
MSRB2	-0.124867	0.830433	-0.536917	0.191174	0.410478	0.327645	0.665231	0.00839604	1.21615	6.08501e-06	0.487031	6.08501e-06
ETS1	0.276562	0.131033	-0.384263	0.0146454	0.169438	0.372884	0.666332	1.96407e-08	1.25694	7.94176e-26	0.961181	7.94176e-26
HORMAD1	0.244319	0.451243	0.181338	0.515435	0.122666	0.708016	0.671582	0.000249722	1.00199	2.93294e-08	0.888661	2.93294e-08
ERO1L	0.271293	0.268449	-0.154097	0.488426	0.163604	0.512769	0.6721	4.14272e-05	1.03041	1.3389e-10	0.908465	1.3389e-10
FNDC3B	0.314093	0.0294327	-0.249939	0.0598014	0.0627207	0.725632	0.672328	5.1606e-10	1.12728	4.95667e-26	0.895491	4.95667e-26
WDR35	0.145216	0.545624	-0.23026	0.22497	0.189154	0.370632	0.672754	2.96669e-08	1.28855	4.93921e-25	0.835313	4.93921e-25
GP6	-0.630904	0.355913	-0.396838	0.505545	-0.937463	0.123124	0.673742	0.121766	1.4918	7.48742e-05	0.55963	7.48742e-05
ALG11	0.169169	0.720398	-0.476348	0.185959	-0.141847	0.747376	0.677455	0.00152716	1.38445	5.32947e-09	0.96339	5.32947e-09
PPP1R9A	0.663773	1.27415e-05	0.134163	0.434955	0.47453	0.00256958	0.679427	2.78945e-09	1.29759	6.19358e-29	1.14832	6.19358e-29
FAM178A	0.304557	0.0674779	-0.156169	0.334785	0.0973927	0.611723	0.679681	4.91267e-09	1.17605	1.29973e-23	1.03672	1.29973e-23
ZBTB34	-0.184028	0.467837	-0.592889	0.00169308	-0.354227	0.0931051	0.681443	7.62779e-08	1.20633	1.68796e-20	0.940725	1.68796e-20
AMPD3	0.109372	0.699267	-0.380903	0.0649508	-0.00914429	0.974749	0.686314	7.26061e-08	1.0999	4.03318e-15	0.843638	4.03318e-15
ZNF566	-0.067389	0.861933	-0.481163	0.0537756	-0.335628	0.22916	0.686453	4.87786e-05	1.1495	3.73641e-11	1.16217	3.73641e-11
CEP57L1	0.00233732	0.996585	-0.53305	0.104542	-0.151845	0.715804	0.689721	0.000978416	1.49035	2.86314e-12	1.23838	2.86314e-12
SMAD1	-0.239976	0.291444	-0.219771	0.258305	-0.313613	0.122805	0.689814	7.14206e-08	1.04581	1.44791e-16	0.799572	1.44791e-16
CHRNA3	-0.280994	0.604881	-0.792055	0.0627553	-0.201977	0.688364	0.690065	0.016684	1.19248	0.000144208	0.620147	0.000144208
GNA13	0.210685	0.221212	-0.180521	0.231378	0.106479	0.556999	0.691778	4.4269e-09	1.18427	4.33601e-24	0.842781	4.33601e-24
DOCK7	-0.169937	0.481853	-0.482639	0.00704458	-0.221455	0.300448	0.693044	6.72266e-07	1.3154	1.63158e-21	0.94	1.63158e-21
SYF2	-0.505981	0.034912	-0.919194	1.67317e-05	-0.74701	0.000738924	0.698472	4.02844e-06	1.13827	2.63719e-13	0.971024	2.63719e-13
DCP1A	-0.209757	0.44336	-0.681626	0.000708266	-0.469182	0.0364736	0.699053	4.72371e-05	1.18449	1.15762e-12	0.805002	1.15762e-12
NIPAL3	-0.170361	0.218952	-0.395655	0.000426393	-0.162766	0.213967	0.700248	6.27458e-17	1.04545	6.20436e-34	0.863107	6.20436e-34
TBC1D23	-0.171418	0.453749	-0.402117	0.0212745	-0.4	0.0314612	0.701317	2.1721e-06	1.07398	2.76901e-13	1.1154	2.76901e-13
POT1	0.289603	0.0778442	-0.0750968	0.659696	-0.0630177	0.751938	0.70156	8.7423e-10	1.06516	1.24519e-19	1.26946	1.24519e-19
SUCO	-0.0164463	0.951943	-0.663217	4.73711e-05	-0.101256	0.632692	0.701991	5.16893e-08	1.30401	4.92916e-22	1.03777	4.92916e-22
HCFC2	0.300217	0.301723	-0.038793	0.896753	0.0338676	0.923149	0.703365	6.32491e-06	1.26554	6.29443e-15	1.10288	6.29443e-15
BHLHE41	0.662336	0.00360236	-0.686606	0.00640437	0.686667	0.00167738	0.70658	1.61755e-05	1.30118	3.39826e-10	0.793372	3.39826e-10
ENTPD5	-0.440004	0.234706	-0.461297	0.148011	-0.0979238	0.813376	0.709629	0.0011525	1.17163	3.26592e-08	0.534602	3.26592e-08
TDP2	0.355024	0.0971269	0.0558674	0.805063	0.141398	0.551899	0.713556	8.16636e-07	1.03694	8.79639e-13	0.93894	8.79639e-13
FAM24B	0.165386	0.774313	-0.534262	0.212801	-0.513567	0.26301	0.716413	0.0128575	1.23581	7.48291e-05	1.28261	7.48291e-05
SIRT1	0.480883	0.00369062	-0.17233	0.3202	0.290731	0.0970538	0.717156	4.57594e-10	1.46848	1.14209e-35	0.872153	1.14209e-35
GARNL3	-0.161237	0.682276	-0.610308	0.0337549	-0.30778	0.343097	0.717331	0.000173019	1.07952	1.47041e-07	1.421	1.47041e-07
ATP6V1C1	-0.364682	0.0527012	-0.670749	3.43233e-05	-0.559501	0.00111428	0.717975	1.35209e-07	1.15187	1.13262e-17	0.805048	1.13262e-17
LRRC49	0.773516	0.0882159	0.657313	0.112813	0.721063	0.0982076	0.720134	0.00324765	1.32397	3.84757e-08	1.08117	3.84757e-08
UTP3	-0.0357624	0.920323	-0.256502	0.258545	-0.122733	0.658496	0.720792	5.36641e-07	1.12624	8.70634e-15	0.740398	8.70634e-15
EPS15	-0.159457	0.450452	-0.342019	0.0322831	-0.269986	0.132916	0.724184	2.23827e-08	1.03551	4.60571e-16	0.946476	4.60571e-16
SGMS2	-0.109914	0.621111	-0.46625	0.00315923	-0.340159	0.0469136	0.724337	5.65536e-09	1.32624	1.20152e-25	1.03402	1.20152e-25
FAM60A	0.132596	0.615284	-0.385075	0.0401229	-0.0949319	0.706314	0.726945	1.68144e-06	1.35787	4.08602e-20	1.00803	4.08602e-20
NKIRAS1	0.510132	0.139886	0.0133155	0.974102	0.185821	0.633188	0.727477	0.000163632	1.33468	1.00064e-10	1.15385	1.00064e-10
ELOVL7	-0.361756	0.091376	-1.06678	4.50112e-08	-0.891918	2.22172e-06	0.727708	1.31149e-06	1.27591	2.80133e-14	1.42501	2.80133e-14
AFTPH	-0.154752	0.426249	-0.368846	0.0130117	-0.333855	0.0374365	0.729406	4.78437e-13	1.00126	2.14957e-22	0.899704	2.14957e-22
ZUFSP	0.272919	0.515064	0.185202	0.604655	0.0950873	0.828603	0.730194	0.000472366	1.04298	5.69855e-07	0.991191	5.69855e-07
TLDC2	0.00336169	0.997836	-0.577703	0.478365	0.582165	0.454883	0.732768	0.166007	1.2255	0.0319944	0.172957	0.0319944
TMEM121	1.76554	8.09771e-05	0.242144	0.682769	1.94321	6.40744e-06	0.734452	0.00421772	1.46829	3.20939e-05	0.593939	3.20939e-05
FANCB	0.637411	0.00380285	0.401788	0.064205	0.602602	0.00524613	0.736324	2.0742e-07	1.25093	6.80188e-18	0.954728	6.80188e-18
C10orf12	-0.285421	0.240473	-0.904472	2.38583e-06	-0.459446	0.031974	0.738472	4.00841e-06	1.4746	1.21036e-20	0.805933	1.21036e-20
MKLN1	0.219578	0.257646	-0.59824	7.15339e-05	-0.0361529	0.874413	0.741327	5.26888e-08	1.22871	2.65084e-20	1.22124	2.65084e-20
NES	-0.107948	0.747397	-0.66479	0.00304712	0.144085	0.610933	0.746666	4.69446e-08	1.17806	1.67011e-15	0.739044	1.67011e-15
PHLPP2	0.137592	0.510466	-0.632451	3.93823e-05	0.0101262	0.965204	0.749246	3.01861e-10	1.29641	3.34471e-25	0.68593	3.34471e-25
LOC154761	-0.081485	0.870991	-1.18766	0.000446359	0.120932	0.771623	0.753445	0.000579032	1.22129	4.80166e-06	0.955176	4.80166e-06
ZNF468	0.430023	0.0862467	-0.347666	0.140451	0.19013	0.490039	0.758599	6.03997e-07	1.47027	5.37071e-20	0.975261	5.37071e-20
GABPA	-0.483812	0.00777748	-0.961904	9.30952e-09	-0.321906	0.0834962	0.760394	4.00026e-08	1.01638	1.42047e-12	0.70259	1.42047e-12
ZBTB11	0.0859949	0.601839	-0.241187	0.0460181	-0.00761768	0.965462	0.765118	1.10788e-20	1.19757	1.69441e-44	0.995553	1.69441e-44
ERMP1	0.200187	0.384626	0.210538	0.267796	-0.179093	0.418444	0.767011	2.50792e-08	1.21726	2.08998e-19	1.46092	2.08998e-19
TGFBR3L	-0.821388	0.000826113	-0.749675	0.00133021	-0.458653	0.0693617	0.768631	2.99771e-05	1.08293	1.68238e-09	0.581116	1.68238e-09
SSX2IP	-0.528744	0.00477401	-0.955285	3.31425e-08	-0.524673	0.00400101	0.769496	4.52809e-09	1.27275	5.27932e-21	1.16812	5.27932e-21
PRIM1	0.176649	0.387507	-0.0565318	0.770277	0.0164573	0.945472	0.770102	2.16077e-11	1.20448	4.38501e-24	1.06727	4.38501e-24
RBPJ	0.45356	0.00421963	0.107012	0.528371	0.271722	0.105832	0.772834	5.50124e-11	1.2361	8.99239e-26	1.10946	8.99239e-26
ZNF484	0.0312236	0.935868	-0.380222	0.123521	-0.283333	0.302716	0.774081	5.92816e-07	1.25762	2.35388e-14	1.16012	2.35388e-14
MYNN	-0.0861473	0.772106	-0.171414	0.430038	-0.0217125	0.940493	0.77551	4.93448e-08	1.06434	1.13853e-13	0.815198	1.13853e-13
LOC100506548	0.0227436	0.951816	-0.652388	0.00271982	-0.228993	0.403005	0.778019	2.25376e-05	1.27787	6.37847e-13	1.23303	6.37847e-13
MRPS10	0.063847	0.815865	-0.352208	0.0466879	-0.347315	0.0716787	0.78063	1.3201e-08	1.20735	1.47078e-18	1.13062	1.47078e-18
DAAM1	-0.183101	0.479199	-0.680492	0.000504768	-0.447918	0.0320252	0.782938	1.239e-09	1.41454	2.00846e-24	1.21852	2.00846e-24
AAK1	-0.279943	0.159764	-0.690001	1.54572e-05	-0.558302	0.00114688	0.783148	1.38502e-08	1.32529	8.58991e-23	1.05873	8.58991e-23
ABCC4	0.166773	0.346749	-0.0613196	0.70652	0.0768291	0.678033	0.787058	4.49738e-13	1.19604	6.56431e-28	0.892942	6.56431e-28
DUSP4	2.55503	1.96047e-70	2.24647	5.78264e-53	1.94119	5.97564e-40	0.787764	1.37765e-15	1.00608	6.38853e-24	1.06034	6.38853e-24
R3HCC1L	-0.402427	0.0536773	-0.999822	1.25348e-07	-0.596717	0.00175855	0.789692	2.98686e-09	1.34919	4.77322e-20	0.900676	4.77322e-20
THUMPD2	-0.0366037	0.937661	-0.274253	0.371473	0.0633391	0.872877	0.790772	5.98414e-05	1.09155	4.07818e-08	0.604644	4.07818e-08
SNX16	0.445487	0.405521	0.346625	0.458653	0.530493	0.262534	0.791682	0.00345397	1.25482	3.44379e-06	1.14119	3.44379e-06
ENOX2	-0.264317	0.315693	-0.528304	0.0130117	-0.382078	0.0995582	0.791793	5.09616e-08	1.15729	1.36765e-14	0.707646	1.36765e-14
ZDHHC23	0.213897	0.44336	-0.116461	0.639718	-0.066586	0.824972	0.794411	5.72427e-09	1.1589	6.37059e-16	1.24323	6.37059e-16
ZNF816	-0.0468558	0.924455	-0.452066	0.153384	-0.10117	0.800831	0.794602	0.000997599	1.28642	2.0599e-07	0.921472	2.0599e-07
THAP9-AS1	-0.175406	0.356018	-0.748428	3.83799e-07	-0.554245	0.000248946	0.796795	4.41797e-13	1.35315	5.20366e-31	1.26545	5.20366e-31
EDEM3	0.326364	0.12696	-0.0239636	0.917648	0.274429	0.191098	0.796937	1.72956e-08	1.22963	2.81906e-18	1.11793	2.81906e-18
TAF1A	0.72432	0.0110445	0.313403	0.292968	0.450393	0.135221	0.799209	4.03681e-06	1.02841	4.82722e-08	1.11907	4.82722e-08
LIPH	-0.509757	0.046201	-0.958972	3.66617e-05	-0.769315	0.0010582	0.799878	6.49502e-08	1.11561	1.07689e-11	1.21598	1.07689e-11
CDON	0.416391	0.0630268	0.191719	0.375494	0.305898	0.17801	0.801024	1.42165e-08	1.04413	1.06549e-13	1.14152	1.06549e-13
PHF6	0.0879453	0.701408	-0.446632	0.00392678	-0.161666	0.398349	0.80219	3.51878e-10	1.45945	4.94679e-30	1.24449	4.94679e-30
ZNF143	-0.148044	0.466531	-0.469652	0.00220574	-0.205635	0.244789	0.805527	2.30716e-13	1.20976	9.11846e-26	0.871431	9.11846e-26
C3orf58	0.548505	0.00927094	-0.0766555	0.760694	0.731659	0.000154839	0.805728	4.73498e-10	1.32091	4.82603e-19	0.378306	4.82603e-19
ACER2	0.386389	0.608268	-0.239659	0.72688	0.549649	0.386848	0.807197	0.0272767	1.34479	0.0012836	1.15974	0.0012836
SCARNA7	-0.2289	0.518021	-0.238148	0.401563	0.0522509	0.88903	0.810364	0.000715012	1.11218	1.09579e-06	0.900577	1.09579e-06
RICTOR	0.0228946	0.899667	-0.515237	5.94446e-07	-0.136483	0.286034	0.811613	1.98742e-15	1.38041	6.39856e-42	1.23169	6.39856e-42
C11orf82	0.168288	0.614775	-0.221808	0.3972	0.113904	0.722306	0.817353	3.2216e-05	1.37681	9.9082e-13	0.861224	9.9082e-13
EPB41L4B	0.865159	2.59234e-05	0.826199	3.19175e-05	0.778641	0.000146818	0.818726	2.6709e-10	1.02167	8.47247e-15	0.943767	8.47247e-15
RGPD8	-0.107632	0.734283	-0.454607	0.0325195	-0.427805	0.0668937	0.819774	2.44737e-07	1.31004	6.39319e-17	1.20117	6.39319e-17
FAM114A2	0.333916	0.309853	0.102354	0.747276	0.291819	0.351152	0.822126	5.87756e-07	1.24466	5.01331e-13	1.19592	5.01331e-13
ZNF695	-0.415902	0.0464533	-0.486408	0.00965279	-0.339978	0.0965235	0.824984	3.5526e-09	1.04397	1.8189e-13	0.849172	1.8189e-13
PCNXL2	-0.00505848	0.979888	-0.320345	0.00548653	-0.11861	0.396833	0.826429	7.57906e-33	1.09944	1.26697e-49	1.1972	1.26697e-49
HAUS2	0.0895165	0.73658	-0.283668	0.125614	0.00143237	0.996391	0.829854	3.65141e-09	1.1085	4.62462e-15	0.783054	4.62462e-15
IL17RB	0.204865	0.472069	-0.413238	0.0765806	0.149839	0.581557	0.830373	1.83368e-09	1.35722	9.72452e-18	0.790433	9.72452e-18
PIAS1	-0.00682946	0.979482	-0.38137	0.0136001	-0.103621	0.600606	0.831384	1.11111e-12	1.28653	5.1165e-27	0.988405	5.1165e-27
TMEM182	0.0732775	0.898537	-0.847867	0.0260717	-0.0685915	0.889444	0.835437	0.000393935	1.42516	2.86055e-07	1.04443	2.86055e-07
MLF1	-0.0131752	0.966258	-0.571889	0.00323494	-0.221893	0.322534	0.836983	1.97629e-07	1.32879	4.23617e-15	1.06319	4.23617e-15
ZNF397	0.190645	0.616295	-0.414343	0.169207	0.0110463	0.97908	0.839532	2.01051e-06	1.43912	4.17588e-13	1.24153	4.17588e-13
TAF5	-0.372429	0.126335	-0.462398	0.0294459	-0.308926	0.189947	0.839911	3.97016e-09	1.06564	2.76019e-13	0.706752	2.76019e-13
ATP7B	1.65114	0.00151266	2.09972	7.57681e-06	1.73026	0.0005649	0.841106	0.00118611	1.03892	9.66404e-06	0.822474	9.66404e-06
HSD17B11	0.289195	0.446246	-0.188289	0.588972	0.619279	0.038516	0.842578	5.5001e-05	1.45521	1.02923e-10	0.744804	1.02923e-10
MLLT4	0.235289	0.166626	-0.221946	0.142205	0.119149	0.507705	0.844742	4.10687e-19	1.48283	4.13877e-51	1.09826	4.13877e-51
NFE2	0.420612	0.436107	-0.276896	0.585398	0.238984	0.659867	0.845264	0.00184533	1.41755	4.811e-06	0.861156	4.811e-06
FAM171A2	0.991816	5.468e-06	0.698351	0.00124259	0.930816	1.83768e-05	0.845909	5.60307e-08	1.08446	5.71138e-12	0.934775	5.71138e-12
UACA	-0.764696	1.36165e-09	-1.01318	1.22405e-15	-0.547973	1.63822e-05	0.846261	2.35376e-15	1.12544	2.17423e-24	1.16387	2.17423e-24
LPCAT2	0.261696	0.360954	0.203556	0.413069	0.0416042	0.898776	0.847772	5.47419e-09	1.02883	3.55463e-12	1.19758	3.55463e-12
FOXO3	0.036488	0.894577	-0.43739	0.00699257	-0.190124	0.336019	0.848497	2.51435e-12	1.43256	4.57337e-32	1.16857	4.57337e-32
IL13RA1	-0.113306	0.70769	-0.548641	0.00629181	-0.268187	0.265986	0.8569	2.14361e-07	1.33252	1.78401e-16	0.861179	1.78401e-16
TMEM170A	0.463145	0.217945	-0.00904201	0.984503	0.507907	0.138828	0.859984	0.000105875	1.13097	3.61495e-06	0.581788	3.61495e-06
ATP2B4	0.247707	0.107441	-0.165332	0.238763	0.186403	0.227286	0.87022	5.79398e-18	1.38642	3.41437e-43	1.25204	3.41437e-43
RAD51C	-0.00467542	0.986511	-0.192604	0.303909	0.0486993	0.838787	0.872718	4.13567e-14	1.15189	2.89247e-21	0.856403	2.89247e-21
THNSL1	0.855469	0.0117212	0.681632	0.0339635	1.09738	0.000496621	0.879968	3.34934e-05	1.17667	3.25929e-08	0.779713	3.25929e-08
ZNF184	0.2101	0.471307	-0.210737	0.401624	0.129736	0.650623	0.880084	7.58842e-10	1.40464	3.00117e-19	1.02511	3.00117e-19
FKBP5	-0.425923	0.00414035	-0.641286	2.2447e-06	-0.37001	0.0121437	0.883586	4.71173e-16	1.28765	1.43283e-31	1.12254	1.43283e-31
C18orf54	0.207907	0.577402	0.060909	0.854886	0.176341	0.60946	0.895318	1.32962e-06	1.24373	5.15763e-11	1.21172	5.15763e-11
C2orf44	0.179113	0.478721	0.100331	0.645272	0.304838	0.149111	0.896136	2.45036e-12	1.08639	5.67191e-17	0.823167	5.67191e-17
POC5	-0.0559212	0.900274	-0.0584086	0.856721	-0.137959	0.697879	0.896798	2.71981e-07	1.00499	8.3886e-09	0.94088	8.3886e-09
GATA5	0.327	0.617036	0.303971	0.567105	0.739645	0.14127	0.904065	0.0066027	1.05936	0.00135797	0.723421	0.00135797
PLG	-0.119947	0.937319	0.814796	0.373542	0.123583	0.924526	0.904699	0.202614	1.24853	0.0207809	-0.0536516	0.0207809
MIER3	0.0188154	0.950709	-0.186998	0.344154	-0.0595654	0.814814	0.906999	7.05798e-10	1.21941	1.54236e-16	0.990859	1.54236e-16
LGI3	0.979366	0.0471188	-0.00654181	0.993637	1.15815	0.0109587	0.907697	0.000381812	1.43553	1.21416e-05	1.46688	1.21416e-05
EIF4A2	0.83674	3.53095e-11	0.350177	0.00751728	0.725407	1.48694e-08	0.910678	2.65643e-16	1.24779	6.21533e-29	1.25821	6.21533e-29
IQCB1	-0.459312	0.0101081	-0.768648	2.41464e-06	-0.61367	0.00025856	0.915673	1.6705e-13	1.12536	3.1413e-18	1.18443	3.1413e-18
EXT1	0.44902	0.000576448	0.378866	0.00214859	0.341373	0.010653	0.916466	1.4308e-25	1.11079	2.60468e-36	1.0747	2.60468e-36
CAB39	0.136323	0.574589	-0.253871	0.16731	-0.0275154	0.915932	0.919496	6.39059e-12	1.23838	5.06189e-20	1.0932	5.06189e-20
CDH13	-1.11403	4.73017e-15	-1.30392	6.36327e-20	-1.18908	3.44147e-17	0.920165	2.94215e-18	1.0309	1.73234e-21	1.14668	1.73234e-21
ATP1A3	-0.63297	0.430922	-0.256553	0.713137	-0.416022	0.580767	0.924903	0.0522419	1.09784	0.00985784	1.26463	0.00985784
ZNF813	0.100249	0.816918	-0.634472	0.0317636	-0.0172635	0.966322	0.92541	2.83899e-06	1.48007	1.13503e-11	1.09251	1.13503e-11
FAM126A	0.771421	9.52451e-07	0.490859	0.00188409	0.722784	4.0193e-06	0.926485	2.35701e-14	1.17757	1.96757e-21	1.13974	1.96757e-21
RSBN1	-0.0555687	0.790772	-0.358405	0.00927366	-0.141657	0.389935	0.932301	1.14209e-27	1.31431	1.55645e-46	1.04049	1.55645e-46
MORC3	-0.294368	0.16647	-0.994675	3.84299e-08	-0.0958375	0.682205	0.934339	1.19937e-14	1.11741	4.94173e-16	0.924701	4.94173e-16
LCN10	1.15691	2.1773e-05	-0.220592	0.512904	1.50772	5.17234e-09	0.93548	2.99181e-12	1.3823	7.31417e-14	1.27755	7.31417e-14
TIAF1	-0.712166	0.236799	-0.513508	0.331703	-0.597563	0.300649	0.943587	0.0286119	1.0343	0.0111114	0.849405	0.0111114
PPWD1	0.0569853	0.854114	-0.107994	0.623683	0.0231078	0.936025	0.943962	1.25222e-11	1.22693	3.372e-18	1.00609	3.372e-18
ESYT3	-0.0568698	0.838476	-0.0557317	0.792853	-0.211957	0.308231	0.94928	4.39635e-16	1.03036	1.4382e-17	1.26035	1.4382e-17
LINC00888	0.123543	0.843778	-0.0438261	0.932466	-0.00826487	0.989487	0.955815	0.000368984	1.11118	8.27247e-05	1.2093	8.27247e-05
CEP85L	-0.118052	0.758249	-0.296563	0.284253	-0.148556	0.651806	0.95595	6.73417e-08	1.12114	1.23512e-09	1.14207	1.23512e-09
LHFPL2	-0.70701	7.62137e-06	-0.734288	1.4757e-06	-0.573679	0.000282682	0.957001	3.47779e-18	1.08286	5.15908e-22	0.745557	5.15908e-22
ZCCHC10	0.0686407	0.886853	-0.397471	0.208991	0.0893896	0.826085	0.95702	5.63338e-09	1.45449	7.76664e-16	0.814626	7.76664e-16
[truncated: 14,313 more rows]

## Sheet: Commonly regulated DEGs
Gene	log2FC(KO1/WT)	Padj(KO1/WT)	log2FC(KO2/WT)	Padj(KO2/WT)	log2FC(KO3/WT)	Padj(KO3/WT)	log2FC(rescue1/KO1)	Padj(rescue1/KO1)	log2FC(rescue2/KO2)	Padj(rescue2/KO2)	log2FC(rescue3/KO3)	Padj(rescue3/KO3)
BDKRB2	-4.32707	1.49058e-08	-4.29928	5.99704e-08	-6.11672	3.36577e-07	4.25083	7.78136e-11	3.79846	6.11135e-08	6.41187	6.11135e-08			upregulated in rescue/KO clones
HOXA4	-1.31077	0.0154597	-0.784946	0.113986	-1.02187	0.0482717	1.5427	2.87682e-05	1.4215	2.206e-05	1.05318	2.206e-05			downregulated in rescue/KO clones
PMAIP1	0.951942	6.92469e-06	-0.644493	0.0115193	0.532188	0.0213468	0.688698	1.18623e-07	2.55092	6.22407e-44	1.10384	6.22407e-44
HLA-B	-0.605297	0.00568823	0.200622	0.35749	-0.205566	0.410872	2.43891	2.01029e-60	1.11729	4.30476e-14	2.06483	4.30476e-14
BRCA1	0.18366	0.425728	-1.04	7.64834e-10	-0.256929	0.208422	0.565771	0.000132746	1.93139	4.64601e-41	1.18227	4.64601e-41
EGLN3	0.333232	0.606814	1.07296	0.0136276	0.744177	0.133293	2.34559	3.80964e-21	1.17745	2.92671e-07	2.20294	2.92671e-07
SNAPC1	-0.184016	0.560811	0.205834	0.404134	-0.0151545	0.961415	0.228017	0.187749	1.05487	6.24823e-11	0.854593	6.24823e-11
BTN3A2	-0.046705	0.824399	0.118068	0.420416	0.355051	0.00820752	1.56356	8.51439e-74	1.20528	6.31402e-42	1.12968	6.31402e-42
ANG	-1.39398	0.180388	-1.66355	0.0823203	-1.16245	0.223504	3.59594	6.90179e-11	3.71549	9.16013e-09	3.67727	9.16013e-09
DCLRE1C	0.0154332	0.963969	-0.732602	0.000376019	-0.385996	0.0882001	0.522589	0.000819187	1.37973	9.29614e-18	1.00821	9.29614e-18
RNASE4	-1.48175	0.301635	-3.32615	0.0346414	-0.507831	0.706314	3.78216	2.96861e-07	5.29816	2.57878e-05	3.26279	2.57878e-05
GCNT1	0.107529	0.923939	-3.15076	0.00357928	-0.37915	0.670642	0.470767	0.378742	3.48112	0.000257782	1.09882	0.000257782
TAF1A	0.72432	0.0110445	0.313403	0.292968	0.450393	0.135221	0.799209	4.03681e-06	1.02841	4.82722e-08	1.11907	4.82722e-08
TNFRSF21	-0.194492	0.26908	2.53264	1.60446e-104	0.269396	0.0737707	1.9584	5.91289e-101	-1.04184	4.58502e-42	1.26647	4.58502e-42
STC2	0.828273	1.25199e-12	0.91739	1.97274e-15	0.0503057	0.777231	-0.870897	0.138679	4.50228	0.000629185	-0.590851	0.000629185
LNPEP	0.0879894	0.787057	-0.984424	2.40376e-06	-0.174529	0.513546	0.265456	0.0705403	1.27534	7.44403e-21	0.728014	7.44403e-21
SIX1	0.553036	0.0493013	1.20712	1.45998e-07	0.855756	0.000497023	0.156815	0.443755	1.94714	1.06755e-15	0.420646	1.06755e-15
CLGN	-1.12895	0.403665	-1.63179	0.176632	-1.79881	0.152948	1.88362	0.00813612	3.46504	2.07646e-05	3.4642	2.07646e-05
HLA-F	-2.82918	0.0559823	-3.02629	0.0353259	-3.05019	0.0322755	5.601	5.09955e-10	5.82959	5.52658e-08	5.75714	5.52658e-08
UBE2D1	0.285893	0.174909	0.165875	0.397654	0.243124	0.232407	1.00679	4.57527e-14	1.25965	2.87493e-20	1.20588	2.87493e-20
SQRDL	-1.20617	0.000890716	-0.75911	0.0268131	-0.653536	0.0739472	2.72088	1.78767e-37	1.67448	1.67011e-15	2.12456	1.67011e-15
ZFP37	0.518963	0.638363	0.664566	0.437478	0.774952	0.399072	1.47546	0.00134677	1.04093	0.0277921	0.906239	0.0277921
LGALS3BP	-2.29137	2.28345e-23	-1.19169	3.55094e-08	-2.42813	1.41318e-26	0.844673	5.10261e-05	-1.1333	1.65989e-09	1.63595	1.65989e-09
IL6ST	0.0110448	0.961508	-0.0527611	0.73358	-0.199382	0.192885	1.15018	4.78557e-22	1.23482	3.46365e-25	1.45334	3.46365e-25
PDK1	-0.0270624	0.940151	-0.623359	0.00419413	-0.41236	0.0819814	0.635774	3.71417e-06	1.12221	3.70909e-14	1.12049	3.70909e-14
MPP1	0.0161608	0.961881	0.1469	0.504916	0.51699	0.00978123	1.44017	4.13781e-35	1.21338	5.23991e-24	1.17641	5.23991e-24
MRAS	0.162916	0.392099	-0.694586	6.38281e-06	-0.34288	0.0500685	0.420195	0.449924	1.49273	0.0210879	1.94194	0.0210879
NCALD	-2.9152	0.00275375	-2.59685	0.00375731	-1.631	0.0361976	2.36533	0.00305881	1.98771	0.00992444	3.13819	0.00992444
VGF	0.140494	0.78446	0.137785	0.727116	0.397418	0.300179	2.00381	2.55304e-23	1.19183	4.94233e-08	1.23721	4.94233e-08
HOXA1	-0.539269	0.313958	-0.0645936	0.900212	-0.0676883	0.907971	1.96798	1.36766e-11	1.42932	2.79684e-07	1.4718	2.79684e-07
BCL6	0.0649478	0.726397	0.0681928	0.633319	0.109049	0.480938	1.1485	4.17135e-37	1.06737	1.17497e-30	0.706991	1.17497e-30
GEM	1.32611	8.08702e-06	0.137053	0.729014	1.18666	6.74626e-05	1.0212	3.22895e-10	1.54763	3.01149e-12	1.26951	3.01149e-12
CGA	3.28067	9.81773e-17	6.04149	9.52108e-61	0.859529	0.116047	-3.5339	5.90906e-31	-3.61088	2.04721e-110	3.38462	2.04721e-110
PMS1	0.510795	0.0469316	0.356349	0.144167	0.460253	0.0665966	0.551046	0.00163886	1.00965	3.90978e-09	1.08173	3.90978e-09
CD2AP	0.12508	0.523285	-0.934524	5.47009e-06	-0.331196	0.170644	0.5031	0.00410818	1.7272	2.31713e-24	1.20202	2.31713e-24
PPP2R5B	1.6313	1.44336e-10	1.40512	4.76715e-08	1.47492	8.89467e-09	0.9726	7.97164e-13	1.21158	1.75461e-16	1.02751	1.75461e-16
THRB	1.0541	0.00729343	0.727265	0.0592974	0.648644	0.122427	1.71476	7.70028e-19	1.72234	3.34174e-15	2.09621	3.34174e-15
ABCG2	1.14131	0.0450328	1.51188	0.00203802	0.917239	0.109111	1.45264	6.15347e-08	1.21241	2.41449e-06	2.12174	2.41449e-06
SLC35A1	0.562995	0.0647674	0.713242	0.00730209	0.579728	0.0445042	1.16929	1.57794e-10	0.947162	2.98227e-07	1.11031	2.98227e-07
MLF1	-0.0131752	0.966258	-0.571889	0.00323494	-0.221893	0.322534	0.836983	1.97629e-07	1.32879	4.23617e-15	1.06319	4.23617e-15
RBM7	0.427501	0.0544989	0.260183	0.21596	0.356984	0.105412	1.0873	1.63432e-14	1.34609	8.09286e-21	0.799637	8.09286e-21
PRKAB2	0.168567	0.58201	-0.681621	0.00173937	-0.0343055	0.916691	0.62464	0.000809407	1.5392	1.89117e-17	1.20757	1.89117e-17
ADORA1	-5.33043	0.00510996	-5.00867	0.00396788	-5.54796	0.00285554	9.1574	1.55331e-13	8.18223	2.24149e-11	9.84947	2.24149e-11
ABCG1	-1.58729	3.0797e-08	-3.11937	1.50162e-16	-1.055	0.000121787	1.41343	1.49793e-10	3.27427	8.69428e-23	1.58994	8.69428e-23
LOX	-2.20467	6.49113e-37	-1.45434	9.68485e-18	-2.44691	3.26648e-45	2.28705	1.20414e-73	0.748645	8.01981e-10	1.98373	8.01981e-10
ANK2	-5.80424	9.31858e-05	-6.44427	3.18049e-06	-4.54383	5.70016e-05	5.51461	2.41308e-05	7.92151	1.75226e-10	2.39168	1.75226e-10
DISC1	-2.10801	0.0112972	-1.7823	0.0191627	-2.88192	0.000582431	1.84697	0.000384858	1.16324	0.0233511	2.4049	0.0233511
IGFBP3	-2.00998	1.8501e-56	0.126355	0.395952	-1.42325	1.01691e-28	2.1427	1.46146e-108	-0.738908	1.82712e-14	1.30748	1.82712e-14
SLC25A21	-1.79119	0.00447123	-1.19348	0.0353961	-0.98748	0.09119	2.08593	2.05834e-06	1.2068	0.00306579	1.44556	0.00306579
CDH3	-1.28817	0.00487553	-3.14005	2.2328e-07	-1.0341	0.0182024	1.88548	9.79889e-10	2.52155	3.42959e-06	1.08413	3.42959e-06
MAL2	-1.88191	2.97235e-30	-1.31327	4.73051e-16	-1.35951	4.45998e-18	2.53572	3.46627e-87	1.38731	2.09789e-28	1.98158	2.09789e-28
SYTL2	-1.7378	0.000224501	-1.58591	0.00045707	-1.25778	0.0043405	3.06997	1.17762e-22	2.62343	8.73521e-16	3.41298	8.73521e-16
TRIM2	-2.3598	3.41154e-11	-1.21282	0.000132645	-2.02864	1.01126e-09	3.45147	1.90569e-39	2.61689	4.3683e-35	3.69504	4.3683e-35
RAB17	-2.33661	0.000456556	-2.59034	0.000182955	-1.37229	0.0188142	2.5492	8.00875e-07	2.20677	0.000224662	1.60898	0.000224662
IFI16	-1.16544	0.00852535	-2.71683	2.11258e-07	-0.810937	0.060544	4.16114	8.30271e-67	7.21348	3.59969e-69	2.70298	3.59969e-69
CPVL	-2.14378	5.30008e-07	-5.88424	1.49734e-07	-1.73545	1.33479e-05	1.39727	0.000347752	4.77529	1.30538e-05	0.167821	1.30538e-05
RAB31	-1.75312	2.14181e-43	-1.30913	8.07793e-25	-1.81311	3.63124e-47	1.8505	2.48153e-79	0.623569	4.26166e-10	1.82713	4.26166e-10
PI3	-2.21411	0.0282168	1.212	0.0462955	-2.15004	0.0206088	4.94771	7.91029e-13	3.32138	1.64733e-39	4.53368	1.64733e-39
PSG4	-1.08422	7.39611e-08	-0.579903	0.00322322	-2.59496	1.07074e-31	1.85047	1.93772e-37	1.21191	1.20987e-17	3.60276	1.20987e-17
AGT	-2.54327	0.00432013	-3.68549	0.000643455	-3.46406	0.000363896	2.92693	2.16639e-06	4.33102	1.91706e-06	2.76251	1.91706e-06
B3GNT5	-1.55599	7.3795e-07	-1.23419	4.56958e-05	-1.41254	3.09067e-06	2.54777	6.17737e-31	2.50973	1.304e-30	2.60503	1.304e-30
MB	-1.45601	0.0281889	-0.0476132	0.942832	-1.92343	0.00315241	1.43294	0.00232911	0.872382	0.0128061	2.58358	0.0128061
BMF	-1.75109	0.000121484	-1.80967	5.19912e-05	-1.8884	2.03446e-05	2.36764	1.14961e-17	4.00597	2.76362e-41	2.57359	2.76362e-41
HOXA3	-3.03576	2.30726e-23	-1.81296	1.30419e-11	-2.31211	6.80978e-18	2.56799	7.03607e-25	2.11418	1.9647e-26	2.03448	1.9647e-26
UST	-2.75887	8.15305e-05	0.662743	0.168218	-3.13197	1.10373e-05	3.49384	2.20492e-10	0.921849	0.000504156	2.72105	0.000504156
TNFRSF14	-1.51085	0.00358654	-3.39514	9.36166e-07	-3.38675	9.63224e-08	1.14863	0.00411653	2.17525	0.000724153	3.37124	0.000724153
PLCE1	-1.56057	7.35214e-14	-1.5521	2.59108e-13	-1.80388	3.41274e-18	1.78059	3.49277e-34	2.1956	5.33449e-47	2.08045	5.33449e-47
GPNMB	-2.07931	6.50424e-26	-2.945	1.13641e-38	-2.58203	1.206e-37	1.71312	2.70284e-34	2.05024	1.16538e-29	2.28149	1.16538e-29
ABCA1	-2.06607	6.29886e-11	-2.96469	1.59346e-14	-2.30166	2.74915e-13	3.15248	3.34675e-45	4.39504	1.07184e-43	3.53219	1.07184e-43
SCN8A	-4.02519	0.041357	-3.70342	0.0350383	-5.20451	0.00487069	3.8858	0.00894249	3.84458	0.00641456	3.73824	0.00641456
PSG5	-1.53687	0.000133228	-0.929416	0.0141762	-1.92593	1.13781e-06	2.29683	1.91304e-23	1.56919	3.94638e-13	3.69376	3.94638e-13
TGFA	-2.50412	0.000436082	1.4777	0.000830924	-1.36525	0.0208351	5.02235	3.23001e-22	1.64986	6.54051e-17	3.92051	6.54051e-17
AKAP6	-2.62079	0.000910825	-2.36583	0.00145557	-2.54346	0.000610317	3.4798	1.9388e-10	3.41139	1.84443e-10	3.88342	1.84443e-10
CD163L1	-6.37656	1.28772e-05	-1.23891	0.0981009	-5.63229	0.000134447	7.3106	7.91516e-09	2.75632	5.37624e-11	6.60616	5.37624e-11
B4GALNT2	-2.94343	0.000768308	-2.40379	0.00226013	-2.80491	0.000567961	5.49215	3.5942e-21	3.78005	4.89973e-12	5.74195	4.89973e-12
DHRS2	-2.71561	3.39092e-05	-0.400156	0.443563	-2.35128	5.50709e-05	5.0269	3.58212e-24	1.41615	9.92359e-07	4.84045	9.92359e-07
SPOCK1	-1.27013	0.0385328	-1.96368	0.00163645	-1.4492	0.0130144	4.83461	1.25405e-51	6.08289	1.16627e-43	4.78391	1.16627e-43
SLC22A15	-2.79746	8.10997e-07	-3.60224	1.6614e-07	-1.95508	6.84901e-05	4.34923	2.26338e-26	5.45842	3.53712e-21	3.61699	3.53712e-21
FAM129A	-4.29963	1.53433e-107	-4.01653	1.90414e-92	-4.01384	5.65249e-112	4.18465	8.76866e-148	4.32724	3.76657e-156	4.3173	3.76657e-156
CXorf57	-2.59114	8.50291e-05	-3.64493	8.47031e-06	-1.30554	0.0241531	3.52226	1.23601e-14	5.15013	6.79524e-14	1.88539	6.79524e-14
NEUROG2	-3.09075	0.0237589	-2.4108	0.0374911	-1.41535	0.20049	3.30979	0.00110466	3.33058	9.99564e-05	1.91484	9.99564e-05
DENND2C	-2.95993	0.00175758	-1.34683	0.070419	-1.6882	0.0310148	3.02109	1.76846e-05	2.52626	1.20426e-07	2.03194	1.20426e-07
RASEF	-1.7125	4.04375e-14	-1.27922	7.57399e-09	-1.81424	3.5875e-16	2.46692	7.25045e-49	1.96778	3.17971e-33	2.3499	3.17971e-33
GPR162	-2.80413	0.0114408	-2.92718	0.00694531	-1.94992	0.0455271	2.44824	0.00367957	2.7749	0.0015797	1.83888	0.0015797
SEMA6D	-3.01349	1.87249e-09	-4.12565	5.11637e-12	-2.70707	1.69164e-08	2.43094	1.17876e-12	3.49364	2.31768e-13	2.7483	2.31768e-13
SAMD9L	-2.70523	1.26019e-09	0.0784766	0.856518	-2.01491	4.68445e-07	2.27377	1.08009e-09	1.30899	5.39901e-08	2.12357	5.39901e-08
MVB12B	-1.79813	3.94846e-06	1.17144	1.59673e-05	-1.02741	0.00306486	2.16379	2.23214e-12	1.10662	1.29265e-11	1.53738	1.29265e-11
PROS1	-2.1511	6.36873e-14	-4.56283	1.17665e-19	-2.4763	1.10763e-17	1.94121	4.48138e-17	4.11283	2.58717e-18	2.03799	2.58717e-18
ACSM3	-1.05128	0.0220629	-2.76202	1.2681e-07	-1.51063	0.000553573	1.8505	5.7841e-14	3.45529	5.19084e-17	3.06799	5.19084e-17
PCLO	-1.04222	0.000473832	-2.20742	1.54168e-11	-0.833518	0.00432511	1.76669	8.4256e-17	3.29644	1.95851e-33	2.03105	1.95851e-33
SYCE2	-1.13558	0.0348624	-0.672602	0.172666	-1.2066	0.0181101	1.68354	6.93418e-07	1.06757	0.00107899	1.79021	0.00107899
NEURL1B	-2.0833	1.75316e-28	-1.6455	9.93525e-19	-0.613638	0.000818189	1.59652	1.11593e-24	1.62979	1.92106e-27	1.21792	1.92106e-27
HMGN5	-2.53388	0.00350206	-1.14705	0.109756	-1.59318	0.0352544	1.4866	0.0401802	1.48504	0.00381864	1.04974	0.00381864
VWDE	-1.01159	1.7468e-07	-0.939387	8.39372e-07	-1.21297	1.55852e-10	1.09537	1.14561e-12	1.07723	5.35312e-12	1.51572	5.35312e-12
MYPN	-1.36771	8.13752e-16	0.117575	0.524096	-1.42245	1.62206e-17	1.75337	2.08653e-46	0.295304	0.00703362	1.57248	0.00703362
TMEM173	-2.36039	1.65411e-10	-2.29987	8.0979e-10	-1.80238	1.50143e-07	1.93037	2.62848e-11	0.932554	0.00352031	1.62876	0.00352031
CD177	-2.18634	3.54529e-08	-0.398845	0.258386	-1.88737	2.81473e-07	2.64174	9.46421e-17	0.864319	0.000294362	1.67109	0.000294362
PCED1B	-2.56072	2.20054e-06	0.27243	0.527952	-2.84749	1.54345e-07	1.49679	0.00227567	-1.70791	1.37003e-08	2.34504	1.37003e-08
CCDC169	-1.52977	0.0130448	-1.62525	0.00588228	-0.480597	0.439993	1.59618	0.000331864	1.28322	0.00831978	0.457037	0.00831978
PGM5	-1.14908	0.0497939	-0.147721	0.615428	-0.583804	0.0374991	3.32651	4.66574e-118	2.98431	4.11492e-102	3.63528	4.11492e-102
AOX1	-2.55454	4.13757e-14	-1.614	1.40935e-07	-1.83677	1.37739e-09	3.57644	3.14979e-46	2.59933	7.30214e-34	2.62514	7.30214e-34
SATB1	-2.94232	9.60162e-10	0.000606543	1	-3.23515	3.15908e-11	3.74135	3.12457e-22	1.83323	6.65949e-22	3.28323	6.65949e-22
TIAM2	-1.46183	0.0150494	-0.756805	0.16425	-1.42539	0.0122752	2.25102	2.70967e-08	1.60102	1.1191e-05	2.50223	1.1191e-05
PLSCR4	-1.86032	3.33574e-07	-2.55314	4.37042e-10	-1.85102	1.4947e-07	1.80219	5.32197e-12	2.24429	1.81433e-11	2.02835	1.81433e-11
HERC6	-1.75394	0.0362645	-2.01677	0.0137729	-0.984918	0.200133	4.4908	1.19709e-19	4.61994	1.8709e-15	3.7026	1.8709e-15
TPTE2P6	-4.2058	0.00422309	-1.29616	0.164196	-3.80595	0.00243542	3.71021	0.00205236	1.84019	0.00106523	4.22529	0.00106523
DPF3	-4.02377	0.022878	-2.23434	0.0929961	-3.3461	0.036208	3.45996	0.0156543	3.07923	0.00170584	2.79216	0.00170584
LOC100130238	-2.90889	0.000220435	-1.39735	0.0220603	-1.75989	0.00536958	3.41501	3.9038e-08	1.77797	4.86754e-05	2.25443	4.86754e-05
FRMD4B	-6.30174	2.31592e-05	-0.8436	0.293412	-6.51927	9.65706e-06	3.03238	0.0442665	1.55682	0.00317371	3.93571	0.00317371
LEPREL2	-1.80206	2.89711e-06	-1.53527	3.4764e-05	-1.58966	1.68192e-05	2.27542	5.65954e-17	1.52285	4.1645e-08	1.94816	4.1645e-08
SYPL2	-1.4377	0.00017961	-0.472871	0.198721	-1.07507	0.00368103	2.18251	1.16512e-16	2.00711	1.28926e-18	1.41365	1.28926e-18
GPIHBP1	-2.7349	0.0110486	-4.6689	0.00122591	-2.50479	0.0110106	1.97164	0.0354906	3.87511	0.00468808	2.05936	0.00468808
JMY	-1.20802	6.49898e-12	-1.99256	8.00907e-28	-1.56908	1.8679e-19	1.58798	7.55142e-31	2.89995	7.91036e-84	2.31036	7.91036e-84
DHRS3	-1.33529	2.59441e-17	-1.1192	1.12144e-12	-1.36853	2.61237e-18	1.32145	1.53762e-25	1.06352	5.44469e-17	1.00069	5.44469e-17
OBSL1	-2.92574	2.27448e-34	-0.280997	0.224265	-2.67855	8.00461e-32	2.07593	3.02294e-26	0.496336	0.00105982	2.45039	0.00105982
FBXO36	-1.28185	0.0174074	-1.62457	0.00175701	-1.14642	0.026204	1.22528	0.000834467	0.936792	0.0250118	1.48282	0.0250118
TMEM198	-1.96685	0.000968289	-1.65748	0.00294057	-1.38855	0.0123869	1.53888	0.000826559	1.24181	0.00577318	0.857499	0.00577318
NPTXR	-0.8296	0.000143612	-0.559369	0.00773711	-0.897359	2.17263e-05	2.67484	4.78506e-97	2.4015	5.8788e-77	2.97992	5.8788e-77
BSN	-1.18246	0.000108738	-0.219693	0.480275	-0.513473	0.0965522	2.2464	1.31431e-28	1.16912	7.88844e-11	1.52804	7.88844e-11
PADI3	2.57108	0.028031	0.315637	0.83862	2.09551	0.0787229	2.17725	5.70527e-08	2.41898	0.00332811	2.66883	0.00332811
PRSS16	0.587434	0.682059	-0.00973458	0.996091	0.383093	0.781518	1.6127	0.000535591	3.47569	1.8205e-10	2.20228	1.8205e-10
FUT8	-0.00959813	0.976943	0.13756	0.526996	0.154247	0.518218	1.38685	2.77153e-29	1.61165	5.34987e-38	1.2323	5.34987e-38
ELK3	-0.385575	0.0693074	-1.09462	7.10527e-09	-0.271895	0.201135	1.35609	2.15168e-17	1.78922	3.64652e-25	1.50667	3.64652e-25
GABRE	0.226057	0.062613	0.296349	0.00494365	0.197962	0.0960425	1.24408	1.26368e-50	1.5554	6.63171e-77	1.31551	6.63171e-77
MAPK8IP2	-0.124621	0.92263	-1.40576	0.127397	-0.0461804	0.96645	1.60723	0.000553556	1.37198	0.0492701	0.919147	0.0492701
TMOD2	0.147309	0.660044	-2.02587	1.50806e-11	0.0225256	0.949408	0.957905	1.21808e-10	3.38292	1.00124e-42	2.43777	1.00124e-42
PRKG1	0.241378	0.585222	-1.71309	7.86614e-06	-0.49789	0.187384	2.89287	1.20415e-32	2.04299	3.95178e-13	4.97751	3.95178e-13
IGF2	0.132504	0.901976	-0.33498	0.797796	1.31614	0.206583	2.46336	4.75952e-05	2.01712	0.00860847	1.64564	0.00860847
POU2F1	-0.325472	0.147706	-1.2536	3.07084e-12	-0.729205	0.000144975	0.638643	0.000110022	1.62082	1.52923e-24	1.10646	1.52923e-24
EXT1	0.44902	0.000576448	0.378866	0.00214859	0.341373	0.010653	0.916466	1.4308e-25	1.11079	2.60468e-36	1.0747	2.60468e-36
ADAM12	0.592215	0.000308606	1.10475	6.83739e-14	0.217185	0.254817	0.320132	0.00336795	-0.361332	0.000348245	-0.111986	0.000348245
SPTLC2	-0.285804	0.217512	-1.01078	2.898e-08	-0.777267	4.91698e-05	0.371688	0.0323052	1.21141	3.37071e-14	1.00929	3.37071e-14
SH2D3C	1.37595	0.0946261	-2.27821	0.0881035	0.790558	0.375919	0.750289	0.0746368	3.07078	0.00687588	1.538	0.00687588
NR1D1	0.214463	0.259614	-1.06035	5.63382e-12	0.275119	0.109084	1.27249	1.68e-25	2.14892	1.69563e-59	1.27356	1.69563e-59
CDK5R2	0.0307198	0.981638	1.19307	0.0917581	0.0405872	0.971121	1.9478	0.000122797	1.2604	0.0021986	2.19566	0.0021986
FOSL1	0.755658	1.29743e-07	0.916263	2.33931e-11	0.604666	3.44181e-05	0.949231	3.26009e-12	0.570457	2.88833e-05	1.09101	2.88833e-05
PTGER2	0.959937	0.725432	-2.1875	0.345004	1.14001	0.631642	2.32775	0.00373914	4.20602	0.00170957	1.29667	0.00170957
ERBB3	0.382567	0.172342	-0.471149	0.075021	0.216062	0.45933	0.782611	2.31521e-07	1.74418	4.81957e-22	1.44261	4.81957e-22
PLSCR1	0.216124	0.332915	-0.0478318	0.827884	0.234119	0.24886	1.11082	8.68942e-19	1.28196	1.25303e-21	1.15229	1.25303e-21
CREB1	0.744101	0.000122209	-0.47895	0.0144485	0.405582	0.0529841	0.889522	8.92383e-10	2.12259	1.10611e-45	1.32778	1.10611e-45
BTN3A3	-1.20048	0.0788715	-2.76058	0.000455131	-1.69388	0.00942622	2.94265	8.28133e-16	4.53419	6.73116e-13	3.83329	6.73116e-13
SH3BGRL2	0.318549	0.50499	-0.613714	0.141325	0.79723	0.0269751	1.51653	3.26749e-13	2.46973	3.01109e-19	1.44248	3.01109e-19
HSPA6	1.60896	0.267767	1.43083	0.263526	3.07668	0.00694332	3.22307	1.35954e-09	3.03677	6.22974e-07	1.22828	6.22974e-07
PEX1	0.408248	0.0132462	0.739129	2.10106e-07	0.423952	0.0070697	0.0438417	0.764537	1.01129	4.29127e-10	0.51425	4.29127e-10
PAX9	0.338541	0.287062	0.503189	0.0506153	0.432913	0.121846	1.01192	1.01734e-08	0.617509	0.000648276	1.16731	0.000648276
ITGA2	-0.0239361	0.948613	-1.02679	2.2498e-06	-0.423074	0.0852495	1.0403	1.10982e-08	1.81586	2.46034e-22	1.54184	2.46034e-22
GPR63	0.369566	0.75091	-1.08759	0.263771	0.555194	0.563869	1.11572	0.00881879	2.61397	2.57744e-05	1.89231	2.57744e-05
TXNIP	-0.730262	2.34221e-06	-1.7219	5.38715e-30	-1.52737	4.54993e-25	3.0079	2.02561e-180	4.03642	2.41984e-272	4.41314	2.41984e-272
BTN2A2	-0.690959	0.343208	-0.135219	0.839307	-0.730479	0.271644	1.99519	3.7458e-08	1.65168	5.37698e-07	2.35377	5.37698e-07
DUSP4	2.55503	1.96047e-70	2.24647	5.78264e-53	1.94119	5.97564e-40	0.787764	1.37765e-15	1.00608	6.38853e-24	1.06034	6.38853e-24
PCDHGA11	0.0571474	0.971431	1.14165	0.216504	0.10719	0.939614	1.90638	0.0116876	1.47851	0.0198384	1.60328	0.0198384
PDGFRL	1.06681	0.274856	2.02856	0.00522787	2.07945	0.00618225	2.33575	6.01303e-08	1.02429	0.00642578	1.11743	0.00642578
IER3	0.972352	9.40222e-10	0.677957	1.83424e-05	0.912675	1.06227e-08	1.0796	2.15411e-20	1.30286	2.28331e-28	1.1253	2.28331e-28
DLG4	0.189023	0.496661	-1.15124	3.0076e-07	0.11993	0.658496	0.873562	3.60272e-12	1.97569	7.2851e-33	1.26512	7.2851e-33
TRPC3	0.55123	0.69646	-1.97512	0.134433	0.049156	0.973167	1.23216	0.0127956	3.34001	0.000360203	1.96478	0.000360203
OSMR	0.50478	0.00102688	0.408034	0.004803	0.202487	0.245611	1.49389	9.88723e-40	1.20876	4.71985e-26	1.34949	4.71985e-26
SHANK2	0.382078	0.849428	-0.409605	0.803688	-1.27787	0.484892	0.883772	0.284906	2.58587	0.00342422	2.08257	0.00342422
KCNH1	0.361521	0.715858	-0.661438	0.444604	0.739367	0.338009	2.47086	4.81039e-11	1.68045	0.00305125	2.00379	0.00305125
ULBP2	-0.838869	0.083517	-0.338664	0.453692	0.0531814	0.925447	2.25614	6.04854e-15	1.43624	2.12073e-07	1.24957	2.12073e-07
MAOA	-0.47883	0.808842	-1.12577	0.472671	-0.209223	0.905712	2.52884	0.00101104	2.42124	0.014845	2.1105	0.014845
HOXD9	-0.841416	0.47535	0.905064	0.260067	-0.39321	0.722727	1.54244	0.020012	1.24841	0.00526859	1.01084	0.00526859
TLR5	-0.963436	0.73191	-3.93572	0.0737824	-2.59689	0.295482	0.586475	0.630442	3.9432	0.00564135	2.60497	0.00564135
ETV1	0.0471865	0.886079	-0.728094	0.000298797	-0.497568	0.0202536	1.35586	4.28778e-22	1.98395	9.11308e-38	2.07824	9.11308e-38
POT1	0.289603	0.0778442	-0.0750968	0.659696	-0.0630177	0.751938	0.70156	8.7423e-10	1.06516	1.24519e-19	1.26946	1.24519e-19
B3GNT3	-0.95021	3.74655e-08	-0.836429	7.7497e-07	-0.634104	0.000282879	1.49733	2.55637e-39	1.23424	9.53046e-26	1.10836	9.53046e-26
ETV5	1.47898	3.2078e-09	1.95063	2.49838e-16	0.912791	0.000702919	2.80329	6.38723e-122	1.70423	1.98663e-47	3.29834	1.98663e-47
PCDHB2	-1.32977	0.317248	0.832482	0.37814	-0.128864	0.924899	3.19029	4.73938e-06	2.09565	4.84966e-07	1.15879	4.84966e-07
PLEK2	-1.07043	9.15462e-09	0.518382	0.00182499	-0.35701	0.0664277	2.1222	6.70455e-58	0.448385	5.76788e-05	1.46273	5.76788e-05
CXCR4	0.0631748	0.808469	0.658058	2.1242e-05	0.431883	0.0112007	1.67301	1.73805e-68	0.960465	6.98901e-25	1.23221	6.98901e-25
PSMB9	-0.170152	0.877535	-0.368976	0.643309	0.48348	0.543495	4.96678	6.49695e-50	4.47167	4.87973e-29	4.50072	4.87973e-29
GRAP	-0.496889	0.734462	-1.71796	0.153929	0.585905	0.621299	1.4695	0.0304311	2.93297	0.000876197	0.936602	0.000876197
CLDN1	0.504499	0.0298406	1.6087	1.61668e-17	0.158029	0.562973	1.17413	4.20112e-18	0.890505	4.19945e-13	1.70201	4.19945e-13
PCDH1	-0.363998	0.640708	-0.608289	0.324089	-1.11369	0.0824063	5.93995	4.22863e-113	5.95025	3.82886e-79	6.9616	3.82886e-79
GPRC5B	1.45644	1.43307e-05	3.64368	2.09125e-37	2.03538	3.8618e-11	2.32824	3.74409e-41	-0.436243	0.00157479	1.40516	0.00157479
PIBF1	0.147608	0.59844	-0.316084	0.138924	-0.175937	0.485126	0.358233	0.0710063	0.938668	3.94952e-07	1.02598	3.94952e-07
CD44	-0.199747	0.0490139	0.42669	5.08156e-07	-0.0705166	0.540664	2.01078	3.00301e-139	1.39116	3.24741e-67	2.02841	3.24741e-67
F2RL1	1.32915	7.18614e-05	0.251508	0.523143	0.920558	0.00868031	0.455451	0.0135485	1.57917	5.72692e-15	1.45574	5.72692e-15
NOX5	1.86647	0.447146	3.67428	0.0288049	3.33401	0.0744441	4.08372	1.45617e-05	2.39709	2.83564e-05	2.97109	2.83564e-05
TNFRSF11B	1.56568	0.0493388	-0.0225538	0.984897	1.36338	0.0842859	1.55672	1.34121e-05	2.78813	4.35547e-07	0.524691	4.35547e-07
HELZ	-0.354444	0.0744632	-1.09012	3.31086e-11	-0.68959	8.26326e-05	0.482078	0.002109	1.51236	6.81246e-25	1.00926	6.81246e-25
CA11	1.36727	7.50224e-06	-1.16856	0.00429519	1.45539	9.3278e-07	0.773303	6.49756e-06	3.73824	9.16855e-34	1.2551	9.16855e-34
ALOXE3	-0.244999	0.75038	-2.34414	0.0011698	0.169185	0.802283	3.16387	3.10541e-31	4.85905	2.82906e-17	2.67921	2.82906e-17
SCN4A	1.43395	0.0221745	-1.96666	0.0420219	0.38781	0.627384	-0.894611	0.0278932	2.74283	0.000828083	1.20115	0.000828083
CD68	-1.00341	7.56807e-08	0.67091	7.91191e-05	-0.475723	0.0145487	2.80175	1.3623e-100	0.768515	1.31253e-10	2.20599	1.31253e-10
ANGPTL3	-0.164093	0.914823	-2.09936	0.0949806	-0.802982	0.496915	-0.196257	0.836284	2.60876	0.0138533	1.51301	0.0138533
PELI1	-0.329057	0.317674	-0.896042	0.00107615	-0.50846	0.0774025	1.34073	8.99325e-15	1.96432	7.56768e-23	1.66998	7.56768e-23
NGFR	0.0910263	0.968076	-2.99856	0.0956174	0.771871	0.649085	2.02615	0.0142576	4.28899	0.00136316	0.610514	0.00136316
HOXA2	-1.57794	0.145762	-2.39821	0.0283458	-0.658133	0.526322	1.97229	6.80407e-06	1.40329	0.00020593	1.76171	0.00020593
CDH13	-1.11403	4.73017e-15	-1.30392	6.36327e-20	-1.18908	3.44147e-17	0.920165	2.94215e-18	1.0309	1.73234e-21	1.14668	1.73234e-21
SELPLG	0.110934	0.925064	0.880911	0.201967	0.0430825	0.966446	1.86916	3.94618e-05	1.41205	0.000358891	1.24585	0.000358891
EPOR	0.401298	0.172342	-0.471149	0.075021	0.216062	0.45933	0.782611	2.31521e-07	1.74418	4.81957e-22	1.44261	4.81957e-22
DLX3	0.407303	0.200565	-0.683109	7.72294e-05	-0.0372642	0.887105	0.0922148	0.631365	1.4987	7.46718e-14	0.943375	7.46718e-14
ULBP1	1.48604	2.29991e-05	-0.423605	0.359393	0.697289	0.0829499	0.799444	2.26424e-05	2.37114	5.25162e-16	2.13023	5.25162e-16
GBP2	-1.09331	0.32115	-5.105	0.000416004	-1.791	0.0805949	4.43455	3.64532e-21	8.94807	2.31644e-13	5.56002	2.31644e-13
ACTN3	1.48299	0.309408	-1.83106	0.312902	0.332299	0.853237	0.51325	0.492272	2.79721	0.0438677	2.0263	0.0438677
HNF4G	-0.0350656	0.960802	-0.938106	0.0429888	-0.180833	0.749945	1.22257	4.41934e-06	2.05793	1.09234e-10	1.66797	1.09234e-10
PCSK1	0.0475191	0.913317	-1.08365	0.000159247	-0.509828	0.0797848	0.924822	3.83604e-08	1.59567	5.61596e-13	1.44964	5.61596e-13
GFI1	0.0353998	0.962567	0.659208	0.134791	0.195967	0.738792	1.7317	2.00222e-09	1.41928	5.7531e-08	1.52798	5.7531e-08
NOV	0.462246	0.19855	0.826934	0.0039359	0.621706	0.0488752	2.25405	9.10047e-40	1.56478	5.08502e-20	1.26391	5.08502e-20
AHR	0.855559	7.68789e-21	0.245357	0.0129435	0.497669	2.27159e-07	0.915317	1.96684e-53	1.51367	2.05961e-129	1.29364	2.05961e-129
SLC7A8	-0.740308	0.0672783	-0.555586	0.132958	-0.198153	0.65816	2.74432	1.31801e-34	2.82747	5.63479e-35	2.86477	5.63479e-35
PRKCG	0.548718	0.642862	-1.61631	0.155523	-1.54473	0.179856	-0.489986	0.444461	1.94342	0.0288476	2.27746	0.0288476
C1QTNF2	-0.671178	0.521676	-1.90304	0.0492881	-0.408763	0.676992	1.29494	0.0235449	2.86842	0.000157017	1.07043	0.000157017
TLR3	0.188008	0.921746	-3.79235	0.0209204	-0.882379	0.571232	2.65056	9.10277e-06	6.02338	2.5149e-06	3.781	2.5149e-06
PLCG2	1.91428	8.54166e-05	1.28121	0.0108244	1.74078	0.000356414	1.5087	1.67733e-10	1.9135	1.85953e-11	1.40073	1.85953e-11
FGF13	-5.37182	0.000302835	-0.919003	0.203924	-3.37132	0.000384591	2.70458	0.0646276	2.6517	1.91536e-09	1.64952	1.91536e-09
SSTR5	-0.0499182	0.904269	-1.0527	7.38731e-05	-0.094144	0.78349	1.14016	4.97314e-12	1.92308	1.59306e-21	1.3298	1.59306e-21
CDH12	-0.990946	0.000104446	-3.41024	3.20533e-22	-1.24955	4.45137e-07	0.736145	0.000103916	2.05808	1.47939e-10	1.15548	1.47939e-10
SLC1A1	0.0804036	0.894319	1.8952	7.90351e-10	-0.119879	0.81392	3.08984	2.74509e-59	1.85144	3.17656e-40	3.65124	3.17656e-40
CTSF	0.56808	0.00550128	0.153161	0.486636	0.490078	0.0165324	0.948385	7.87217e-14	1.66839	1.58982e-36	1.43999	1.58982e-36
MXI1	0.286023	0.0926113	-0.312971	0.0460181	-0.0169589	0.94025	1.37551	2.14838e-56	1.99861	1.89419e-90	1.82985	1.89419e-90
RGS17	1.06841	0.166925	0.596721	0.426793	1.01848	0.165654	1.1334	0.00330823	1.33156	0.00194481	1.70104	0.00194481
SLC6A12	2.16447	2.30478e-05	-0.373468	0.629452	2.86278	1.90959e-09	1.81391	1.43857e-15	2.75173	1.09821e-08	0.0886216	1.09821e-08
SPTBN4	-0.239227	0.606814	1.07296	0.0136276	0.744177	0.133293	2.34559	3.80964e-21	1.17745	2.92671e-07	2.20294	2.92671e-07
GJA3	-0.385654	0.822467	0.195925	0.879491	-1.27409	0.373643	4.1749	6.70852e-14	3.97524	8.57962e-16	5.81025	8.57962e-16
PCDHB16	-0.382558	0.77829	0.432714	0.647408	0.0228142	0.986023	1.3833	0.0230431	2.9553	1.2258e-10	1.42762	1.2258e-10
CD22	-0.889652	0.0135373	-0.411542	0.231734	-0.802356	0.0214318	1.93365	8.44152e-21	1.02631	4.92529e-07	1.95025	4.92529e-07
ACVR2B	0.100205	0.669455	-0.597139	0.000231635	-0.187314	0.338092	1.06156	9.26596e-08	1.05019	3.77428e-05	0.699245	3.77428e-05
MMD	-0.139869	0.855224	-0.287065	0.60174	0.819676	0.097727	2.77412	2.66911e-26	3.09576	6.50167e-27	2.17623	6.50167e-27
APBA2	-0.440022	0.711953	-2.3939	0.0392943	-0.551924	0.594285	0.204972	0.640718	1.23404	0.0140528	0.90106	0.0140528
ERG	-0.105843	0.925048	-1.1906	0.12634	1.10506	0.0792192	3.62056	2.26104e-26	4.6015	4.16528e-19	2.61785	4.16528e-19
TLR4	1.08656	1.69699e-05	-0.49218	0.0931389	0.682357	0.0112626	0.629874	2.60629e-05	2.00029	1.36942e-25	1.19729	1.36942e-25
DDIT3	0.0352124	0.932359	-0.602826	2.62821e-05	-0.163417	0.36681	0.223031	0.090755	1.09245	1.98729e-20	0.642486	1.98729e-20
EN2	0.2753	0.666	0.592667	0.194052	0.5722	0.247416	1.14403	0.000151779	1.03538	0.000355279	0.683025	0.000355279
PLA2G4C	0.910438	0.0575333	0.0457381	0.93929	0.835935	0.0730056	0.843987	0.00118007	1.7499	2.16116e-08	1.42612	2.16116e-08
PCDHGB3	1.10154	0.504045	-0.640905	0.705745	-1.67525	0.395339	-0.686673	0.470405	2.60844	0.0158075	1.58955	0.0158075
ALOX5	2.54296	0.000146761	1.17526	0.116183	2.29	0.000670345	2.07109	6.24991e-16	3.06663	2.10051e-15	2.52956	2.10051e-15
GNG4	-0.228523	0.514113	-0.634519	0.017328	-0.336408	0.265328	1.31255	4.08421e-18	1.43253	3.15998e-17	1.77764	3.15998e-17
REPS2	0.135942	0.519637	-0.361448	0.0238237	-0.296474	0.0886701	0.954575	7.06458e-26	1.44177	1.2641e-47	1.81091	1.2641e-47
NR5A2	0.0257017	0.964054	-1.04151	0.00709144	-0.442253	0.281292	1.97632	1.14428e-23	3.17613	8.48789e-32	2.29513	8.48789e-32
IL12A	-2.34476	0.0615763	-0.20748	0.843428	-1.12737	0.299159	3.78049	6.51868e-06	1.51618	0.00350693	2.85782	0.00350693
GNAZ	0.524866	0.0647224	-0.0447892	0.893119	1.27231	4.2829e-08	1.46486	2.25755e-26	2.85734	2.25103e-69	1.04606	2.25103e-69
SMURF2	-0.396278	0.0251243	-0.399352	0.0132259	-0.308154	0.0805864	1.03177	1.76352e-20	1.26844	3.93166e-29	0.981436	3.93166e-29
CHRM1	-1.29183	0.129575	-0.221529	0.777068	-0.456216	0.584303	2.44774	2.0622e-06	2.04679	6.06813e-07	1.6963	6.06813e-07
MYB	-0.188009	0.82094	0.54597	0.304477	0.256586	0.698149	2.48349	2.14797e-14	2.03624	8.071e-13	2.12099	8.071e-13
SLC5A3	0.377311	0.00650727	-0.521572	3.9731e-05	0.634008	5.78976e-07	1.03128	5.02753e-20	1.07275	1.56747e-20	0.884956	1.56747e-20
C4BPA	1.17601	0.105559	-0.286107	0.743216	-0.363801	0.703006	0.328652	0.501471	1.36085	0.0175278	1.46975	0.0175278
JAG1	0.99629	2.37305e-07	0.866129	5.55911e-06	1.02203	6.80788e-08	1.04171	1.69169e-18	0.558494	1.30122e-05	1.01479	1.30122e-05
OR1F1	0.727014	0.318975	-0.845006	0.261134	0.729336	0.27969	1.04778	0.00756856	2.12711	7.99286e-05	1.13164	7.99286e-05
RASD2	-0.755349	0.248147	-0.282833	0.632981	-0.777964	0.197374	1.5818	1.48805e-06	1.3899	5.74844e-06	2.34114	5.74844e-06
KCND1	0.858843	0.00333064	-0.785818	0.020317	0.431619	0.183189	0.85515	1.12098e-06	2.23323	5.28676e-19	1.5115	5.28676e-19
CASP1	-1.46235	0.265977	-0.837449	0.453957	-2.28787	0.0759856	2.54985	0.00054583	1.91702	0.00299697	2.43909	0.00299697
PRPH	0.830291	0.199583	-1.39731	0.0620542	0.163339	0.838222	0.0767413	0.882726	2.37254	0.000100498	1.14706	0.000100498
CGB8	-0.179552	0.907249	1.59866	0.0479787	-2.10425	0.120494	0.271365	0.0602033	1.09119	1.57221e-15	0.800608	1.57221e-15
CAMK2A	0.534722	0.515433	-0.117792	0.886582	0.928094	0.159316	1.60679	5.92534e-06	2.16846	6.56527e-07	1.70852	6.56527e-07
CXCL16	0.154757	0.585985	-0.0137442	0.959096	-0.380899	0.101457	1.49382	9.12813e-31	2.15303	1.61949e-55	2.26442	1.61949e-55
KCNJ10	-1.33818	0.0777811	-2.30762	0.00332297	-1.75044	0.0158282	0.531784	0.39834	1.56653	0.0255333	1.46299	0.0255333
TAS2R4	0.351584	0.812029	-0.49046	0.682278	-0.773757	0.553769	0.639662	0.326655	1.79153	0.0107799	2.41561	0.0107799
MMP9	-0.121308	0.93663	-2.25454	0.0678873	-2.38249	0.0577712	-0.222019	0.781668	2.55416	0.0107611	2.22754	0.0107611
PRKAA2	0.816127	4.84088e-06	-0.500176	0.00658675	0.405195	0.0384537	0.698442	2.93181e-06	1.95439	7.13231e-38	1.16237	7.13231e-38
CPA4	-0.822865	0.000881227	0.0549423	0.840894	0.0324373	0.923165	2.54933	2.91436e-65	1.48925	2.03936e-27	2.14767	2.03936e-27
SCIN	-0.0296798	0.937264	-2.74375	3.93946e-18	-0.260801	0.33095	0.196496	0.241069	3.90606	9.32855e-48	1.4644	9.32855e-48
C4A	-0.346872	0.503472	0.879301	0.0122721	-0.322953	0.494407	1.55748	7.7905e-09	1.00418	1.55562e-05	0.445641	1.55562e-05
RAET1L	-0.0983533	0.965272	0.706177	0.630015	0.122293	0.951272	2.69995	0.000731715	1.97136	0.00375433	2.8378	0.00375433
CEACAM1	-0.0398801	0.964054	-1.04151	0.00709144	-0.442253	0.281292	1.97632	1.14428e-23	3.17613	8.48789e-32	2.29513	8.48789e-32
SPINT2	-0.582482	0.392276	0.210851	0.714095	0.213928	0.745429	2.03823	1.48233e-09	1.16328	0.00010493	1.30614	0.00010493
RFX3	-0.262617	0.516968	-1.35676	2.74768e-07	-0.403369	0.163022	0.295048	0.118374	1.34143	5.88496e-15	0.74917	5.88496e-15
MYO6	-0.266227	0.215375	-1.03551	8.47393e-09	-0.572477	0.0017481	0.547552	2.58547e-05	1.57732	1.23795e-29	1.3416	1.23795e-29
SNX10	-0.459268	0.121138	-0.778913	0.00271185	-0.488389	0.0785005	1.94017	1.92448e-29	1.97003	3.27399e-25	2.17589	3.27399e-25
SORCS1	-1.40484	0.326923	-1.37957	0.266413	-1.37584	0.29092	5.00803	6.84964e-13	5.75095	3.62699e-14	4.24853	3.62699e-14
TLL2	-0.107594	0.950994	-2.39428	0.112606	-0.0760226	0.960707	1.40579	0.0396504	3.92646	0.000723608	1.518	0.000723608
BCAS4	-0.120289	0.879953	-0.0179897	0.978061	0.216574	0.730526	1.38936	4.94989e-06	1.08877	0.00050659	1.201	0.00050659
C3	-0.166858	0.47535	0.905064	0.260067	-0.39321	0.722727	1.54244	0.020012	1.24841	0.00526859	1.01084	0.00526859
CD47	-0.314969	0.0927006	-0.221651	0.19418	-0.340424	0.0536139	1.45473	2.55899e-34	1.43653	1.54886e-32	1.58887	1.54886e-32
OASL	-2.58484	0.0950185	-1.76249	0.166521	-1.99232	0.138361	6.03005	2.07251e-11	3.34107	2.19112e-05	4.46309	2.19112e-05
KCNS3	0.903776	0.4252	0.484943	0.645172	0.883636	0.397782	0.862266	0.121766	2.66132	2.2784e-06	1.86573	2.2784e-06
TRIM34	1.86234	0.028847	-4.10537	0.0053436	1.85429	0.0248447	1.02701	0.00199464	6.26283	4.88699e-07	1.80876	4.88699e-07
KRT15	-1.54302	0.081564	-1.11342	0.155103	-0.696742	0.411169	2.56379	3.38369e-06	1.90974	0.000282305	2.2138	0.000282305
WNT11	2.51179	0.00735195	0.162928	0.902264	1.74013	0.0805949	4.43455	3.64532e-21	8.94807	2.31644e-13	5.56002	2.31644e-13
CHRNA7	2.79752	0.029834	1.03145	0.469088	1.71014	0.221933	-0.128305	0.861886	1.60228	0.0418674	1.42539	0.0418674
DGAT2	1.94616	2.76069e-14	2.66653	1.52365e-27	2.48591	3.1698e-24	1.93227	2.91371e-50	1.32427	2.42112e-27	1.67478	2.42112e-27
GPR19	-0.925389	0.4158	-1.57008	0.118844	-0.948708	0.360412	1.51525	0.0147489	2.13791	0.00315535	1.16462	0.00315535
PCDHB11	-0.0794834	0.932174	1.01146	0.0444508	-0.120403	0.876285	1.06579	0.0043963	1.36085	1.82549e-06	0.700475	1.82549e-06
RNF24	0.589303	0.000129735	1.21315	1.78284e-18	0.42145	0.00807889	1.13213	3.46901e-33	0.242312	0.0117576	1.01827	0.0117576
WASF3	-1.84723	0.221475	0.670278	0.516413	-0.0894225	0.951222	3.72214	0.000105096	3.24745	7.70237e-12	0.849395	7.70237e-12
UGCG	-0.811491	4.37189e-05	-0.137674	0.512626	-0.626055	0.0012378	1.82675	9.21697e-34	1.09381	2.32342e-14	1.8244	2.32342e-14
LSAMP	0.151092	0.861172	-0.251404	0.698092	-0.269418	0.711263	0.344849	0.412892	1.44714	0.000156552	1.29471	0.000156552
KHDRBS3	3.0266	0.0471771	4.03102	0.00172143	3.4406	0.0156647	2.35626	3.4923e-06	2.2571	3.50395e-08	1.76033	3.50395e-08
ATP1A3	-0.63297	0.430922	-0.256553	0.713137	-0.416022	0.580767	0.924903	0.0522419	1.09784	0.00985784	1.26463	0.00985784
DUSP9	-0.430988	0.032475	-0.373582	0.0418242	0.0844676	0.729135	2.13899	8.56364e-65	1.47914	4.19366e-30	1.20843	4.19366e-30
BTN3A1	-0.780762	0.00491189	0.484998	0.0397062	-0.116671	0.719352	2.99123	2.86987e-73	1.8095	1.00124e-42	2.43777	1.00124e-42
TNNT1	-0.675182	0.732844	-2.91843	0.101787	0.00546727	0.997897	3.5047	1.78816e-07	5.98527	1.58589e-06	3.6321	1.58589e-06
BIRC3	0.452446	0.0373616	-0.520205	0.0113956	0.26169	0.255693	0.895577	4.4663e-09	1.48787	1.28103e-19	1.50243	1.28103e-19
ALDH1A3	-0.929088	5.77606e-06	-0.207715	0.337663	-0.74654	0.000276594	1.05286	1.33946e-11	0.489152	0.00134833	1.11808	0.00134833
SP110	0.320372	0.488419	-1.89061	4.66999e-05	0.423015	0.290354	1.67996	1.77075e-16	3.29637	2.5874e-18	1.56187	2.5874e-18
CECR2	0.0980879	0.938027	-0.356228	0.703154	0.500448	0.584541	1.58966	0.00104414	1.9251	0.000559913	1.08507	0.000559913
EBI3	-0.0229782	0.968076	-2.99856	0.0956174	0.771871	0.649085	2.02615	0.0142576	4.28899	0.00136316	0.610514	0.00136316
HPS3	0.327496	0.0961582	-0.728263	1.42521e-05	0.0589796	0.806224	0.398912	0.00541159	1.2955	1.39981e-20	1.02233	1.39981e-20
PRIM1	0.176649	0.387507	-0.0565318	0.770277	0.0164573	0.945472	0.770102	2.16077e-11	1.20448	4.38501e-24	1.06727	4.38501e-24
MVP	-0.151079	0.596076	0.0737773	0.756701	-0.235427	0.335053	1.3718	8.54936e-20	0.828862	4.276e-08	1.0254	4.276e-08
CA9	1.2068	0.0542019	0.284687	0.686302	1.17005	0.0530278	3.52849	1.3634e-50	3.81798	2.66971e-29	3.14204	2.66971e-29
BCAN	0.401497	0.17905	0.0729933	0.810297	-0.213757	0.0400179	-0.0275997	0.817447	-0.463774	1.09996e-07	-0.14894	1.09996e-07
ADAMTS2	-0.56182	0.863553	2.76011	0.0893305	2.12862	0.263846	5.97617	3.63011e-06	2.3781	2.15367e-05	4.66931	2.15367e-05
DAPK2	0.489789	0.177394	0.0545654	0.89082	0.225885	0.563565	1.17177	1.32302e-10	1.4182	7.10303e-12	1.4974	7.10303e-12
DUSP5	-0.0408187	0.875616	-1.38307	6.68998e-19	-0.186577	0.324251	1.00778	1.23919e-22	1.94606	1.83285e-64	1.13401	1.83285e-64
SULT4A1	-0.966736	0.00067254	-0.0956113	0.756148	-0.751977	0.00681452	1.45512	2.55448e-12	0.581874	0.0028711	1.16679	0.0028711
SLC4A3	-1.75671	0.117906	-0.18937	0.847495	-1.40901	0.165843	1.62368	0.0365458	1.62423	0.00129586	2.63619	0.00129586
C5	1.15284	7.89289e-06	-1.05483	0.00113365	0.979568	0.00017287	0.543648	0.00039009	3.07404	1.20796e-37	1.75487	1.20796e-37
AMY2B	0.0133522	0.981917	-0.936694	0.0122105	-0.692981	0.0709517	0.204087	0.487953	1.48594	2.54532e-07	1.29867	2.54532e-07
BOC	1.30892	0.335331	0.582591	0.658634	0.296751	0.856455	1.35579	0.0239001	3.16221	2.44868e-06	1.01424	2.44868e-06
SLIT2	-2.32799	0.0276531	2.3804	2.74806e-06	-1.35612	0.103593	3.87708	1.65137e-06	-0.570785	0.0478595	2.079	0.0478595
CA12	0.507275	3.05464e-05	-0.7454	3.42654e-09	0.384626	0.00198046	1.6971	1.30498e-158	2.50762	4.07422e-203	1.29856	4.07422e-203
CHN1	0.2789	0.427896	0.151467	0.627057	0.306928	0.335321	1.35472	3.95189e-15	1.53528	1.67691e-17	1.08948	1.67691e-17
PRKAA1	0.208896	0.359265	-0.489792	0.00483941	0.056399	0.823574	0.725596	2.97863e-06	1.52831	2.00018e-24	1.06995	2.00018e-24
HLA-DOB	-1.3454	0.0759662	-2.30394	0.00345818	-1.8314	0.0120364	0.369092	0.57334	1.63035	0.0187693	1.88712	0.0187693
GLI3	-0.372724	0.130429	-1.43927	2.11896e-10	-0.180848	0.482718	2.39738	1.5766e-90	4.05861	1.8001e-143	2.57274	1.8001e-143
ZNF239	0.542659	0.0178492	0.955277	1.2971e-06	0.532743	0.0162824	1.11409	9.18712e-17	0.72779	2.89257e-08	1.06461	2.89257e-08
PSMB8	-1.03901	5.51605e-07	-0.917593	5.58175e-06	-0.463405	0.0341858	2.25341	7.76225e-58	1.84371	8.25144e-37	1.43726	8.25144e-37
IL4R	0.186227	0.505502	1.31026	1.84368e-12	0.463652	0.0336205	2.26899	2.13649e-55	0.574775	5.30795e-05	1.4768	5.30795e-05
SLC38A3	-1.52533	0.0963432	-0.00633756	0.996095	-1.85054	0.0344248	0.00852919	0.993223	1.61458	0.000241684	1.64502	0.000241684
PTPRH	-0.461111	0.1948	-2.52265	8.3405e-12	-1.12712	0.000259743	1.10462	2.38229e-09	2.81916	6.54507e-21	1.96819	6.54507e-21
IL24	0.777021	0.688715	0.332512	0.845247	0.607787	0.737723	1.79977	0.021961	1.85958	0.043146	1.74804	0.043146
CAPN5	1.51341	2.11166e-05	1.2687	0.000303275	1.24674	0.000589251	1.3929	8.24447e-14	0.991096	2.00972e-06	2.15642	2.00972e-06
EHF	-3.83463	0.0553542	-0.0664953	0.969984	-2.20774	0.257089	4.2064	0.00391591	2.81027	0.000594841	2.52145	0.000594841
ANGPTL4	0.464228	0.332492	0.302092	0.484831	0.787511	0.0477254	2.81742	9.01269e-49	1.90828	3.64998e-18	1.48835	3.64998e-18
NMI	-0.237292	0.639441	0.0751556	0.859852	0.124175	0.793121	1.80226	2.03053e-13	1.33955	3.49923e-08	1.03963	3.49923e-08
B4GALT6	-0.158267	0.820312	-1.1475	0.023383	0.126619	0.835279	1.05138	0.000445853	2.32317	2.49532e-10	1.21639	2.49532e-10
GCNT3	1.56633	6.32776e-14	0.572971	0.0172248	1.5154	3.18041e-13	1.16105	6.33861e-20	1.61593	3.61966e-24	1.10265	3.61966e-24
CASP4	-0.118499	0.588776	0.492773	0.000877114	-0.299167	0.0846873	1.63777	1.15206e-58	1.07546	2.96474e-27	1.62234	2.96474e-27
COL6A2	1.29123	0.186722	2.00325	0.00974189	1.70006	0.047457	4.02769	8.66552e-31	2.42981	2.13317e-14	4.18677	2.13317e-14
ZNF217	0.501627	0.000320798	-0.425808	0.00146047	0.0715626	0.697994	0.0838374	0.904954	1.74223	0.00532917	1.08841	0.00532917
CYP3A5	-0.166007	0.689181	0.303707	0.856103	-1.10839	0.576359	1.01682	0.446599	1.92012	0.0275814	1.96583	0.0275814
F3	0.127418	0.647698	1.15482	1.7847e-11	0.0647716	0.811226	1.27576	5.53193e-24	-0.297252	0.0136675	1.19078	0.0136675
TTPA	-1.38416	0.59414	0.214003	0.91457	0.120648	0.959242	3.96501	0.00108455	2.96286	0.000533838	2.4845	0.000533838
SSBP2	-1.3242	0.000125455	-0.895062	0.00604846	-0.949363	0.00414101	1.83542	2.35664e-15	1.65796	7.60092e-14	1.84517	7.60092e-14
CP	0.13297	0.928187	-0.306225	0.777692	0.329979	0.779052	0.945659	0.0731185	2.50894	2.88194e-06	1.44289	2.88194e-06
AKAP2	0.240719	0.214664	-0.11945	0.501088	-0.0895665	0.674968	1.57373	5.3258e-39	1.48204	3.31516e-34	1.73479	3.31516e-34
KRT12	-0.313001	0.537295	-4.35707	4.10201e-11	-1.50867	0.000146818	-0.316536	0.310389	3.79675	4.26465e-10	1.55995	4.26465e-10
EYA4	-0.963002	1.60746e-06	0.763889	8.80071e-06	-0.657238	0.000869062	2.34722	3.94527e-66	0.434574	0.000131485	1.541	0.000131485
RUNX2	1.21861	0.010381	0.299904	0.58135	-0.13066	0.851252	0.198422	0.506655	1.7312	3.14571e-09	1.5929	3.14571e-09
WISP1	4.70264	0.0063963	2.57319	0.159004	4.6689	0.0057345	1.22087	0.0102395	3.46345	1.98861e-05	1.18408	1.98861e-05
OSBPL6	1.31708	0.000228888	-1.11757	0.018048	1.0971	0.00244776	1.63578	2.09038e-22	3.95029	5.10965e-31	1.94232	5.10965e-31
CYP1A1	-0.483545	0.408994	0.0579015	0.915152	-0.243342	0.66847	3.01936	1.81343e-27	2.59268	2.33648e-23	1.9156	2.33648e-23
GRB7	-0.870538	3.07664e-09	-1.81647	9.44691e-32	-0.803355	3.38712e-08	1.19549	8.49875e-32	2.08385	3.12738e-67	1.38077	3.12738e-67
RYR2	-0.547952	0.010683	-0.677626	0.000743171	-0.890482	9.00082e-06	1.95981	3.82172e-56	2.30846	2.04801e-65	1.07096	2.04801e-65
PRKG2	-1.74062	0.303196	-1.07573	0.438881	-0.76977	0.608622	3.14701	0.00173382	2.48006	0.00404683	1.53978	0.00404683
UCA1	-1.51513	0.030953	3.60563	4.98262e-21	-0.469586	0.466501	9.42051	8.95689e-96	4.18458	4.11816e-206	7.87412	4.11816e-206
ELOVL6	-0.585931	0.624111	1.1047	0.128533	1.63318	0.0215115	6.2734	6.31116e-32	4.72033	1.19535e-44	4.12989	1.19535e-44
TSPAN5	-1.21249	0.325992	-0.610078	0.55946	0.3807	0.734983	5.49901	3.23519e-21	4.81984	5.81627e-19	4.24149	5.81627e-19
MFSD2A	0.0159164	0.99434	1.92296	0.0740018	2.19249	0.0506616	5.21156	3.31981e-11	2.20668	5.45865e-06	2.48259	5.45865e-06
CRLF2	0.206264	0.888861	1.45624	0.0743829	1.30835	0.145362	5.17853	2.09409e-26	3.48879	9.42377e-22	4.21731	9.42377e-22
ZMIZ1-AS1	-1.39855	0.505181	-0.781691	0.643613	-0.203058	0.920811	4.68242	4.4812e-07	4.48419	1.29904e-08	2.67086	1.29904e-08
TMEM86A	-3.40006	0.0523263	-3.88159	0.0181997	-3.53652	0.0336564	4.63585	6.42144e-05	5.33418	2.70811e-05	4.0883	2.70811e-05
IFIH1	0.131718	0.952735	-2.98997	0.0921729	0.788541	0.631532	4.63565	5.43734e-13	7.78387	2.42569e-10	4.26285	2.42569e-10
CREB3L3	1.85486	0.181297	-1.54855	0.402065	1.60796	0.234845	4.59975	2.44414e-26	6.15016	7.00372e-07	4.74098	7.00372e-07
PIK3AP1	0.104223	0.952094	1.39153	0.145846	1.70746	0.0823027	4.59478	5.96772e-15	3.2539	1.58594e-14	3.68408	1.58594e-14
GBP3	-1.88006	0.0236515	-0.659605	0.353421	-1.46397	0.0518599	4.36583	2.00514e-16	2.35959	6.7043e-09	3.75226	6.7043e-09
TMEM255B	-0.625772	0.686071	-0.0428558	0.974839	0.93178	0.420719	4.1023	9.18894e-13	2.64621	4.12966e-07	3.07609	4.12966e-07
FAM184A	-2.46495	0.14078	-2.57537	0.0955964	-1.20551	0.412885	4.01524	2.28117e-05	4.05261	0.000252117	3.78764	0.000252117
SLC16A14	-0.644243	0.356657	-0.948284	0.116527	-0.648722	0.309355	3.96673	6.01189e-38	3.9621	3.83784e-26	4.26539	3.83784e-26
CLMN	-1.03083	0.0797923	-2.02057	0.000711978	-1.18062	0.0325686	3.66917	2.73405e-37	5.05407	9.73703e-33	4.26125	9.73703e-33
METTL7B	-0.100543	0.925048	-1.1906	0.12634	1.10506	0.0792192	3.62056	2.26104e-26	4.6015	4.16528e-19	2.61785	4.16528e-19
SPRY4	1.05941	0.158616	1.4374	0.0202853	1.08407	0.122327	3.60847	4.44301e-40	2.46402	3.88415e-19	3.18927	3.88415e-19
ITGAD	1.68308	0.436191	2.15361	0.201265	1.91829	0.316304	3.54872	2.03706e-06	2.13275	0.002214	2.96397	0.002214
LRRC8C	0.414063	0.640944	0.823958	0.198153	0.892275	0.194434	3.52636	1.27326e-30	3.63877	9.50896e-35	3.09504	9.50896e-35
ST3GAL6	-0.435889	0.772206	-0.197238	0.868768	-0.17415	0.899369	3.52161	1.47308e-11	2.88238	9.00718e-08	3.41243	9.00718e-08
GRAMD1C	-0.974643	0.263058	-2.64423	0.00620788	-1.07674	0.177233	3.52023	1.04846e-17	5.17284	1.156e-11	4.04005	1.156e-11
CDCP1	-1.28565	8.71934e-18	-0.441624	0.00291919	-0.510772	0.000809976	3.51266	8.28524e-299	2.68759	8.08748e-212	2.74399	8.08748e-212
PLA1A	-1.85583	0.218079	-3.31631	0.0379334	0.129687	0.931332	3.43808	7.17558e-05	3.65291	0.005632	2.19986	0.005632
MTRNR2L8	1.81169	0.0751719	1.94298	0.0277451	2.62862	0.00475916	3.36826	0.00223749	4.20798	5.25232e-05	3.10585	5.25232e-05
C14orf132	0.583426	0.691021	-0.755962	0.573197	0.907613	0.454074	3.32622	3.57893e-14	4.99367	5.54563e-11	3.36769	5.54563e-11
CFB	-0.554572	0.324576	0.512382	0.239999	-0.303292	0.581458	3.26992	2.14067e-38	2.97432	8.62713e-46	2.84798	8.62713e-46
OAF	-0.197011	0.514759	0.616277	0.00338784	0.874803	3.61885e-05	3.24766	2.38461e-105	2.26572	1.20711e-55	2.03904	1.20711e-55
EVA1A	-2.96807	7.351e-05	-1.09896	0.0554813	-1.16518	0.0510894	3.2268	6.05761e-08	1.15472	0.00435338	1.46429	0.00435338
UNC13A	0.124784	0.79168	0.441688	0.159565	-0.167938	0.683754	3.20225	2.58457e-84	2.75355	2.76704e-62	3.40792	2.76704e-62
FBXO16	-1.97769	0.315693	-2.37357	0.18294	-1.79285	0.316874	3.17741	0.00139386	4.48529	6.37859e-05	3.55336	6.37859e-05
HERC5	-0.421111	0.362563	0.424808	0.245341	-0.45807	0.277852	3.13451	1.49129e-53	2.5482	6.54254e-43	3.21855	6.54254e-43
MTRNR2L6	1.25775	0.158021	1.69674	0.0211679	2.39215	0.00162739	3.09683	0.00433616	3.43336	0.000837375	2.51903	0.000837375
TCHH	-2.1567	0.269034	-4.28701	0.0173544	-2.40341	0.186521	3.07493	0.00309237	4.24834	0.00151665	3.3234	0.00151665
PSD3	-0.947628	2.21153e-05	-0.505843	0.0201481	-0.572172	0.0122821	2.96184	4.28556e-101	2.60728	3.23094e-81	2.93922	3.23094e-81
SPRY1	0.736314	0.317758	1.74158	0.00100565	1.77026	0.00122201	2.96079	2.46213e-20	2.09704	3.63082e-15	1.80095	3.63082e-15
NIPAL1	-0.865403	0.465575	-0.0816531	0.938035	-0.241965	0.832909	2.94772	1.18574e-06	2.18302	2.78202e-05	2.64051	2.78202e-05
TEX19	1.23704	0.0365236	1.05415	0.0568369	0.82136	0.187384	2.89287	1.20415e-32	2.04299	3.95178e-13	4.97751	3.95178e-13
IGF2BP2	-0.493196	0.0101846	0.95317	1.32877e-09	-0.447584	0.016816	2.87877	1.46632e-147	1.75441	4.20245e-73	2.92573	4.20245e-73
HOMER2	0.397958	0.724033	1.52338	0.0314763	-0.0519962	0.96453	2.87092	6.08718e-14	2.93813	6.04648e-24	2.97368	6.04648e-24
LGALS9C	-0.0563714	0.950647	0.222687	0.720863	0.149244	0.841967	2.81884	2.67071e-20	1.10258	0.000758497	3.07234	0.000758497
SESN3	-1.57316	0.104285	-1.4444	0.0967109	-2.65389	0.00927099	2.80677	6.71741e-07	4.5237	8.18183e-16	3.53404	8.18183e-16
NPL	-1.49882	0.107061	-2.16644	0.0173629	-1.96008	0.0277595	2.7795	1.79502e-08	4.11615	1.31217e-10	3.66202	1.31217e-10
ELOVL3	-0.224823	0.83228	0.485533	0.495403	-1.27752	0.128483	2.71215	1.1081e-11	1.9033	1.59559e-07	3.24797	1.59559e-07
CAMK2N2	-1.52339	0.00252141	-0.817903	0.0775615	-0.603548	0.23169	2.7052	4.60153e-17	2.02732	3.85718e-12	1.98505	3.85718e-12
MTRNR2L10	-1.3211	0.342998	-1.76865	0.168667	-0.707312	0.577493	2.69385	0.00854122	3.74943	0.000732926	2.1475	0.000732926
PALM2-AKAP2	2.9325	0.0319762	-2.51045	0.174935	2.54456	0.0631016	2.67901	8.20876e-08	5.64414	1.49898e-05	1.12695	1.49898e-05
ENDOD1	0.324354	0.572975	1.22328	0.00129902	1.28084	0.00108129	2.63056	5.31423e-33	2.04636	1.33222e-27	2.33122	1.33222e-27
TP53I11	-0.565414	0.294284	-0.638438	0.169461	-0.108681	0.85327	2.619	1.38956e-24	3.16069	1.64354e-29	1.94423	1.64354e-29
HLA-F-AS1	-1.09394	0.361942	-3.17813	0.0206286	-1.3736	0.207876	2.60748	9.61026e-06	3.90191	0.000539498	3.16658	0.000539498
MTRNR2L1	1.00582	0.18046	1.47206	0.0165165	1.96894	0.0022238	2.60577	0.00298207	2.75918	0.00094639	1.71997	0.00094639
PPP2R2C	2.9987	1.48588e-15	4.27679	5.28094e-33	3.40311	1.56651e-20	2.58721	3.9643e-73	1.16842	2.7942e-22	1.7566	2.7942e-22
LGALS9B	0.599859	0.577555	-0.159941	0.876635	1.02657	0.241329	2.58677	1.68395e-12	1.81548	0.000253353	2.36057	0.000253353
MALL	0.239392	0.574589	0.839663	0.00392876	0.629963	0.0510173	2.58461	3.41233e-56	1.6453	6.75409e-26	2.24751	6.75409e-26
LINC01085	-0.53821	0.769853	-1.18315	0.424598	-0.517825	0.74763	2.57035	0.000362872	3.71332	5.31419e-05	2.38241	5.31419e-05
HCAR2	-0.158115	0.936742	-2.5588	0.132629	0.116505	0.945997	2.55113	0.000194258	5.06292	7.28074e-05	1.24839	7.28074e-05
NKX3-1	-1.07508	4.40641e-05	-0.0289518	0.923368	-0.954691	0.000159616	2.48229	2.41982e-47	1.19245	5.2249e-16	2.02924	5.2249e-16
EPHB3	0.20585	0.901976	-0.33498	0.797796	1.31614	0.206583	2.46336	4.75952e-05	2.01712	0.00860847	1.64564	0.00860847
FAM222A-AS1	1.55038	0.417829	1.63391	0.299481	1.12201	0.555921	2.44209	0.000290086	2.27741	0.0010217	3.53206	0.0010217
DRGX	2.45762	0.178321	2.6936	0.0802587	1.70475	0.373155	2.4195	5.19095e-05	1.94498	0.00148051	3.08137	0.00148051
CCL26	-1.33107	0.0966564	-1.26525	0.0802587	1.70475	0.373155	2.4195	5.19095e-05	1.94498	0.00148051	3.08137	0.00148051
KLF14	1.50529	0.367821	1.99819	0.129003	1.09877	0.510273	2.37242	0.000189458	2.80931	1.03243e-06	2.0952	1.03243e-06
HOMER1	-1.10134	5.34572e-06	-0.393579	0.100473	-0.57066	0.0210112	2.36911	9.50939e-57	1.72127	3.62007e-35	1.86048	3.62007e-35
TUBB2B	-0.587687	0.589526	0.447696	0.582929	-0.00370866	0.99765	2.35806	1.35275e-06	1.73968	1.23622e-05	1.77336	1.23622e-05
ROBO3	-0.642695	0.427937	-0.874823	0.201095	0.0112409	0.990237	2.35193	6.45514e-11	3.0222	1.48892e-13	2.64007	1.48892e-13
PPFIA4	1.15078	0.00811061	-0.200671	0.718158	0.783428	0.0867766	2.27238	1.76843e-31	3.05548	2.55005e-23	2.67536	2.55005e-23
KALRN	-0.909283	0.12229	-0.597978	0.258736	-0.259935	0.676334	2.26023	1.68651e-12	2.01725	9.99624e-11	1.84814	9.99624e-11
SMAD9	-0.401528	0.689181	0.303707	0.856103	-1.10839	0.576359	1.01682	0.446599	1.92012	0.0275814	1.96583	0.0275814
MOXD1	-0.272007	0.906534	-3.34713	0.0611121	-0.220894	0.911676	2.17214	0.00537893	5.21986	5.45429e-05	2.46474	5.45429e-05
ZNF365	0.689902	0.225883	1.47221	0.000653994	0.994223	0.0417802	2.15677	2.74981e-17	1.5217	1.20659e-11	2.39023	1.20659e-11
MTUS1	-0.0329795	0.913798	-0.857107	6.75279e-07	-0.278845	0.173554	2.14773	4.218e-60	3.04047	7.68365e-111	2.22442	7.68365e-111
SHC2	0.622669	0.733359	0.23465	0.881378	-0.577439	0.751025	2.14567	0.000213146	2.80015	3.28513e-05	3.8648	3.28513e-05
CDK14	-0.822299	0.00987596	-0.996941	0.000960309	-0.594305	0.0579737	2.13892	8.62696e-31	3.50618	2.37723e-67	1.78008	2.37723e-67
TSPAN33	0.697143	0.173036	1.47177	0.000206702	1.14097	0.00840566	2.12881	3.58155e-19	1.36458	3.45197e-10	1.71965	3.45197e-10
DNAAF3	-0.704102	0.300307	-2.07551	0.00177637	-1.40228	0.0219583	2.11996	9.74777e-12	3.72028	4.78967e-14	3.42757	4.78967e-14
PRTG	0.407847	0.245303	0.73141	0.00861913	0.489653	0.120042	2.11214	3.39227e-36	1.79713	1.22933e-26	2.20847	1.22933e-26
BTBD8	-0.43247	0.818307	-1.79618	0.260065	0.228225	0.887602	2.1083	0.00420416	3.49001	0.00239504	2.24376	0.00239504
USP27X	1.67404	0.345093	0.108332	0.958132	-0.30428	0.89641	2.09335	0.000418848	4.07348	9.78405e-06	4.30053	9.78405e-06
USP51	0.00915598	0.996366	-0.700505	0.611593	0.00252432	0.999308	2.07781	0.000310508	3.53495	8.39008e-07	2.11316	8.39008e-07
TLE6	3.89187	0.0259522	3.84163	0.0150716	3.92254	0.0206679	2.07742	6.94214e-05	2.17633	8.20626e-05	2.76476	8.20626e-05
SLC6A15	0.0436678	0.886853	0.153106	0.453957	-2.28787	0.0759856	2.54985	0.00054583	1.91702	0.00299697	2.43909	0.00299697
DEPTOR	0.563499	0.327903	-0.930454	0.100857	-0.248455	0.699743	2.00614	1.54208e-18	3.28761	1.00192e-18	3.17974	1.00192e-18
PRRX2	1.24589	0.00209125	1.29583	0.000584174	0.700128	0.115008	2.00012	2.73794e-22	2.0568	7.18763e-22	2.53681	7.18763e-22
SBK1	0.0735892	0.946269	-0.13466	0.870307	1.14674	0.0793502	1.96231	1.66599e-07	2.86966	4.82296e-12	1.63273	4.82296e-12
SYNE3	0.136506	0.81054	-0.824365	0.0463057	0.741992	0.0487106	1.95382	6.18501e-21	2.98572	2.38447e-27	1.63098	2.38447e-27
C19orf66	0.726305	0.173243	-0.442937	0.438158	0.64034	0.211546	1.94849	5.24308e-17	3.30681	9.10208e-23	2.57635	9.10208e-23
CLEC2B	0.919241	0.10017	0.646949	0.219609	0.602625	0.299418	1.91767	1.45071e-14	2.06545	1.65635e-13	2.23863	1.65635e-13
SDR16C5	0.575387	0.428787	0.483867	0.438529	0.664508	0.305013	1.90443	5.4924e-11	1.969	3.51801e-10	2.13507	3.51801e-10
SHOX2	-0.733612	0.619287	-1.19733	0.327843	-0.637965	0.632014	1.89619	0.00428928	2.65938	0.00039859	2.4881	0.00039859
C3orf80	-0.478633	0.705852	-0.801873	0.43113	0.669132	0.489321	1.88175	0.00112921	2.2602	0.000510064	1.18419	0.000510064
TRIML2	0.850277	0.347947	0.59557	0.467349	0.275653	0.788585	1.88064	2.56817e-07	2.82462	2.29544e-12	2.80343	2.29544e-12
DDX60	-0.543624	0.522278	-1.49799	0.0373092	-0.619281	0.415145	1.8739	2.55505e-07	2.06593	2.70248e-05	2.34524	2.70248e-05
AK4	-0.116978	0.487035	0.384399	0.001244	0.200561	0.146983	1.82896	1.44639e-105	1.49651	7.69003e-74	1.56388	7.69003e-74
RPL13AP20	-0.469657	0.509153	0.129004	0.832914	-0.559334	0.376505	1.8184	1.02476e-08	1.23968	2.85783e-05	1.81405	2.85783e-05
NAT16	-0.120077	0.928155	-1.18825	0.211553	-0.355471	0.738807	1.81342	4.07791e-05	2.28154	0.000297321	2.84948	0.000297321
ALX1	-0.051031	0.955686	0.365435	0.538199	0.185992	0.798797	1.80299	1.50438e-07	1.56859	1.56529e-06	1.22476	1.56529e-06
SCAMP5	0.121695	0.862874	-0.065744	0.906651	0.699151	0.132854	1.79891	3.98966e-11	1.93532	4.49855e-11	1.55452	4.49855e-11
HRH1	0.239821	0.391982	-0.237939	0.333593	0.287144	0.250555	1.78765	1.89926e-47	1.97852	1.57709e-43	1.38173	1.57709e-43
TMOD1	-0.139997	0.738479	-0.302703	0.321551	-0.107269	0.781679	1.77349	1.45501e-27	2.38017	1.00771e-43	1.62206	1.00771e-43
HEBP2	0.130467	0.887179	-0.671157	0.297755	-0.188612	0.809974	1.7722	1.58886e-09	1.96638	1.10602e-07	1.72517	1.10602e-07
MARVELD2	-0.169902	0.726328	0.24602	0.489833	-0.0943217	0.837439	1.77144	1.19951e-18	1.38429	1.67324e-12	1.27345	1.67324e-12
TTLL7	0.657775	0.155947	-0.405882	0.391288	0.531134	0.243462	1.77114	4.36439e-21	3.04004	6.95385e-33	1.97707	6.95385e-33
RIMKLA	-0.43822	0.471211	-0.771694	0.115422	-0.266244	0.650143	1.76444	4.53173e-12	1.87667	7.09982e-11	1.82923	7.09982e-11
ATP6V0E2-AS1	-0.146732	0.828905	-0.844026	0.0848962	0.193995	0.728093	1.76301	1.74993e-11	2.0708	4.64997e-10	1.46447	4.64997e-10
CSDC2	-0.213254	0.638274	-0.524602	0.132893	0.562129	0.0856772	1.75742	1.64787e-16	2.18828	4.12026e-20	2.08493	4.12026e-20
MB21D2	1.24646	3.56636e-06	1.64172	7.30517e-11	1.31843	4.53173e-07	1.74661	4.01247e-37	1.46982	6.72649e-28	1.96824	6.72649e-28
SOBP	0.848291	0.0060144	1.4804	3.05536e-08	0.903991	0.00216212	1.74004	1.8596e-25	1.17987	8.12357e-14	1.32481	8.12357e-14
ZNF670	-0.396924	0.387101	-0.32295	0.412171	-0.24395	0.583693	1.72412	5.5078e-11	1.48403	3.19826e-08	1.60326	3.19826e-08
IFIT2	-0.841483	0.0339914	-1.34081	0.000437038	-1.13043	0.00250397	1.71043	1.10008e-12	1.48339	2.8525e-07	2.01082	2.8525e-07
SMPDL3A	0.05642	0.963133	-1.30858	0.163022	-0.0777868	0.943623	1.70286	6.87396e-05	3.56387	3.4148e-08	1.79589	3.4148e-08
RGPD5	-0.275106	0.324378	-0.629812	0.00355454	-0.779336	0.000542078	1.70194	1.14657e-24	2.44695	1.47352e-48	2.28463	1.47352e-48
REEP1	-0.69639	0.0890299	0.972393	0.00136516	-0.2493	0.558807	1.68434	5.72877e-13	1.90267	4.11559e-32	1.11551	4.11559e-32
ERAP2	-0.521121	0.405269	-2.12362	0.000385195	-1.14869	0.0336405	1.68332	8.95934e-09	3.39399	2.73133e-13	2.33005	2.73133e-13
SULF2	-0.366893	0.315693	-2.37357	0.18294	-1.79285	0.316874	3.17741	0.00139386	4.48529	6.37859e-05	3.55336	6.37859e-05
PIWIL4	-0.302233	0.796042	0.0369599	0.969984	-2.20774	0.257089	4.2064	0.00391591	2.81027	0.000594841	2.52145	0.000594841
TTC39A	-0.0635344	0.931865	0.496035	0.261329	-0.302518	0.587622	1.66718	3.29877e-10	1.68347	3.40036e-12	2.13417	3.40036e-12
SIPA1L2	0.539177	0.017666	-0.526727	0.0207083	0.151144	0.579627	1.66462	2.27016e-47	2.47396	2.04318e-65	1.78646	2.04318e-65
RGPD3	-1.47711	0.260804	-1.89685	0.103573	-0.587348	0.654671	1.65663	0.0156205	2.07296	0.00968519	1.00682	0.00968519
ANKRD24	1.28555	0.236286	0.307867	0.78993	0.543276	0.655126	1.65304	6.7714e-05	2.69134	1.19522e-06	2.96915	1.19522e-06
PARP9	-0.663449	0.000185589	-1.02315	2.68517e-09	-1.01882	1.92551e-09	1.62541	1.42308e-44	2.20178	2.84867e-68	1.77939	2.84867e-68
ATG9B	-0.438101	0.785707	-1.52131	0.222599	-1.496	0.255704	1.62237	0.00924744	2.08055	0.0102247	3.30606	0.0102247
LIMA1	-0.427025	0.000560651	-0.602646	1.503e-07	-0.809436	1.96942e-12	1.62155	2.48028e-81	1.53299	5.19283e-69	1.9044	5.19283e-69
ARHGEF6	0.163798	0.866822	-2.93811	0.00516506	-0.205207	0.811211	1.57255	1.86921e-05	4.57458	3.47133e-07	1.80854	3.47133e-07
MAST4	0.73254	0.106062	1.04839	0.00571366	0.646189	0.140508	1.52261	3.21895e-12	1.6283	1.05687e-14	2.06488	1.05687e-14
SLFN5	-0.699211	0.00862496	-2.52997	6.0387e-17	-1.70511	2.52861e-11	1.50603	7.72228e-25	3.27252	4.98064e-43	3.28681	4.98064e-43
PDGFD	-0.500627	0.53566	-1.13024	0.0968437	-0.230625	0.768771	1.50042	0.000182407	2.26441	3.25921e-06	1.85975	3.25921e-06
KRTAP5-AS1	-1.72199	0.06696	-2.54585	0.0107467	-1.49434	0.0852235	1.48785	0.026039	2.68077	0.00130768	1.48605	0.00130768
CHD5	0.203447	0.703358	-0.898428	0.0293535	-0.362534	0.43202	1.48472	2.22786e-13	3.22842	5.81406e-33	2.11853	5.81406e-33
ISM1	-0.813858	0.372849	-1.40065	0.0823966	-1.19724	0.145039	1.45972	0.00384448	2.10107	0.000353815	1.96936	0.000353815
ACSL5	-0.673523	0.153364	-0.369243	0.390767	-1.04946	0.0150894	1.45558	7.85287e-08	1.962	1.9399e-14	2.45876	1.9399e-14
RNVU1-7	-0.734662	0.00108063	-0.289243	0.198506	-0.506763	0.0301339	1.45465	0.00022469	1.22553	0.00135357	1.27868	0.00135357
DTX3L	-0.284602	0.282339	-0.570773	0.00617146	-0.529966	0.0196879	1.4469	1.09582e-18	1.97504	2.1285e-33	1.55141	2.1285e-33
SLC41A2	-0.257777	0.391982	-0.237939	0.333593	0.287144	0.250555	1.78765	1.89926e-47	1.97852	1.57709e-43	1.38173	1.57709e-43
TC2N	-0.7199	0.339853	-1.27894	0.0532025	-1.87665	0.00764091	1.43047	0.000477116	2.20579	2.63584e-06	1.87258	2.63584e-06
ABRACL	-0.259561	0.702436	-0.304499	0.568647	0.150301	0.808753	1.4292	2.39623e-06	1.80365	5.06282e-09	1.19289	5.06282e-09
LRRC8B	-0.334737	0.33767	-0.862928	0.00192423	-0.188845	0.589504	1.42309	2.37678e-13	2.20707	8.59935e-27	1.39832	8.59935e-27
ZNF395	-0.468151	0.00725625	-1.44983	5.68563e-19	-0.11849	0.566607	1.40269	1.947e-45	2.30694	4.47814e-90	1.22468	4.47814e-90
SSTR5-AS1	-0.982297	0.142112	-2.75415	0.000249891	-0.868838	0.16806	1.39555	0.000249031	3.14455	2.94656e-07	1.80085	2.94656e-07
SATB2	2.5518	1.98673e-10	2.04891	5.89696e-07	2.0198	1.25179e-06	1.37755	1.30917e-14	2.32181	1.51785e-29	2.33095	1.51785e-29
CLDN23	1.27968	0.0634855	0.803383	0.235888	1.51366	0.01707	1.37754	2.41296e-05	1.71637	5.12239e-06	1.18447	5.12239e-06
CA13	-0.50594	0.251711	-1.03347	0.00738459	-0.612649	0.126055	1.36475	5.44868e-09	2.4343	1.56544e-19	1.03293	1.56544e-19
LRIG3	0.00595955	0.984979	-0.15871	0.455241	0.0336049	0.898923	1.35172	1.81953e-27	1.40347	4.11529e-25	1.34765	4.11529e-25
ZNF600	-0.00253326	0.996366	-0.700505	0.611593	0.00252432	0.999308	2.07781	0.000310508	3.53495	8.39008e-07	2.11316	8.39008e-07
DOCK4	0.700123	4.13872e-05	0.445444	0.0100463	0.811412	6.42632e-07	1.32431	7.86812e-38	1.3612	2.81723e-33	1.31805	2.81723e-33
DDX58	-0.0711507	0.899989	-0.992074	0.00742088	-0.578722	0.137162	1.31572	4.79017e-11	1.62534	2.46878e-10	1.81578	2.46878e-10
PAQR8	0.194535	0.678745	-1.52922	0.000141924	0.232422	0.568307	1.30857	1.04861e-11	2.95218	2.47868e-21	1.76072	2.47868e-21
LETM2	-0.0911109	0.92139	-1.84378	0.00856949	-1.20171	0.067157	1.30122	0.000142814	2.78752	3.26585e-07	2.44916	3.26585e-07
KCNH5	0.322197	0.458729	0.37587	0.286886	-0.171972	0.703403	1.28441	1.20491e-11	2.27515	1.09011e-32	1.79658	1.09011e-32
DMRTA1	-0.695833	0.214597	-2.19819	0.000156975	-0.998724	0.0499545	1.27591	0.000193184	2.76715	1.47436e-08	1.54623	1.47436e-08
FAM169A	-0.645295	0.0184307	-1.26747	1.88275e-06	-0.931278	0.000286651	1.26549	1.8365e-13	1.46693	1.26552e-12	1.54309	1.26552e-12
ANO4	1.04903	0.00340722	0.380059	0.333378	1.11375	0.00116568	1.26489	7.46546e-13	2.12527	2.29823e-23	1.43821	2.29823e-23
ZFHX2	0.312643	0.835476	0.5993	0.571612	-0.164951	0.907964	1.26459	0.0440106	1.87795	0.000810538	1.99747	0.000810538
PITPNC1	1.33412	2.25775e-08	0.358904	0.194282	0.939156	0.000168696	1.24993	8.81103e-26	2.11601	1.34844e-44	1.71349	1.34844e-44
ZBTB10	0.0557281	0.822467	0.195925	0.879491	-1.27409	0.373643	4.1749	6.70852e-14	3.97524	8.57962e-16	5.81025	8.57962e-16
TRANK1	-0.29932	0.263332	-1.4215	2.36355e-09	-0.200382	0.446483	1.21072	3.74832e-18	1.81855	7.61914e-23	1.45496	7.61914e-23
MYZAP	0.726538	0.156696	0.485864	0.308574	0.674886	0.168159	1.20717	1.60698e-07	1.30353	2.54458e-07	1.36517	2.54458e-07
RALGPS2	-0.614115	6.33408e-05	-0.808643	3.28518e-08	-0.895317	1.06789e-09	1.19992	7.14245e-25	1.47898	4.55249e-35	1.8229	4.55249e-35
NEDD4	-0.73255	1.77904e-10	-0.811127	1.63607e-12	-0.795769	1.84354e-12	1.18516	3.85038e-38	1.52958	6.02967e-59	1.39869	6.02967e-59
CNTNAP3B	-1.22066	0.0515541	-3.69807	7.60043e-06	-1.245	0.0367603	1.1744	0.00630334	3.02911	5.0419e-05	1.09667	5.0419e-05
ZNF449	1.24712	0.00216537	-0.269788	0.60374	0.917662	0.0295113	1.16907	4.6281e-08	2.6534	5.14189e-18	1.72667	5.14189e-18
ZNF711	0.250005	0.613705	-0.291226	0.481644	-0.262856	0.568307	1.30857	1.04861e-11	2.95218	2.47868e-21	1.76072	2.47868e-21
FAM167B	0.351579	0.528126	-1.51988	0.00157899	0.206317	0.706986	1.16529	1.01e-06	2.02121	9.27152e-09	1.26483	9.27152e-09
LRP12	0.385987	0.14746	0.104004	0.703814	0.227242	0.411169	2.56379	3.38369e-06	1.90974	0.000282305	2.2138	0.000282305
HS6ST3	1.30532	1.88013e-10	-0.464463	0.0496459	0.95379	7.12329e-06	1.14159	7.97538e-23	3.1764	5.79177e-106	1.74372	5.79177e-106
KCNIP4	-0.632353	0.496128	-1.25958	0.107873	-0.99052	0.222363	1.1377	0.0195893	3.47676	1.61083e-07	3.63788	1.61083e-07
FMNL2	0.536405	0.00789581	0.0361097	0.87941	0.31499	0.141859	1.13282	3.58524e-19	1.63381	3.95338e-35	1.51218	3.95338e-35
RBM47	-0.688513	5.80707e-05	-0.25417	0.139369	-0.900231	4.85191e-08	1.11342	2.12158e-21	1.04856	1.46872e-20	1.18939	1.46872e-20
FRMD3	1.69702	6.08272e-19	1.16223	6.60377e-09	1.71755	1.14118e-19	1.09311	3.52694e-22	1.52566	5.06111e-34	1.1517	5.06111e-34
ZNF616	0.410714	0.160889	0.188822	0.507446	0.479154	0.0729293	1.08874	7.58741e-11	1.32692	5.8826e-14	1.07454	5.8826e-14
GXYLT1	-0.0140137	0.966296	-0.482025	0.019326	-0.148878	0.558798	1.07209	2.21071e-13	1.6334	4.03001e-26	1.2479	4.03001e-26
GPR160	-0.158543	0.764255	-0.0484888	0.91136	-0.399648	0.338683	1.06563	4.23838e-07	1.00321	2.10125e-06	1.75356	2.10125e-06
ZNF624	-0.140545	0.851537	-0.762581	0.151876	-0.273416	0.655452	1.06464	0.00103501	1.57911	2.46386e-05	1.57007	2.46386e-05
ANKRD18A	-0.377238	0.354143	-0.857644	0.0128117	-0.274179	0.47969	1.06306	1.75585e-06	1.64815	7.00482e-11	1.13235	7.00482e-11
PARP14	0.399946	0.0450462	-1.00295	9.57672e-09	-0.207461	0.339413	1.06286	8.22373e-14	2.63415	1.79801e-72	1.65251	1.79801e-72
SYTL5	-0.290128	0.625537	-1.79668	0.000552429	-0.493989	0.327035	1.03247	0.00115194	2.04066	3.66828e-06	1.3474	3.66828e-06
LRRC37A6P	-0.367551	0.269143	-0.459708	0.104681	-0.382521	0.211395	1.03062	1.50132e-08	1.2669	2.12036e-11	1.22396	2.12036e-11
HELB	0.752996	0.00288169	0.380617	0.143543	0.544132	0.0366801	1.02519	1.27441e-12	1.4179	6.0054e-19	1.20143	6.0054e-19
ATP6V1E2	1.11926	0.0189711	1.19962	0.00556116	1.18232	0.00927099	2.80677	6.71741e-07	4.5237	8.18183e-16	3.53404	8.18183e-16
LOXL1-AS1	-0.29842	0.517353	-1.28011	0.000779687	-0.275706	0.51221	0.999957	1.93998e-05	2.11322	3.83274e-13	1.33235	3.83274e-13
ATP13A3	-0.804314	1.95693e-07	-0.157083	0.34937	-1.00197	3.14094e-11	1.44186	1.59891e-25	0.97018	1.45778e-12	1.67634	1.45778e-12
P2RX6	-0.524543	0.629728	-2.31385	0.0687136	-1.60225	0.183351	0.359783	0.661836	2.62465	0.00864526	2.19787	0.00864526
COL27A1	0.658371	0.343744	2.30733	8.7191e-07	0.586116	0.37255	1.86115	1.45284e-08	-0.769622	0.0044582	2.11206	0.0044582
SYT17	0.327557	0.354321	1.68151	8.30754e-12	0.027095	0.949433	-1.55506	0.456702	4.40576	0.0410004	-0.336934	0.0410004
VGLL3	-0.839394	3.68732e-05	0.492633	0.0108992	-0.780793	0.000110001	1.95619	1.77457e-33	0.726117	6.0175e-06	1.83384	6.0175e-06
GPRC5A	-0.435028	0.00161362	0.874665	1.06335e-12	-0.295769	0.0393043	1.97642	1.42835e-92	0.508859	2.68349e-07	1.59877	2.68349e-07
AMIGO2	-0.965988	0.0482788	1.36206	0.000177438	-0.871354	0.0613312	2.1089	1.05328e-11	-0.507989	0.0440933	1.56598	0.0440933
HMGA2	0.0324155	0.951964	1.7012	2.09694e-10	0.573319	0.0828842	2.34668	1.43417e-31	0.893028	9.17665e-09	1.58022	9.17665e-09
AFAP1L1	-1.20342	0.000499001	1.41765	4.21829e-08	-0.384467	0.278343	2.49692	4.79293e-26	-0.624281	0.000143022	1.92868	0.000143022
ARMC4	-1.02451	0.0209966	0.660935	0.0636386	-0.723153	0.0897411	2.52211	4.51482e-21	0.528504	0.0104215	2.16778	0.0104215
C1orf74	-1.90205	8.32479e-06	0.61106	0.0567534	-0.980211	0.00913737	2.85177	1.06976e-17	0.572272	0.00669866	1.81793	0.00669866
CREB3L1	0.279418	0.828058	-1.53755	0.192679	-0.24765	0.850409	1.12947	0.0907978	1.64895	0.0719887	0.774696	0.0719887
SPOCD1	-1.54702	0.0130484	0.78168	0.0842001	-0.909967	0.108851	4.08744	3.60393e-23	0.865398	0.00059525	3.21014	0.00059525
NAV2	-0.65039	1.65089e-15	-0.103094	0.255757	-0.616821	4.24917e-14	1.06806	2.57551e-63	0.404197	3.02367e-10	1.08412	3.02367e-10
FAM86B1	-0.297872	0.251628	0.965055	3.35995e-07	0.160926	0.534366	1.08833	1.0438e-13	-0.292003	0.0374801	1.09971	0.0374801
NDNF	-0.0403227	0.962567	0.659208	0.134791	0.195967	0.738792	1.7317	2.00222e-09	1.41928	5.7531e-08	1.52798	5.7531e-08
TRNP1	1.06982	5.27408e-11	1.32679	5.80653e-17	1.41701	1.38708e-19	1.13348	3.43996e-26	0.663753	8.76532e-10	1.17671	8.76532e-10
TBC1D2B	0.194589	0.373185	0.3683	0.0294133	0.345382	0.060751	1.14707	9.94544e-29	0.959602	4.59935e-20	1.09005	4.59935e-20
ZNF343	0.0525674	0.901976	-0.33498	0.797796	1.31614	0.206583	2.46336	4.75952e-05	2.01712	0.00860847	1.64564	0.00860847
ALKBH8	-0.085664	0.830733	0.186947	0.505076	0.0544658	0.879573	1.32802	6.1644e-16	0.992069	1.35411e-09	1.00517	1.35411e-09
MFAP3L	0.203012	0.73513	1.01719	0.0064818	0.0971922	0.866177	1.4295	1.18817e-08	0.465121	0.0490165	1.07187	0.0490165
PLIN2	-0.290106	0.112492	0.294821	0.0557429	-0.25154	0.152369	1.49188	1.61337e-48	0.492624	1.07503e-06	1.35717	1.07503e-06
NAV1	-0.822309	3.0082e-16	-0.300417	0.00354488	-0.288557	0.00906918	1.5425	8.78791e-87	0.726113	2.73368e-20	1.00653	2.73368e-20
SLC22A23	-0.916042	3.47354e-05	-0.049752	0.843026	-1.10354	2.70692e-07	0.664375	6.11661e-05	1.12949	2.90506e-10	0.122565	2.90506e-10
SMAGP	-0.498006	0.0661453	0.36977	0.112143	-0.0566605	0.863793	1.64523	1.21894e-22	0.699639	8.22456e-06	1.05341	8.22456e-06
TSPAN8	2.74725	0.00478278	4.08518	1.13094e-06	2.39556	0.0148941	1.69785	1.44688e-05	0.982321	0.00181461	1.38751	0.00181461
ARHGAP22	-0.747991	0.199573	0.79472	0.0678091	0.397246	0.459681	1.75848	6.6367e-08	0.964634	9.92059e-05	1.00375	9.92059e-05
MYEOV	1.28036	0.000322451	2.84975	3.39465e-20	1.30195	0.000179928	1.83504	1.19969e-17	-0.561785	0.00610191	1.44081	0.00610191
CHST11	0.449163	0.0162433	1.20377	1.89416e-14	0.686694	4.87618e-05	1.83777	7.58365e-66	0.786709	6.07259e-14	1.0716	6.07259e-14
EEPD1	0.106097	0.756355	0.740551	0.000394557	0.577888	0.0102613	1.86041	8.04097e-41	0.927987	3.92995e-12	1.32083	3.92995e-12
CACNA1H	1.61838	7.88271e-15	0.120205	0.663888	2.02484	1.62611e-23	1.10725	2.31384e-17	2.02457	1.79053e-37	0.836791	1.79053e-37
CERS4	0.313938	0.706077	-0.828387	0.226081	0.509445	0.458439	1.13877	0.00113277	2.29489	3.41639e-07	0.88228	3.41639e-07
OSTCP1	-0.516445	0.558338	-1.04795	0.154603	0.0720043	0.936423	1.36034	0.00408397	1.95125	0.000300926	0.694742	0.000300926
STBD1	-0.734336	0.00166331	-0.910048	5.50136e-05	-0.119283	0.667364	1.41756	7.86333e-17	1.54435	3.33361e-17	0.829914	3.33361e-17
KLHL11	-0.406667	0.0318239	-0.627406	0.000211365	-0.346928	0.06264	1.0865	4.53486e-17	1.38382	4.39336e-25	0.881569	4.39336e-25
FBXO28	-0.524426	0.000996845	-0.51519	0.000556909	-0.465074	0.00325377	1.09734	6.73089e-20	1.06435	1.76657e-18	0.957923	1.76657e-18
SRRM3	0.897806	0.00250189	1.11264	3.57845e-05	1.09631	9.74924e-05	1.10416	6.72083e-09	1.09667	4.14844e-09	0.853057	4.14844e-09
CCDC7	-0.718201	0.41945	-0.378578	0.619951	0.731262	0.289751	1.13043	0.0485092	1.0999	0.039331	-0.0717979	0.039331
SLC52A3	-0.509412	0.541869	-2.75127	0.00322999	-0.278601	0.725985	2.00818	1.28383e-06	2.77282	0.000691384	0.912939	0.000691384
IFIT3	-0.68182	0.0887726	-1.23439	0.000747799	-0.616036	0.106641	1.14963	1.66101e-06	1.42276	2.25204e-07	0.728783	2.25204e-07
RAET1K	-0.160173	0.869382	-0.348124	0.618498	0.207565	0.797856	1.17636	0.00377184	1.06567	0.0122439	0.792894	0.0122439
FMNL3	-0.154097	0.530817	0.480589	0.00518468	0.198227	0.351152	1.26512	4.59113e-31	1.05616	6.06555e-24	0.863584	6.06555e-24
CIB2	0.698682	0.0603558	0.676713	0.0442129	1.33865	1.98916e-05	1.3826	2.70873e-11	1.16022	8.5093e-08	0.977077	8.5093e-08
KBTBD11	-0.639702	0.0537308	-0.773494	0.00995504	-0.225751	0.530135	1.4065	1.54537e-11	1.18996	7.4081e-08	0.92032	7.4081e-08
CD33	-3.27779	0.10024	-1.06737	0.477884	-1.01323	0.534526	3.37328	0.0176714	3.83152	3.97675e-06	0.646881	3.97675e-06
ACTL8	0.868085	0.444029	3.22346	1.00824e-05	2.55728	0.00130511	2.76155	4.86899e-09	1.02274	0.00130981	0.463627	0.00130981
MRAP2	-0.897788	0.689181	0.303707	0.856103	-1.10839	0.576359	1.01682	0.446599	1.92012	0.0275814	1.96583	0.0275814
SLCO5A1	-1.99441	0.100754	-1.42845	0.169518	-1.06476	0.326112	1.10614	0.271944	1.72353	0.0336585	1.50994	0.0336585
TLR1	-0.368266	0.822127	-1.74207	0.197931	-1.47403	0.277805	1.14502	0.130988	2.52906	0.0121769	2.02429	0.0121769
AKNAD1	0.671855	0.643115	-0.561652	0.677093	-0.021028	0.990081	1.17232	0.108923	2.64521	0.00208893	2.40417	0.00208893
CASS4	-0.997156	0.670488	-2.59089	0.195124	-1.24713	0.546965	1.98978	0.0531768	2.96085	0.0367551	2.17005	0.0367551
RAD9B	-1.72484	0.0961633	-2.11721	0.0340593	-1.12347	0.23808	1.29936	0.104889	1.72467	0.0453599	1.07063	0.0453599
LINC00173	2.51826	0.00211947	-0.730317	0.556029	0.497228	0.668701	-1.38367	0.00325009	2.95895	0.000415495	2.23356	0.000415495
SLAMF8	-0.856572	0.44575	-3.99451	0.00629528	-1.83109	0.0774018	-0.397901	0.642255	3.1026	0.0235204	1.6363	0.0235204
RAB7B	0.578749	0.771563	-0.93698	0.607777	0.3481	0.853762	-0.395966	0.718346	3.45092	0.00385575	1.78665	0.00385575
PIK3R1	1.47145	0.103027	-1.83864	0.135794	0.29572	0.798797	1.80299	1.50438e-07	1.56859	1.56529e-06	1.22476	1.56529e-06
TMEM61	0.14544	0.942892	-2.42233	0.16416	-0.744212	0.660643	-0.154789	0.886041	3.17098	0.0212387	2.70589	0.0212387
APOBEC4	0.313063	0.870422	-4.02282	0.0170965	-0.894848	0.579643	0.00343329	0.997568	4.84118	0.000270217	2.01653	0.000270217
FOXN4	-0.480107	0.701217	-1.75754	0.108842	-0.475138	0.668216	0.0886357	0.913037	4.35857	3.76789e-08	1.63158	3.76789e-08
AK7	0.482237	0.402484	-3.33361	0.000116302	-0.508752	0.378485	0.159135	0.667136	3.59393	4.87076e-06	2.42555	4.87076e-06
FAM57B	0.407937	0.681909	-0.857896	0.314923	-0.512507	0.583558	0.208999	0.707358	1.50932	0.0109772	1.96975	0.0109772
KIAA1549L	-0.531801	0.686299	-3.05301	0.0283131	-1.69815	0.132156	0.250358	0.758758	3.00044	0.0120052	2.03433	0.0120052
STON1	1.56338	0.0359998	-1.93208	0.0890253	1.34881	0.0693527	0.412328	0.335712	3.421	0.000199832	2.09787	0.000199832
RASSF6	-0.503778	0.730136	-2.5579	0.0747521	-1.45827	0.241619	0.412769	0.628052	2.49751	0.0400295	1.9473	0.0400295
KRTAP5-1	-1.01016	0.334631	-2.54942	0.0159811	-4.94682	0.00134529	0.437479	0.544289	2.48824	0.00433353	4.42743	0.00433353
TTLL6	0.9026	0.206969	-1.57357	0.0469344	-0.00474046	0.99652	0.442377	0.196048	3.55756	2.97573e-10	1.96831	2.97573e-10
KLHL24	0.400255	0.0320939	-1.80174	2.33517e-20	-0.450069	0.0154399	0.543535	3.56235e-05	3.19774	1.26239e-82	1.84245	1.26239e-82
ZDBF2	0.245388	0.31418	-1.03702	3.63981e-07	-0.183924	0.449785	0.552214	0.00015829	2.28749	2.35699e-45	1.53848	2.35699e-45
XKRX	-0.363091	0.833901	-2.9297	0.0718774	-0.577689	0.694489	0.575339	0.516149	3.30369	0.0148295	1.74607	0.0148295
TMEM154	-3.98834	0.0655662	-0.540813	0.7687	-2.33978	0.269753	0.589109	0.79532	3.55896	1.15362e-05	2.35304	1.15362e-05
PKD1L2	1.2491	0.03347	-1.6081	0.0400363	0.431189	0.540401	0.615905	0.0483376	2.41496	8.90415e-05	1.74706	8.90415e-05
MROH7-TTC4	0.275211	0.868623	-3.34033	0.0385214	-1.65719	0.231043	0.617073	0.676698	4.2676	0.0112564	3.39513	0.0112564
NEAT1	-0.309309	0.174981	-1.4684	1.02984e-16	-0.908535	1.19583e-06	0.651295	8.65606e-05	1.90181	5.43997e-34	1.55376	5.43997e-34
HSD17B14	0.92951	0.391982	-0.237939	0.333593	0.287144	0.250555	1.78765	1.89926e-47	1.97852	1.57709e-43	1.38173	1.57709e-43
TUBB4A	1.1428	0.000496407	-2.28731	4.18674e-06	0.664021	0.0624314	0.685542	0.000144696	3.45933	1.73182e-16	1.96155	1.73182e-16
IFITM1	-1.95644	0.00551503	-2.4929	0.000574943	-3.01429	6.92406e-05	0.801108	0.173054	1.9272	0.00154801	2.60052	0.00154801
BIVM-ERCC5	0.0580085	0.955863	-0.938748	0.141844	-0.322185	0.698408	0.817259	0.120332	2.23125	2.10225e-06	1.5169	2.10225e-06
TMEM51-AS1	-1.13438	0.614775	-3.78293	0.0483393	-0.893876	0.663098	0.820808	0.513378	4.11124	0.00370166	1.87632	0.00370166
SMC1B	-0.0823981	0.95223	-1.96584	0.0739562	-0.881507	0.40662	0.836213	0.11849	2.83655	0.00058863	2.87553	0.00058863
CCDC15	-0.121877	0.75092	-0.62418	0.0192921	-0.308798	0.306406	0.930524	8.77948e-08	1.85048	5.97762e-23	1.51085	5.97762e-23
CAPRIN2	0.301968	0.288135	-0.373613	0.139794	-0.0670075	0.839646	0.942196	4.75457e-10	1.66471	1.85997e-22	1.70519	1.85997e-22
KIAA1217	-0.329559	0.114607	-0.945377	2.1909e-07	-1.37316	4.124e-14	0.952415	2.63934e-16	1.65706	4.5247e-36	1.9295	4.5247e-36
SPEF2	-0.238129	0.804418	-0.831225	0.239172	-0.802885	0.287243	0.573686	0.203172	1.18471	0.0125295	1.82649	0.0125295
TIGD4	3.3763	0.0971886	0.658026	0.795126	3.02177	0.131178	0.965384	0.230558	3.55613	0.00866356	2.20088	0.00866356
PLAG1	-0.350427	0.117637	-1.12157	8.30513e-09	-0.766385	8.32838e-05	0.974422	1.47813e-15	1.95076	3.98721e-45	1.62623	3.98721e-45
LURAP1L	0.427293	0.454493	-0.589154	0.262333	0.0441439	0.947216	0.980197	0.000265036	1.93049	2.8239e-08	1.56986	2.8239e-08
ZNF702P	0.323347	0.435954	-0.439592	0.21303	-0.217005	0.602996	0.984626	1.92264e-06	1.67183	3.10219e-13	1.69607	3.10219e-13
ZEB1	0.367856	0.0603688	-0.500891	0.00427396	-0.0386782	0.878739	0.992038	6.69103e-12	1.88647	3.05776e-37	1.5041	3.05776e-37
SLC43A1	0.490451	0.119504	-0.117912	0.715039	0.160651	0.655452	1.06464	0.00103501	1.57911	2.46386e-05	1.57007	2.46386e-05
SRCIN1	0.0393629	0.960795	-0.745833	0.16513	0.01628	0.981793	0.760417	0.0129074	1.45708	4.85385e-05	1.58833	4.85385e-05
GDF15	1.34775	3.26536e-07	0.327195	0.261976	0.463874	0.131961	0.869517	3.15621e-06	1.03407	7.37898e-08	2.05191	7.37898e-08
LYST	0.318429	0.101221	-0.19019	0.304121	-0.0679	0.773845	0.932348	3.97743e-14	1.4663	2.41031e-30	1.84352	2.41031e-30
SMIM18	-0.205021	0.903967	-2.12515	0.115915	-0.799677	0.547972	-0.408945	0.636885	2.43327	0.0192379	1.46984	0.0192379
DPPA2	2.01173	0.128734	-2.79083	0.107107	1.8556	0.147749	-0.360824	0.671151	4.71073	0.000522748	1.06055	0.000522748
KRT20	-0.697781	0.325493	-5.49162	4.43744e-05	-1.54428	0.0143932	-0.203206	0.694901	4.56089	0.000368957	1.19859	0.000368957
CXCL8	2.82291	0.137243	0.756817	0.730556	1.93115	0.33432	-0.166136	0.855743	3.59409	0.00178858	1.3898	0.00178858
MLXIPL	1.28768	4.70713e-23	-1.27495	3.95211e-15	0.625535	9.40534e-06	-0.111	0.373067	2.17891	2.53012e-56	1.17042	2.53012e-56
PRRT2	0.925612	0.00215055	-1.24466	0.000574811	0.481883	0.146223	-0.587391	0.00359453	1.49281	3.19523e-07	1.11442	3.19523e-07
ZBED8	0.190369	0.62918	-1.53908	5.1628e-06	-0.0998416	0.799476	0.0134177	0.960645	1.97324	1.24081e-12	1.06232	1.24081e-12
UQCRHL	0.890223	0.50462	-1.11303	0.43124	0.125764	0.935615	0.0571875	0.948872	2.53233	0.0136251	1.31776	0.0136251
GOLGA8O	-1.22145	7.94504e-05	-2.92438	5.81835e-14	-1.51132	5.63014e-07	0.0829333	0.807811	1.54451	2.45922e-05	1.07332	2.45922e-05
CUZD1	0.122293	0.919094	-1.25879	0.129355	-0.377206	0.697994	0.0838374	0.904954	1.74223	0.00532917	1.08841	0.00532917
DCST2	0.476029	0.373068	-0.669327	0.17759	0.0123238	0.985213	-0.279132	0.37652	1.00038	0.00405423	1.14055	0.00405423
CHRFAM7A	0.633472	0.595684	-0.706332	0.515684	-0.0516626	0.968697	0.14111	0.840531	1.60608	0.0211089	1.18724	0.0211089
GOLGA6L4	-0.0630967	0.949022	-2.46716	0.000338388	-0.975036	0.154842	0.197575	0.680107	2.90471	2.6669e-08	1.32916	2.6669e-08
TMEM221	0.979438	0.241204	-0.468075	0.619951	0.731262	0.289751	1.13043	0.0485092	1.0999	0.039331	-0.0717979	0.039331
CYFIP2	-0.369349	0.771563	-0.93698	0.607777	0.3481	0.853762	-0.395966	0.718346	3.45092	0.00385575	1.78665	0.00385575
CYS1	1.67916	0.134875	-1.34986	0.385957	1.90084	0.0657703	0.268359	0.676698	4.2676	0.0112564	3.39513	0.0112564
SEC1P	-0.114864	0.95223	-1.96584	0.0739562	-0.881507	0.40662	0.836213	0.11849	2.83655	0.00058863	2.87553	0.00058863
NCOA7	0.791307	7.14459e-05	-1.07191	2.19763e-08	0.215543	0.372136	0.311496	0.070115	2.21879	8.6804e-45	1.01999	8.6804e-45
YBX2	0.135396	0.503364	-1.84434	2.09306e-24	-0.116734	0.540401	0.615905	0.0483376	2.41496	8.90415e-05	1.74706	8.90415e-05
KATNAL1	0.0291946	0.93158	-1.06095	4.00989e-08	-0.255375	0.273962	0.341112	0.0500818	1.83775	2.44178e-29	1.11392	2.44178e-29
TCAM1P	-0.367373	0.388086	-0.709337	0.0436597	-0.283862	0.481695	0.363454	0.150523	1.61024	1.69567e-11	1.21286	1.69567e-11
LOC730101	0.126877	0.71749	-1.15912	9.92786e-06	-0.0247281	0.945146	0.38338	0.0243461	1.76178	2.7932e-18	2.41914	2.7932e-18
ZNF37BP	0.0484325	0.903243	-1.38835	2.33028e-09	-0.520269	0.0450057	0.385172	0.0585034	2.21718	6.0177e-31	1.22031	6.0177e-31
BEAN1	-0.833876	0.240124	-2.3009	0.00159485	-0.801195	0.223861	0.0247624	0.967668	1.44133	0.026615	1.05133	0.026615
CDK19	0.0612372	0.82686	0.475399	0.585219	-0.594136	0.576827	2.29597	2.252e-05	1.56428	0.00112098	2.51279	0.00112098
HAP1	2.70372	3.8092e-17	0.717559	0.0755651	2.00428	2.69239e-09	0.497648	0.00310666	2.33642	2.43989e-21	1.49122	2.43989e-21
ZNF766	0.0786138	0.817316	-0.922598	6.34075e-05	-0.228243	0.391408	0.500888	0.00203972	1.6242	2.09341e-19	1.08812	2.09341e-19
NLRP6	1.82859	0.201813	-0.704847	0.701374	1.38814	0.337133	0.507823	0.481368	2.55869	0.033787	1.07784	0.033787
PRKCI	-0.0494631	0.878878	-0.961444	2.49618e-07	-0.47181	0.0250652	0.509221	0.00355089	1.64325	1.10448e-23	1.03944	1.10448e-23
LRRC37A11P	-0.651625	0.721033	-1.42533	0.345837	-1.14591	0.470546	0.516633	0.623407	2.437	0.0187818	1.37506	0.0187818
HSD17B6	0.486545	0.573983	-0.656814	0.409923	0.222856	0.799695	0.523787	0.234609	2.11486	4.60957e-05	1.20654	4.60957e-05
NHLRC2	0.183896	0.390735	-0.728119	6.71821e-06	-0.192393	0.33667	0.207458	0.207601	1.46082	6.28238e-24	1.04729	6.28238e-24
CCDC14	0.0301342	0.924455	-1.79084	0.0359272	-0.239969	0.787983	-0.116523	0.852089	2.02223	0.00482924	0.843657	0.00482924
CNTRL	-0.382706	0.00448091	-0.938182	5.06281e-14	-0.762566	6.43025e-10	0.243865	0.0418204	1.13884	4.93334e-24	1.01501	4.93334e-24
ESCO2	0.131086	0.651901	-0.762531	0.000152197	-0.17059	0.504596	0.565906	0.000405639	1.77953	7.21689e-29	1.00824	7.21689e-29
RLIM	0.175012	0.452526	-0.867906	1.84681e-07	-0.18207	0.398059	0.578704	0.000183356	1.69701	8.60769e-31	1.0752	8.60769e-31
BIVM	0.158447	0.611691	-0.68763	0.00238628	-0.0290513	0.931133	0.604702	0.000783182	1.5768	6.47556e-18	1.117	6.47556e-18
ZNF292	0.292159	0.0372513	-0.639568	5.00227e-07	-0.159833	0.292737	0.283873	0.0387101	1.25637	4.76982e-22	1.06858	4.76982e-22
RSF1	0.0582849	0.777117	-0.756738	6.1235e-09	-0.295412	0.0427483	0.626387	5.76885e-08	1.55699	5.00065e-41	1.03179	5.00065e-41
RIOK3	-0.20328	0.501182	-1.04174	1.28076e-06	-0.729878	0.00153161	0.632878	0.000611185	1.54064	6.23662e-18	1.17487	6.23662e-18
ZEB1-AS1	0.181554	0.641408	-0.823913	0.00730175	-0.261504	0.450303	0.3163	0.12905	1.26387	5.18271e-08	1.3805	5.18271e-08
XYLT1	-1.43998	0.0103906	-2.69635	2.46843e-05	-2.16717	0.000120569	0.635244	0.164994	2.16483	9.62548e-05	1.20116	9.62548e-05
PFN1P2	-0.434679	0.150382	-1.24663	5.27877e-07	-0.664098	0.0143794	0.32538	0.153002	1.35121	4.93002e-11	1.01719	4.93002e-11
IQCH	0.224809	0.671721	-1.27256	0.00369862	-0.302989	0.524407	0.650189	0.0141403	1.08442	3.06021e-15	0.839697	3.06021e-15
LCOR	0.0556724	0.839877	-0.534857	0.0017644	-0.206025	0.319703	0.669367	5.39234e-07	1.57824	2.59827e-32	1.17267	2.59827e-32
UPF2	0.181393	0.355913	-0.503057	0.000965962	-0.21975	0.220213	0.673241	6.08091e-08	1.56447	5.01422e-36	1.16335	5.01422e-36
SNX30	-0.266199	0.271692	-0.842778	1.39914e-05	-0.481164	0.0213279	0.381804	0.0127484	1.05628	2.44697e-12	1.08497	2.44697e-12
RHOBTB3	-0.235737	0.272193	-0.911523	3.53316e-08	-0.742206	1.71311e-05	0.684319	1.27062e-06	1.55345	3.42249e-29	1.21834	3.42249e-29
CSGALNACT2	0.0450498	0.903243	-1.38835	2.33028e-09	-0.520269	0.0450057	0.385172	0.0585034	2.21718	6.0177e-31	1.22031	6.0177e-31
LMLN	-0.132836	0.714768	-1.12849	1.36315e-05	-0.373529	0.185932	0.692457	2.35653e-05	1.76556	1.76531e-20	1.18244	1.76531e-20
STOX1	-0.0469086	0.934438	-1.17213	0.00196766	-0.281888	0.505712	0.354577	0.0658954	1.35605	1.82862e-13	0.749825	1.82862e-13
SAMD12	0.368564	0.192387	-0.805969	0.000562222	0.00928517	0.979938	0.698023	0.000225201	1.8219	3.55722e-22	1.39068	3.55722e-22
TRMT13	0.558737	0.0475648	-0.52173	0.060582	0.346959	0.239916	0.704802	0.000858211	1.96047	1.62292e-18	1.05284	1.62292e-18
CCDC136	1.48266	0.0839113	-0.16441	0.884047	1.116	0.201541	0.706018	0.112924	1.85687	0.00417188	1.43935	0.00417188
EML6	0.222616	0.354583	-0.722481	0.000267442	-0.0748668	0.777161	0.706249	1.22467e-07	1.8369	2.9267e-34	1.1861	2.9267e-34
ST6GAL1	0.613278	0.00752106	0.00344376	0.992487	0.436534	0.0645889	0.707013	1.02474e-07	2.36041	4.07192e-58	1.39736	4.07192e-58
TBC1D8B	0.227284	0.590438	-1.00901	0.00346993	-0.0211789	0.962852	0.714153	0.00104247	1.68938	3.26695e-10	1.3575	3.26695e-10
CCP110	-0.0120307	0.965921	-0.87815	9.14356e-08	-0.341347	0.0670313	0.421368	0.00779535	1.378	7.67882e-20	1.00714	7.67882e-20
ZNF280B	0.192149	0.553915	-0.261752	0.321657	-0.45859	0.0881243	0.436404	0.0107062	1.07522	3.32677e-10	1.30381	3.32677e-10
RMI1	0.19689	0.453745	-0.778909	6.52884e-06	-0.18314	0.415696	0.0475885	0.820833	1.25822	1.72251e-16	0.541795	1.72251e-16
AK9	-0.209291	0.815691	-3.21885	0.000190211	0.489812	0.361315	-0.404243	0.319869	2.83596	0.00044812	0.137479	0.00044812
PAG1	-0.362212	0.406421	-0.813264	0.0218988	-0.240023	0.568692	0.449393	0.0753693	1.07623	2.25258e-05	1.42352	2.25258e-05
ERVV-2	1.27176	4.93722e-05	0.257614	0.505843	0.612015	0.0861989	0.449597	0.0418858	1.3021	1.55371e-07	1.27058	1.55371e-07
IKZF2	-1.03377	0.11665	-1.71624	0.00501514	-1.74094	0.00484667	0.449793	0.358144	1.45285	0.00272312	-0.620306	0.00272312
TPBGL	1.76547	0.000809613	0.933451	0.0960816	1.55636	0.00327404	0.740784	0.0184808	1.63893	2.55812e-06	1.0008	2.55812e-06
LINC00638	0.648479	0.168247	-0.259631	0.605282	0.205763	0.704348	0.459286	0.0905006	1.3651	8.96545e-06	1.45387	8.96545e-06
LRRCC1	0.285949	0.457108	-0.559399	0.0821266	0.186815	0.618508	0.488521	0.02984	1.48121	3.88335e-10	1.08675	3.88335e-10
PXK	0.646602	0.020855	-0.0937945	0.779787	0.341797	0.261961	0.450211	0.012795	1.093	1.08893e-10	0.769204	1.08893e-10
ZBTB33	0.369877	0.113112	-0.219842	0.311905	0.101609	0.707968	0.14246	0.6173	1.10275	4.2305e-05	0.872245	4.2305e-05
E2F8	-0.149649	0.536123	-0.547887	0.0108601	-0.356149	0.131766	0.269212	0.103293	1.14152	1.00504e-12	0.867261	1.00504e-12
SEPSECS	-0.368484	0.291066	-0.882561	0.00239556	-0.564448	0.0659258	0.839722	3.45515e-05	1.53604	1.63823e-12	1.39064	1.63823e-12
TBC1D15	-0.0953977	0.656189	-0.665946	5.73579e-06	-0.350671	0.0287251	0.869152	7.9671e-14	1.69094	8.88885e-45	1.26887	8.88885e-45
ZNF705A	0.248728	0.897028	-1.71506	0.293517	0.132115	0.939191	0.876042	0.288099	2.59998	0.0357365	1.36674	0.0357365
RALGAPA2	1.38126	1.63681e-16	0.73657	4.27141e-05	1.12734	4.43548e-11	0.903079	6.57617e-20	1.74002	3.19358e-54	1.26928	3.19358e-54
ZC2HC1A	0.650557	0.120524	-0.297528	0.502527	0.359968	0.418793	0.904739	2.36476e-05	2.15887	4.88361e-17	1.28335	4.88361e-17
NHS	0.326707	0.0924127	-0.333187	0.0576841	-0.465758	0.0103189	0.539254	1.29362e-05	1.36245	1.43924e-27	1.30436	1.43924e-27
ZNF485	0.230145	0.692771	-0.0978202	0.843977	0.21739	0.679346	0.949687	0.00063834	1.54999	4.14063e-08	1.08785	4.14063e-08
LOC100379224	-1.27926	0.546168	-3.27311	0.0499767	-1.561	0.412233	0.960232	0.36864	3.0197	0.00515667	1.01368	0.00515667
CEP97	-0.029003	0.913582	-0.20881	0.397943	0.117656	0.690671	1.50373	5.78338e-20	1.17306	6.03359e-12	1.18006	6.03359e-12
GSDMB	0.830968	0.0666684	0.49178	0.265786	0.478749	0.324251	1.00778	1.23919e-22	1.94606	1.83285e-64	1.13401	1.83285e-64
TMEM145	0.250525	0.856813	0.0661115	0.953524	0.00979967	0.994514	0.961492	0.126177	1.61315	0.00893275	1.05781	0.00893275
UBE2W	0.342152	0.129257	-0.176333	0.416812	-0.0250501	0.931999	0.57725	0.00016212	1.15626	3.30809e-14	1.07058	3.30809e-14
ZNF845	0.40245	0.155947	-0.405882	0.391288	0.531134	0.243462	1.77114	4.36439e-21	3.04004	6.95385e-33	1.97707	6.95385e-33
PHLDB2	0.971308	4.0875e-14	0.184836	0.204953	0.499659	0.000312315	0.981707	3.28867e-23	1.81495	6.40242e-71	1.40121	6.40242e-71
C1orf116	-0.473554	0.00899757	-1.57224	1.91333e-18	-0.239918	0.21023	0.987097	1.47378e-16	2.1996	1.37844e-52	1.33163	1.37844e-52
SC5D	0.162683	0.46482	-0.311188	0.0737335	-0.237369	0.224584	0.609688	4.72816e-06	1.34234	8.72305e-24	1.23768	8.72305e-24
MORC4	0.0437809	0.868623	-3.34033	0.0385214	-1.65719	0.231043	0.617073	0.676698	4.2676	0.0112564	3.39513	0.0112564
MYBL1	0.25234	0.227448	-0.155793	0.415767	0.117999	0.595606	0.634332	1.34136e-05	1.1496	1.18982e-15	1.38359	1.18982e-15
CENPU	-0.728977	0.00366772	-1.16097	2.2447e-06	-0.897116	0.000173637	0.649859	0.000444262	1.16247	4.58379e-09	1.01273	4.58379e-09
TMEM87B	-0.287737	0.117803	-0.823806	0.000241014	-0.0046767	0.989273	0.241141	0.234962	1.52746	3.35379e-15	0.984655	3.35379e-15
ZNF566	-0.067389	0.861933	-0.481163	0.0537756	-0.335628	0.22916	0.686453	4.87786e-05	1.1495	3.73641e-11	1.16217	3.73641e-11
CEP57L1	0.00233732	0.996585	-0.53305	0.104542	-0.151845	0.715804	0.689721	0.000978416	1.49035	2.86314e-12	1.23838	2.86314e-12
SUCO	-0.0164463	0.951943	-0.663217	4.73711e-05	-0.101256	0.632692	0.701991	5.16893e-08	1.30401	4.92916e-22	1.03777	4.92916e-22
FAM24B	0.165386	0.774313	-0.534262	0.212801	-0.513567	0.26301	0.716413	0.0128575	1.23581	7.48291e-05	1.28261	7.48291e-05
ELOVL7	-0.361756	0.091376	-1.06678	4.50112e-08	-0.891918	2.22172e-06	0.727708	1.31149e-06	1.27591	2.80133e-14	1.42501	2.80133e-14
ERMP1	0.200187	0.384626	0.210538	0.267796	-0.179093	0.418444	0.767011	2.50792e-08	1.21726	2.08998e-19	1.46092	2.08998e-19
SSX2IP	-0.528744	0.00477401	-0.955285	3.31425e-08	-0.524673	0.00400101	0.769496	4.52809e-09	1.27275	5.27932e-21	1.16812	5.27932e-21
RBPJ	0.45356	0.00421963	0.107012	0.528371	0.271722	0.105832	-0.150452	0.408404	1.20781	1.03348e-14	0.34761	1.03348e-14
ZNF484	0.0312236	0.935868	-0.380222	0.123521	-0.283333	0.302716	0.774081	5.92816e-07	1.25762	2.35388e-14	1.16012	2.35388e-14
ZDHHC23	0.213897	0.44336	-0.681626	0.000708266	-0.469182	0.0364736	0.699053	4.72371e-05	1.18449	1.15762e-12	0.805002	1.15762e-12
THAP9-AS1	-0.175406	0.356018	-0.748428	3.83799e-07	-0.554245	0.000248946	0.796795	4.41797e-13	1.35315	5.20366e-31	1.26545	5.20366e-31
EDEM3	0.326364	0.12696	-0.0239636	0.917648	0.274429	0.191098	0.796937	1.72956e-08	1.11652	2.43265e-08	0.880892	2.43265e-08
PHF6	0.0879453	0.701408	-1.2918	0.041784	-0.321098	0.649085	2.02615	0.0142576	4.28899	0.00136316	0.610514	0.00136316
RICTOR	0.0228946	0.899667	-0.515237	5.94446e-07	-0.136483	0.286034	0.811613	1.98742e-15	1.38041	6.39856e-42	1.23169	6.39856e-42
TMEM182	0.0732775	0.898537	-0.847867	0.0260717	-0.0685915	0.889444	0.835437	0.000393935	1.42516	2.86055e-07	1.04443	2.86055e-07
LPCAT2	0.261696	0.360954	0.203556	0.413069	0.0416042	0.898776	0.847772	5.47419e-09	1.02883	3.55463e-12	1.19758	3.55463e-12
ZNF184	0.2101	0.471307	-0.210737	0.401624	0.129736	0.650623	0.880084	7.58842e-10	1.40464	3.00117e-19	0.0993817	3.00117e-19
C18orf54	0.207907	0.577402	0.060909	0.854886	0.176341	0.60946	0.895318	1.32962e-06	1.24373	5.15763e-11	1.21172	5.15763e-11
LGI3	0.979366	0.0471188	-0.00654181	0.993637	1.15815	0.0109587	0.907697	0.000381812	1.43553	1.21416e-05	1.46688	1.21416e-05
IQCB1	-0.459312	0.0101081	-0.768648	2.41464e-06	-0.61367	0.00025856	0.915673	1.6705e-13	1.12536	3.1413e-18	1.18443	3.1413e-18
ZNF813	0.100249	0.816918	-0.634472	0.0317636	-0.0172635	0.966322	0.92541	2.83899e-06	1.48007	1.13503e-11	1.09251	1.13503e-11
LCN10	1.15691	2.1773e-05	-0.220592	0.512904	1.50772	5.17234e-09	0.93548	2.99181e-12	1.3823	7.31417e-14	1.27755	7.31417e-14
PPWD1	0.0569853	0.854114	-0.107994	0.623683	0.0231078	0.936025	-1.28176	0.24956	3.16571	0.0340727	-1.78444	0.0340727
ESYT3	-0.0568698	0.838476	-0.0557317	0.792853	-0.211957	0.308231	0.94928	4.39635e-16	1.03036	1.4382e-17	1.26035	1.4382e-17
LINC00888	0.123543	0.843778	-0.0438261	0.932466	-0.00826487	0.989487	0.955815	0.000368984	1.11118	8.27247e-05	1.2093	8.27247e-05
ZNF525	0.429252	0.122536	-0.20472	0.463934	0.315435	0.196225	0.473847	0.00438374	1.3331	8.87729e-17	-0.0407456	8.87729e-17
ZCCHC7	-0.314628	0.144243	-0.363381	0.0522374	-0.435423	0.0255865	0.992418	2.43138e-14	1.07397	8.04553e-16	1.17633	8.04553e-16
DDX60L	-0.0601042	0.890253	-0.300691	0.298964	-0.563179	0.0541768	0.691989	0.000351138	1.03588	1.07554e-19	0.77084	1.07554e-19
RHEBL1	0.646779	0.308087	0.12531	0.845869	0.179126	0.803826	0.442409	0.256792	0.842044	0.0323374	1.48019	0.0323374
FSD1L	-0.48979	0.200837	-0.528981	0.110432	-0.667896	0.0533567	0.502916	0.0370066	0.84388	0.000223286	1.12893	0.000223286
RAB11FIP4	-0.58805	0.170826	-0.723709	0.0541918	-0.814117	0.0367558	0.527417	0.0848682	0.74532	0.0127479	1.16621	0.0127479
ZBED9	-0.257824	0.538107	-0.349113	0.300973	-0.452565	0.199695	-0.683259	0.107386	-1.04263	0.00759486	-0.826305	0.00759486
TANC2	-0.209801	0.291961	-0.245902	0.131503	-0.5323	0.831691	-0.555124	0.762046	1.4956	0.479901	0.152563	0.479901
RRM2B	0.0793137	0.755124	-2.3883	0.000477296	-0.735683	0.206909	-0.0872661	0.863342	2.66457	7.84465e-06	0.586122	7.84465e-06
RNF219	0.400122	0.0898546	-0.480002	0.0224796	-0.0378778	0.880642	0.0825321	0.602186	1.51739	1.90009e-28	1.04593	1.90009e-28
MCTP1	0.480275	0.0284417	-1.25308	5.78606e-08	0.359634	0.105412	1.0873	1.63432e-14	1.34609	8.09286e-21	0.799637	8.09286e-21
ERLIN2	0.101131	0.677207	-0.542048	0.0650383	0.135546	0.697994	0.0838374	0.904954	1.74223	0.00532917	1.08841	0.00532917
MAP3K1	0.172013	0.188986	-0.264831	0.448801	-0.388577	0.296489	-0.642203	0.0218259	-0.974202	0.000184468	-0.391672	0.000184468
ZNF774	-0.175881	0.62211	-0.203931	0.47529	-0.397576	0.167513	-0.143251	0.380483	-0.890514	1.13849e-11	-0.700784	1.13849e-11
JPH1	0.259524	0.197055	0.9293	2.74665e-11	0.442641	0.0045028	-0.041489	0.78691	-0.751831	1.78766e-11	-0.437151	1.78766e-11
ZNF799	-0.352601	0.487955	1.16641	0.210832	-0.563107	0.635664	-2.3696	0.248318	-6.03258	0.00073657	-3.53794	0.00073657
CACNG8	-0.425596	0.347242	-0.520179	0.167914	0.369446	0.64646	0.824449	0.0452486	1.63403	0.0084137	1.05079	0.0084137
NMD3	0.0751448	0.684649	-0.723206	1.01138e-05	-0.314127	0.0888833	0.58919	1.35554e-06	1.67124	1.75345e-41	0.899994	1.75345e-41
ZNF699	-0.624445	0.231024	-0.69051	0.129214	-0.977041	0.0374542	0.192555	0.256064	0.677472	1.31265e-05	0.509613	1.31265e-05
SRFBP1	0.173574	0.565146	0.153368	0.534846	-0.0485986	0.757642	-0.436244	0.000630891	-1.12192	1.22531e-21	-0.882476	1.22531e-21
DRAM1	0.192944	0.396404	0.0220564	0.921215	0.0734379	0.761917	0.908411	7.85274e-12	0.900852	1.78124e-11	1.08214	1.78124e-11
SCARNA10	0.332557	0.104676	0.458362	0.00801008	0.367759	0.0564786	0.91245	1.53649e-05	0.203284	0.0141242	0.454458	0.0141242
DISP2	0.676169	0.0748771	0.570996	0.102874	0.598209	0.105656	0.933634	2.61312e-05	0.965504	2.68148e-05	1.22994	2.68148e-05
MND1	-0.504227	0.146886	1.2761	4.16991e-14	0.663874	0.000315221	-0.109496	0.54472	-1.34547	1.07461e-21	-0.772713	1.07461e-21
FAXC	-0.125881	0.796568	0.172006	0.628572	-0.215529	0.593487	-1.68501	0.293237	1.16969	0.298385	-0.274917	0.298385
AADAT	-0.696684	0.101836	-0.127666	0.76534	1.00167	0.0023025	0.574098	0.00646581	1.30067	6.68358e-08	1.08853	6.68358e-08
GAS5-AS1	-0.370375	0.361778	0.144337	0.685483	-0.0107424	0.981793	0.760417	0.0129074	1.45708	4.85385e-05	1.58833	4.85385e-05
ASCL5	-0.346324	0.825548	-0.772869	2.28551e-10	-0.138094	0.380282	-0.892492	8.98633e-19	-0.437102	2.60903e-05	-0.783154	2.60903e-05
ANKRD33B	-0.035844	0.785932	-0.916622	3.44526e-06	-0.418804	0.051304	-0.062607	0.760303	1.05324	2.84485e-10	0.721302	2.84485e-10
HLF	0.648256	0.752838	1.06788	0.469072	-2.09311	0.329198	3.13769	8.14812e-06	2.84346	9.38204e-06	5.05309	9.38204e-06
FZD3	-0.376497	0.177991	-0.0821913	0.764214	-0.340085	0.198072	1.79188	1.34743e-32	2.20047	7.83342e-50	1.95967	7.83342e-50
PELI2	0.629866	0.0960313	-3.87178	1.52437e-07	-0.108785	0.822027	1.72655	3.19598e-26	5.85847	2.7932e-18	2.41914	2.7932e-18
ARHGAP5	-0.115141	0.621978	-0.370013	0.0251339	-0.301319	0.101209	1.37686	6.49772e-22	1.73691	2.48083e-33	1.78565	2.48083e-33
SOX17	3.98537	0.00335435	-1.19644	0.555992	5.71435	4.3219e-06	1.34554	0.00116417	6.02122	1.54176e-06	-0.560573	1.54176e-06
MAFB	-0.601425	0.507431	0.874877	0.147251	0.3496	0.65484	2.1595	5.62499e-06	1.31534	0.000209021	0.139975	0.000209021
PTPN13	0.60226	0.0011732	-0.0465302	0.836555	0.189309	0.30383	-0.235901	0.201405	1.08927	1.72982e-11	0.141401	1.72982e-11
RORA	-0.222177	0.679244	-1.27722	0.00172649	-0.248442	0.600026	0.932238	0.000207093	1.96282	7.65403e-11	1.45379	7.65403e-11
MKLN1	0.219578	0.257646	-0.59824	7.15339e-05	-0.0361529	0.874413	0.741327	5.26888e-08	1.22871	2.65084e-20	1.22124	2.65084e-20
FKBP5	-0.425923	0.00414035	-0.641286	2.2447e-06	-0.897116	0.000173637	0.649859	0.000444262	1.16247	4.58379e-09	1.01273	4.58379e-09
SLC30A4	-1.14248	0.0128883	-1.0052	0.0187943	-1.73717	0.000110023	0.725417	0.0312003	0.811354	0.0120626	1.55653	0.0120626
CTBS	-0.55571	0.117686	-1.47309	8.59628e-06	-0.725859	0.026096	0.821711	5.20366e-05	1.65681	2.5784e-11	1.55859	2.5784e-11
RFXAP	0.18263	0.726397	0.0681928	0.633319	0.109049	0.480938	1.1485	4.17135e-37	1.06737	1.17497e-30	0.706991	1.17497e-30
EIF4A2	0.83674	3.53095e-11	0.350177	0.00751728	0.725407	1.48694e-08	0.910678	2.65643e-16	1.24779	6.21533e-29	1.25821	6.21533e-29
MRPS10	0.063847	0.815865	-0.352208	0.0466879	-0.347315	0.0716787	0.78063	1.3201e-08	1.20735	1.47078e-18	1.13062	1.47078e-18
TTLL1	-0.803902	0.229559	-0.475303	0.425078	0.141216	0.557414	-0.494365	0.00113888	-0.578381	9.20051e-05	-0.486909	9.20051e-05
PPAP2B	1.08141	8.55866e-05	1.86843	2.95246e-14	1.04714	0.000106557	1.8694	2.40735e-35	0.748683	1.35331e-07	1.372	1.35331e-07
RLF	0.125823	0.537924	-0.270098	0.081764	-0.046399	0.827226	0.980403	4.13966e-19	1.35092	1.26521e-32	1.14779	1.26521e-32
CBR3	-0.156286	0.701987	-1.05421	0.000689497	0.303851	0.338092	1.06156	9.26596e-08	1.05019	3.77428e-05	0.699245	3.77428e-05
STX11	-0.730769	0.0458761	-0.51567	0.127559	-0.796252	0.0210394	1.59057	1.09007e-11	0.878628	0.000275409	0.207487	0.000275409
VLDLR	1.02231	9.50849e-06	0.664993	0.00452299	0.0969576	0.774986	-0.331798	0.845394	1.4449	0.44097	-1.25268	0.44097
CDC14A	0.556178	0.0442388	-0.512008	0.0661508	0.176392	0.585764	0.723908	8.31464e-07	1.90535	2.48529e-26	1.47143	2.48529e-26
VAMP4	-0.0642021	0.863279	-1.03752	3.079e-05	-0.303451	0.262027	0.506163	0.00115186	1.93678	2.81723e-33	1.31805	2.81723e-33
PLD1	0.410709	0.0946973	-0.735411	0.00122113	-0.285598	0.268829	0.470939	0.00151849	1.89693	1.23164e-30	1.5619	1.23164e-30
POLI	0.167942	0.679244	-1.27722	0.00172649	-0.248442	0.600026	0.932238	0.000207093	1.96282	7.65403e-11	1.45379	7.65403e-11
AKAP12	-0.485914	0.0180963	-2.46347	5.39629e-40	-1.29168	1.16518e-12	0.196193	0.278257	1.9663	8.68443e-33	1.15559	8.68443e-33
BACH1	-0.371883	0.00772825	-0.92972	1.28096e-13	-0.374502	0.00589776	1.0659	9.00392e-23	1.67529	2.36987e-51	1.28202	2.36987e-51
DDR2	-0.669633	0.279494	-2.56675	9.83334e-05	-1.84835	0.00117572	-0.449846	0.3386	1.32072	0.0336332	1.33998	0.0336332
KIF13B	0.347231	0.0214807	-0.200932	0.184487	0.26638	0.080642	0.608021	2.42611e-10	1.35196	3.12206e-40	1.01063	3.12206e-40
CYLD	-0.130131	0.598025	-0.993248	1.8536e-08	-0.524749	0.00434747	0.879016	1.12852e-12	1.6717	6.11688e-35	1.30325	6.11688e-35
PAPSS2	0.230795	0.14292	1.14619	1.00027e-21	0.337752	0.0155776	2.14694	2.00268e-107	0.738327	8.91262e-15	1.71443	8.91262e-15
ANGPTL1	-0.628533	0.140876	-1.56806	0.000111577	-1.02968	0.0079363	0.313164	0.338126	1.51436	7.77394e-06	1.20039	7.77394e-06
TEC	-0.788871	0.070596	-2.89655	0.000208284	-1.99353	0.00200513	-0.909558	0.122805	1.09971	0.166988	0.880661	0.166988
IRF2	0.415555	0.123855	0.396301	0.0989941	0.390028	0.130107	1.07135	2.90555e-12	1.0934	4.64505e-12	1.08405	4.64505e-12
FEZ2	0.75919	3.7607e-06	0.31697	0.0505574	-0.498528	0.00325406	0.144826	0.33387	1.69406	3.61323e-12	0.847838	3.61323e-12
LMCD1	-0.44024	0.12364	-1.55751	5.3728e-09	-0.484153	0.0695067	1.29067	4.13591e-16	2.27096	1.97378e-28	1.42537	1.97378e-28
FLT3LG	0.572873	0.482981	-1.119	0.167914	0.369446	0.64646	0.824449	0.0452486	1.63403	0.0084137	1.05079	0.0084137
TRAF1	0.698659	0.286601	0.671313	0.233147	0.88843	0.123282	1.18833	0.000629594	0.81151	0.0258505	1.24507	0.0258505
SECTM1	0.839878	0.0151364	-0.619209	0.106655	-0.0176475	0.972254	0.249969	0.295651	1.33462	1.19669e-06	1.97191	1.19669e-06
LHX6	-1.25623	7.351e-05	-1.09896	0.0554813	-1.16518	0.0510894	3.2268	6.05761e-08	1.15472	0.00435338	1.46429	0.00435338
PJA1	-0.182759	0.582473	0.281263	0.0471063	0.156474	0.362361	1.02628	9.1725e-17	0.884117	5.56234e-13	0.906312	5.56234e-13
EGR3	2.2564	2.30499e-06	-2.30414	0.0122008	2.62917	1.05505e-08	0.204723	0.496178	5.80179	4.11699e-14	1.13927	4.11699e-14
RNASEL	-0.318644	0.902533	-2.24693	0.261503	-0.574518	0.791905	3.63186	8.26601e-07	6.09531	1.04621e-06	3.22315	1.04621e-06
IL18	-0.620382	0.0053627	-0.17209	0.45321	-1.09029	1.21684e-07	0.811007	8.23655e-06	0.692002	8.56701e-05	1.43908	8.56701e-05
DGKI	-1.06494	0.225033	-1.70689	0.0352875	-3.74975	0.00101457	-3.33659	0.00150936	-2.50199	0.015874	0.622766	0.015874
ATP2B4	0.247707	0.107441	-0.165332	0.238763	0.186403	0.227286	0.87022	5.79398e-18	1.38642	3.41437e-43	1.25204	3.41437e-43
LARGE	-0.115532	0.950905	-0.0375652	0.980344	-1.04593	0.489952	0.851665	0.300719	1.49988	0.0425888	1.96586	0.0425888
HIVEP2	-0.474284	0.0261756	-0.767997	6.01427e-05	-1.20283	4.06798e-10	2.04846	9.79878e-56	2.22804	5.14342e-58	2.6259	5.14342e-58
BCL10	0.242393	0.359187	-0.435524	0.00305789	-0.101011	0.594929	0.418538	0.000429449	1.1096	4.23418e-21	0.802408	4.23418e-21
HOXA5	-0.636131	0.137341	-0.486462	0.206628	-0.110931	0.818383	1.5122	4.29968e-09	1.15158	1.26977e-05	0.733021	1.26977e-05
PTGER4	0.729888	0.000447942	0.478932	0.02013	1.1021	8.41639e-09	1.05137	2.65449e-22	1.23658	9.22338e-26	0.710012	9.22338e-26
MYOZ1	-4.73024	8.23347e-06	-0.739876	3.50445e-08	0.272172	0.0759385	0.0210003	0.888186	1.54458	5.67592e-46	0.693784	5.67592e-46
CTAG2	-0.991378	0.655821	-0.946983	0.530576	0.276747	0.86362	-0.798398	0.447219	1.30217	0.298311	-0.282596	0.298311
P2RX1	-0.568005	0.591771	-2.71025	0.0154613	-0.889963	0.334504	0.538883	0.40558	2.64096	0.00671024	1.18392	0.00671024
SNX16	0.445487	0.405521	0.662923	0.269183	-0.529378	0.483599	3.72388	7.61379e-28	2.64608	4.41354e-26	4.21241	4.41354e-26
ACVRL1	-0.970316	0.554634	-1.90092	0.214216	-0.289415	0.853631	2.65935	0.00124598	3.06368	0.0086813	2.23955	0.0086813
PPP1R9A	0.663773	1.27415e-05	0.134163	0.434955	0.47453	0.00256958	0.679427	2.78945e-09	1.29759	6.19358e-29	1.14832	6.19358e-29
ELL2	0.856512	4.58016e-09	0.715528	5.50369e-07	0.69949	2.57566e-06	1.12982	4.25284e-20	0.998744	5.04818e-16	1.32916	5.04818e-16
MACF1	-0.0501152	0.873359	-0.710873	9.41454e-05	-0.434455	0.0358304	0.467121	0.00560622	1.21733	5.46327e-15	1.00654	5.46327e-15
ZNF14	-0.258562	0.567287	-0.321998	0.376495	-0.261141	0.520557	1.14658	2.91337e-07	1.21825	1.43588e-07	1.24158	1.43588e-07
SIRT4	-0.281904	0.82686	0.475399	0.585219	-0.594136	0.576827	2.29597	2.252e-05	1.56428	0.00112098	2.51279	0.00112098
NCOA1	-0.165419	0.388947	-0.707493	1.40829e-06	-0.378417	0.0166142	0.958852	1.97417e-19	1.5906	4.02473e-45	1.14063	4.02473e-45
FCGBP	1.30044	0.0644723	1.14183	0.076664	1.52627	0.0189626	1.76874	1.64946e-09	2.23898	3.01397e-12	2.12342	3.01397e-12
MID2	0.30365	0.121499	-0.179887	0.349104	0.164925	0.425137	0.921237	1.6154e-18	1.61648	2.90889e-43	1.24561	2.90889e-43
POLK	0.417646	0.0539389	-0.883474	7.34002e-06	-0.259002	0.262027	0.506163	0.00115186	1.93678	2.81723e-33	1.31805	2.81723e-33
MLLT4	0.235289	0.166626	-0.221946	0.142205	0.119149	0.507705	0.844742	4.10687e-19	1.48283	4.13877e-51	1.09826	4.13877e-51
ANK3	0.0703485	0.860007	-2.20964	3.63402e-13	-0.909791	0.000518273	-1.06467	5.11105e-08	1.21863	1.0046e-05	1.14115	1.0046e-05
SEPP1	-1.10323	0.173797	-2.85339	0.00148551	-2.8518	0.00090285	1.03394	0.0346197	3.86155	9.29534e-08	2.78839	9.29534e-08
CDON	0.416391	0.0630268	0.191719	0.375494	0.305898	0.17801	0.801024	1.42165e-08	1.04413	1.06549e-13	1.14152	1.06549e-13
NCAM1	1.56551	0.337039	2.47088	0.0461883	0.442812	0.820529	-1.02171	0.308859	-2.05647	0.0120151	-0.975298	0.0120151
KIAA1244	-0.634855	0.412513	-1.11099	0.0850261	-0.713851	0.309519	4.18824	2.51558e-50	4.21508	3.55133e-33	4.22298	3.55133e-33
C3orf65	-1.93411	0.110633	-0.0853546	0.936852	-1.59409	0.141219	3.77201	2.85017e-07	2.34935	4.25847e-07	3.64734	4.25847e-07
SPEG	-0.674379	0.405521	0.662923	0.269183	-0.529378	0.483599	3.72388	7.61379e-28	2.64608	4.41354e-26	4.21241	4.41354e-26
ZC4H2	2.23135	0.293094	5.36961	0.000208446	3.46451	0.0420886	3.43095	3.4669e-05	2.04984	2.18729e-08	1.45326	2.18729e-08
AIM1	-0.58022	0.0497939	-0.147721	0.615428	-0.583804	0.0374991	3.32651	4.66574e-118	2.98431	4.11492e-102	3.63528	4.11492e-102
ARRDC4	-0.0241941	0.963292	-1.69888	2.29539e-06	-1.39779	4.50623e-05	3.27139	5.40676e-109	5.07361	4.41202e-94	5.00921	4.41202e-94
MTRNR2L2	1.80819	0.0622996	2.0315	0.0158372	2.61981	0.00324167	3.14804	0.00154343	3.76171	6.52753e-05	2.69005	6.52753e-05
FAM105A	-0.966586	1.29938e-05	-0.0988187	0.683815	-0.499112	0.0272153	3.12275	1.27291e-100	2.55429	2.72926e-81	2.45217	2.72926e-81
WDR31	-0.736419	0.646128	-0.986885	0.455474	-0.25405	0.867227	2.6187	0.000266674	2.76747	0.000749736	2.66387	0.000749736
LINC00673	0.359535	0.556813	0.992672	0.019224	0.849611	0.0659786	2.59623	1.26399e-26	1.98059	1.28397e-18	2.05699	1.28397e-18
FAM26F	-1.89761	0.190808	-1.65876	0.188702	-1.1267	0.385925	2.52105	0.0069172	2.02667	0.0265574	1.57229	0.0265574
ERO1LB	1.69204	0.482116	0.0979045	0.970865	1.38695	0.546784	2.45664	0.000211471	4.52995	5.06608e-05	2.46284	5.06608e-05
C10orf10	0.672995	0.513224	-1.00114	0.312471	0.0457783	0.968911	2.11127	7.60495e-09	3.36309	2.94314e-08	2.5605	2.94314e-08
LINC00341	0.436035	0.734711	-0.705525	0.525658	0.512862	0.645086	2.04258	4.39075e-06	3.74869	8.18877e-09	2.71263	8.18877e-09
YPEL2	-0.432684	0.42201	-1.46422	0.00180483	-0.674914	0.150563	2.04135	1.43982e-17	3.4771	1.14144e-25	2.75969	1.14144e-25
SNX29P1	-0.175194	0.939709	-0.0917023	0.958279	0.977194	0.546684	2.04131	0.0082876	1.74967	0.0266101	1.84873	0.0266101
MYO1D	-1.26412	0.388353	-0.720124	0.555931	-1.46114	0.274782	2.01362	0.0191182	2.67435	0.00024153	1.04502	0.00024153
LOC100499489	0.106873	0.93091	0.961152	0.170514	0.542922	0.526322	1.97229	6.80407e-06	1.40329	0.00020593	1.76171	0.00020593
FAIM3	-0.875876	0.028136	-0.243212	0.535771	-0.937476	0.0135728	1.95758	2.79201e-17	1.10785	4.36657e-07	2.11262	4.36657e-07
GRAMD2	-0.11278	0.922814	0.230142	0.774058	0.974297	0.168175	1.94821	3.37461e-06	1.76836	1.2163e-05	1.22446	1.2163e-05
ARHGAP20	-0.235779	0.508327	-0.512596	0.0672542	-0.583769	0.0435777	1.91328	4.47393e-30	1.93144	1.2841e-24	2.1217	1.2841e-24
GPCPD1	-0.550456	0.158361	-0.799691	0.0199267	-1.10654	0.00155545	1.89992	1.42073e-19	2.20977	2.60993e-21	2.90958	2.60993e-21
RGL1	-0.102232	0.90581	-0.072402	0.911996	0.553253	0.332835	1.81262	3.2536e-08	1.8592	5.72485e-08	1.36571	5.72485e-08
EAF2	0.512588	0.466081	0.810936	0.132295	1.13966	0.0347776	1.78987	9.57234e-09	1.2176	0.000108338	1.18752	0.000108338
NUDT7	-1.62008	0.146665	-2.77218	0.0193922	-1.40923	0.171843	1.74884	0.0114815	2.87439	0.00270635	2.32695	0.00270635
HCG4	-1.17479	0.40599	-2.7638	0.0577019	-2.00046	0.128544	1.72332	0.019557	3.41537	0.00327888	2.83211	0.00327888
GTF2H2C_2	0.0950038	0.853866	0.457898	0.160854	-0.267504	0.508762	1.66916	1.34354e-14	1.40066	4.89175e-11	1.94559	4.89175e-11
RLTPR	1.39956	0.000248766	0.282706	0.544106	1.46823	7.24945e-05	1.59946	3.76989e-15	1.84328	5.01914e-12	1.54923	5.01914e-12
LINC01184	-0.036755	0.965245	-0.574432	0.323054	0.0315962	0.966048	1.59814	4.69446e-08	2.37702	3.23348e-12	1.94673	3.23348e-12
SERAC1	-0.143592	0.821342	-0.286906	0.538262	0.0635878	0.912109	1.54633	1.98535e-09	2.03835	8.1664e-14	1.60674	8.1664e-14
ZCWPW1	-0.528847	0.390915	-0.479985	0.36223	-0.0992776	0.87855	1.53887	2.40994e-06	1.18863	0.000468354	1.14828	0.000468354
PAIP2B	0.019314	0.980263	-2.31474	0.000296045	-0.633921	0.245832	1.50545	1.12719e-08	3.61068	4.88804e-12	2.65661	4.88804e-12
ARRDC3	-0.0414787	0.913582	-0.20881	0.397943	0.117656	0.690671	1.50373	5.78338e-20	1.17306	6.03359e-12	1.18006	6.03359e-12
ZBTB18	-0.064893	0.873171	-0.260927	0.344871	0.0419035	0.905539	1.47137	1.23975e-23	1.5906	7.03169e-23	1.28541	7.03169e-23
SNORA8	-0.446519	0.343314	-0.385082	0.342075	-0.468198	0.276492	1.45498	9.90325e-07	1.41567	2.16006e-06	1.68627	2.16006e-06
HLA-H	-0.3174	0.73601	-1.70483	0.0330589	-0.523729	0.50866	1.44366	0.000610638	2.62882	2.37165e-05	1.54011	2.37165e-05
NMRK1	0.231893	0.793297	-0.876552	0.205185	0.603117	0.368597	1.40751	3.55538e-05	2.29286	2.99446e-07	1.83741	2.99446e-07
NUDT4P1	0.347743	0.545541	0.254016	0.602156	0.75583	0.0917904	1.39718	1.95982e-06	1.64223	4.71562e-08	1.14648	4.71562e-08
LOC100289650	-1.77159	0.0523263	-3.88159	0.0181997	-3.53652	0.0336564	4.63585	6.42144e-05	5.33418	2.70811e-05	4.0883	2.70811e-05
KIAA1107	0.322983	0.732308	-1.25974	0.106946	-0.237142	0.79387	1.38135	1.57633e-05	3.4426	7.90575e-12	3.13889	7.90575e-12
RAB8B	0.0567746	0.819666	-0.62924	8.62901e-05	0.0821357	0.696056	1.31896	1.09584e-30	1.89487	2.92016e-51	1.31902	2.92016e-51
KDM3A	-0.560597	0.000274241	-0.891615	1.27304e-09	-0.716718	1.19037e-06	1.299	1.33142e-36	1.69021	5.3806e-54	1.25831	5.3806e-54
TMEM27	0.540823	0.748867	-0.289946	0.842661	-0.506423	0.756677	1.2944	0.0195893	3.47676	1.61083e-07	3.63788	1.61083e-07
ZFYVE28	1.39766	0.00426028	0.508185	0.351867	1.26352	0.00920109	1.29357	6.35767e-08	2.40792	1.05614e-15	1.76871	1.05614e-15
BRD7P3	-1.23698	0.202898	-1.57764	0.0769184	-0.557196	0.5515	1.26195	0.0450349	1.97408	0.00329782	1.25402	0.00329782
PAXIP1OS	-0.44941	0.400336	-2.001	6.27636e-05	-0.936354	0.0406738	1.22722	2.3754e-06	2.75087	1.56156e-12	2.00902	1.56156e-12
TTC3P1	-0.850888	0.306433	-1.11071	0.127821	-1.74207	0.0256478	1.19054	0.0141067	1.9438	0.000131402	2.16131	0.000131402
PTH1R	-0.19674	0.849603	-1.95558	0.0219935	-0.196159	0.827693	1.1808	0.0042661	2.40681	0.000339548	1.92061	0.000339548
SEPT3	0.359748	0.0602281	0.393327	0.020897	0.649404	8.74618e-05	1.11549	7.81314e-24	1.24405	7.63989e-28	1.31633	7.63989e-28
RNF125	-0.615803	0.00947491	-0.731541	0.000977116	-0.662142	0.00348396	1.11119	7.1813e-11	1.61944	2.22505e-20	1.15229	2.22505e-20
MDFIC	-0.378859	0.139251	-0.533937	0.0156664	-0.189071	0.479564	1.09216	2.23869e-12	1.30544	5.12032e-16	1.12916	5.12032e-16
ARHGAP29	-0.0255571	0.918412	-0.418957	0.00372397	-0.0682879	0.733916	1.06502	2.6118e-19	1.56141	2.88859e-39	1.6757	2.88859e-39
ERRFI1	0.497416	0.000155381	-0.85903	1.12268e-10	0.0226835	0.905659	1.04854	1.9665e-31	1.65604	4.0354e-56	1.34269	4.0354e-56
SERTAD2	0.12622	0.380688	0.0881204	0.480979	-0.0600731	0.688364	1.0405	1.23699e-36	1.03812	8.10898e-35	1.31482	8.10898e-35
STOM	-0.0613424	0.803316	-0.319121	0.0433283	-0.231725	0.205028	1.01247	6.25216e-15	1.18266	3.8017e-20	1.23015	3.8017e-20
ZHX2	-0.41193	0.0643658	0.409518	0.0292723	-0.745208	0.00020612	1.27001	3.50221e-24	0.900972	2.86762e-15	1.60184	2.86762e-15
ARHGAP5-AS1	-1.30299	0.0357662	-0.384309	0.502779	-1.02419	0.0784993	1.76498	2.99779e-05	0.920208	0.0122364	1.72818	0.0122364
RASL11A	-1.05509	0.00397714	1.02657	0.000413281	-0.654665	0.0694005	2.95922	9.81348e-35	0.589288	0.00258862	2.13481	0.00258862
OGFRL1	-0.231447	0.384903	0.401534	0.0455469	-0.185903	0.46251	0.999705	1.68502e-10	0.434309	0.00445686	1.33096	0.00445686
RIOK2	-0.362861	0.0654392	-0.0490767	0.812884	-0.326078	0.0869065	1.05122	1.00878e-14	0.838775	3.87371e-10	1.01	3.87371e-10
KIAA1467	0.502387	0.00875327	0.904747	6.31695e-08	0.453564	0.0164269	1.14857	1.44002e-21	0.579702	1.42118e-06	1.152	1.42118e-06
HEG1	0.236837	0.0625377	0.511689	1.4159e-06	0.150781	0.252878	1.16933	1.44027e-48	0.867093	4.47106e-27	1.00977	4.47106e-27
USP46	0.168514	0.637675	0.818766	0.000448021	0.0205736	0.956889	1.20321	1.03516e-13	0.751038	5.11943e-07	1.1231	5.11943e-07
HLA-C	-0.154853	0.523693	0.181061	0.342052	0.0650777	0.79422	1.23222	4.58407e-19	0.560304	6.02766e-05	1.00812	6.02766e-05
LPHN1	0.389342	0.104619	0.625435	0.00177042	0.799264	7.9402e-05	1.23569	5.58903e-22	0.306795	0.0260648	1.06258	0.0260648
LIPT1	-0.468299	0.390875	0.205586	0.660258	-0.178453	0.750273	0.636885	2.51797e-08	1.2305	1.09234e-26	0.940492	1.09234e-26
NAMPT	0.312671	0.0155716	0.558281	7.24464e-07	0.352483	0.00413322	1.32051	2.72863e-59	0.955812	4.24975e-31	1.14846	4.24975e-31
MARCH4	-1.88206	0.365269	4.33863	1.14737e-06	-1.19966	0.522978	0.642945	0.157422	1.96246	0.000732926	2.1475	0.000732926
GPR126	1.86341	0.000578932	1.87452	0.00025079	1.75114	0.00109146	1.02015	0.000325477	1.82697	5.02436e-11	0.378139	5.02436e-11
TMEM37	0.545417	0.0348583	-0.0784474	0.79463	0.975678	1.22047e-05	1.14974	6.9694e-16	1.67858	1.384e-23	0.74212	1.384e-23
PTCHD2	0.268492	0.830551	-0.751873	0.456197	0.629229	0.513559	1.20649	0.0285421	2.08727	0.00221433	0.854718	0.00221433
FAM227B	-1.0462	0.259385	-1.17171	0.154819	0.127012	0.893957	1.26217	0.0464812	1.6588	0.00954663	0.0815848	0.00954663
OTUD1	1.00434	1.0466e-06	0.300063	0.19922	0.999927	7.76765e-07	1.40872	1.43114e-32	1.89563	2.10994e-41	0.700561	2.10994e-41
GAREML	0.383549	0.307187	0.436602	0.166647	0.975197	0.000649899	1.10531	1.72956e-08	1.11652	2.43265e-08	0.880892	2.43265e-08
CACHD1	0.704137	0.000505312	1.07479	5.26865e-09	0.630894	0.00174581	1.11474	8.41215e-18	1.33812	3.01137e-26	0.99888	3.01137e-26
MGC39584	-0.684086	0.767555	-2.69911	0.164413	-1.73909	0.38438	1.15152	0.296685	3.35797	0.0212088	2.05143	0.0212088
FLJ37035	-1.12656	0.452832	-1.63891	0.224997	-0.233299	0.872567	1.34358	0.146602	2.48037	0.013164	1.31421	0.013164
CSTF3-AS1	-1.09035	0.613477	-3.66267	0.0478698	-0.526477	0.794063	1.71783	0.0999671	4.55975	0.000753049	1.45268	0.000753049
ZNF846	-0.923873	0.194227	-2.19598	0.00124259	-1.92676	0.0034553	-0.00320493	0.996149	1.68741	0.00251165	1.92176	0.00251165
CCDC69	0.951253	0.493971	0.618852	0.609307	0.391136	0.7917	0.251057	0.731948	1.91581	0.00218117	1.68969	0.00218117
LOC100133445	-1.149	0.258255	-4.62399	0.00141509	-2.941	0.00552421	0.264507	0.744844	3.23324	0.018437	2.50712	0.018437
IGIP	-0.818479	0.240231	-1.33612	0.0297904	-1.35946	0.0318966	0.270977	0.597655	1.61507	0.000399866	1.88844	0.000399866
LOC90246	-0.321573	0.547144	-1.44833	0.00119903	-1.05978	0.0149724	0.285972	0.362056	1.92525	1.81363e-08	1.70424	1.81363e-08
TCP11L2	0.302099	0.406016	-2.98074	1.09967e-11	-0.928584	0.00299454	0.316927	0.0884839	3.98899	6.7296e-26	2.04064	6.7296e-26
HAR1A	-0.666896	0.629728	-2.31385	0.0687136	-1.60225	0.183351	0.359783	0.661836	2.62465	0.00864526	2.19787	0.00864526
LINC00950	1.93794	0.280396	0.115606	0.958466	1.72065	0.320441	0.406611	0.641644	2.37965	0.0493629	1.80681	0.0493629
FLJ37201	-0.04472	0.965841	-0.734304	0.323157	-0.877393	0.26348	0.0528405	0.928715	1.24221	0.014851	1.9025	0.014851
CEBPA-AS1	2.0232	0.24855	1.06148	0.539819	0.12124	0.960707	1.40579	0.0396504	3.92646	0.000723608	1.518	0.000723608
TAPSAR1	-0.408703	0.683652	-1.18335	0.13549	-1.08178	0.191374	0.184759	0.796231	1.31328	0.0429555	1.61353	0.0429555
CREBRF	-0.310166	0.183154	-1.99687	4.72343e-17	-1.08948	4.87967e-08	0.540354	0.000149149	2.45018	4.7097e-34	1.67782	4.7097e-34
WDR96	-0.767603	0.640459	-3.41286	0.0391002	-2.48049	0.108357	0.554445	0.562515	3.35746	0.0160889	2.49222	0.0160889
COPG2IT1	-0.469302	0.264009	-1.52237	5.02872e-05	-1.38504	0.000151734	0.319703	0.306274	1.27947	8.00161e-05	1.63181	8.00161e-05
MAN1C1	1.41857	0.219087	1.33094	0.189411	1.01226	0.390952	0.432422	0.517475	1.19	0.045395	1.76746	0.045395
LMCD1-AS1	0.141648	0.938515	-2.25074	0.147013	-0.97106	0.508361	0.764901	0.293151	2.914	0.0149825	1.68915	0.0149825
KIAA1377	-0.350713	0.182998	-1.38337	1.4373e-09	-0.561635	0.0161377	0.805069	1.37391e-06	1.88537	5.70125e-24	1.5992	5.70125e-24
APLF	0.548695	0.769386	0.0806863	0.961469	-0.101219	0.958161	0.851524	0.32278	1.93061	0.0239837	2.33785	0.0239837
HSD3BP4	2.25076	0.111881	1.80848	0.165619	0.718189	0.685644	0.509844	0.449924	1.49273	0.0210879	1.94194	0.0210879
ZNF571-AS1	0.397502	0.75098	-0.185984	0.859731	-0.506576	0.658602	0.52785	0.392311	1.36784	0.020942	1.62689	0.020942
FAM212B-AS1	0.330037	0.861608	-0.547765	0.717319	-0.467409	0.786001	0.93	0.258994	2.32154	0.0112732	2.39392	0.0112732
C14orf28	-1.23631	0.0716497	-1.47563	0.0214788	-1.89768	0.00454013	0.778077	0.128937	1.3278	0.00973612	2.08837	0.00973612
FAM27B	0.971086	0.781263	-4.4891	0.0882296	-1.35943	0.660444	-1.47611	0.0800006	3.96468	0.00625393	1.39072	0.00625393
TMEM220	0.680802	0.39867	-1.74337	0.0383869	-0.846208	0.303369	-0.541062	0.238031	2.00166	0.00265671	1.18098	0.00265671
ZMAT1	-0.36377	0.763891	-2.21877	0.038155	-1.36185	0.165681	-0.520136	0.457659	2.20513	0.0122752	1.26989	0.0122752
LOC729987	0.0212189	0.991561	-3.79801	0.0262885	-1.47158	0.381986	-0.511374	0.651787	3.47877	0.0184427	1.1135	0.0184427
KIAA1407	-0.341283	0.34559	-1.83968	2.72728e-08	-1.06786	0.000390697	-0.0204289	0.943632	1.53706	3.26592e-08	1.10898	3.26592e-08
SORBS1	1.43157	2.98333e-15	-0.796375	0.000335751	0.638099	0.00165639	-0.00435845	0.980985	2.32105	7.85821e-42	1.30192	7.85821e-42
CPEB4	0.614919	0.000480362	-0.41845	0.0224796	-0.0378778	0.880642	0.0825321	0.602186	1.51739	1.90009e-28	1.04593	1.90009e-28
ATXN1	-0.587911	1.02881e-06	-1.79358	7.25728e-47	-1.12766	1.75281e-22	0.130383	0.177933	1.55455	1.97492e-56	1.01587	1.97492e-56
YPEL5	0.554459	0.0171035	-1.14567	1.59172e-06	-0.315924	0.221582	0.136248	0.406607	2.05009	2.11267e-30	1.30372	2.11267e-30
PDE1A	-2.61399	0.00151189	-1.1015	0.101148	-4.22613	0.000104858	-0.182092	0.856837	1.44195	0.00479573	1.48524	0.00479573
ZNF501	0.0141343	0.985476	-0.518942	0.34175	-0.782078	0.166131	-0.177407	0.67271	1.14984	0.00193907	1.42613	0.00193907
DNAJC28	0.0397816	0.978259	-1.5087	0.181443	-0.466359	0.690969	0.236036	0.765168	2.14374	0.016313	1.46961	0.016313
KIAA1328	0.231202	0.416956	-0.799013	0.000777335	-0.294145	0.262874	0.244419	0.123357	1.68665	8.24216e-23	1.25052	8.24216e-23
SERINC1	0.0543503	0.852754	-1.11594	3.11287e-10	-0.47789	0.0133608	0.290291	0.0734713	1.58136	1.66015e-25	1.00487	1.66015e-25
TMEM194A	0.601969	0.00183346	-0.734751	4.36184e-05	0.0388511	0.885139	0.326554	0.0383641	1.78205	1.11176e-34	1.09411	1.11176e-34
TBCEL	0.383064	0.0736942	-0.695964	0.000758272	-0.0909706	0.727839	0.33069	0.0196425	2.02177	3.8185e-38	1.30882	3.8185e-38
LOC100294145	0.405233	0.102887	-0.712569	0.00140355	-0.224791	0.400654	0.377546	0.0211476	1.77397	2.53251e-26	1.20469	2.53251e-26
ACKR4	-0.556724	0.286409	-1.41648	0.00196692	-1.24222	0.00651325	0.0303354	0.945114	1.34392	0.000283408	1.1944	0.000283408
LOC399815	0.272163	0.616517	-0.580677	0.174912	-0.583714	0.205242	0.0527854	0.874446	1.16789	2.01555e-05	1.15149	2.01555e-05
EIF4E3	0.798846	0.0347249	-0.226112	0.588972	0.578886	0.134467	0.0630524	0.841949	1.29607	9.23055e-07	1.11124	9.23055e-07
ACAD11	0.411965	0.165525	-0.829024	0.00130706	0.0827968	0.815467	0.450831	0.00133848	1.79838	2.77776e-30	1.13186	2.77776e-30
STARD5	1.2559	0.209997	0.0762569	0.949991	1.60311	0.068776	0.452323	0.431056	2.12688	0.00116397	1.00737	0.00116397
BBS10	0.728733	0.00108352	-0.0481117	0.860754	0.386907	0.111164	0.472469	0.00256837	1.65787	2.52508e-25	1.11846	2.52508e-25
ZNF19	-0.59754	0.290374	-1.67284	0.00138036	-0.993074	0.0482717	1.5427	2.87682e-05	1.4215	2.206e-05	1.05318	2.206e-05
LINC00957	-0.0263914	0.965245	-0.574432	0.323054	0.0315962	0.966048	1.59814	4.69446e-08	2.37702	3.23348e-12	1.94673	3.23348e-12
FAM182B	-0.0158657	0.989097	-2.02142	0.0323956	0.0885152	0.932773	0.490998	0.344436	2.67075	0.00033423	1.13346	0.00033423
DPY19L1P1	0.802479	0.204761	-0.101131	0.885703	0.0826321	0.91864	0.160332	0.679533	1.06636	7.12945e-12	0.174693	7.12945e-12
CHURC1	0.182497	0.523285	-0.934524	5.47009e-06	-0.331196	0.170644	0.5031	0.00410818	1.7272	2.31713e-24	1.20202	2.31713e-24
YPEL3	0.732502	0.00442287	-1.02896	0.000328904	0.0627443	0.863077	0.504883	0.000897284	2.35573	1.25425e-28	1.4021	1.25425e-28
DENND4C	-0.159451	0.516373	-1.05193	2.65073e-09	-0.336149	0.0948066	0.517532	0.000978699	1.54642	1.29095e-23	1.03914	1.29095e-23
LCA5	0.42662	0.357798	-0.962001	0.024381	0.0372505	0.947048	0.57678	0.0101492	1.81458	1.26573e-09	1.48029	1.26573e-09
FAM214A	-0.392528	0.166681	-1.85329	1.35994e-12	-0.736214	0.00304481	0.594163	0.000246376	2.47939	3.16901e-35	1.11906	3.16901e-35
LINC00884	1.15806	0.290555	-0.622819	0.621322	1.04341	0.317786	0.600241	0.307814	2.2574	0.00770257	1.01726	0.00770257
HACE1	0.159289	0.677207	-0.542048	0.0650383	0.135546	0.697994	0.0838374	0.904954	1.74223	0.00532917	1.08841	0.00532917
ZNF37A	0.0708085	0.846095	-1.02003	3.98577e-06	-0.444238	0.07874	0.604888	0.00236713	1.88794	6.74317e-23	1.24717	6.74317e-23
TAPT1	0.00756355	0.983825	-0.677837	0.00199707	-0.493483	0.0341396	0.605183	3.88608e-05	1.56434	2.29742e-23	1.24489	2.29742e-23
ANKHD1	0.0945802	0.689544	-0.873481	3.18753e-08	-0.26816	0.145997	0.614086	5.36335e-06	1.53394	8.09121e-30	1.11361	8.09121e-30
SLC23A3	1.71504	0.0616199	1.07226	0.238727	1.11899	0.252228	0.32706	0.550526	1.17043	0.0286841	1.05005	0.0286841
C10orf118	-0.358963	0.164576	-1.23346	1.92297e-08	-0.769073	0.000549698	0.643917	0.000355328	1.70026	8.74525e-20	1.30869	8.74525e-20
SPRY3	-1.14342	0.00678975	-2.10858	2.41275e-06	-1.4995	0.000230972	0.65484	0.0367073	1.61611	1.42169e-05	1.16642	1.42169e-05
ZNF285	1.31222	0.225029	0.471362	0.669687	1.0583	0.32264	0.661133	0.219151	1.50804	0.0121516	1.19045	0.0121516
LINC00597	0.265528	0.835826	-0.162482	0.878378	0.0263361	0.983298	0.407405	0.543054	1.27777	0.0419634	1.28305	0.0419634
BLOC1S5	-0.138254	0.686432	-1.45642	1.87534e-08	-0.458342	0.0800951	0.719507	7.74095e-06	2.1408	2.74978e-26	1.22306	2.74978e-26
C16orf52	0.602505	0.025398	-0.525089	0.0604862	0.00152821	0.997274	0.439713	0.0124735	1.27567	2.79527e-10	1.29685	2.79527e-10
KAT6A	0.0464582	0.881141	-0.852294	1.74762e-06	-0.246269	0.263589	0.736276	1.71934e-06	1.7846	8.70235e-33	1.05309	8.70235e-33
CBX7	0.0505278	0.884726	-0.734878	0.000938106	-0.0768692	0.795591	0.116705	0.550658	1.16443	1.23599e-11	0.291132	1.23599e-11
HECA	-0.144154	0.650174	-0.972296	7.71967e-07	-0.218324	0.339869	0.68853	2.19783e-07	1.51947	2.09428e-24	0.890418	2.09428e-24
C4orf3	0.0939168	0.778925	-0.157909	0.530411	0.167465	0.368581	-0.132354	0.289834	1.06615	2.71775e-22	0.217012	2.71775e-22
ZNF571	0.412408	0.555197	-0.310805	0.626515	0.378079	0.555081	0.761888	0.0231526	1.59905	2.80907e-05	1.02565	2.80907e-05
KMT2A	-0.0745572	0.777048	-0.676682	2.98069e-05	-0.4615	0.0105103	0.762134	2.75972e-07	1.54706	2.41738e-27	1.27127	2.41738e-27
TTC33	0.195933	0.362333	-0.724054	1.78657e-05	-0.113637	0.603971	0.764917	5.42092e-08	1.79245	9.94403e-35	1.33541	9.94403e-35
SKAP2	0.257343	0.379519	-1.30021	1.92585e-08	-0.0540686	0.870553	0.773885	1.40979e-05	2.58735	2.20347e-42	1.43434	2.20347e-42
LOC100506710	0.0878296	0.775152	-0.610252	0.00221041	-0.319593	0.163022	0.295048	0.118374	1.34143	5.88496e-15	0.74917	5.88496e-15
SASH1	-0.197027	0.200382	-0.721077	1.16439e-08	-0.54007	2.29725e-05	0.799899	1.03382e-21	1.57759	1.29708e-67	1.29888	1.29708e-67
GPATCH11	-0.149963	0.78186	-0.901399	0.0138168	-0.218318	0.634861	0.800434	0.00228439	1.69575	3.34227e-10	1.04102	3.34227e-10
NBR1	0.0790089	0.643422	-0.543503	2.02576e-06	-0.302952	0.0175469	0.49129	5.46514e-08	1.25337	5.2066e-45	0.999321	5.2066e-45
C9orf72	-0.119243	0.857116	-0.636441	0.159672	-0.241479	0.652681	0.843886	0.00134059	1.56956	5.47158e-08	1.48661	5.47158e-08
FOXN3	-0.146664	0.454493	-0.589154	0.262333	0.0441439	0.947216	0.980197	0.000265036	1.93049	2.8239e-08	1.56986	2.8239e-08
LYSMD3	0.350345	0.101631	-0.309873	0.129999	0.104037	0.67402	0.516185	0.000438514	1.19199	1.13915e-14	1.04524	1.13915e-14
TRAPPC6B	-0.0622072	0.861055	-0.380372	0.102321	-0.406885	0.0974813	0.530035	0.00331914	1.15708	8.60311e-11	1.04251	8.60311e-11
INPP5F	0.121682	0.673489	-0.608027	0.00411692	-0.219389	0.369688	0.536824	0.000173143	1.35473	8.09723e-18	1.24332	8.09723e-18
KIAA1586	0.483071	0.0642953	-0.0642652	0.824306	0.157424	0.602211	0.546791	0.00137749	1.42641	1.20707e-16	1.14379	1.20707e-16
KBTBD3	0.2293	0.770324	-0.104229	0.876354	0.0825784	0.913067	0.562808	0.148553	1.05819	0.00731663	1.23529	0.00731663
ZNF862	0.493359	0.00939475	-0.402165	0.0420615	0.341205	0.0817421	0.564112	1.4501e-06	1.10364	3.18554e-15	1.074	3.18554e-15
ZNF573	0.139375	0.741831	-0.303279	0.346951	-0.244617	0.495655	0.567652	0.00337264	1.04446	3.59672e-07	1.15539	3.59672e-07
PCYOX1L	0.62507	0.101836	-0.127666	0.76534	1.00167	0.0023025	0.574098	0.00646581	1.30067	6.68358e-08	1.08853	6.68358e-08
DENND4A	0.0858902	0.69901	-0.460049	0.00210981	-0.066215	0.749196	0.607711	1.89706e-07	1.49037	1.17162e-37	1.08261	1.17162e-37
ANKS1B	0.019652	0.965841	-0.734304	0.323157	-0.877393	0.26348	0.0528405	0.928715	1.24221	0.014851	1.9025	0.014851
LIPE-AS1	0.18753	0.718778	-0.850913	0.0377934	0.22323	0.61884	0.615559	0.0150668	1.33704	1.64461e-05	1.21138	1.64461e-05
ZNF137P	0.405912	0.429956	-0.135941	0.787008	-0.343768	0.508211	0.632303	0.028977	1.01128	0.00113844	1.26769	0.00113844
WDFY3	0.336053	0.107759	-0.283217	0.131549	0.016817	0.951605	0.646817	6.51868e-06	1.51618	0.00350693	2.85782	0.00350693
LOC100505549	0.26837	0.677207	-0.542048	0.0650383	0.135546	0.697994	0.0838374	0.904954	1.74223	0.00532917	1.08841	0.00532917
FAM178A	0.304557	0.0674779	-0.156169	0.334785	0.0973927	0.611723	0.679681	4.91267e-09	1.17605	1.29973e-23	1.03672	1.29973e-23
TBC1D23	-0.171418	0.453749	-0.402117	0.0212745	-0.4	0.0314612	0.701317	2.1721e-06	1.07398	2.76901e-13	1.1154	2.76901e-13
HCFC2	0.300217	0.301723	-0.038793	0.896753	0.0338676	0.923149	0.703365	6.32491e-06	1.26554	6.29443e-15	1.10288	6.29443e-15
GARNL3	-0.161237	0.682276	-0.610308	0.0337549	-0.30778	0.343097	0.717331	0.000173019	1.07952	1.47041e-07	1.421	1.47041e-07
LRRC49	0.773516	0.0882159	0.657313	0.112813	0.721063	0.0982076	0.720134	0.00324765	1.32397	3.84757e-08	1.08117	3.84757e-08
SGMS2	-0.109914	0.621111	-0.46625	0.00315923	-0.340159	0.0469136	0.724337	5.65536e-09	1.32624	1.20152e-25	1.03402	1.20152e-25
FAM60A	0.132596	0.615284	-0.385075	0.0401229	-0.0949319	0.706314	3.78216	2.96861e-07	5.29816	2.57878e-05	3.26279	2.57878e-05
NKIRAS1	0.510132	0.139886	0.0133155	0.974102	0.41597	0.168623	-0.00623653	0.993103	1.3326	0.0161686	0.482503	0.0161686
LOC100506548	0.0227436	0.951816	-0.652388	0.00271982	-0.228993	0.403005	0.778019	2.25376e-05	1.27787	6.37847e-13	1.23303	6.37847e-13
DAAM1	-0.183101	0.479199	-0.580042	0.00980544	-0.117818	0.683916	0.507505	0.0017628	1.09095	1.18587e-10	0.943806	1.18587e-10
AAK1	-0.279943	0.159764	-0.690001	1.54572e-05	-0.558302	0.00114688	0.783148	1.38502e-08	1.32529	8.58991e-23	1.05873	8.58991e-23
LIPH	-0.509757	0.046201	-0.958972	3.66617e-05	-0.769315	0.0010582	0.799878	6.49502e-08	1.11561	1.07689e-11	1.21598	1.07689e-11
ACER2	0.386389	0.608268	-0.239659	0.72688	0.549649	0.386848	0.807197	0.0272767	1.34479	0.0012836	1.15974	0.0012836
RGPD8	-0.107632	0.734283	-0.454607	0.0325195	-0.427805	0.0668937	0.819774	2.44737e-07	1.31004	6.39319e-17	1.20117	6.39319e-17
FAM114A2	0.333916	0.309853	0.102354	0.747276	0.291819	0.351152	1.26512	4.59113e-31	1.05616	6.06555e-24	0.863584	6.06555e-24
PCNXL2	-0.00505848	0.979888	-0.320345	0.00548653	-0.11861	0.396833	0.826429	7.57906e-33	1.09944	1.26697e-49	1.1972	1.26697e-49
ZNF397	0.190645	0.616295	-1.74125	0.00588	-1.51205	0.0148934	-3.66143	5.96279e-08	1.22216	0.0319833	-1.22643	0.0319833
UACA	-0.764696	1.36165e-09	-1.01318	1.22405e-15	-0.547973	1.63822e-05	0.846261	2.35376e-15	1.12544	2.17423e-24	1.16387	2.17423e-24
FOXO3	0.036488	0.894577	-0.43739	0.00699257	-0.190124	0.336019	0.848497	2.51435e-12	1.43256	4.57337e-32	1.16857	4.57337e-32
CAB39	0.136323	0.574589	0.839663	0.00392876	0.629963	0.0510173	2.58461	3.41233e-56	1.6453	6.75409e-26	2.24751	6.75409e-26
FAM126A	0.771421	9.52451e-07	0.490859	0.00188409	0.722784	4.0193e-06	0.926485	2.35701e-14	1.17757	1.96757e-21	1.13974	1.96757e-21
RSBN1	-0.0555687	0.790772	-0.358405	0.00927366	-0.141657	0.389935	0.932301	1.14209e-27	1.31431	1.55645e-46	1.04049	1.55645e-46
CEP85L	-0.118052	0.758249	-0.296563	0.284253	-0.148556	0.651806	0.95595	6.73417e-08	1.12114	1.23512e-09	1.14207	1.23512e-09
GIN1	0.197179	0.663249	0.295228	0.392459	-0.201933	0.630806	0.963168	4.71618e-06	1.00504	1.82884e-06	1.46535	1.82884e-06
ZNF615	0.127312	0.798012	-0.0409435	0.922059	0.163501	0.699698	0.969677	3.37331e-05	1.28656	7.9606e-08	1.19577	7.9606e-08
FOXO1	0.217676	0.112014	-0.0210156	0.888255	0.0457016	0.781977	-0.750301	0.0386727	1.28465	0.0114955	0.169609	0.0114955
FAM198B	-1.35787	0.425149	1.85107	0.0565478	-4.05138	0.0186211	-2.78772	0.136708	1.2434	0.112549	0.602332	0.112549
RNF43	-5.23829	1.65742e-14	-0.64278	0.045986	-7.92098	1.53564e-09	-0.278648	0.796631	-1.90541	2.25684e-08	1.87343	2.25684e-08
SLC6A19	1.91473	0.123923	2.36232	0.0234002	1.37999	0.284336	0.194829	0.79953	-2.58775	0.000333539	2.54241	0.000333539
SNORA43	1.37872	0.202849	1.72595	0.053052	-0.0359306	0.981279	-0.745649	0.285936	-1.55663	0.013161	1.32949	0.013161
LOC100506124	-0.491944	0.468687	-1.28948	0.024633	-1.48698	0.0112418	-0.292819	0.547714	0.977508	0.0412501	1.37402	0.0412501
DHRS12	-0.428289	0.550774	-1.16826	0.0443034	-1.01451	0.0910008	-0.291024	0.525659	0.956137	0.033477	1.01804	0.033477
ZNF546	0.385994	0.325123	-0.165309	0.659963	-0.320768	0.416289	0.0872724	0.767306	-0.880692	2.71839e-09	-0.480274	2.71839e-09
PUS10	-0.118646	0.809204	-0.742677	0.0311793	-0.686546	0.0529442	0.112714	0.713245	0.742685	0.0078001	1.16973	0.0078001
MTMR7	-0.223961	0.591249	-0.620323	0.0517872	-0.748232	0.0226421	0.154171	0.617471	-1.23158	3.03143e-29	-0.718159	3.03143e-29
PPAPDC2	0.115745	0.662055	-0.325053	0.0989524	-0.322263	0.124353	0.0456469	0.784272	-0.673436	1.37508e-10	-0.454272	1.37508e-10
LINC01011	0.407927	0.240473	-0.904472	2.38583e-06	-0.459446	0.031974	0.738472	4.00841e-06	1.4746	1.21036e-20	0.805933	1.21036e-20
EMC2	0.276292	0.474733	0.207256	0.525076	0.00732523	0.987392	0.676656	0.200469	3.56621	0.00157004	1.59467	0.00157004
LOC100507373	1.15884	6.59755e-05	0.648124	0.032521	0.578281	0.117072	0.30568	0.192455	1.26641	5.27812e-05	0.822233	5.27812e-05
FAM160B1	-0.364985	0.0197588	-0.720663	2.61973e-07	-0.742023	1.50143e-07	1.93037	2.62848e-11	0.932554	0.00352031	1.62876	0.00352031
SRP14-AS1	-0.0913043	0.868827	-0.572125	0.129355	-0.377206	0.697994	0.0838374	0.904954	1.74223	0.00532917	1.08841	0.00532917
LRCH1	0.176573	0.450452	-0.342019	0.0322831	-0.269986	0.132916	0.724184	2.23827e-08	1.03551	4.60571e-16	0.946476	4.60571e-16
MOSPD1	0.598014	0.00266957	0.234999	0.26085	0.218019	0.347122	-0.13472	0.489056	-1.29406	7.94224e-18	-0.528121	7.94224e-18
MYLK	-0.0763283	0.607357	-0.829831	2.18813e-07	-0.407318	0.0252093	-0.0025348	0.990518	1.01824	3.74538e-13	0.343563	3.74538e-13
C4orf27	1.1368	0.00962579	0.976603	0.018021	0.758891	0.100096	0.70381	0.0222837	-0.406306	0.000644561	0.0927855	0.000644561
BCDIN3D-AS1	-0.316174	0.477128	-0.334621	0.364413	-0.658297	0.0770111	0.717855	0.00436291	0.864254	0.000547183	1.38361	0.000547183
CCDC171	-0.633745	0.234298	-0.340526	0.4795	-0.602418	0.223911	0.75078	0.0222418	0.802582	0.00864718	1.12538	0.00864718
ZNF823	0.20112	0.709307	0.916715	9.16633e-09	0.389078	0.0349883	-0.547127	8.04935e-05	-1.55464	1.11224e-32	-0.971042	1.11224e-32
ZNF441	-0.80063	0.0629889	0.878137	2.84209e-10	0.467849	0.00236714	-0.172146	0.202369	-0.745092	9.1262e-11	-0.551984	9.1262e-11
ZC3H10	0.233649	0.513831	0.507932	0.0539026	0.029994	0.94047	0.830425	1.17569e-06	0.687569	4.01511e-05	1.09912	4.01511e-05
LARP6	0.260868	0.363657	0.139775	0.589627	0.36477	0.143387	-1.41216	0.122041	3.099	0.0332489	-1.53595	0.0332489
FRMD6	0.516465	0.00417669	0.747015	7.70573e-06	0.492079	0.00735864	-0.332363	0.0201987	-0.721978	4.19669e-08	-0.207303	4.19669e-08
SERPINI1	0.389615	0.0504953	-1.91487	5.08908e-18	-0.189738	0.394656	-4.27856	2.89423e-72	-3.03496	5.4344e-20	-3.30267	5.4344e-20
BTD	0.728857	0.00124512	1.16377	9.55399e-09	0.731063	0.00091653	-1.03114	4.75457e-10	1.66471	1.85997e-22	1.70519	1.85997e-22
TIMM13	-0.344864	0.092651	0.903006	3.78627e-08	0.09633	0.682784	-0.299542	0.0604604	-1.732	2.69365e-36	-1.20362	2.69365e-36
SEMA6A	-0.0563085	0.810007	-0.960829	1.02794e-15	-0.361306	0.0033391	0.384384	1.77006e-05	1.52339	3.95688e-56	0.980108	3.95688e-56
SLC22A4	0.468887	0.0259666	0.230926	0.270949	0.0637333	0.816794	-1.60437	6.91594e-20	-0.895891	4.25821e-07	-1.2728	4.25821e-07
EBP	0.141959	0.47989	0.629891	8.07242e-06	0.393539	0.0127626	-0.827062	1.26756e-12	-1.36761	1.76146e-33	-1.20495	1.76146e-33
USP11	-0.0750846	0.771291	0.859878	4.43825e-08	0.283997	0.134411	-0.685309	6.51442e-07	-1.66289	7.20945e-37	-1.2326	7.20945e-37
DMAP1	0.254008	0.276432	0.889156	4.07888e-07	0.412266	0.0422446	-0.880009	1.42419e-08	-1.41883	1.67456e-21	-1.37369	1.67456e-21
EPHA7	-0.913162	0.000996185	-1.44757	2.04448e-07	-0.969674	0.000286116	-2.01256	9.71897e-12	-0.812417	0.00774376	-1.52957	0.00774376
RBM3	-2.28922	2.76193e-151	-0.88986	2.73724e-24	-2.20014	5.21095e-142	-1.1945	1.70854e-50	-2.3778	2.31095e-216	-1.18739	2.31095e-216
CKB	0.0415905	0.887161	-0.861284	8.36707e-08	-0.283577	0.11521	0.207651	0.170062	1.42372	2.27568e-24	0.846713	2.27568e-24
SH3BP5	0.264577	0.0124748	-0.30818	0.00165013	0.0355902	0.797189	-1.60095	1.20511e-106	-1.50921	1.12366e-82	-1.38627	1.12366e-82
CGA	3.28067	9.81773e-17	6.04149	9.52108e-61	0.859529	0.116047	-3.5339	5.90906e-31	-3.61088	2.04721e-110	3.38462	2.04721e-110
NR4A3	0.318182	0.0411994	-1.21684	3.90628e-19	-0.196279	0.232127	-3.22362	6.37102e-154	-1.88285	3.65888e-47	-2.70501	3.65888e-47
OGDH	0.603027	0.000118008	1.21086	2.5946e-17	0.881565	3.3836e-09	-1.09066	5.22563e-19	-1.7765	2.15187e-49	-1.54855	2.15187e-49
MVD	0.965973	5.34443e-07	0.464626	0.0177035	1.01406	9.97767e-08	-1.4498	6.18501e-21	2.98572	2.38447e-27	1.63098	2.38447e-27
RGS2	1.12023	2.70009e-31	-0.92694	1.4962e-16	0.674261	2.05286e-11	-2.42816	2.11081e-134	-0.374552	0.00146422	-1.61264	0.00146422
BAD	-0.104409	0.71749	-1.15912	9.92786e-06	-0.0247281	0.945146	0.38338	0.0243461	1.76178	2.7932e-18	2.41914	2.7932e-18
PDE7B	0.263595	0.170556	-1.71784	2.57196e-23	-0.598771	0.000347083	-3.90582	1.63849e-119	-1.65328	3.25566e-19	-2.78036	3.25566e-19
C11orf24	0.192043	0.286991	0.617247	5.70343e-06	0.487924	0.000892492	-0.507342	4.44967e-05	-1.17767	1.3883e-23	-0.997929	1.3883e-23
SPINT1	1.38221	1.29316e-09	1.04819	5.50439e-06	-0.170019	0.428992	0.0374555	0.855963	1.01158	8.48247e-12	0.484905	8.48247e-12
PTGS1	1.09781	8.84361e-15	-0.65718	3.10457e-05	0.74222	1.45647e-06	-0.679027	1.40637e-07	1.23116	5.59642e-20	-0.0875383	5.59642e-20
OLFM1	1.49017	9.64965e-41	1.26408	2.38593e-29	1.3472	3.06596e-33	-2.15598	3.07011e-137	-1.89838	9.11333e-106	-2.12362	9.11333e-106
LPL	2.00349	1.72319e-62	0.472489	0.000243117	1.20996	1.46464e-22	-2.0829	6.24657e-117	-0.612475	1.46408e-10	-1.26105	1.46408e-10
GLUL	1.06269	1.86596e-14	0.524173	0.000197136	1.1636	3.2421e-17	-1.48167	1.61292e-39	-0.822485	5.65078e-13	-1.32815	5.65078e-13
GLDC	2.50916	0.0006193	2.72527	5.96506e-05	2.31562	0.00155137	-2.7834	1.20937e-07	1.54127	5.81783e-35	0.976904	5.81783e-35
FGFR4	1.06192	7.92887e-11	0.863851	1.03016e-07	1.2444	7.57052e-15	-1.46297	7.27526e-32	-1.66972	6.64375e-39	-1.4287	6.64375e-39
CLIC3	1.54925	2.28512e-14	1.69241	2.50929e-17	1.55395	1.71799e-14	-1.431	2.05205e-17	-1.86188	1.21928e-28	-1.90766	1.21928e-28
CHL1	3.40684	8.85004e-52	0.861802	0.0020484	-0.166279	0.6352	0.496459	0.0253983	1.50982	1.85865e-12	0.813514	1.85865e-12
AKR1C2	3.66272	9.1394e-166	0.684549	2.66261e-05	3.2668	2.17113e-131	-3.23937	1.14207e-229	-1.87728	8.9297e-38	-2.67047	8.9297e-38
DHCR24	0.242643	0.234984	0.690443	1.23004e-05	0.386355	0.0323762	0.293614	0.0394818	1.34217	3.97427e-19	0.818578	3.97427e-19
COL4A4	0.00430728	0.987371	-0.66146	8.84487e-05	-0.192361	0.347871	-2.99775	1.11113e-96	-1.90772	1.22435e-39	-2.68724	1.22435e-39
NAGLU	-0.173948	0.472119	0.618893	0.000297966	0.055121	0.829798	-0.721305	5.83233e-06	-1.75914	1.43283e-31	1.12254	1.43283e-31
NRG2	1.96439	0.000210567	-2.17667	0.0201274	1.01307	0.091858	-6.12704	1.21187e-10	-3.56683	0.0201814	0.152838	0.0201814
ARSB	0.603082	6.24102e-11	-0.4772	1.31861e-06	0.410151	1.887e-05	-1.5837	1.11429e-107	-0.41182	5.09826e-07	-1.49257	5.09826e-07
MEOX1	-0.856746	0.00276375	-1.67553	1.71768e-08	-1.04307	0.000138128	-2.56595	6.96097e-16	-1.3038	8.63066e-05	-2.14307	8.63066e-05
TPD52L1	-0.0639789	0.812168	-2.8162	0.0084078	-0.765542	0.361896	-1.11288	0.0397681	2.6334	0.00661813	0.402603	0.00661813
DAG1	-0.236932	0.166959	0.519243	0.000148189	0.0747811	0.699743	2.00614	1.54208e-18	3.28761	1.00192e-18	3.17974	1.00192e-18
DSC2	0.142105	0.556351	-2.33047	2.15496e-23	-0.493739	0.00935514	-1.22914	1.04588e-15	0.671951	0.00477237	-1.02015	0.00477237
PIP5K1B	0.420342	0.613607	-4.52204	0.00100405	-0.918846	0.224551	-2.19878	0.000413792	2.89388	0.0392118	-2.27654	0.0392118
DNAH7	-0.281203	0.480636	-0.688328	0.0291231	-0.891886	0.00556624	-1.0437	7.55801e-05	-1.06787	0.000164749	-0.631164	0.000164749
ITPR1	0.586675	0.000572886	-0.831654	1.20307e-07	-0.0778603	0.731691	-1.92231	9.00306e-50	-0.753819	1.75837e-08	-1.04089	1.75837e-08
GABRB3	0.171669	0.91916	1.0585	0.291621	-0.0440092	0.977183	-3.44813	0.0175277	-4.42617	0.000735045	-1.8548	0.000735045
LAD1	-3.14726	0.0387304	-0.357693	0.726494	-2.3357	0.0515603	-2.14286	0.310388	-2.43632	0.021974	-1.01571	0.021974
HSPB7	0.0608711	0.815349	0.488693	0.00208053	0.249392	0.188332	-1.45207	1.71588e-28	-1.79436	2.16394e-43	-1.73989	2.16394e-43
SEMA5A	-0.213063	0.295629	-0.0306052	0.877452	-0.253088	0.173757	-1.33492	1.34717e-28	-2.31497	1.76984e-81	-1.57046	1.76984e-81
FGF12	0.69082	0.000371328	0.253661	0.21568	0.167389	0.489278	-1.52701	7.0379e-26	-1.37122	6.31817e-19	-0.866825	6.31817e-19
DDAH2	-0.0952052	0.748935	0.117784	0.59201	-0.025499	0.931357	-1.61021	7.41993e-24	-1.87909	2.62272e-32	-2.07068	2.62272e-32
ALDH5A1	0.328638	0.00362036	-0.248857	0.0218337	0.198377	0.0964645	0.0728674	0.959507	1.11335	0.401665	2.23667	0.401665
CCND3	0.448543	0.0235656	1.16755	4.15669e-12	0.857459	1.39312e-06	-2.17195	1.96318e-63	-2.91075	5.5795e-112	-1.89673	5.5795e-112
TNNC1	-1.55459	6.0934e-20	-0.905461	8.24499e-08	-1.51521	2.68191e-19	-2.46942	1.74422e-45	-4.2849	1.79385e-108	-2.80491	1.79385e-108
TLL1	0.243001	0.121346	-0.63011	1.91624e-06	-0.210144	0.175788	-2.52801	2.16278e-114	-1.81712	3.98836e-53	-2.4281	3.98836e-53
GPT	-0.532977	0.230647	-0.24098	0.553658	0.837199	0.248374	0.138049	0.770165	1.14363	0.0113434	0.677366	0.0113434
HPCAL1	0.0541702	0.843019	0.87708	3.92663e-08	0.386921	0.0359928	-0.44437	0.00241108	-1.48901	2.61105e-28	-1.00352	2.61105e-28
COL9A2	-1.0582	2.50807e-06	0.124305	0.609147	-0.784717	0.000457396	-1.2987	9.73544e-10	-2.32459	1.09102e-33	-1.36511	1.09102e-33
MAP2K6	0.0852096	0.7199	-0.970422	2.96833e-09	-0.337689	0.0561637	-2.38409	2.55147e-38	-1.15776	2.84107e-09	-1.62091	2.84107e-09
MFNG	0.797115	0.00024226	0.619516	0.0036538	0.408422	0.0880149	-1.89168	1.23955e-24	-1.36257	1.48554e-13	-1.36197	1.48554e-13
ALDH3A1	-0.75685	1.00807e-05	-1.81001	1.31742e-28	-0.647477	0.000179928	1.83504	1.19969e-17	-0.561785	0.00610191	1.44081	0.00610191
PALMD	-0.626257	0.000107941	-1.43742	3.34547e-19	-1.17639	1.98487e-14	-2.12194	1.83436e-48	-1.55165	3.78448e-22	-1.89685	3.78448e-22
DAPK1	0.126247	0.374162	-0.73222	1.18792e-11	-0.107476	0.432679	-1.53675	3.49487e-75	-1.51445	2.06865e-59	-1.10451	2.06865e-59
AHCY	0.20019	0.385823	1.35803	1.94357e-16	0.591816	0.00119524	-0.573865	9.3415e-05	-1.79632	5.53872e-39	-1.01388	5.53872e-39
ATF5	-0.0935054	0.780486	1.08682	4.92954e-08	0.339295	0.164509	-0.0418217	0.857245	-1.37875	7.20518e-18	-1.00119	7.20518e-18
KMO	0.482479	0.30341	-0.332939	0.4566	-0.540827	0.243462	1.77114	4.36439e-21	3.04004	6.95385e-33	1.97707	6.95385e-33
SDC1	0.0818985	0.772353	1.12426	5.73082e-11	0.551442	0.00394821	-0.212905	0.205607	-1.55724	5.36876e-28	-1.02891	5.36876e-28
MN1	0.322526	0.0188592	-2.10196	5.1842e-24	-0.670836	0.000515078	0.629374	2.79011e-05	2.26196	1.17106e-36	0.867085	1.17106e-36
MMP28	-1.06317	4.86798e-05	-1.69667	4.59937e-10	-0.93383	0.000249059	-1.82431	6.70844e-12	-1.03591	0.000302825	-1.40372	0.000302825
PSPN	0.385198	0.760856	-0.290722	0.78798	0.557686	0.594915	-1.10501	0.123767	-1.70725	0.0468172	-1.54813	0.0468172
CDH1	-0.454544	0.191583	-1.08312	0.000423918	-1.12785	0.00022544	-2.35445	2.19905e-13	-1.726	3.75121e-07	-1.88962	3.75121e-07
DNMT3L	-0.866908	0.30734	-1.1835	0.113547	-0.221839	0.799595	-0.10507	0.84385	1.35325	0.00517795	0.431739	0.00517795
BMP2	-0.920013	2.92754e-33	-1.51667	5.13739e-82	-1.53863	8.23673e-90	-2.24396	3.00323e-232	-1.20486	1.02525e-64	-1.02629	1.02525e-64
F10	0.626329	0.117361	0.547171	0.128419	0.0744329	0.883158	-3.20622	1.16516e-18	-2.18135	9.21552e-12	-2.40095	9.21552e-12
PRKCH	0.894211	6.19746e-14	0.249031	0.059196	0.576105	3.99196e-06	-1.92556	3.56153e-85	-2.43219	2.55413e-101	-1.25464	2.55413e-101
KRT18	-0.724522	3.14513e-05	0.337721	0.0507177	-0.28134	0.154529	-0.39021	0.00281041	-0.391921	0.0314071	0.0773022	0.0314071
EDNRA	0.380427	0.0266464	-0.110849	0.540771	-0.020639	0.931332	3.43808	7.17558e-05	3.65291	0.005632	2.19986	0.005632
TAGLN	-0.709908	0.000476152	0.977689	5.28297e-09	-0.986695	4.12944e-07	-1.28616	5.40918e-12	-2.91873	6.63631e-74	-0.600135	6.63631e-74
CRYAB	-1.04858	0.0014058	0.138801	0.681235	-1.25952	6.79146e-05	-1.91875	2.25422e-08	-3.87555	4.04189e-29	-2.56862	4.04189e-29
DCN	-2.18702	1.97645e-46	-3.89412	4.4225e-90	-2.53212	4.45923e-61	-4.50089	7.13164e-56	-3.27742	8.55812e-23	-3.47424	8.55812e-23
DGKD	0.747725	9.91146e-07	0.806444	3.03702e-08	0.671409	1.2703e-05	-1.46892	2.22841e-35	-1.62773	3.77727e-43	-1.48454	3.77727e-43
CDKN1C	0.636848	0.003315	1.50914	1.95914e-15	1.22309	4.73557e-10	-0.650349	0.000202681	-0.95432	0.0090512	-2.15289	0.0090512
PALM	-0.247783	0.210284	-0.622049	7.95536e-05	0.135801	0.506036	-1.11205	1.12243e-18	-0.357434	0.00683621	-1.68699	0.00683621
TFPI2	-1.81411	4.58732e-26	0.426835	0.00371376	-2.02396	2.00368e-32	-1.26147	9.66281e-11	-3.75736	5.92848e-115	-1.44833	5.92848e-115
CTSZ	0.251632	0.163461	-3.16391	0.0164762	-0.510319	0.623466	0.295906	0.793169	1.23019	0.391183	0.109207	0.391183
CLDN2	-0.419106	0.370845	0.104328	0.80565	-1.30172	0.00119425	-1.55213	8.03539e-06	-1.65581	1.03834e-07	-0.356301	1.03834e-07
CLU	0.0817186	0.728581	0.612219	4.1782e-05	0.124373	0.535467	0.214388	0.503072	1.15482	1.36336e-16	0.628448	1.36336e-16
MBD3	0.115674	0.6544	-2.77824	0.109555	1.23688	0.385946	-0.604855	0.590527	3.30614	0.0233231	-0.701586	0.0233231
TGM1	-1.76422	1.17195e-18	-0.44143	0.0213837	-1.57337	3.28886e-16	-1.25181	2.42251e-09	-2.2439	8.45762e-37	-1.82064	8.45762e-37
KCNQ1	0.283574	0.186236	0.0449536	0.834051	0.193678	0.373155	2.4195	5.19095e-05	1.94498	0.00148051	3.08137	0.00148051
EHD1	-0.399993	0.0471188	-0.00654181	0.993637	1.15815	0.0109587	0.907697	0.000381812	1.43553	1.21416e-05	1.46688	1.21416e-05
KRT8	-1.07341	4.78812e-09	0.17426	0.394781	-0.689084	0.000338742	-0.310598	0.0637928	-1.48938	6.68023e-24	-1.04307	6.68023e-24
PRSS8	0.259365	0.824399	0.118068	0.420416	0.355051	0.00820752	1.56356	8.51439e-74	1.20528	6.31402e-42	1.12968	6.31402e-42
EDIL3	-1.12964	1.20991e-10	-2.09287	1.6868e-27	-1.50374	5.285e-18	-2.48949	8.39396e-42	-2.37941	1.17629e-25	-2.44364	1.17629e-25
ARHGEF16	-0.354907	0.0576632	0.0695317	0.715383	-0.00899535	0.971519	-0.681912	2.92004e-07	-1.33971	1.0267e-25	-1.25793	1.0267e-25
SNCA	0.302621	0.0264612	-0.793517	2.16437e-10	-0.0476185	0.786303	-2.21582	6.51002e-103	-0.567432	3.37075e-07	-1.24698	3.37075e-07
FGFR3	-0.0104261	0.970768	-0.321462	0.207833	-0.0705089	0.831168	0.364606	0.0338835	1.10519	4.02911e-11	0.718639	4.02911e-11
FOXF2	0.97656	1.96757e-11	0.671138	3.39901e-06	0.931861	1.95078e-10	-2.21143	1.22123e-75	-1.96115	5.36671e-59	-2.25745	5.36671e-59
CRLF1	0.592448	6.86164e-05	-0.452517	0.00274806	0.887669	2.05566e-10	-2.41234	1.38749e-94	-1.7187	3.71951e-40	-2.09398	3.71951e-40
GSTP1	0.171131	0.471273	0.872565	1.58086e-07	0.331854	0.0932919	1.04187	1.01579e-25	-0.318334	0.000508895	0.73789	0.000508895
EPM2A	-0.215274	0.588776	0.492773	0.000877114	-0.299167	0.0846873	1.63777	1.15206e-58	1.07546	2.96474e-27	1.62234	2.96474e-27
DHCR7	0.442402	0.0235587	0.285821	0.116237	0.681712	0.000148544	-2.07264	7.35522e-51	-2.21977	7.60469e-58	-2.10769	7.60469e-58
GCDH	0.260117	0.275998	1.45936	3.48099e-17	0.828427	7.87383e-06	-0.524903	0.000432809	-1.68157	7.43463e-37	-1.20284	7.43463e-37
AMN	0.461148	0.613607	-4.52204	0.00100405	-0.918846	0.224551	-2.19878	0.000413792	2.89388	0.0392118	-2.27654	0.0392118
IGFBP7	0.234945	0.271625	0.675851	3.40981e-05	0.519575	0.00360225	-1.48878	1.90635e-27	-3.12054	2.32277e-116	-1.80225	2.32277e-116
HYAL2	0.573979	0.00475015	1.52819	5.3085e-18	1.01047	5.2946e-08	-0.411657	0.0112956	-1.56415	1.51128e-26	-1.04289	1.51128e-26
QPRT	2.42601	4.66344e-63	-2.59175	7.84176e-34	2.28398	6.69981e-56	-1.27371	1.27546e-22	-1.37609	2.25537e-08	-0.873738	2.25537e-08
WISP2	-0.727214	4.23878e-05	-0.0166418	0.940079	-0.588395	0.00112948	-1.40665	2.35383e-22	-2.52127	2.21341e-70	-1.54849	2.21341e-70
RORC	-0.58795	0.0124873	-1.20739	1.35673e-07	-0.82487	0.000190779	-2.84889	2.17377e-31	-1.58773	3.05428e-11	-1.91855	3.05428e-11
MAOB	-0.277332	0.0673965	-0.188926	0.174169	-0.471506	0.000530163	-1.73188	2.31821e-72	-0.913946	3.86496e-22	-1.71608	3.86496e-22
OSBPL10	1.19204	1.23653e-30	0.130742	0.28044	0.840524	2.45143e-15	-1.43769	1.35094e-97	-0.635618	3.10962e-18	-1.39166	3.10962e-18
WFDC1	0.497838	0.00678002	-0.0851071	0.668681	0.149689	0.492519	0.502436	0.000393101	1.20376	1.01669e-18	0.967726	1.01669e-18
MAPK4	0.217579	0.602495	0.606565	0.0386285	-0.4925	0.162197	-6.95822	1.05211e-14	-4.08993	2.56395e-32	-0.435856	2.56395e-32
JDP2	0.477955	0.0033081	0.446146	0.00299138	0.452637	0.00483279	-1.07012	1.36066e-17	-1.3529	3.32739e-27	-0.989214	3.32739e-27
BMP6	1.19441	1.40964e-28	0.824982	8.73843e-14	0.779036	2.89501e-12	-2.18699	5.47034e-155	-1.73088	3.17429e-93	-1.41944	3.17429e-93
LCN2	-5.64101	6.70565e-49	-3.46137	9.17637e-40	-5.13458	6.52101e-57	-0.971303	0.141326	-3.28099	6.03371e-11	-1.7441	6.03371e-11
LAG3	-0.285024	0.567287	-0.321998	0.376495	-0.261141	0.520557	1.14658	2.91337e-07	1.21825	1.43588e-07	1.24158	1.43588e-07
AQP1	-0.916925	5.38382e-05	-1.05174	1.70557e-06	-0.735413	0.00107418	-1.2529	1.4074e-09	-1.28994	9.87786e-10	-1.37462	9.87786e-10
CNGB1	1.39666	8.96486e-09	-1.13019	0.000552429	-0.493989	0.327035	1.03247	0.00115194	2.04066	3.66828e-06	1.3474	3.66828e-06
GLP2R	-0.21671	0.20998	-0.937544	3.74806e-12	0.0194395	0.928357	-2.69244	9.36429e-121	-2.32344	1.00698e-84	-2.56096	1.00698e-84
EMP2	0.149055	0.223387	-0.309171	0.00148599	0.162406	0.156534	-1.49636	2.31115e-98	-1.06478	3.56421e-49	-1.45538	3.56421e-49
ALPL	0.424331	0.0149337	0.502471	0.00117648	0.495958	0.00297275	-3.19722	6.1253e-145	-4.58061	2.4572e-292	-3.38268	2.4572e-292
PCYT2	-0.0880054	0.75092	-0.62418	0.0192921	-0.308798	0.306406	0.930524	8.77948e-08	1.85048	5.97762e-23	1.51085	5.97762e-23
ITPKA	-0.775649	0.00915556	-0.0906682	0.778032	-0.290165	0.375919	0.750289	0.0746368	3.07078	0.00687588	1.538	0.00687588
CARD10	-0.341513	0.132202	0.573852	0.00202543	0.0295083	0.918925	-0.534622	0.0012894	-1.41398	4.74161e-20	-1.0633	4.74161e-20
MGMT	-0.353837	0.216411	-0.0932352	0.734007	-0.0410823	0.902302	0.155524	0.384381	1.31653	1.57896e-18	0.438936	1.57896e-18
PIK3C2B	-0.787065	2.96722e-14	-0.312842	0.00317075	-0.903207	1.43471e-18	-1.24282	2.07802e-45	-1.68638	2.16784e-83	-1.21025	2.16784e-83
COL9A3	0.00434947	0.987807	-1.79928	1.52654e-26	0.250014	0.219892	-2.63632	2.09071e-73	-0.690035	1.03295e-05	-2.00842	1.03295e-05
AP1M2	-0.427856	0.0222565	0.24329	0.165778	-0.13471	0.534038	-0.657625	3.53003e-06	-1.25615	9.15052e-21	-1.19319	9.15052e-21
MMP23B	1.20232	0.0643899	0.523401	0.000274967	0.617085	2.46497e-05	1.18176	1.43712e-32	0.598215	4.084e-09	0.56169	4.084e-09
ARHGDIB	-4.34486	7.83613e-26	-2.23397	2.7801e-14	-4.47014	2.43229e-28	-1.52317	0.0195002	-3.2431	8.55917e-12	-0.251243	8.55917e-12
SERPINF2	-0.292005	0.68225	-0.425477	0.447854	0.0238948	0.972789	1.21709	0.154192	-1.59365	0.0259185	-0.00966577	0.0259185
IMMP2L	0.13597	0.48761	-0.0704811	0.682688	-0.299849	0.0651394	0.974734	0.00216729	2.49152	5.89622e-12	0.906561	5.89622e-12
SLC2A4RG	-0.515747	0.00162804	-0.00538355	0.978106	-0.210193	0.213166	-0.788797	1.44688e-12	-1.2403	1.3853e-30	-0.893615	1.3853e-30
SLC39A4	-0.745883	2.85373e-05	0.442047	0.00847043	-0.109606	0.629132	-0.673322	4.65283e-05	-2.01224	1.96819e-40	-1.44155	1.96819e-40
PYY2	-0.206402	0.622641	0.038976	0.916226	-0.531933	0.112791	-1.94897	2.2431e-11	-2.10415	5.89907e-14	-2.30373	5.89907e-14
SLC2A9	0.885234	0.204925	1.5934	0.00349136	0.822139	0.215178	-1.14697	0.0185966	-2.49108	4.65698e-08	-1.21648	4.65698e-08
KCND3	-3.63112	7.46886e-15	-1.70142	2.55619e-06	-5.21093	1.28468e-15	-2.88609	0.0011031	-4.48792	3.18276e-10	-1.23178	3.18276e-10
CTH	1.55212	3.75496e-38	-0.62651	1.35189e-05	0.720429	2.98611e-08	-2.67856	1.15705e-175	-0.678251	2.01484e-08	-1.23392	2.01484e-08
MAP1A	0.994598	8.75303e-19	-0.675102	6.00879e-08	1.30155	1.25961e-32	-1.3395	1.28666e-36	-0.265217	0.0373785	-1.39915	0.0373785
CPA3	-2.32456	0.00530422	-0.911892	0.182718	-2.172	0.00469345	-1.06423	0.354402	-3.43679	0.000505506	-1.33576	0.000505506
TNNT2	-4.13561	0.000363766	-2.55772	0.00250364	-3.61292	0.000213798	-0.537322	0.779892	-5.42808	0.00102083	-3.2094	0.00102083
HPD	-2.04515	1.55801e-07	-1.08645	0.00295002	-2.72474	9.69104e-12	-2.70082	2.03823e-07	-2.83711	9.21829e-11	-2.12049	9.21829e-11
GJB5	-0.157923	0.604701	0.901582	4.75518e-06	0.556044	0.0112171	-0.241531	0.252104	-1.40624	1.1253e-16	-1.10587	1.1253e-16
GALNT2	0.615136	4.79621e-05	0.957026	7.89987e-12	0.60528	5.68079e-05	-0.787149	1.17132e-11	-1.2852	6.37582e-30	-1.04301	6.37582e-30
HPGD	-0.378128	0.616295	-1.74125	0.00588	-1.51205	0.0148934	-3.66143	5.96279e-08	1.22216	0.0319833	-1.22643	0.0319833
PDE1C	1.59934	0.000699781	0.443641	0.430751	-0.111367	0.881602	-3.91671	3.12223e-13	-4.60591	5.92885e-08	-1.35871	5.92885e-08
AQP5	-2.53661	0.00588971	-1.83514	0.0219154	-2.51325	0.00368076	-1.21959	0.326179	-2.56385	0.0208275	-1.0657	0.0208275
FN3K	0.246016	0.22262	0.159429	0.375035	0.17006	0.402374	-1.5633	1.9177e-32	-1.25018	3.62592e-21	-1.24017	3.62592e-21
TGM2	0.609754	0.00180157	1.15814	2.97435e-11	0.87765	1.70421e-06	-0.557262	0.000334482	-2.69724	7.17081e-76	-1.51161	7.17081e-76
PKP2	-0.145677	0.254798	0.00930693	0.943301	-0.329153	0.0020455	-1.8157	1.94403e-104	-1.45541	2.63103e-71	-1.2032	2.63103e-71
RARRES2	-0.712762	0.0186135	-0.181875	0.554559	-0.301245	0.363718	-2.6761	2.23031e-22	-3.11397	1.05473e-31	-3.6534	1.05473e-31
OPN3	0.552407	2.36436e-10	0.0165131	0.885703	0.0826321	0.91864	0.160332	0.679533	1.06636	7.12945e-12	0.174693	7.12945e-12
WNT10B	0.171151	0.467351	0.784459	2.21483e-06	0.310111	0.117071	-1.87773	8.63603e-43	-2.40809	2.59992e-70	-1.974	2.59992e-70
TREH	0.15741	0.872249	-0.253314	0.737065	0.262981	0.740163	-1.52702	0.0165208	-1.4614	0.0308146	-2.57095	0.0308146
ZNF358	-0.262682	0.166681	-1.85329	1.35994e-12	-0.736214	0.00304481	0.594163	0.000246376	2.47939	3.16901e-35	1.11906	3.16901e-35
PLCB4	-0.641057	7.88192e-05	0.438372	0.00331827	-0.701809	8.33809e-06	-1.78962	4.90016e-26	-3.06176	1.9396e-78	-1.19967	1.9396e-78
[truncated: 612 more rows]

## Sheet: Commonly opposite DEGs
Gene	log2FC(KO1/WT)	log2FC(KO2/WT)	log2FC(KO3/WT)	log2FC(rescue1/KO1)	log2FC(rescue2/KO2)	log2FC(rescue3/KO3)			upregulated in KO clones & downregulated in rescue
[truncated: 131 more rows]
