# Supplementary material for: Systematical analysis reveals a strong cancer relevance of CREB1-regulated genes
Source: Cancer Cell Int. 2021 Oct 12;21:530. doi: 10.1186/s12935-021-02224-z (PMC8507136; doi:10.1186/s12935-021-02224-z)
Supplement: Supplementary file 4 — Additional file 4. Differential expressed genes in carcinomas and para-carcinoma tissues (PCT) from TCGA. [file 12935_2021_2224_MOESM4_ESM.xlsx]

## Sheet: Sheet2
	DEGs of 24 types of cancer: fq files were downloaded from TCGA and processed mRNA seq analysis worflow
	*log2FC means gene expression in cancer tissue/gene expression in para-carcinoma tissue

## Sheet: DEGs of 24 types of cancer 
Gene	BLCA_log2FC	BLCA_Padj	BRCA_log2FC	BRCA_Padj	CESC_log2FC	CESC_Padj	CHOL_log2FC	CHOL_Padj	COAD_log2FC	COAD_Padj	ESCA_log2FC	ESCA_Padj	GBM_log2FC	GBM_Padj	HNSC_log2FC	HNSC_Padj	KICH_log2FC	KICH_Padj	KIRC_log2FC	KIRC_Padj	KIRP_log2FC	KIRP_Padj	LIHC_log2FC	LIHC_Padj	LUAD_log2FC	LUAD_Padj	LUSC_log2FC	LUSC_Padj	PAAD_log2FC	PAAD_Padj	PCPG_log2FC	PCPG_Padj	PRAD_log2FC	PRAD_Padj	READ_log2FC	READ_Padj	SARC_log2FC	SARC_Padj	SKCM_log2FC	SKCM_Padj	STAD_log2FC	STAD_Padj	THCA_log2FC	THCA_Padj	THYM_log2FC	THYM_Padj	UCEC_log2FC	UCEC_Padj
CHMP1B	-0.547623	0.000519564	-0.073087	0.129728	0.34654	0.526139	0.319709	0.106755	-0.959226	2.41716e-32	0.0877403	0.77476	-0.779075	3.01657e-05	-0.324279	0.00242428	-0.157415	0.257099	-0.342661	6.24241e-09	-0.0855151	0.490818	-0.23256	0.0128746	0.0677442	0.553271	0.0736062	0.456352	-0.0664059	0.927037	-0.145694	0.764402	-0.632568	1.25615e-25	-1.18373	2.93824e-11	-0.338399	0.728967	0.708071	0.999244	-0.85293	9.81639e-16	-0.400383	5.34875e-07	-0.448987	0.663675	0.12273	0.285943
TCOF1	0.568559	0.000202986	0.541312	7.46698e-20	1.14367	0.00740233	1.44275	8.85726e-16	1.08937	7.32376e-27	1.12789	1.38563e-07	-0.588748	0.0177497	0.777881	1.63974e-14	0.964212	8.18657e-11	0.664286	3.02913e-19	0.783297	5.23138e-22	1.05381	6.63755e-28	0.612975	7.65541e-13	0.926362	5.25827e-26	0.0956576	0.864289	0.344304	0.122362	0.0816421	0.15621	1.12901	3.5979e-06	0.725689	0.303776	0.468333	0.999244	0.870025	8.83785e-14	0.294626	1.3309e-08	0.211622	0.84401	0.635019	4.86479e-09
NSRP1	-0.483957	2.83905e-05	0.0136851	0.867667	-0.512239	0.0870945	0.256396	0.128101	0.186196	0.083377	-0.343344	0.136544	0.335987	0.204484	-0.140038	0.025103	-0.33008	0.00253211	0.035957	0.508309	-0.0282127	0.768623	-0.19304	0.00480968	-0.290824	6.26808e-07	-0.283842	3.95404e-05	0.0736231	0.865271	-0.132345	0.747337	-0.128818	0.00283672	-0.0178652	0.992246	-0.0144237	0.989005	-0.199723	0.999244	0.00385594	0.977799	-0.214615	5.00503e-07	0.0285052	0.980567	-0.671027	1.22647e-13
SPPL3	0.184597	0.152131	0.0354799	0.471161	0.0860704	0.874723	0.514438	0.00660013	-0.137211	0.0371799	0.261305	0.373704	-0.471911	0.00592038	0.0507557	0.599345	1.03864	1.6482e-26	0.0630281	0.164555	0.325915	1.87373e-06	0.0799892	0.290994	0.0273322	0.708525	0.52598	1.62867e-13	0.0648407	0.892244	0.728544	0.000762368	0.0182281	0.698479	-0.0281689	0.992246	0.0888819	0.92367	0.404218	0.999244	-0.108566	0.242166	0.0346066	0.402705	0.294402	0.632015	-0.0760286	0.322892
OPA3	-0.0298645	0.864832	0.0338609	0.500269	0.431419	0.277254	0.399567	0.134072	-0.272709	2.82668e-05	-0.20391	0.273418	-0.32118	0.16652	0.0136588	0.875161	0.862181	8.22507e-17	-0.339366	6.87748e-10	-0.410283	3.60493e-07	0.35255	2.62845e-05	-0.216347	0.00436558	-0.0728667	0.424911	-0.0275219	0.965621	-0.26272	0.350064	-0.0807498	0.121734	-0.0378383	0.992246	-0.642164	0.386846	0.861067	0.93251	-0.0891608	0.362318	-0.0159973	0.764318	0.389074	0.515911	0.149962	0.181889
OPA1	-0.120729	0.434496	0.0583005	0.350712	0.951606	0.019203	-0.641748	0.0122228	-0.0829474	0.426194	0.3297	0.188362	-1.50645	3.81716e-15	0.183881	0.0597562	0.768857	3.27325e-09	-0.464665	8.20535e-15	-0.192642	0.0833981	-0.30397	4.81442e-05	0.42218	1.09437e-07	1.38865	4.56653e-52	0.104131	0.834455	-0.448534	0.259588	-0.402053	2.4206e-11	-0.365018	0.125385	-0.322142	0.685256	0.281899	0.999244	0.12596	0.225426	-0.157136	0.00895259	-0.107582	0.918424	0.140286	0.245303
RNF219-AS1	0.990061	0.0364149	0.120258	0.477297	0.592502	0.621681	0.0348957	0.963498	1.26865	8.14215e-05	0.0622786	0.927369	-1.65974	0.0452048	0.32587	0.309533	-0.774644	0.0034035	1.84807	2.48665e-33	0.629724	0.0285365	0.42754	0.205281	-0.292088	0.191042	-0.433032	0.0498089	-0.847535	0.483727	-0.287193	0.80449	0.0849475	0.771649	0.708447	0.285623	1.38094	0.654388	2.35502	0.972022	1.7457	3.19261e-08	0.181061	0.279024	-1.42365	0.452726	0.00940482	0.981597
ITGA1	-2.19458	9.27978e-15	-1.24081	1.45358e-55	-1.51779	0.075703	-1.76978	4.45641e-08	-0.376024	0.013166	-0.478401	0.311663	2.22495	1.51766e-08	1.23959	3.08289e-15	-0.0147226	0.946994	0.80834	1.39414e-17	-1.22177	7.36322e-11	-0.420202	4.71042e-05	-0.804126	6.75509e-10	-2.02721	2.20534e-58	-0.566487	0.448728	-1.163	0.0440407	-1.04253	1.84598e-14	-1.02655	0.000153586	-0.750833	0.718724	0.484145	0.999244	-0.868167	5.64897e-05	-0.193951	0.102796	-0.800605	0.734515	-0.986261	9.17876e-07
ITGA2	0.662473	0.101497	-0.44554	0.000241826	3.16698	0.000542513	4.36731	4.7353e-17	1.42434	1.31323e-29	1.41513	7.26499e-05	0.416074	0.507379	0.289167	0.093124	-0.550591	0.0465162	-0.900787	5.61389e-17	-1.17077	6.79644e-08	1.94868	2.39853e-17	1.52206	9.17903e-16	1.34914	1.06533e-17	0.922568	0.376729	-2.98198	0.000679059	-1.36389	1.88409e-21	0.875703	0.00272971	-0.445128	0.885585	0.560517	0.999244	1.04338	4.80706e-07	2.99605	7.64227e-59	1.1739	0.701678	0.0808513	0.799024
ITGA3	1.14083	0.00140137	-0.306626	0.00391437	1.83622	0.0570591	3.95033	3.42444e-13	-0.582914	7.4702e-05	1.12739	0.00521314	1.58366	0.0223952	1.64963	1.05385e-19	-1.67058	2.01325e-25	0.58907	4.55187e-07	1.77004	3.45284e-21	1.1205	1.66033e-05	0.268864	0.091944	-0.493739	0.0186409	1.51137	0.0906757	0.482386	0.356885	-0.894523	2.95627e-17	-0.230145	0.669557	-1.18924	0.646702	1.7186	0.964119	0.320495	0.129761	1.74006	7.58301e-49	1.41717	0.544748	0.19631	0.441359
ITGA5	-2.55968	5.22428e-13	0.216849	0.00893908	-1.25314	0.278575	1.08307	0.00696204	-0.87006	1.90886e-05	-0.0263872	0.968576	2.83474	4.79973e-10	2.27191	1.27261e-33	-0.0808718	0.745571	1.96053	1.86249e-69	-0.0418355	0.853265	0.55259	1.22959e-05	-0.715447	7.16608e-06	-0.504227	0.0014828	-0.127807	0.932469	-0.759393	0.458777	-1.19138	1.06986e-14	-1.15347	0.00316006	-0.446671	0.847039	0.52378	0.999244	0.183108	0.483329	0.522325	5.74823e-09	-0.900133	0.329211	-0.928159	5.58487e-09
ITGA6	-0.128203	0.781282	-0.879311	1.59802e-14	1.0133	0.327343	1.47	1.45001e-06	0.697314	5.83091e-11	0.481504	0.313061	0.438493	0.278513	1.87591	8.90145e-26	1.96935	1.24802e-23	0.340448	0.00121075	-0.213401	0.20442	1.38728	5.69765e-24	-0.359395	0.0641898	1.6749	4.10055e-24	1.35218	0.0684877	2.82057	3.11353e-05	-0.499405	4.35378e-08	0.438084	0.124769	-0.884662	0.62467	0.114264	0.999244	0.776364	8.64334e-06	0.881137	1.04017e-28	0.672357	0.746909	-0.426122	0.00773921
ITGA7	-2.94195	3.55598e-14	-3.66285	6.6306e-176	-3.43098	3.25799e-05	-0.438404	0.344203	-1.94532	6.22714e-29	-1.78993	0.000118932	1.49654	0.00242203	-1.59495	5.61415e-10	1.19102	0.000107335	0.893386	1.94748e-16	-0.00658648	0.972446	0.52941	0.000311004	-0.117182	0.42209	-1.21803	5.87959e-16	-0.135824	0.931994	0.800518	0.38378	-0.977703	1.73379e-10	-2.13493	4.85126e-10	-0.629919	0.848313	2.92299	0.912495	-1.55235	7.70885e-08	1.22607	8.01544e-32	-4.23798	4.71155e-13	-2.27027	1.27888e-22
TRHR	0.628808	NA	-0.611761	0.0811038	0.798312	NA	-0.75773	NA	0.925605	0.344896	-0.547055	0.594531	-1.36791	0.326759	0.450847	0.450678	0.578945	NA	1.56864	2.0773e-05	0.47934	NA	-0.351164	NA	0.706893	0.230119	1.1276	0.017422	0.138372	NA	-0.311559	NA	0.172009	0.818225	0.361437	0.992246	1.4171	NA	1.5928	NA	1.0411	0.0809263	4.1747	2.01015e-27	-3.64415	NA	1.30867	0.172597
UFSP2	-0.843208	9.6599e-11	-0.540023	4.65927e-36	-1.09747	0.00104662	-0.713045	0.00126779	-0.372215	2.38033e-07	-0.601335	0.0025237	0.368619	0.108853	-0.440329	2.64431e-08	-0.56023	2.76393e-07	-0.325029	2.7613e-08	-0.347527	0.000505722	-0.467606	8.49164e-09	-0.324698	1.11101e-07	-0.477616	3.42247e-11	-0.00989189	0.985386	-0.614167	0.0696063	-0.293721	1.9456e-10	-0.719415	1.51507e-06	-0.833818	0.298373	0.0378364	0.999244	-0.781586	2.37297e-13	-0.295428	1.8046e-12	0.315155	0.644376	-0.834179	3.17345e-21
CHST1	0.758588	0.0722308	1.94841	6.05588e-31	-0.491137	0.766075	2.31118	1.67708e-05	0.814552	1.76085e-05	2.99101	2.35532e-07	-2.72649	3.22696e-08	1.07228	1.34991e-05	-0.555782	0.116758	1.46762	7.17006e-16	-1.14833	0.000158026	1.34718	5.12705e-10	0.407298	0.0621257	0.73679	0.00166994	-0.407738	0.782971	4.65795	2.85267e-09	0.156519	0.265034	1.34208	0.00181856	1.91222	0.419616	1.07584	0.999244	1.43181	1.2426e-12	-0.0909349	0.588774	0.62917	0.805616	0.160027	0.647608
CHST3	-0.933034	0.0084747	-1.2364	4.91807e-26	-0.430193	0.643465	2.47001	3.50616e-06	-0.055521	0.795799	-0.822988	0.131218	0.335384	0.498356	0.730333	1.30644e-08	-0.307885	0.259313	-0.19448	0.155662	-0.062062	0.782191	0.225593	0.303667	0.140337	0.507107	0.610373	8.63424e-05	-0.598235	0.536969	-0.571472	0.262647	-1.16194	1.56222e-18	-0.33663	0.630137	0.296201	0.847791	1.3492	0.927735	-0.505414	0.0506297	-0.0320061	0.780048	1.15363	0.432287	-0.649225	0.000437689
CHST2	0.236573	0.650557	-0.535274	4.88906e-05	0.517805	0.742234	0.708965	0.136295	-0.51795	0.00219556	2.2503	0.000316105	0.54672	0.283142	2.50885	1.05849e-27	2.59458	7.21855e-19	0.778468	1.39334e-11	-0.831855	0.00757066	0.313077	0.0486729	0.454248	0.0114061	1.81998	1.74105e-16	-0.862361	0.307944	1.83799	0.0563635	-1.29051	8.97787e-16	-0.479345	0.297181	1.36208	0.475221	-0.489753	0.999244	-0.522578	0.0247949	2.21224	1.2804e-52	0.74101	0.667499	1.05631	0.000447256
CHST5	0.407523	0.441957	-0.441641	0.00161675	-1.42492	0.365827	0.997042	0.325217	-2.4985	4.95329e-15	0.655848	0.623388	-1.06643	0.0296384	-0.35255	0.355256	-1.18653	0.000223772	-0.495611	0.010641	-0.26335	0.29037	2.26971	0.000353085	-0.0109663	0.981005	-0.324306	0.180352	2.57132	0.207383	1.24183	0.189828	0.229389	0.21002	-2.70575	0.000126754	1.14847	0.666475	2.74919	NA	-1.85425	9.09978e-05	-0.229253	0.14453	0.576923	0.817949	0.196621	0.492618
CHST7	-0.278915	0.383293	-1.14862	6.51015e-55	-0.703032	0.468308	-1.73596	3.4035e-05	-0.500487	0.00127984	0.420288	0.496945	0.749752	0.126274	1.70877	5.07705e-21	-0.766767	0.000396228	0.486088	4.72602e-07	-0.104886	0.684862	-1.05167	1.77533e-08	-0.861297	2.13438e-16	1.15672	9.06667e-10	-0.230889	0.835234	3.25352	2.35443e-06	-0.0924004	0.338943	-0.270466	0.727603	1.49642	0.458657	-0.615988	0.999244	-0.2586	0.166376	0.890433	1.46241e-10	-1.24621	0.0711199	-1.19457	5.00939e-10
CHST6	1.43874	0.00221674	2.23757	4.75951e-45	0.480018	0.805507	3.37699	1.24754e-05	-0.634584	0.0122224	0.537179	0.366334	-0.0637551	0.927427	-1.56881	1.91327e-08	-2.93721	1.45109e-10	-2.65777	1.52228e-27	-2.28451	1.49904e-10	2.49599	4.1222e-13	1.14886	4.98687e-07	0.8272	0.000326379	1.87464	0.163488	-3.89875	0.00354254	-1.20203	1.95683e-11	-0.746112	0.249374	4.91746	0.0326682	1.04522	0.999244	-0.382451	0.239064	2.71513	5.62093e-33	0.671275	0.867946	2.56044	5.42187e-18
ITGAX	0.51105	0.240821	0.897606	3.82114e-19	1.48906	0.0666547	0.403106	0.382914	1.15393	4.40722e-08	1.67854	0.000132001	0.487367	0.399798	1.30691	5.4071e-12	1.8001	4.14182e-08	3.27832	1.05742e-125	3.41451	2.78413e-54	0.323006	0.0789722	-1.01261	2.22835e-12	-1.43206	6.50919e-19	-1.72683	0.0329164	1.0771	0.259011	0.918429	1.45076e-10	0.985113	0.0386289	2.05527	0.30975	-1.46056	0.99377	1.70402	1.33235e-16	0.453861	0.0313278	-0.161503	0.945683	0.414923	0.0911442
ITGAV	0.00943649	0.977244	0.173365	0.0411364	-0.159885	0.83482	1.83623	3.21098e-07	0.261783	0.0999575	0.444368	0.212644	0.828591	0.0177238	1.0096	1.46618e-11	0.0222208	0.928967	-0.284772	0.00338339	-0.876159	1.6657e-06	0.687404	3.11851e-05	0.899273	4.37476e-14	0.922029	2.8291e-14	-0.386975	0.682249	-0.78076	0.281003	-0.0486308	0.703328	-0.133287	0.992246	0.319867	0.847791	0.215414	0.999244	0.329276	0.0277949	0.478836	3.61312e-06	0.27775	0.894351	-0.811784	8.00895e-06
ITGAL	-0.692633	0.136368	1.00444	7.20812e-19	1.41124	0.197046	-1.58758	0.000251519	-1.167	3.68129e-09	0.23188	0.730943	1.32788	0.00915767	0.551048	0.0222157	0.116562	0.731283	2.51162	8.91588e-79	1.11499	3.16189e-06	-0.0145949	0.941315	-1.21945	4.15198e-18	-1.93763	1.94029e-25	-2.3216	0.0291357	0.570666	0.525312	0.0962479	0.628157	-1.13456	0.00418896	2.60768	0.248154	-3.13549	0.804934	0.0269592	0.932207	-0.866152	5.7177e-05	-0.886782	0.643455	0.514793	0.0529738
ITGAD	0.503649	0.335982	0.58111	0.000199098	1.10674	0.407747	-0.112724	0.918803	-0.201581	0.512646	1.52929	0.00585361	1.10195	0.275527	1.1375	2.67579e-05	2.9771	1.57283e-13	4.77268	6.1119e-117	5.11062	7.27908e-32	-1.0702	0.000275861	-0.0995112	0.714618	-0.809374	0.000266855	-3.78378	0.000543913	3.02135	0.0423959	1.3597	6.61013e-09	-1.97228	0.000192757	3.57961	0.164211	-1.18169	0.999244	1.17563	0.000206216	-0.621509	0.0460046	0.379709	0.899426	-2.11343	2.58824e-10
ITGAE	0.225079	0.271504	0.0664324	0.367716	0.668142	0.276977	0.869239	0.000189812	-0.189478	0.104321	0.248112	0.367459	0.89295	0.0158479	0.186486	0.184118	-0.643007	3.99634e-06	0.2556	0.00208126	0.688311	1.30731e-13	0.835786	1.50104e-07	-0.567556	5.20012e-08	-0.385018	0.000176501	-0.71195	0.0856925	-0.613639	0.144975	0.0864596	0.293689	-0.111483	0.940514	0.238144	0.887855	-0.872759	0.90595	0.0368601	0.829232	-0.24751	0.00457073	0.299182	0.868316	0.64563	1.18503e-08
IGF2R	-0.083189	0.715474	-0.240473	0.000340748	0.234942	0.708529	-0.672985	0.015216	-0.0983113	0.354939	-0.100698	0.73178	0.0995301	0.850451	0.407928	0.000319107	0.40788	0.0175368	-0.26012	0.0010591	-0.155538	0.338531	0.0133194	0.918419	-0.311679	0.00116838	-0.162115	0.1283	-0.289354	0.64264	-0.0534133	0.928647	0.285308	0.00412088	0.181551	0.680626	0.699301	0.502303	1.15228	0.99377	0.31314	0.0313855	0.870751	5.5549e-23	-0.497112	0.654178	0.405461	0.00387754
SLC36A4	-0.2861	0.387831	0.0775155	0.478397	-0.153265	0.830143	-0.278532	0.380809	0.350309	0.0552939	-0.166316	0.682786	-0.229541	0.365014	0.28592	0.0256075	-0.433002	0.0967055	-0.201375	0.00450694	-0.000956608	0.994223	-0.11895	0.419295	0.543717	1.74444e-07	-0.242786	0.04802	0.094717	0.926963	0.455034	0.287387	-0.422495	1.2001e-07	-0.39879	0.415534	0.281491	0.839739	0.402061	0.999244	0.0477257	0.835584	-0.256593	3.34933e-05	-0.328595	0.753672	-0.579512	0.018139
CKS1B	1.44252	3.31658e-11	0.980618	9.66005e-31	2.40636	1.12029e-07	1.16383	7.328e-07	0.996892	3.93491e-20	1.83332	4.01396e-14	2.24795	1.06318e-08	1.42638	1.24099e-32	-0.823459	2.85929e-06	0.602212	1.7411e-14	0.326439	0.0113446	1.23039	4.25828e-27	1.73065	1.05936e-36	2.48774	1.45003e-97	1.12598	0.09421	0.597419	0.125747	-0.246807	0.00277362	0.900036	0.000667353	1.28374	0.286864	-0.275739	0.999244	0.929362	4.39761e-10	0.192775	0.0120875	0.834061	0.56707	1.6283	3.00928e-19
SLC36A1	0.372248	0.0539305	0.40742	4.04268e-08	0.995939	0.0669704	1.3851	8.87957e-08	-2.05752	3.36224e-95	0.282413	0.409535	-0.696859	0.0583494	0.756798	1.15009e-13	0.215839	0.286774	0.873276	6.32445e-19	-0.0938541	0.634578	1.01892	1.82841e-18	0.400674	9.97486e-05	0.673864	4.56556e-10	-0.365232	0.680503	2.15507	0.000339221	0.809572	3.1214e-06	-1.60451	1.78169e-13	0.748934	0.531695	0.592506	0.999244	-0.797248	2.96224e-07	0.325414	1.79419e-05	-0.168148	0.937891	0.8601	4.93322e-12
C14orf119	0.197916	0.148336	0.35452	2.21711e-14	0.148608	0.749456	0.0741507	0.729463	-0.00153481	0.988398	0.335647	0.110853	1.1688	6.49204e-05	0.386908	4.41395e-05	0.333164	1.51351e-05	-0.166491	0.003497	0.171399	0.0399937	0.201105	0.00546256	0.379186	5.28679e-05	0.254489	0.0118409	0.267038	0.513352	-0.774213	0.000685537	-0.109115	0.0244913	-0.156191	0.692393	0.100626	0.921569	0.0662446	0.999244	-0.275958	0.00641082	0.527053	3.68633e-27	0.692389	0.337387	0.26094	0.00029957
ART1	0.348521	0.725749	1.93364	1.90381e-12	-0.88513	NA	0.431573	NA	-1.68044	0.000405027	-0.759757	0.324146	-2.98427	6.40695e-05	-4.74226	3.48112e-17	-1.86997	2.76804e-10	-0.599838	0.024351	-3.25694	9.93142e-19	0.675361	0.299548	-1.74499	2.51678e-09	-3.57804	2.59144e-40	1.29555	NA	0.540667	0.778294	-0.135609	0.750319	-0.0440366	0.992246	-2.40806	NA	1.83354	NA	0.852045	0.0411847	0.388627	0.112154	0.298223	NA	-1.10046	0.0349168
ART5	-0.362639	0.5859	-1.08627	1.79878e-13	-3.49558	0.0265301	-2.25094	0.000141151	0.971239	0.00149187	0.568117	0.474386	-0.201169	0.869936	-1.84069	1.53038e-07	2.92729	3.4764e-15	0.763827	0.00315274	0.657861	0.069236	-0.683007	0.137345	-0.42334	0.106285	0.487704	0.103598	-0.170291	0.927329	-0.300975	0.85845	-0.590419	0.00134084	1.24221	0.0768783	-0.454389	0.922157	3.98919	0.884122	0.717897	0.0748516	-1.99751	1.90694e-25	1.67764	0.595528	-1.35085	5.40871e-05
CRTAM	-0.306732	0.594658	0.868806	6.03726e-10	0.790106	0.59769	-0.651304	0.324308	-0.547618	0.0540452	0.0945943	0.914828	0.261506	0.767896	0.751993	0.00405925	0.181881	0.656825	3.02587	2.617e-70	1.39062	5.72626e-06	-0.333727	0.241929	-1.08963	6.81079e-11	-1.57742	2.87118e-15	-1.27873	0.26727	0.123212	0.93375	-0.0863911	0.688743	-1.02566	0.0907272	3.07712	0.236195	-3.66498	0.748381	0.369515	0.266872	-0.997301	4.64469e-05	0.314888	0.895846	-0.00135409	0.997158
RLF	-0.0562388	0.812619	-0.293895	9.46443e-07	0.255315	0.636436	-0.362369	0.0801391	0.070727	0.520519	0.333529	0.360615	-0.392307	0.0662309	0.0821087	0.434977	-0.299384	0.0513265	0.656538	1.15666e-25	-0.140826	0.261212	-0.436544	6.34682e-06	0.0818734	0.356209	0.294993	0.00174456	-0.0836368	0.910121	-0.422018	0.409954	-0.248336	0.000567403	-0.272958	0.226556	0.809724	0.348719	-0.194374	0.999244	-0.0189244	0.879812	-0.451431	1.65027e-15	-0.538121	0.609431	-0.0394954	0.775724
CRTAP	-1.29069	1.6259e-15	-1.10179	6.60478e-103	-1.8683	1.25319e-07	-0.0141565	0.96327	0.00643813	0.945226	-0.494155	0.050473	0.907395	8.43371e-05	-0.160347	0.0775637	0.65695	1.25334e-06	0.248	1.06603e-05	0.739583	5.97776e-13	0.522762	1.69572e-06	-0.697559	3.90545e-19	-0.682563	1.34555e-14	-0.154423	0.828193	-0.769708	0.0571217	-0.588782	1.96446e-24	-0.271062	0.125842	-0.339934	0.727455	0.696903	0.999244	-0.830966	3.94081e-11	0.219784	1.17267e-05	-0.741098	0.534595	-1.23432	1.80894e-36
ADPGK	0.802916	2.12629e-13	0.321575	8.14875e-15	1.26701	1.08333e-05	0.409121	0.0235934	0.387587	2.17727e-09	0.321282	0.0382141	0.882697	9.83244e-05	0.698408	5.0464e-21	0.857288	1.14698e-24	0.854435	2.01143e-87	0.333493	1.49033e-05	0.157028	0.033921	-0.153162	0.0154886	-0.0186162	0.836316	-0.552191	0.072405	-0.217573	0.37724	0.556359	3.19777e-09	0.353298	0.0285819	1.28504	0.167828	-0.012268	0.999844	0.726714	2.33896e-17	0.183688	5.59026e-07	-0.302861	0.615906	0.545093	5.57394e-14
CPEB4	-1.75368	3.04882e-15	-0.138917	0.164057	-0.433023	0.580468	-1.78785	2.25732e-05	-0.699485	3.26482e-06	-0.759603	0.0178233	-1.33774	4.95374e-07	-1.42939	3.063e-20	1.05012	4.32787e-09	-1.01798	5.00316e-23	-1.38398	3.707e-16	-0.92905	2.82616e-12	-0.483938	7.14471e-07	-1.33027	1.97125e-40	0.08113	0.942624	-0.920808	0.109827	-0.577284	1.71038e-08	-1.22302	1.71596e-06	-1.34561	0.385856	0.00113982	0.999844	-0.845183	2.77569e-11	-0.706535	4.67034e-13	-0.85796	0.637647	-0.670558	4.45007e-05
CPEB1	-3.47703	2.51255e-14	-1.52871	3.35952e-36	-2.49742	0.140899	2.27843	0.00573801	-3.1544	8.24627e-33	-1.82906	0.00101755	-2.59416	5.53608e-12	-0.702298	0.0264857	1.55022	0.0010489	0.0468677	0.897465	1.81631	1.27393e-09	0.649333	0.107828	-1.09524	8.10292e-08	-0.443928	0.0611803	0.67608	0.601776	3.03585	6.5678e-11	-1.38071	1.15212e-19	-3.8544	1.22522e-15	-0.0152221	0.996523	0.913315	0.999244	-1.96546	1.50182e-10	0.553633	0.000694982	0.443433	0.883046	-3.4336	6.35904e-24
CPEB3	-1.34222	4.56682e-13	-0.495799	3.45762e-11	0.141784	0.863585	-3.08846	4.26857e-19	-1.3303	1.68082e-28	-1.35688	1.21609e-06	-3.93615	5.60033e-24	-1.8714	1.64273e-44	0.415994	0.00912751	-1.36322	2.82114e-59	-1.05918	1.21786e-14	-2.28838	1.25168e-40	-0.578845	8.52288e-11	-1.26002	2.35131e-39	-0.125225	0.897499	1.09634	0.00752029	0.177638	0.165078	-1.36304	9.5415e-12	-1.25747	0.283476	-0.859213	0.999244	-0.931028	2.71437e-14	-0.660969	2.22627e-13	0.0484531	0.982216	-0.194372	0.235098
CPEB2	-1.84967	2.0869e-14	0.161374	0.146828	-0.209052	0.816257	-0.875547	0.00267117	-0.905163	3.26113e-12	-0.710286	0.0588592	-1.44063	5.71837e-07	-0.493868	0.00573584	1.41849	7.51033e-20	0.728385	4.03747e-17	0.238355	0.121997	-0.6308	2.38259e-06	-0.452873	1.10045e-05	-0.893908	1.2904e-14	-0.0635533	0.939408	0.947654	0.060804	-0.368047	0.000129461	-1.40017	2.23011e-09	-0.688183	0.663442	1.65152	0.904566	-0.9615	1.12254e-13	0.115813	0.13356	-0.471343	0.80231	-0.995558	7.32874e-08
SRBD1	-0.0282594	0.872269	0.0100318	0.879518	-0.0142189	0.977222	-0.290653	0.209029	-0.108754	0.282116	-0.373088	0.100919	1.22427	1.73687e-12	0.0834938	0.355562	-0.506384	0.000112965	-0.0734913	0.207005	-0.094136	0.3596	-0.24957	0.00175563	-0.112322	0.0794693	-0.171955	0.0185134	-0.059708	0.929335	-0.620287	0.0718479	-0.138041	0.045051	-0.251072	0.375398	0.138199	0.903131	-0.293947	0.999244	0.12383	0.17309	-0.254636	3.39465e-06	0.0916331	0.931832	-0.0302997	0.79435
ABAT	-0.0186943	0.972397	1.28128	3.35086e-18	0.773048	0.457777	-4.87733	9.5485e-21	-0.557839	0.00849851	-1.01168	0.0371793	-0.560262	0.226125	-0.547435	0.0310619	-2.7338	7.51033e-20	-3.06346	5.03785e-93	-1.83159	7.20563e-11	-1.62485	2.60418e-17	0.141647	0.446824	-0.355513	0.0596608	1.06771	0.449194	2.70721	8.60279e-07	0.331076	0.0225421	0.00149627	0.999362	-4.13243	0.000298328	-0.277404	0.999244	-1.42832	7.40246e-10	-0.320672	0.00983947	-0.165264	0.935203	-0.248366	0.259273
POU5F1B	0.422438	0.300219	0.176604	0.220197	-0.521669	0.675242	1.10121	0.0564251	4.57737	1.7605e-67	0.414473	0.553203	1.89455	0.00129758	-0.470182	0.013475	1.15005	1.04971e-05	0.519413	7.68089e-05	0.639229	0.00124535	-0.0897338	0.725483	-0.302408	0.15709	0.885433	3.09097e-05	-0.0300962	0.985386	-1.60937	0.209283	1.51917	6.11975e-27	5.11681	4.11308e-30	-0.286563	0.933732	2.26075	0.999244	1.9727	5.54345e-09	0.364336	0.00310248	2.38927	0.205503	0.530293	0.0907784
LOC284865	-1.18366	0.036029	-1.61361	1.14126e-30	-2.63669	0.0873285	-1.32151	0.251359	-0.071749	0.873226	0.969492	0.333203	0.230929	0.859557	-0.179766	0.727184	-1.69777	3.14118e-08	-0.0419576	0.854709	-2.06748	3.37307e-15	0.550602	0.141248	-1.1302	0.000232113	-2.3534	1.7076e-18	2.14784	0.280513	-0.327439	0.808998	-1.1588	7.77826e-09	-0.278067	0.992246	-0.997362	0.766747	0.169317	NA	2.12563	1.22904e-06	0.00674186	0.975177	-0.990335	0.760221	-2.10551	6.67816e-11
PHOX2A	0.850842	0.498045	-0.0799216	0.861017	0.989346	0.776482	-0.178745	NA	-3.59999	4.80679e-24	-1.67881	0.0785721	1.95221	0.111208	1.31891	0.111015	1.47023	0.0177154	1.2232	8.81958e-06	0.641562	0.380313	0.381699	NA	3.00931	2.91727e-06	3.46608	5.99309e-09	-0.165913	0.96166	5.20505	8.3493e-14	0.567925	0.293546	-3.34214	1.91499e-05	2.43301	0.655858	-1.85096	NA	-3.09503	5.60556e-09	0.732317	0.079119	-1.86926	0.674339	1.91484	0.00714877
UPK2	2.09238	0.00222896	1.4019	1.32365e-15	4.9364	0.00165089	2.62869	0.00168972	3.7269	5.39779e-16	0.351307	0.70501	0.246043	0.702276	-0.603386	0.0341394	0.252212	0.587226	1.076	4.31241e-10	1.25294	2.6888e-05	2.03069	2.88458e-07	1.05184	8.60748e-05	2.1063	2.00152e-13	3.05324	0.135579	-0.411332	0.767846	-1.46609	3.97659e-11	4.156	7.52434e-06	-2.52384	0.253114	1.2623	0.999244	1.34652	0.00143412	2.95928	1.14279e-30	1.83607	0.466288	3.88634	5.45191e-26
CFD	-3.70251	2.17073e-19	-3.07329	3.12665e-66	-1.8117	0.13091	-0.557648	0.163464	-2.28051	4.82308e-17	-2.71151	6.78955e-07	1.90109	0.0107844	-2.58929	1.44253e-37	-1.91633	2.38984e-07	1.26865	1.56601e-14	1.61394	2.07853e-06	-0.805796	0.000520657	-2.33443	4.42211e-37	-2.92328	6.54442e-69	-0.737328	0.654042	-1.68134	0.0870581	-1.15392	5.01834e-07	-2.37379	8.41724e-05	-0.58211	0.896879	0.408489	0.999244	-2.97806	3.15989e-26	-2.27616	3.48793e-45	-4.96774	0.000120352	-2.29993	6.87107e-14
CFB	0.947653	0.0451288	2.54191	3.22428e-58	0.927811	0.534427	-2.92708	2.55759e-09	1.10347	3.4611e-10	1.27105	0.0682501	1.10192	0.128917	-0.369236	0.11933	-3.23433	3.19477e-19	1.34019	2.90226e-19	1.81699	2.27433e-18	-0.605271	0.00113655	1.878	4.78175e-26	-0.187601	0.422199	-0.926072	0.465863	-0.645186	0.54266	-0.0373327	0.901665	1.82952	7.60424e-07	-0.180608	0.962603	-0.06	0.999844	0.698802	0.0147267	1.49336	9.36516e-10	1.06992	0.659215	1.55175	5.13879e-07
CFP	-1.83226	2.94551e-05	-1.35382	2.32867e-24	-0.805141	0.379722	-3.60951	3.40621e-11	-1.79798	5.03324e-25	-0.524907	0.293289	0.152595	0.75211	-1.14652	2.64353e-08	-0.335166	0.297509	1.30441	5.18595e-28	0.974221	0.00117406	-3.39698	7.59962e-54	-2.08116	1.43721e-43	-2.8023	1.85011e-57	-2.55758	0.0119931	-0.846337	0.223808	0.0525622	0.774789	-1.58068	0.000122624	0.113	0.972651	-2.5754	0.804934	-1.03176	1.13877e-05	-0.0888912	0.646474	-0.174507	0.958737	0.484897	0.0732946
SIDT1	-0.0793721	0.876969	0.870196	4.49245e-11	1.73271	0.109087	-0.0594269	0.931035	-0.881433	1.14038e-06	-0.282555	0.702232	-2.4093	8.50466e-05	-1.10594	1.29353e-06	0.663971	0.0415382	-0.294863	0.00549971	-0.974989	3.75103e-05	-0.13149	0.579579	0.869924	2.51964e-08	-0.316038	0.137775	-0.596585	0.638972	3.76655	1.25865e-07	-0.0538158	0.770209	-1.36616	0.0010872	0.0968552	0.972223	-2.58452	0.673137	-0.0291574	0.927186	-0.619524	0.00229568	-0.719203	0.625949	1.32113	6.69004e-06
SIDT2	-0.54123	0.00116389	-0.839601	2.81269e-47	-1.62774	6.14498e-05	-1.10814	4.43589e-07	-1.01814	1.4442e-25	-1.83803	2.09794e-17	-0.727563	0.000333847	-0.416629	2.5166e-05	0.808727	9.71689e-10	0.423755	5.52462e-18	-0.377943	1.39136e-05	-0.247446	0.00671509	-1.08366	8.17768e-45	-1.47897	7.4479e-67	-0.220643	0.747747	0.307445	0.432693	-0.0581133	0.550552	-0.840199	1.06488e-06	0.064148	0.96271	-0.718829	0.999244	-1.17302	6.36575e-17	-0.112455	0.00637793	-0.79703	0.405592	-0.673638	2.4189e-09
AAGAB	0.326708	0.0050269	0.812138	3.47006e-53	0.852781	0.0111965	0.851366	1.5124e-07	-0.0821073	0.368561	0.128802	0.600239	-0.38889	0.0627339	0.311206	0.000196187	0.554596	9.99629e-11	-0.860407	1.3374e-36	0.0512703	0.551606	0.417244	5.31245e-12	0.4829	2.03123e-11	0.765777	5.79308e-25	0.319801	0.490131	0.413808	0.178596	0.124776	0.0147106	-0.370906	0.108665	0.0836064	0.948885	-0.117522	0.999244	0.339068	0.000956365	-0.133169	0.0100851	0.478351	0.44163	0.912005	3.18601e-31
C4orf19	0.426035	0.397054	-0.38823	0.0272858	0.207483	0.907738	-1.58499	0.00119343	-1.69508	1.39574e-42	-0.404343	0.661744	1.14415	0.0314179	-2.32543	2.47324e-12	0.94014	2.30773e-07	-0.833046	1.64257e-10	-0.501991	0.00228093	-0.869435	2.88641e-09	-0.237647	0.342241	-0.826021	0.000753788	0.451007	0.710058	0.67817	0.599903	-1.34784	4.98209e-09	-1.5668	1.80913e-09	-3.33815	0.245427	0.929852	0.999244	-0.342535	0.172295	-0.728944	4.38797e-05	-0.103859	0.982216	0.601232	0.0144558
TEN1-CDK3	1.05654	7.4204e-05	0.118992	0.317335	1.55847	0.00567944	-0.282057	0.347202	0.201085	0.238948	0.0359544	0.924577	0.421327	0.447737	0.271089	0.163271	0.172573	0.233451	2.00571	3.18848e-46	1.28137	2.18491e-10	0.586387	0.000282893	0.45505	0.00217617	0.890557	1.81433e-09	-0.625536	0.543685	-0.300777	0.601758	0.834867	4.78749e-13	1.12991	2.54928e-05	1.53121	0.263988	0.969389	0.999244	0.496934	0.00523468	0.111615	0.371514	-0.276508	0.887678	0.232804	0.225022
MKRN2OS	1.71392	1.87507e-06	0.704801	7.57495e-10	3.37108	1.43625e-05	2.80875	4.57588e-09	-0.845364	2.26524e-09	-0.760238	0.123698	-2.27188	4.79178e-07	-1.77344	2.34829e-19	0.28888	0.30534	-1.15278	5.08329e-11	0.981792	7.3121e-05	1.4814	3.34092e-07	1.52898	2.2574e-19	0.474266	0.00866372	0.994897	0.299688	0.180061	0.855099	0.122483	0.425329	-0.820649	0.00473726	-1.33764	0.402575	2.03738	0.91177	-1.0626	6.4259e-08	1.88727	6.5598e-23	0.104232	0.973491	1.26573	1.73456e-07
MSL3P1	1.32076	4.62427e-06	0.815423	1.62214e-06	3.45245	0.00107692	1.59796	0.000254241	0.962757	1.10328e-08	1.22877	0.0015547	-0.222596	0.869078	1.30485	2.91371e-11	-2.44966	8.94725e-10	0.648234	4.84075e-05	1.62645	1.73793e-15	1.41046	5.10165e-12	2.80211	3.17095e-55	3.02447	2.81447e-74	0.716892	0.526273	0.0651455	0.964533	1.20794	5.55288e-32	1.26417	0.0017233	0.902443	0.730521	1.64655	0.999244	1.23183	2.90804e-07	0.00942674	0.966494	1.50164	0.0923003	1.26313	8.48787e-06
NCBP2-AS2	0.839556	2.75833e-07	0.510631	5.10188e-12	0.594857	0.35812	0.285249	0.380225	0.209763	0.0980219	0.857658	0.00387536	-0.27265	0.229437	0.625455	1.44928e-06	0.784353	2.16903e-10	-0.148916	0.0811181	0.554863	9.70024e-07	0.36902	0.00183638	0.348338	0.000362267	1.6821	5.73851e-50	0.340314	0.62582	0.0121089	0.983365	0.504677	2.83865e-09	0.531214	0.0879401	-0.249559	0.822013	0.578103	0.999244	0.113807	0.396595	0.0970277	0.244893	0.6781	0.58906	0.735035	3.05554e-08
ZNF114	3.99406	1.4e-13	0.011142	0.954211	1.95229	0.195114	1.17306	0.0870079	1.58497	2.84575e-08	2.21048	0.00144797	1.64272	0.000270601	3.69022	9.84102e-49	0.351713	0.292943	2.48533	7.50389e-21	-0.437247	0.194896	0.664033	0.0027753	1.80286	4.80685e-11	1.60012	2.21948e-10	0.888118	0.568411	0.163956	0.898258	-1.21154	8.5172e-14	1.14351	0.0914972	2.00706	0.31325	1.17472	0.999244	1.99758	1.51202e-08	0.321372	0.00942822	0.728024	0.810457	1.2916	0.000310219
ZNF112	0.320088	0.100385	-0.211377	0.00164019	-0.586938	0.541247	1.21013	4.32282e-06	0.0366476	0.801142	-0.612127	0.0446469	0.0592808	0.876066	-0.0219317	0.886333	0.441823	4.12766e-05	-0.323643	3.30633e-06	-0.603522	6.40963e-07	0.381084	0.0164186	-0.0391293	0.732064	0.256288	0.0314811	0.0566141	0.947837	0.348078	0.334598	0.0425459	0.507073	0.0497768	0.992246	0.164209	0.909436	0.460482	0.999244	0.186563	0.347531	-0.293728	5.8063e-07	0.607161	0.726198	-0.640853	2.34569e-07
PRKAR2A	-0.518542	0.00112804	-0.221154	0.000118775	0.0544417	0.925675	-1.01278	3.33193e-05	-0.228987	0.00291933	-0.40528	0.0506304	0.509183	0.0116475	-0.978445	1.80664e-28	0.100547	0.526027	-0.862302	1.11235e-46	-0.536827	6.59688e-06	0.140173	0.0882361	-0.136724	0.0634037	-0.500824	1.04658e-12	0.123853	0.850993	-0.503259	0.122334	-0.242493	0.000599248	-0.284258	0.154431	-0.124866	0.922395	-0.0534205	0.999244	-0.0842445	0.412777	-0.14954	0.0289583	0.0102201	0.995525	-0.0309796	0.816728
MAGT1	0.220995	0.104066	0.198486	0.000123137	0.351316	0.423715	-0.74283	0.000339212	0.133355	0.197779	0.0367402	0.883678	1.29136	3.30199e-05	-0.156446	0.0604114	-0.0309685	0.846666	-0.167689	0.0101594	-0.425827	3.09347e-05	-0.0896409	0.37684	0.202498	0.0195025	0.206434	0.0294715	0.392559	0.291042	0.149986	0.754293	-0.348224	4.94411e-07	0.0951348	0.992246	0.0318932	0.980088	0.597997	0.999244	0.0349575	0.770001	-0.456578	3.21304e-10	0.14654	0.891036	0.145371	0.194376
TMEM200B	-1.14811	0.00273142	-0.820788	5.46785e-10	-3.62158	4.41693e-05	0.0981534	0.885515	-1.68531	2.87307e-17	0.411278	0.54014	0.50852	0.537919	1.54206	2.74981e-18	-1.84729	8.47453e-06	1.18426	1.04064e-22	0.878986	3.84866e-05	0.541613	0.0228394	0.0308514	0.885013	-0.0784451	0.71285	0.126738	0.930256	-0.402649	0.746131	-1.37104	5.7591e-18	-1.76076	1.16414e-05	-0.0105519	0.996921	3.34928	0.771368	-0.651684	0.00861821	-0.362067	0.00824154	-0.622971	0.853175	-4.077	3.50674e-55
ITGA2B	1.41309	0.00104868	0.630416	4.9636e-06	1.45153	0.245856	1.79385	0.000312166	0.134781	0.596005	0.935026	0.0930136	-0.681057	0.183758	1.46899	5.81779e-12	-1.06358	0.000179275	0.530421	0.00119021	0.0282616	0.934782	-0.549335	0.0383299	-0.299074	0.230259	-0.743252	0.000164884	-1.41344	NA	1.45554	0.102646	-0.532505	0.00251132	0.968546	0.0913229	1.07556	0.651765	1.14814	0.999244	-0.42371	0.124585	-0.921088	2.59863e-13	0.902714	0.737711	0.68321	0.0101576
PHACTR4	0.196522	0.126543	0.114206	0.0178623	0.412271	0.274951	-0.639526	0.000601749	-0.465667	1.44129e-11	-0.222657	0.422879	0.839428	2.85313e-06	-0.972879	1.65644e-34	-0.918061	4.64993e-21	-0.277285	7.6974e-07	-0.365873	4.2626e-06	-0.280552	0.0005816	0.0924177	0.146343	0.00167042	0.985413	-0.159672	0.732416	-0.364407	0.32505	-0.0954675	0.114701	-0.266557	0.137676	-0.171619	0.8503	0.454334	0.999244	-0.370416	0.000266602	-0.309151	3.41857e-10	-0.0835144	0.944463	0.393824	9.29146e-06
PHACTR1	-1.40466	5.50523e-05	0.153177	0.203821	-0.514388	0.592928	0.327458	0.464207	-0.418403	0.0283653	-0.495043	0.253994	-2.94654	3.0385e-11	-0.205883	0.251546	-2.78596	5.885e-23	-1.08763	1.29924e-24	-1.64349	2.01628e-14	-0.168732	0.413413	-2.28651	2.35585e-53	-2.92693	2.34483e-82	-1.158	0.255942	3.18094	0.000115945	-0.194493	0.190741	-0.832712	0.00644134	-0.237675	0.911442	1.02997	0.999244	-0.692434	0.0014206	0.125602	0.38366	0.0529843	0.982216	0.655938	0.00432138
VMP1	-0.246691	0.253081	0.809482	3.00429e-20	1.07455	0.0374353	0.639497	0.0155109	0.563529	7.8247e-05	0.785236	0.000832053	1.01706	0.00202754	0.740001	2.77943e-11	-1.01275	1.41192e-07	1.27846	3.01326e-33	1.72659	7.99066e-26	0.386691	2.62705e-05	1.33203	1.72182e-33	0.72643	2.7022e-12	0.248588	0.829839	-0.831998	0.105678	0.3398	0.0017829	0.114903	0.978391	0.672699	0.528489	0.131147	0.999244	0.712884	2.06821e-08	-0.00675363	0.96158	0.0752724	0.964324	0.298003	0.0823161
EPN2-AS1	-0.0989182	0.853146	0.335491	0.0876451	0.536062	0.733041	1.17932	0.295873	2.58667	6.09563e-07	0.106839	0.820315	-0.441764	0.679557	-0.0373604	0.901817	-0.711691	0.0856339	1.07659	1.95968e-06	0.328914	0.3872	0.664628	0.140812	0.484068	0.101427	-0.188952	0.428593	-0.43223	NA	0.357057	0.826101	0.0658721	0.800238	0.322687	0.950986	1.87713	NA	0.972306	NA	-0.276013	0.295954	-0.366588	0.0694315	-0.282251	NA	0.680421	0.170859
NR1D1	-0.287473	0.354401	-0.662217	1.73014e-11	-0.718736	0.435777	-1.22441	0.000655259	0.596498	3.37687e-05	0.696454	0.0524466	-1.73933	8.13625e-05	0.13157	0.465254	0.982857	7.41889e-06	0.754766	1.84371e-10	1.09094	7.8399e-11	-0.60775	0.000135209	0.592685	3.30728e-05	0.881112	6.19694e-09	1.20938	0.174435	-0.0788588	0.928324	-0.595064	6.43185e-06	1.32129	1.57737e-06	0.979429	0.587979	0.868724	0.999244	0.175468	0.361853	1.97854	4.15549e-33	1.2339	0.48042	-1.18925	8.3204e-15
NR1D2	-0.292656	0.121383	-0.873868	3.46507e-36	-1.01377	0.0856834	-1.47341	2.09618e-08	-0.214464	0.109722	-0.129682	0.700542	-1.54015	1.23833e-07	-0.857858	2.43214e-11	1.23389	2.11856e-14	-0.790759	1.37429e-13	-0.541899	4.76776e-05	-0.446451	2.85628e-05	-0.298138	0.00408578	-0.20525	0.0584033	0.0603952	0.951363	1.85169	2.36967e-05	-0.370957	7.42612e-05	-0.364959	0.283507	0.665607	0.60631	0.195792	0.999244	-0.146844	0.276199	-0.0996383	0.346891	0.311615	0.867025	-1.33532	5.36948e-29
UFSP1	0.830136	0.000737523	0.971405	3.11578e-23	0.46242	0.643279	-0.459095	0.0998095	0.787713	4.93707e-07	0.963577	0.00264083	0.817667	0.0280589	0.256926	0.109395	0.279159	0.129119	-0.102667	0.420472	0.7455	1.90322e-05	0.655506	3.74722e-05	1.01017	5.4613e-14	1.16827	1.81451e-20	0.739417	0.379983	-0.518	0.31884	1.02409	1.46235e-15	1.02943	0.00364867	-0.159119	0.930372	0.830635	0.999244	0.259713	0.192883	-0.0731651	0.569136	0.475024	0.798775	0.674595	0.000124332
OGFR	0.615444	0.000199478	0.817486	8.93242e-26	0.200232	0.731455	-0.641063	0.00118782	0.629683	4.25408e-08	0.45137	0.0156412	-0.329368	0.217356	0.616062	5.07284e-09	0.826697	1.56962e-08	1.04788	1.13165e-50	0.731409	1.26192e-10	-0.0188567	0.870686	-0.0788462	0.440189	-0.28009	0.00331117	-0.103163	0.907317	0.671371	0.0456023	0.466515	1.79491e-10	1.33117	1.27409e-10	0.780703	0.393138	0.29406	0.999244	0.260853	0.0466896	0.223214	0.000389162	0.215787	0.825195	0.323304	0.0113923
PTCH2	-1.70827	1.31585e-09	-1.31206	1.51625e-33	-2.55759	0.000967168	0.323564	0.573727	0.169817	0.372518	-0.0383714	0.96225	-0.252053	0.646444	-1.63631	3.28274e-14	-1.14509	2.08083e-07	1.46828	2.44499e-29	0.764499	0.000116341	-0.208733	0.266485	0.109817	0.486131	0.0917015	0.603142	-0.733132	0.4368	-0.393312	0.64157	0.237335	0.0413987	0.42057	0.49042	1.67121	0.482259	0.482369	0.999244	0.774589	0.0181473	-1.13118	1.17519e-18	-1.0853	0.424361	-1.30175	9.99882e-09
PTCH1	-1.62458	1.04411e-11	-1.38882	8.59093e-35	-0.710177	0.56277	0.417815	0.257789	-0.0639976	0.718626	-0.584027	0.234695	-0.0965771	0.912233	-0.165071	0.482239	0.697438	0.00349119	-0.935155	2.75474e-26	-0.981784	2.69087e-08	-0.462398	0.00861564	-0.736821	1.70573e-07	-0.291996	0.163751	0.155024	0.89894	0.771867	0.287486	-0.0290481	0.827625	0.212783	0.770066	0.339918	0.901805	0.798695	0.999244	-0.00234943	0.99301	-0.69161	2.67298e-14	-0.0142414	0.996296	-1.35398	1.30303e-12
TIMM44	0.140617	0.368158	0.532534	8.79515e-15	0.0200629	0.972782	-0.17089	0.4649	0.435597	3.57318e-05	0.139447	0.555912	0.565403	0.016158	0.0100273	0.92834	1.1723	9.95517e-28	0.380415	7.93411e-09	0.454205	7.56996e-07	0.335807	8.18513e-05	0.367535	8.30339e-07	1.00123	2.60903e-29	0.190432	0.732328	-0.738534	0.0116346	0.17684	0.00507799	0.531608	0.0207733	-0.0148898	0.990383	0.856249	0.980645	0.0256047	0.836564	0.322659	1.94142e-08	0.483566	0.510613	0.469804	3.50674e-05
RAD9B	-0.171868	0.622216	-0.395375	3.77611e-07	1.16475	0.0981766	-0.458454	0.283825	0.586329	0.000777497	0.163983	0.702781	0.658902	0.154144	0.0937825	0.716224	-1.87506	3.35549e-25	0.207767	0.0372959	-0.288394	0.118635	0.432758	0.0163378	-0.22467	0.0957654	0.0169895	0.912347	-0.45778	0.532012	0.482695	0.48646	-0.508005	2.38312e-10	-0.167183	0.966312	1.38601	0.418741	-0.713734	0.999244	0.219898	0.328101	-0.537039	1.21555e-13	0.0271945	0.984519	-0.7524	1.24541e-05
RAD9A	1.14367	2.91741e-08	0.579934	1.79876e-15	1.47084	0.00126219	1.02138	8.94452e-05	0.328446	0.00139247	0.668299	0.00230305	0.253169	0.365018	0.622365	1.82727e-08	0.509976	0.00191553	0.828656	3.59944e-22	1.17476	1.00772e-17	0.949859	2.77015e-23	0.747728	1.72135e-15	0.996443	7.48302e-23	0.123904	0.896875	0.080874	0.884178	0.427917	4.39252e-07	0.745463	5.35636e-05	0.723484	0.378317	0.363713	0.999244	0.423569	0.00255964	-0.0168374	0.86	-0.109703	0.921434	0.672841	3.06337e-07
ERGIC2	0.0313628	0.842468	0.397084	1.92564e-12	0.299567	0.442345	-0.193619	0.353808	0.380049	8.2588e-05	0.264165	0.348372	0.161355	0.525453	0.241371	0.00156588	0.691566	6.57218e-18	0.226609	0.000207554	0.46694	1.30052e-07	-0.128466	0.126987	0.682571	2.76047e-15	0.801264	4.60549e-20	0.282349	0.594579	0.389171	0.198475	0.0249905	0.724192	-0.166354	0.731366	-0.055924	0.959364	-0.261663	0.999244	0.0160913	0.915641	0.289265	4.02042e-12	0.223862	0.711139	0.181192	0.113686
ERGIC3	0.526351	0.000501844	0.510156	2.83535e-17	-0.0388736	0.947594	0.0822696	0.723683	0.820424	1.02512e-09	0.217754	0.383481	1.56203	2.29315e-10	0.102275	0.344961	-0.0228034	0.826979	0.211805	0.000545927	0.453726	1.71191e-07	0.229301	0.0106001	0.586524	2.26844e-14	0.524446	6.85454e-10	0.502722	0.298653	-0.462728	0.232439	0.202496	0.00290917	1.03187	7.78223e-06	-0.0343503	0.978361	0.93829	0.91177	0.0989058	0.478654	0.125041	0.0241226	0.830916	0.382701	0.796509	8.3093e-11
ERGIC1	-0.253517	0.0592983	0.782057	2.11358e-26	-0.130271	0.874782	-0.95159	0.0004847	-0.395433	2.80546e-06	-0.806238	0.000149343	1.09991	6.4602e-08	-0.335804	1.92257e-05	0.530475	4.88958e-05	0.973255	2.24572e-37	0.0423849	0.73037	-0.490099	5.78251e-07	0.269068	0.00443532	-0.779833	1.31095e-23	0.216468	0.731157	-1.80985	7.77548e-07	0.775995	2.12247e-25	-0.308185	0.199559	0.165361	0.891992	0.5182	0.999244	-0.44273	0.000282205	0.179214	7.6722e-05	-0.463736	0.501348	0.812046	1.11236e-08
B3GAT3	0.766781	1.73765e-05	0.970753	2.48279e-36	0.188262	0.763744	0.181461	0.590352	0.349871	0.00195141	0.580794	0.0155859	-0.183653	0.474184	0.789815	9.47862e-11	0.807307	1.91754e-11	0.450295	6.11542e-08	0.491603	0.000109401	0.581509	3.21909e-07	0.758686	5.67496e-17	0.600301	1.0976e-12	0.111597	0.898671	0.864324	0.0342037	0.662947	3.56167e-12	0.656339	0.00477719	0.735409	0.519194	0.480063	0.999244	0.0774116	0.578965	0.444716	1.52526e-09	0.781348	0.486781	1.04839	1.1811e-15
B3GAT1	0.881051	0.211168	-1.16256	3.61625e-07	-0.693696	0.709991	-1.13032	0.125719	0.0889104	0.758321	-5.81063	5.91988e-16	-1.94528	8.82861e-06	-0.0296482	0.926793	-0.845073	0.144363	0.0985926	0.708358	1.18598	0.00178246	-0.832695	0.0466909	2.26436	2.97935e-17	-0.600737	0.0193106	-0.445424	NA	5.25905	4.46771e-13	1.65273	9.73455e-19	-0.64694	0.226909	0.92804	0.804497	2.48548	0.999244	-1.84681	5.07356e-07	2.04534	1.70287e-47	2.87872	0.436291	0.336763	0.425511
CALM2	-0.434234	0.00336072	0.385365	1.51827e-14	-0.554063	0.122986	0.742804	0.000129994	-0.599156	9.93757e-12	0.428051	0.0141271	-0.660299	0.0337658	0.0445795	0.628703	0.200412	0.0706851	-0.294786	6.15742e-06	0.224459	0.00098382	0.0620078	0.422392	0.0257148	0.837892	-0.243606	0.0169506	0.102218	0.861029	1.32826	0.00121592	-0.0891822	0.116737	-1.04712	3.11534e-07	-0.816572	0.190665	-0.469005	0.999244	-0.372709	0.000177459	0.389494	5.13679e-16	0.321269	0.645456	-0.352362	1.6883e-05
CALM3	-0.38108	0.00726004	0.379417	2.17366e-13	-0.522854	0.171086	0.153981	0.575157	-0.557225	7.79334e-09	0.156541	0.579448	-2.54665	1.47801e-26	0.346141	1.87699e-05	1.25408	2.39819e-15	0.438583	7.19433e-17	-0.123343	0.278252	0.228322	0.0155401	-0.101033	0.241344	-0.150686	0.0676267	0.097947	0.847746	0.370658	0.278241	-0.113218	0.0334664	-0.417621	0.0304555	-0.348625	0.67195	-0.107543	0.999244	-0.475812	5.26762e-05	0.100276	0.0484007	0.124527	0.927803	-0.00818973	0.954332
TTC30B	0.514747	0.00386532	0.350341	8.72655e-08	0.173816	0.782904	1.38009	2.26133e-08	-0.454035	1.69036e-06	0.356715	0.214796	1.002	0.0015729	-0.133715	0.331288	-1.77185	6.97264e-23	-0.362879	3.25974e-07	-0.110402	0.38725	0.125367	0.340889	-0.111335	0.274933	0.308723	0.00671319	0.0975089	0.90383	0.560345	0.278967	0.00044308	0.996176	-0.384761	0.0679202	-0.818683	0.375596	0.0729852	0.999244	0.0717135	0.618559	-0.793447	1.32385e-23	0.2398	0.791074	0.0346547	0.867186
GSDMA	0.877597	0.072576	0.10551	0.590587	2.57719	0.082122	1.01314	0.179042	2.42428	4.43934e-23	1.19238	0.167664	2.36662	0.0067123	0.138922	0.74211	0.0620372	0.913273	1.41623	2.02424e-12	0.387483	0.371641	0.194976	0.548214	0.954577	5.51429e-06	0.686864	0.00896806	0.133783	0.956601	-1.76874	0.164831	1.49373	8.59604e-14	1.85886	0.000181122	0.803161	0.816751	3.16957	0.999244	0.810284	0.0366689	2.49514	8.85521e-29	0.634627	0.7944	0.756286	0.0409895
GSDMB	0.941276	0.00923671	0.312501	0.0558244	2.93989	0.000121231	-0.343988	0.570508	-0.523183	0.00253454	0.869869	0.258533	-0.195055	0.765921	0.948843	9.18933e-06	-0.641404	0.0134443	1.87888	4.12571e-30	1.93637	1.24995e-13	0.829054	7.88276e-07	1.7357	1.73899e-30	1.08123	2.84262e-10	1.31166	0.258766	1.7276	0.0223197	0.715621	5.75577e-06	-0.134061	0.992246	2.29898	0.0295924	-0.75855	0.999244	0.575898	0.0633012	1.1741	2.50507e-16	-0.759336	0.580201	1.22552	4.27086e-07
GSDMC	0.467651	0.49822	2.20839	7.0143e-27	7.72305	2.65276e-12	3.84604	9.77137e-07	2.9931	5.66215e-28	0.880464	0.416387	0.62513	0.570614	0.237214	0.351258	7.64125	7.53221e-66	3.29591	9.13771e-26	2.06643	0.000432923	3.48397	3.51554e-24	2.53125	6.6389e-28	4.16979	1.59188e-74	-2.09901	NA	3.60655	0.0996943	0.252301	0.383709	3.47198	3.64113e-09	4.68512	0.106503	5.01118	0.781829	-2.76845	1.95296e-11	0.370164	0.181107	1.17915	0.775799	3.1859	6.64549e-24
GSDMD	0.493601	0.0325737	1.05704	3.00867e-31	0.306173	0.66	-0.0931104	0.788756	-0.167213	0.288227	0.679572	0.0121697	2.08902	4.24977e-06	0.826465	3.81585e-09	-0.421849	0.00176311	0.763476	2.58291e-19	0.338255	0.00501072	0.677734	7.34877e-08	0.166276	0.141231	-0.232037	0.0392016	-0.274468	0.748445	-1.79163	0.0222248	-0.0422639	0.822906	0.364626	0.342482	0.168618	0.91524	-1.09853	0.99377	-0.0690432	0.65914	0.283372	0.000115308	0.625467	0.651733	0.596923	4.08354e-05
UPK1A	-0.356139	0.69799	2.27288	1.80187e-19	4.18422	0.0242928	1.71636	0.0407857	3.27926	6.32526e-14	0.0723621	0.958558	0.194068	0.805774	-3.13006	1.57585e-12	-1.3456	0.00140258	-1.55782	5.65393e-11	-0.946154	0.030868	2.60791	5.60113e-13	1.88247	1.94993e-07	3.19242	9.04964e-20	0.948928	0.62582	2.0755	0.3178	-1.83486	4.4678e-11	3.1318	0.00073711	-3.69097	0.0921668	1.40091	0.999244	-3.82933	5.59799e-13	-0.661361	0.00424073	-0.772299	0.701678	2.96217	8.59167e-12
UPK1B	1.38813	0.0493906	-0.11819	0.814404	1.10196	NA	2.94133	0.0253818	0.786686	0.198908	2.71453	0.00875646	-3.20931	4.8325e-05	-0.760504	0.203172	-8.53889	3.19561e-112	-0.667201	0.0652391	2.0078	1.35789e-06	-1.23354	0.0235713	3.05898	4.90982e-10	5.69215	1.32737e-41	0.888304	0.782677	0.213412	NA	-1.94035	6.50406e-06	-0.0337661	0.992246	-6.03488	0.0563464	5.3868	0.934114	-1.30246	0.0287534	0.643739	0.149738	-1.10768	0.796722	3.87326	4.46689e-18
DLGAP1	0.958537	0.173766	0.694323	0.00131013	-0.284919	0.908664	2.34267	0.000378447	-0.824954	0.00629909	0.296543	0.789806	-3.39776	4.51854e-10	-0.143257	0.723127	-0.950717	0.0611352	-1.73581	3.29456e-14	2.00694	8.99161e-10	0.594066	0.0570041	0.0444004	0.913486	0.796556	0.00920666	0.690308	0.780382	0.461852	0.746005	-0.345743	0.107367	-0.525041	0.66742	0.893288	0.816751	2.663	0.932692	0.355552	0.421836	0.406459	0.0509369	0.926502	0.751885	-0.341216	0.311356
DLGAP4	-0.109964	0.476252	0.329612	1.2887e-11	-0.342398	0.479903	1.07253	2.13459e-08	0.659549	9.15819e-15	0.439758	0.0263887	-0.661276	0.00946007	0.489173	1.42074e-06	1.03675	6.50986e-20	0.744271	1.27738e-41	0.681555	1.21433e-18	0.582072	2.29111e-11	0.265588	0.000590243	0.141408	0.12605	-0.103414	0.8648	0.369303	0.208767	-0.0518716	0.300097	0.799203	6.21633e-07	0.668413	0.494158	1.07925	0.868247	0.18374	0.111487	0.850755	2.61604e-55	0.272837	0.838159	0.0575562	0.563251
DLGAP5	2.01206	6.39e-14	3.30444	8.16783e-179	6.12889	NA	4.39164	4.56625e-25	1.22816	3.08259e-24	2.27246	2.08269e-15	7.06459	2.76073e-38	1.46631	4.29969e-32	2.37237	1.41259e-11	2.72165	6.86631e-70	2.86733	2.72885e-24	3.70341	5.0501e-73	3.67227	1.55231e-99	4.18687	1.17356e-257	1.28931	0.201566	2.23232	0.0143724	1.59273	1.73137e-16	0.747601	0.00804113	3.34431	0.00964035	-0.688194	0.999244	1.71672	2.75265e-20	0.0620756	0.799208	-0.210564	0.949053	3.75058	1.45952e-85
FBXL14	0.0594628	0.812619	0.31235	2.18722e-06	0.470968	0.503643	0.215643	0.450028	-0.448873	0.000808573	-0.125042	0.777029	-0.98748	1.3832e-05	-0.397683	0.0104997	0.116312	0.394524	-0.105681	0.0938044	-0.18702	0.213845	-0.303369	0.0235061	-0.164735	0.107052	-0.0397479	0.740355	0.400245	0.653888	1.02919	0.0434905	-0.15825	0.107251	0.12168	0.992246	0.300231	0.822333	0.0732779	0.999244	0.00174182	0.992839	-0.0217787	0.812686	-0.511391	0.791177	0.298529	0.12786
OIP5	1.92879	1.87512e-15	2.43701	3.427e-139	5.24506	1.9197e-31	2.03839	6.17e-08	0.861368	1.13453e-11	1.6797	3.99232e-08	3.97208	1.07463e-17	1.32536	2.64033e-23	1.15802	1.74697e-06	1.56218	3.34831e-49	1.34536	4.8364e-12	2.23707	3.82225e-35	2.38512	2.96435e-47	3.48933	3.49593e-174	1.18394	0.19327	-1.21991	0.0346339	0.814836	4.54085e-08	0.647483	0.0425192	2.8391	0.0170876	-0.193858	0.999244	1.19841	4.4579e-12	0.147665	0.219296	0.145687	0.950665	3.00197	7.82477e-66
FBXL19	0.754139	1.03813e-06	1.27174	4.12011e-79	1.05449	0.00180045	1.8385	1.17441e-26	0.496648	6.05183e-06	0.534579	0.0349424	-1.59304	5.41555e-07	0.321104	0.00115786	0.554017	0.000312791	0.540849	2.62541e-15	1.18386	9.86775e-30	1.06563	6.51493e-26	1.19129	4.27439e-34	1.55697	5.06093e-49	0.179749	0.814107	0.275715	0.389466	0.362141	5.68332e-08	1.00569	3.82813e-06	0.658354	0.480827	0.842981	0.996363	0.265725	0.0699823	0.514863	8.80263e-21	0.366161	0.69146	1.05067	2.51388e-20
INO80B-WBP1	-0.283105	0.471724	0.782019	4.79367e-05	1.2733	0.355565	0.62088	0.594673	0.947951	0.00160237	1.75396	0.0630368	0.752704	0.404031	0.467933	0.0821329	-1.07474	0.00045996	0.155723	0.539118	-0.0728575	0.836576	0.0512078	0.903118	0.806478	0.0108462	1.12892	3.42986e-07	-0.304682	NA	0.205507	0.872056	-0.164883	0.42341	0.281588	0.960602	3.61531	0.280667	-0.949959	NA	0.652567	0.171024	-0.320657	0.0829957	0.637769	0.764496	0.573412	0.0913433
PTPN18	0.391889	0.0539736	0.218223	2.22063e-05	0.204452	0.716277	0.135171	0.521983	-0.520158	5.79377e-09	-0.279266	0.415786	0.568101	0.0110239	-0.387291	0.000767508	-0.640412	0.000139845	0.653901	1.07821e-31	0.473432	7.63399e-08	0.0314275	0.686954	-0.098829	0.195883	-0.596162	6.57484e-10	-0.393008	0.413432	0.697951	0.0774337	0.472852	5.63139e-10	-0.261031	0.182992	0.260096	0.819996	-0.151329	0.999244	0.0137228	0.925429	-0.317552	4.90998e-08	0.209886	0.852863	0.418239	0.00138004
PTPN13	-0.363594	0.31876	-0.336672	0.0033142	0.902397	0.367035	2.45001	1.18006e-07	1.2475	1.11415e-07	0.0466682	0.963091	0.454363	0.238442	-0.564228	0.000795046	-1.9424	6.01551e-09	-1.86815	3.57552e-93	-0.898521	5.85636e-07	-0.953985	0.00150843	-0.829159	7.37688e-05	-0.688513	5.5494e-06	0.376203	0.74765	0.128714	0.865949	0.18115	0.166363	0.672681	0.341499	-0.736154	0.758108	0.990646	0.999244	-1.81556	4.42759e-11	-0.351684	0.0010531	0.903195	0.754468	-1.24042	2.30982e-06
PTPN12	0.127156	0.583863	0.0820065	0.149715	0.181844	0.743255	0.709803	0.000830839	0.767077	2.48075e-15	1.05465	1.89467e-05	1.44392	2.74623e-10	0.666956	6.87945e-11	-0.370812	0.010083	0.900143	1.8552e-50	0.535629	6.46641e-10	0.18481	0.0643073	-0.349024	4.32856e-07	-0.352873	9.62234e-05	0.171572	0.808139	-0.258495	0.494325	0.00716404	0.939585	0.508756	0.0311011	0.799512	0.296871	0.675679	0.999244	0.637269	2.9217e-08	0.43971	5.90403e-17	-0.242906	0.880648	0.0599835	0.628699
PTPN11	-0.737796	2.72851e-05	-0.648395	6.10388e-27	-0.237523	0.631251	-0.327118	0.215346	0.387614	4.08789e-05	0.0255725	0.919296	-0.65494	0.0219285	-0.0585523	0.600592	0.642506	1.22304e-07	-0.352257	2.6801e-08	0.0163573	0.911314	-0.295059	0.00376021	-0.235188	0.00375604	-0.0999941	0.232426	0.133447	0.863344	0.233365	0.585434	-0.498438	8.39772e-11	0.0548788	0.992246	0.00986679	0.994551	0.244274	0.999244	0.240625	0.0249412	-0.047275	0.575163	-0.923872	0.399019	-0.552032	9.21941e-07
PTPN14	-0.786084	0.000147741	-1.59292	7.7412e-62	-0.322181	0.644715	3.00149	3.11153e-18	0.0569651	0.769307	-0.151697	0.734905	0.323539	0.514631	0.344215	0.00559896	-1.2331	1.3978e-20	-0.460476	1.2951e-07	-0.633136	7.41419e-05	1.20626	2.16839e-11	-0.744624	9.31612e-11	0.147948	0.278623	0.429963	0.596377	-2.11615	0.0101748	-0.937882	2.43062e-20	-0.825597	0.0088632	-0.201384	0.906248	0.413913	0.999244	-0.561759	0.000216834	0.0916242	0.399113	0.466035	0.860598	-0.746793	3.83462e-07
LYAR	0.305822	0.141434	0.232532	0.000467118	0.698393	0.172446	0.0251477	0.948291	1.38107	1.55734e-44	1.0231	4.2819e-05	1.10332	2.09845e-08	0.297847	0.0127074	0.0568551	0.733273	0.784749	8.44e-45	0.488063	5.45166e-07	0.329031	0.00108053	0.0304551	0.799375	0.378975	3.18462e-05	0.218154	0.748415	-0.401645	0.186356	0.343002	1.05232e-06	1.16761	1.85531e-07	0.715715	0.471254	-0.227492	0.999244	0.97333	1.12179e-11	-0.272227	6.59922e-07	0.565453	0.516172	0.456972	0.000562696
C2orf83	1.31637	0.144862	-1.16613	0.00241176	1.4591	NA	0.0918598	NA	1.35245	0.0927681	1.56395	0.177452	0.480945	0.674612	0.0787183	0.914001	4.44725	1.15103e-08	2.80552	8.38571e-09	1.63077	0.0970308	0.465942	0.625224	0.981807	0.0536721	1.23088	0.0214426	1.56208	NA	0.421721	NA	0.349216	NA	1.09835	0.686129	2.46813	NA	1.4296	NA	2.1112	0.000706671	-1.03888	0.055744	0.346561	NA	1.79543	0.0112487
C2orf88	-1.54185	3.50289e-05	-2.21303	1.56037e-49	-0.924191	0.64952	-1.10718	0.011931	-3.56803	4.14769e-69	-0.399544	0.574199	0.756446	0.261342	-2.64065	3.22489e-45	2.00099	5.64472e-18	-0.624755	0.000147736	-1.13023	1.80138e-06	-0.874965	2.35195e-05	-0.33533	0.0669195	-0.0738469	0.687373	1.12676	0.424094	-0.644226	0.440124	-2.39682	1.74446e-36	-3.70327	5.61161e-18	0.272684	0.941021	1.49243	0.999244	-1.74756	5.11812e-12	-0.3681	0.0130087	-1.02588	0.62691	0.69519	0.0276395
MSMP	NA	NA	NA	NA	NA	NA	NA	NA	NA	NA	NA	NA	NA	NA	NA	NA	NA	NA	NA	NA	NA	NA	NA	NA	NA	NA	NA	NA	NA	NA	NA	NA	NA	NA	NA	NA	NA	NA	NA	NA	NA	NA	NA	NA	NA	NA	NA	NA
CDK2	0.952133	1.77792e-07	0.687319	1.90716e-34	1.43182	4.61573e-05	0.571328	0.00630268	1.02993	1.05807e-47	1.19957	1.70148e-09	3.45121	3.41202e-38	0.860765	3.46401e-22	-0.0696394	0.61609	0.429875	2.60805e-16	0.660964	9.15158e-13	0.303746	0.00588386	0.460986	2.60937e-07	0.956414	1.81266e-35	0.144454	0.848127	-0.73833	0.08993	0.0197271	0.774441	0.856983	1.19262e-08	1.62297	0.117422	0.79231	0.999244	0.781288	3.86151e-12	0.284076	7.71684e-08	-0.15858	0.922955	0.643234	1.45248e-07
CDK7	0.567011	0.000233943	0.638675	9.61028e-39	0.688388	0.110979	0.877653	1.61381e-05	0.756741	5.63544e-18	0.226367	0.42921	0.318435	0.15856	-0.346814	0.000537675	0.222802	0.0557744	0.554937	5.95273e-19	0.620036	3.2421e-11	0.518685	1.158e-09	0.602704	3.58478e-14	0.487789	1.11109e-09	0.412845	0.355999	-0.396913	0.139314	0.409635	1.4371e-09	0.529766	0.0126897	-0.237424	0.808879	-0.178221	0.999244	-0.0711573	0.597341	0.52741	3.2751e-27	0.643538	0.451917	0.76426	4.03509e-15
CAMKK2	-0.369199	0.00661641	-0.1784	4.02987e-06	-0.371523	0.214996	-0.00560393	0.984725	-0.247846	5.02385e-08	-0.191646	0.335209	-2.71979	4.95758e-37	0.302962	6.25257e-08	0.83552	2.78522e-09	0.495967	1.77718e-30	0.525739	3.89635e-09	-0.0107787	0.907962	-0.288061	5.08767e-08	-0.204949	0.00156801	-0.310575	0.456371	-1.00281	0.0101601	1.62585	9.50675e-33	-0.218969	0.0724828	-0.164842	0.875338	0.407662	0.999244	-0.137762	0.083673	-0.113416	0.0538308	-0.336967	0.64268	-0.418218	3.58126e-09
CAMKK1	-1.07267	3.63833e-06	0.107811	0.229126	-0.648766	0.435236	1.16723	0.00490648	0.711747	2.76183e-10	0.607994	0.104007	-4.12108	3.51561e-15	0.071171	0.659253	0.487763	0.00835852	1.45832	5.80065e-68	1.08691	1.21089e-11	0.350338	0.0565566	-0.0870057	0.516349	0.134176	0.358524	-0.0867387	0.936729	1.42192	0.00794613	-0.25678	0.0361442	0.679861	0.00314933	-0.819271	0.581721	0.560574	0.999244	-0.00234952	0.990135	0.583471	1.14496e-10	1.62024	0.433021	-0.735257	0.000150988
CHMP3	-0.810537	7.08869e-12	-0.367942	5.63887e-21	-0.464221	0.197441	1.49923	2.14022e-25	-0.555077	2.57863e-16	-0.184228	0.273487	-0.609473	5.86963e-05	-0.277888	2.79333e-05	-0.169356	0.135455	-0.313485	1.18156e-09	-0.234494	0.0128512	0.321572	0.000240151	-0.544983	5.57924e-21	-0.448527	1.19825e-11	0.294862	0.475585	0.469124	0.135922	-0.357707	1.312e-15	-0.829829	2.94254e-08	-0.490641	0.549469	0.64058	0.986421	-0.345881	0.000181856	0.0554468	0.281785	-0.208957	0.841598	-0.611393	6.08874e-15
RPL36AL	-0.35579	0.0466122	-0.0956278	0.192987	-0.738269	0.141002	-0.750543	0.00439421	-0.407124	7.08065e-05	-0.22451	0.363698	0.152345	0.668337	-0.0961719	0.478268	0.653088	2.68173e-10	0.442953	3.40185e-09	0.31914	0.0137255	-0.199437	0.0969151	-0.0737005	0.497251	-0.340761	0.000394234	0.280092	0.620894	-0.699836	0.0912924	0.192719	0.0285235	-0.688864	0.00088965	-0.635168	0.594684	-0.393676	0.999244	-0.715916	1.85293e-09	0.151491	0.0830571	0.990553	0.422245	-0.347964	0.0136984
CHMP7	-0.512999	0.000304334	0.0868189	0.14266	-0.258833	0.507819	0.2812	0.306145	-0.439669	1.36138e-06	-0.069172	0.774565	-0.249273	0.225994	-0.0779733	0.352346	0.255684	0.00897309	-0.0958823	0.0299985	-0.114347	0.1986	-0.321725	7.11501e-05	0.0679573	0.381435	-0.293396	7.26721e-05	-0.300634	0.550464	-0.475393	0.182079	-0.272177	2.25998e-06	-0.592655	0.00553519	-0.201912	0.79816	-0.640089	0.999244	-0.0981715	0.368744	-0.123761	0.0074367	-0.633806	0.591681	-0.0547148	0.651499
CHMP6	0.0862904	0.673496	0.301095	1.66283e-05	-0.898801	0.0707994	-0.193333	0.465544	-0.758242	7.88453e-16	0.137888	0.600039	0.268243	0.259438	-0.37473	0.000536178	-0.11759	0.239618	0.403486	8.17686e-12	0.614333	7.44353e-10	0.252869	0.00993737	0.0125275	0.919083	-0.210733	0.0109305	-0.126153	0.852065	-0.0940573	0.841124	0.0701751	0.424086	-0.675005	0.000732946	-0.138303	0.904183	0.631318	0.999244	-0.618344	1.3429e-08	0.387874	9.0954e-10	0.825578	0.495993	-0.0943618	0.464872
CHMP5	0.143155	0.40296	0.415961	1.71168e-14	0.370988	0.382881	0.0952094	0.74952	-0.468297	5.99797e-07	0.342843	0.159163	0.0552711	0.894798	0.194978	0.110734	-0.0441047	0.787647	-0.321937	2.64665e-06	-0.221554	0.0218698	-0.123364	0.0957911	-0.0198561	0.867973	0.0846733	0.536564	0.445394	0.335698	0.52267	0.0463617	-0.126513	0.0269615	-0.598085	0.0118343	-0.245731	0.753103	-0.881781	0.999244	-0.166055	0.206797	0.269878	2.30505e-08	0.59085	0.416365	-0.104775	0.33903
LY6G6C	0.786433	0.25768	1.13926	3.36785e-07	5.86401	0.000291313	3.59354	0.000389321	3.08608	1.32477e-26	-0.00431995	0.997961	0.384877	0.686962	-1.15932	0.00147465	-2.26191	5.23255e-08	1.80884	3.56296e-10	-0.441459	0.283737	-0.600279	0.220741	0.0579209	0.884034	5.27449	1.29865e-51	2.62039	0.143522	2.81818	0.177882	-0.713032	0.00586889	3.7266	3.70108e-10	1.62612	0.613572	24.1664	6.33954e-06	-3.68631	2.2408e-15	3.02082	2.65501e-30	1.03534	0.821377	3.00057	2.8023e-08
HOXA13	-1.17592	0.00552736	0.249111	0.305258	-1.08368	0.4253	5.92151	1.79546e-06	-0.439467	0.0470202	0.938347	0.348402	6.05124	1.60404e-08	4.91043	1.07667e-38	2.82633	2.43508e-06	2.77242	1.29148e-28	2.63228	2.99136e-05	6.97102	2.77438e-69	5.83482	3.3929e-22	8.14303	8.97107e-105	3.70789	0.0823445	-2.09775	0.231455	-0.573918	1.85746e-08	-0.728247	0.295297	-1.6807	0.653583	1.2662	0.999244	3.16077	1.64312e-15	2.7041	8.19992e-17	1.25147	0.867021	-2.09601	3.31271e-06
HOXA11	-0.539914	0.155998	0.998445	7.86964e-09	-3.61222	0.000983378	2.01744	0.168382	0.506247	0.00149758	1.277	0.0720554	8.84312	2.61106e-11	4.74809	1.13199e-47	0.453028	0.318294	-1.42968	1.68276e-18	-0.367974	0.376733	5.14955	4.45845e-18	4.16025	1.69039e-17	6.43761	1.83451e-81	4.02707	0.0375254	-1.94252	0.2665	0.049337	0.677908	0.680308	0.164614	0.148481	0.972258	2.5139	0.836502	4.77632	2.32898e-31	3.65804	1.52987e-22	0.818886	NA	-2.1403	3.26631e-13
HOXA10	-0.298024	0.392182	-1.42395	2.53228e-23	-2.26051	0.0133082	5.74179	7.21451e-07	0.229491	0.166444	1.18778	0.0208513	9.22071	3.85603e-15	3.53834	2.32454e-53	0.876483	0.00771053	0.0878078	0.58627	0.723404	0.000400423	5.62222	6.27336e-43	4.22333	4.65301e-39	5.23133	2.78153e-142	3.58972	0.0177063	-2.18576	0.175801	0.258162	0.0122595	0.204632	0.988103	-0.398628	0.868643	1.87485	0.999244	3.5217	7.95426e-26	0.611466	0.00433119	-0.264243	0.945802	-1.08718	0.000227859
GALNTL6	-1.60285	0.00132737	0.934532	7.18981e-08	2.1502	0.22942	-1.87814	0.0432297	0.876132	0.0268604	-2.00836	0.0241025	-4.99651	1.68509e-15	-2.56319	6.15423e-19	6.27925	3.02459e-29	0.324714	0.238707	1.01424	0.00286479	0.472788	0.473433	1.54061	4.2374e-07	0.101495	0.746738	-1.48089	NA	-0.52584	0.797994	0.788332	0.00120836	-0.180791	0.992246	1.54745	0.622818	2.8495	0.999244	1.10836	0.0117985	2.75278	7.97417e-43	0.782357	0.763848	0.090687	0.814545
TDG	0.517259	0.00130771	0.465305	4.72137e-18	1.26956	0.000158217	0.265647	0.198624	0.152291	0.0792267	0.739959	0.000202486	0.770754	0.00139918	0.276687	0.00247316	0.355034	2.39764e-05	0.433838	2.2034e-19	0.522474	3.11492e-09	0.164361	0.0767993	0.669158	1.20104e-13	1.1413	1.9406e-50	-0.0296358	0.964023	-0.634208	0.0280168	0.208463	0.00344368	-0.152333	0.696115	0.762209	0.475221	-0.312137	0.999244	0.537999	2.72737e-07	-0.154975	0.00276475	-0.460882	0.660938	0.787181	1.08375e-17
TBX2	1.09514	0.0226348	0.158159	0.160025	-2.48125	0.012729	0.515228	0.177453	-0.225453	0.148534	0.449292	0.333542	2.54249	1.38787e-08	1.22224	2.21724e-09	0.591824	0.00159528	-0.0379825	0.819881	-2.05228	3.74658e-10	0.841947	7.17721e-08	-1.90054	7.45998e-45	-2.08913	6.35663e-40	-0.1514	0.880888	3.11586	3.63121e-07	-1.43295	6.54019e-23	0.592337	0.151472	-0.390387	0.852197	0.705475	0.999244	0.0311309	0.891489	1.00646	5.57147e-08	-1.25624	0.556698	-1.85377	5.74938e-15
LRRC26	1.72134	0.0110432	1.5587	8.18011e-14	4.47717	0.0282017	2.91318	0.00258976	0.231573	0.614293	-1.64874	0.0834511	0.137633	0.935397	-5.36672	7.45149e-25	0.341416	0.601775	1.65564	0.000507111	0.262702	0.713294	3.87885	9.25711e-12	1.91777	7.60572e-09	-0.215725	0.632408	3.43886	0.170177	3.182	0.225405	1.53734	1.74149e-13	1.51629	0.202022	3.08887	NA	1.56078	NA	-0.627421	0.098858	0.232428	0.67236	1.27285	0.697916	4.38042	6.14292e-20
LRRC25	0.217743	0.674239	-0.0277551	0.826179	0.352065	0.749691	-1.06964	0.00935533	-0.677996	0.00033165	0.472397	0.353857	2.56733	1.8159e-07	0.129516	0.570555	1.00762	0.00043051	2.29416	5.99546e-56	1.36548	3.80161e-08	-0.704845	0.000260023	-1.07237	8.38071e-15	-1.61268	5.13253e-25	-1.51822	0.0622171	-2.35127	0.00371972	-0.0289616	0.854547	-0.332777	0.68029	1.44342	0.524064	-1.63003	0.99377	0.410474	0.065968	0.595251	0.000210951	0.39294	0.83226	0.850129	5.82645e-05
LRRC24	-0.0266854	NA	2.26938	3.8129e-13	0.803431	NA	-1.00714	NA	-0.161903	0.799106	0.949977	0.383132	-1.67636	0.00180309	0.227174	0.733642	0.666009	0.238712	-0.578178	0.127524	-0.548692	0.195645	0.176701	0.731958	0.390944	0.450313	1.38574	0.00330291	2.8501	NA	3.6979	0.00938104	0.136447	0.680775	0.325124	0.992246	-0.452504	NA	0.606443	NA	-0.630934	0.131471	-0.176332	0.680069	3.04528	NA	-0.627167	0.266367
LRRC23	0.180112	0.41347	0.538272	1.19102e-11	-0.629941	0.465698	1.07201	0.00124344	0.489962	4.03786e-06	0.300427	0.388711	0.743763	0.11954	-0.0161337	0.927948	-0.43491	0.000356341	0.672545	3.91392e-19	1.10541	1.38654e-18	0.0508628	0.752577	-0.96132	1.08512e-12	-0.967305	5.24937e-15	0.608542	0.607828	0.693844	0.100433	-0.0276857	0.83152	0.450904	0.152991	-0.621622	0.640659	0.547921	0.999244	-0.266332	0.0761408	-0.127457	0.114373	0.917953	0.46184	-0.023737	0.943676
MPDU1	0.431669	0.0113111	0.500137	5.92239e-16	0.82623	0.102406	-1.18	2.62018e-07	-0.636219	4.1461e-09	-0.107685	0.728762	0.75428	0.00383872	-0.08455	0.529811	-0.0681193	0.614837	-0.1907	0.0104747	0.189241	0.121708	-0.603304	1.03344e-07	0.125641	0.237939	-0.217883	0.0191756	0.0382395	0.963306	-1.15671	0.00748248	0.153189	0.176037	-0.668437	0.0126973	-0.360476	0.839293	0.0826803	0.999244	-0.508264	0.000338821	0.106106	0.119413	0.649964	0.603769	1.12185	1.39297e-22
LRRC20	-0.167442	0.570647	0.829537	2.95132e-23	0.216963	0.807709	-0.467938	0.246629	1.00303	5.31909e-22	0.259453	0.572933	-1.1843	3.323e-05	-1.87178	2.89633e-26	0.676901	0.000371188	0.472515	8.15693e-08	2.01268	4.96381e-61	0.686747	6.09643e-07	1.16782	2.10847e-29	0.153708	0.24041	0.385081	0.576689	0.506216	0.301139	0.119951	0.282487	0.731282	0.000676434	-0.500653	0.681247	0.531895	0.999244	-0.184603	0.288121	0.412715	2.27775e-10	0.354259	0.819847	0.686725	1.45131e-05
LRRC29	0.21416	0.421898	-0.17804	0.0387433	-1.10717	0.0847355	-0.252184	0.534205	0.129908	0.417614	-0.237562	0.531112	-0.0122048	0.973597	-0.0289635	0.873199	1.17527	1.94679e-12	0.471858	5.75613e-07	0.372494	0.0145421	-0.19326	0.15697	-0.0394362	0.794358	-0.147302	0.211505	0.235774	0.794035	0.762067	0.129342	0.00267256	0.982359	0.62784	0.1348	-1.12572	0.301914	0.276565	0.999244	-0.489048	0.00196945	0.645711	9.47341e-17	0.337583	0.764244	-0.287462	0.0960236
LRRC28	-0.164231	0.253081	-0.490587	8.35574e-15	-0.00166031	0.997852	-1.98159	6.76801e-19	-0.465965	3.23296e-09	-0.283411	0.200003	-0.19582	0.355825	-0.0928253	0.309275	-0.754426	1.16395e-12	-0.696795	5.12508e-45	-1.15936	3.23158e-35	-0.352106	0.00600062	-0.162966	0.0233074	0.394204	2.93908e-05	-0.0248753	0.965576	-0.130898	0.623717	-0.0770004	0.103014	-0.114756	0.762297	-0.658598	0.378515	0.420306	0.999244	-0.396319	0.000392774	-0.0932192	0.0177572	0.872539	0.520616	-0.132113	0.266401
GCNT7	0.600976	0.192536	0.335135	0.0328351	1.24318	0.218905	0.758305	0.137334	1.20717	5.5602e-05	-0.209085	0.639887	0.00123545	0.998686	0.440265	0.0267497	1.32918	2.10008e-05	1.67872	4.19937e-19	0.402928	0.141637	0.342306	0.178024	0.788436	0.00137804	-0.104138	0.542674	-1.04991	0.163488	-0.474811	0.588481	0.797464	0.000197438	0.876245	0.027405	0.767842	0.729225	5.3708	0.661251	0.984209	1.51305e-06	-0.751166	3.51343e-08	-1.26886	0.367404	0.484837	0.109117
GCNT1	1.03364	0.0249598	0.366346	0.00458243	1.16925	0.274495	0.465133	0.543559	0.025095	0.871567	-0.628826	0.44531	-0.415061	0.634574	0.0357096	0.883117	3.75618	5.35196e-32	0.780094	1.11023e-06	0.0797284	0.797075	-0.142135	0.592518	0.4869	0.00384453	-0.0059027	0.978454	0.951545	0.421577	0.770348	0.28073	1.58229	8.57747e-19	0.242826	0.720564	2.92711	0.140708	-2.18582	0.917841	-0.723922	0.00659629	0.254675	0.0308411	1.46867	0.574641	1.50328	3.26071e-10
GCNT3	-1.058	0.134086	1.87066	6.43633e-20	-0.222378	NA	5.12744	2.29083e-12	-2.09058	4.35709e-16	0.376239	0.751693	-0.496067	0.494174	-2.72359	7.07106e-19	-3.09277	1.7581e-12	-1.74688	4.03408e-21	1.44648	1.31658e-06	3.01918	2.1567e-18	5.1667	1.294e-82	2.41442	2.08347e-16	2.17284	0.0967922	-0.888724	0.520869	-1.44537	2.80226e-10	-2.05927	0.000120628	-4.46252	0.0136218	0.429013	0.999244	-0.00636298	0.987657	-0.0557243	0.859138	2.47341	0.336149	1.84884	2.10105e-08
GCNT2	-0.0377425	0.946561	0.0686241	0.702035	0.493373	0.746802	-1.16699	0.00646606	-3.76143	4.88887e-67	-1.78914	0.000127355	1.07399	0.0185325	-0.705151	0.0118182	-0.7048	0.000645042	-0.696841	1.95829e-17	-0.348856	0.0190722	-0.561065	0.000485771	-0.214176	0.0551113	-0.264613	0.154818	0.184703	0.888469	1.09828	0.19066	-0.764371	3.30751e-06	-3.43762	2.56696e-18	-2.83045	0.112841	-0.672555	0.999244	-1.06952	3.61115e-06	0.185948	0.18037	0.293176	0.908542	1.91057	1.38432e-21
LPCAT4	0.295587	0.302445	-0.548637	3.85144e-17	0.0920107	0.914847	2.52048	2.00097e-15	-0.904589	2.23536e-14	-0.0921723	0.844257	-2.32447	9.0069e-20	-0.17722	0.266166	0.962583	3.6408e-07	0.35578	1.9844e-07	0.744948	3.59044e-14	0.750719	5.96992e-06	0.663729	5.17211e-07	0.921277	2.50988e-15	1.59146	0.0766603	2.73212	4.35308e-11	-0.701095	1.36211e-13	-0.64812	0.00703892	0.0763783	0.959388	0.257382	0.999244	-0.499343	0.00391504	0.800724	3.67808e-32	-0.449792	0.629176	-0.264937	0.0346764
LPCAT2	-0.00179752	0.996483	-1.23037	4.26189e-46	-0.842574	0.288257	0.912992	0.100836	0.794942	5.50485e-08	0.461077	0.212401	0.427041	0.343032	0.617093	2.23733e-05	0.85234	0.00229302	-0.91482	1.17027e-15	-0.789081	0.000652248	0.722775	0.000625478	-0.332828	0.00599366	0.23199	0.0777303	0.562542	0.593399	1.05394	0.15326	-1.86955	2.63889e-48	0.805053	0.0140711	0.325508	0.872642	0.316685	0.999244	0.211196	0.280006	-0.421266	1.53338e-05	-0.151536	0.956091	-0.919285	8.69083e-06
LPCAT3	0.294987	0.29447	0.0830331	0.361322	1.4014	0.043134	-1.34567	2.8782e-05	-1.31918	1.68672e-42	-0.346228	0.328475	1.24924	1.53977e-06	-0.156662	0.319641	1.58739	1.61987e-20	0.226429	0.0314513	0.417047	0.0445516	-0.567099	0.00229542	-0.999776	1.46047e-28	-0.240826	0.0327771	0.601448	0.431861	-0.936079	0.132851	0.199521	0.152533	-0.651203	0.00658601	-0.792997	0.516506	-0.0530677	0.999244	-0.51894	0.00271239	-0.309426	0.0034491	-0.340235	0.880648	0.888588	1.44124e-06
LPCAT1	1.36344	2.79101e-06	1.25965	6.38969e-61	0.584124	0.559801	2.29447	4.39388e-08	1.14224	6.97361e-17	1.1527	0.000784077	0.773768	0.00277111	1.66086	5.10814e-32	-0.787299	0.000151105	2.54239	5.98998e-109	1.09667	3.79632e-11	1.41762	1.87803e-14	-0.0514518	0.818195	-2.11797	3.12101e-33	-0.520311	0.476698	0.743561	0.0229003	0.693954	8.66744e-18	1.03148	0.00022679	0.84673	0.502901	0.265889	0.999244	1.11236	4.03997e-11	0.560119	1.49652e-10	0.0607496	0.963093	1.16434	2.14312e-16
TAGLN	-3.32659	7.89103e-14	-1.3066	2.10704e-33	-5.52682	1.63348e-08	0.756203	0.097552	-2.93839	1.1665e-34	-1.65998	0.00440401	2.09756	0.000470562	-0.147169	0.580246	-2.12926	3.5557e-18	0.0492138	0.82633	-1.70865	3.48221e-08	-0.262308	0.183319	-0.675005	5.65473e-06	-1.01316	3.61877e-09	-0.313863	0.846467	-0.547302	0.666788	-1.39854	1.32143e-16	-3.24798	1.00153e-11	-2.29942	0.490146	-0.60851	0.999244	-2.14141	9.45139e-10	-0.0696171	0.6827	-2.15256	0.275903	-4.17663	4.44149e-58
ALPP	6.51142	4.3e-18	3.02275	2.42903e-11	-2.5865	NA	1.63999	0.184785	1.77128	0.000180173	4.31087	4.50692e-05	-0.106812	0.947266	5.90019	3.10966e-29	-0.507779	0.679713	0.53515	0.296048	0.640365	0.487488	1.54241	0.0106107	-1.3315	0.000151516	-2.17939	3.74209e-07	7.6171	0.000660883	1.06902	NA	-0.311532	0.460942	2.47143	0.0194829	1.86611	NA	-2.01357	NA	6.45006	2.58808e-33	2.37339	8.06992e-06	-0.537817	NA	3.60543	2.24655e-13
CCDC171	-0.219419	0.451039	-0.284548	0.000233754	-1.83471	0.00104514	0.30996	0.446449	0.0143107	0.930354	-0.620397	0.0301804	-1.04847	0.0109176	-0.379913	0.00704174	-0.624511	0.000131619	-0.512319	9.40341e-12	-0.643056	8.89193e-08	0.388057	0.012277	-0.106989	0.436195	-0.16401	0.226597	0.0865747	0.920746	0.456711	0.482571	-0.556833	1.43038e-10	-0.510098	0.0550855	0.761539	0.648981	1.78175	0.999244	-0.091006	0.584824	-0.352684	6.54532e-06	0.888284	0.726498	-0.975086	3.33926e-09
CCDC173	-1.50676	2.88642e-06	0.298107	0.0228653	-0.0304009	0.98807	0.290725	0.653506	0.168454	0.570629	-0.570724	0.298329	1.92653	0.000635431	-2.66346	1.43701e-28	-3.35621	1.46701e-29	-0.0806487	0.624212	0.0834489	0.719312	-0.591986	0.0144669	-2.07523	2.41868e-22	-2.82412	3.13095e-40	0.497514	0.742762	2.50662	0.00354511	-0.474243	0.00313571	-0.882143	0.148748	-0.716266	0.740044	1.09532	0.999244	-0.525126	0.0391822	-1.69404	7.94551e-36	0.423052	0.871674	0.10632	0.769877
CCDC174	0.313226	0.0708152	-0.0842868	0.0573865	-0.736058	0.0199927	-0.19239	0.241586	-0.0478006	0.54705	-0.551236	0.00163645	0.111046	0.575792	-0.295544	1.04876e-05	0.445962	1.09862e-08	-0.316115	6.37352e-12	0.282836	0.000189739	0.271833	8.52558e-06	-0.104818	0.0371717	-0.361925	7.55618e-12	-0.00799476	0.99071	0.511439	0.211001	-0.114704	0.0019556	0.120332	0.758627	0.0845946	0.923906	-0.200674	0.999244	-0.11941	0.133129	-0.040627	0.303907	0.0358221	0.960263	-0.228912	0.0124151
PDK1	0.61755	0.007136	0.0531724	0.66525	0.952558	0.103564	-0.533339	0.232798	-0.0607	0.717235	-0.0120315	0.980175	0.809265	0.0782576	0.726484	1.01357e-07	-0.128429	0.538847	1.903	1.72835e-100	0.590401	0.00348839	0.437822	0.00732371	1.6973	1.37115e-45	2.08528	9.38641e-73	0.213262	0.835709	-1.62343	0.0180256	0.16206	0.0933381	-0.324214	0.335113	0.886037	0.573108	-0.663287	0.999244	-0.601739	1.36968e-05	-0.0603583	0.636052	-0.68833	0.567585	1.24912	8.80009e-15
PDK3	0.386057	0.0877757	0.779977	2.13687e-18	1.54021	0.00382118	-0.717291	0.0918502	0.543834	3.74178e-06	0.0210315	0.965285	0.0124917	0.980298	0.242563	0.0544844	0.306655	0.0725899	-0.225201	0.00378214	-0.685235	2.83426e-05	-0.43317	0.00447679	0.353494	0.00396226	0.768912	9.41528e-12	0.0623438	0.94628	0.597751	0.135622	-0.264847	0.0109418	0.79089	0.00161582	1.23336	0.521787	0.0932512	0.999244	-0.423791	0.00671225	0.539845	5.06726e-08	0.355705	0.766563	1.39296	1.27866e-21
PDK2	-0.893629	3.15073e-07	-0.934875	5.94272e-29	-1.20663	0.0117247	-1.5262	7.90097e-11	-1.10203	5.92957e-18	-0.704601	0.00216946	-1.36738	1.85352e-11	-1.16983	6.74457e-23	-0.626895	1.23139e-05	-0.685724	8.31953e-16	-0.846345	1.73385e-12	-0.569431	6.7193e-06	-0.257761	0.0100915	-0.568473	6.55239e-11	0.303106	0.65829	-0.635854	0.231734	-0.780506	1.4671e-24	-0.572329	0.0753502	-1.55931	0.0895416	1.22845	0.965292	-0.952589	1.5506e-12	0.254768	0.000265232	-0.865908	0.457796	-1.12529	5.74597e-12
EBP	1.02147	7.7942e-08	1.14966	5.04972e-46	2.32872	1.40055e-05	-3.10289	2.25783e-32	0.666405	4.6255e-07	0.581673	0.0558176	0.198279	0.535821	0.0837927	0.568595	0.914148	1.38763e-09	-0.416669	4.44648e-05	-0.234335	0.0790518	-0.338584	0.0417157	0.0959774	0.466919	0.530887	7.8135e-07	0.685207	0.364624	-2.57754	0.000124519	-0.292947	0.0342	0.582234	0.0557721	-0.120342	0.948701	0.591323	0.999244	-0.202583	0.288529	0.24424	0.00135963	0.820049	0.625919	1.68317	2.53132e-21
PDK4	-3.6068	1.11663e-16	-3.59952	4.88374e-118	-4.44859	0.00205765	-3.76471	2.54868e-10	-3.30139	8.19937e-61	-3.51948	8.15573e-07	-0.609219	0.425662	-4.23384	1.01198e-35	-2.45131	2.36012e-14	0.610988	0.00362065	-2.15297	1.66806e-11	-1.22853	2.17397e-06	-2.39517	2.53795e-34	-3.97819	1.5982e-61	-0.00135874	0.999709	-2.64068	0.0220276	-3.05934	2.29093e-45	-3.51166	1.53683e-24	-0.435591	0.908537	0.824794	0.999244	-2.73786	4.55106e-16	0.460606	0.0553953	-1.75758	0.514172	-2.99761	4.08018e-33
LNPEP	-0.454443	0.0091338	-0.505746	1.5612e-12	-0.0753697	0.882273	1.14953	1.19453e-07	-0.036303	0.827305	-0.535622	0.00954903	-1.209	9.0787e-08	-0.330986	0.000214241	0.547969	1.38512e-05	-0.222982	0.00577992	-0.0886545	0.516613	0.294743	0.0140827	-0.208302	0.0393719	-0.4323	1.55527e-08	-0.295783	0.549243	1.32596	4.72278e-05	-0.250362	0.00207312	-0.592399	0.00591684	0.0841057	0.948885	-0.661413	0.999244	-0.52017	8.22742e-05	0.0507009	0.465091	-0.548646	0.477152	-0.357934	0.00307059
ALPI	1.3305	0.472131	1.56932	0.00445556	6.35173	0.192289	2.30948	0.366183	-4.4639	1.80224e-48	4.28948	0.00211482	-1.8703	NA	1.42868	0.155304	-7.98074	1.47256e-46	2.44522	4.27746e-12	-0.282351	0.702389	6.36	7.55974e-24	2.52002	0.00250022	1.85733	0.0430746	6.91657	0.00815345	0.145407	NA	0.289005	0.831906	-3.58207	1.08434e-08	-7.27678	NA	1.25689	NA	-4.42466	8.80021e-16	0.240285	0.836534	-5.20189	NA	4.45686	4.16487e-13
SEC61A1	0.726445	1.2686e-11	0.628099	2.03796e-38	0.713164	0.0514195	0.171956	0.516769	0.296849	1.2171e-05	-0.0495305	0.860624	1.56418	1.95543e-15	0.404117	3.5315e-09	0.962832	1.17632e-23	0.316792	1.20146e-06	0.276229	0.00550965	0.388667	1.43913e-06	0.65981	1.93463e-23	0.685854	1.00023e-23	0.444922	0.341576	-0.43399	0.286112	0.386918	2.06286e-08	0.501791	0.0008315	0.85473	0.299396	0.624875	0.999244	0.194752	0.0910147	0.252104	3.01476e-07	0.383628	0.578309	0.917202	3.19167e-27
SEC61A2	0.851154	2.51173e-06	0.862727	8.02163e-38	-0.0159545	0.979702	-1.27799	4.56384e-11	0.70886	1.39313e-10	0.552417	0.019126	-2.03122	7.21012e-11	0.524007	2.90302e-07	-0.979822	1.94649e-09	0.268131	0.00160739	0.266075	0.0492045	-0.369691	0.00126641	1.02233	6.33775e-24	1.12381	3.31648e-30	-0.211436	0.755436	1.84561	4.30208e-08	0.175321	0.0224313	0.450041	0.0196173	0.684498	0.476392	-0.0172336	0.999844	0.780437	4.23945e-09	0.0891919	0.116765	-0.447885	0.638722	0.743271	1.42824e-09
ALPL	-0.015508	0.975461	-1.19446	3.28704e-15	0.695091	0.669875	-2.68331	0.000234078	-0.265802	0.222957	0.516596	0.376908	-0.92196	0.0407608	-0.356094	0.0701978	-2.2596	4.5785e-16	0.482894	0.0190113	-2.12807	1.06562e-11	-1.57948	1.04516e-09	-1.26229	2.55051e-07	-2.59549	7.07377e-32	-0.655633	0.6789	-3.87764	0.00586367	0.156258	0.440056	0.121958	0.992246	-0.00571078	0.998736	-0.96267	0.999244	0.321224	0.235747	1.57547	2.3902e-24	0.422574	0.867025	2.54315	1.2221e-18
PECR	0.223735	0.514882	-1.3691	6.58059e-62	0.168339	0.876351	-2.83989	1.04665e-17	-0.93459	3.36898e-15	0.186608	0.668953	0.85679	0.000576009	-0.991301	3.56906e-12	-1.02243	9.62574e-08	-0.506013	1.96726e-07	0.146559	0.390761	-0.738145	4.71618e-07	-0.418745	0.000630965	-1.06322	8.70902e-20	0.473152	0.507323	0.36331	0.339569	-0.391454	4.44911e-05	-0.895324	0.00188747	-2.90147	0.00500771	-0.811686	0.999244	-1.02292	1.1549e-09	0.545522	4.08138e-07	-1.66801	0.015699	0.361971	0.0357469
DDIT3	0.264049	0.348617	0.148338	0.0873199	-0.360353	0.632687	0.627252	0.0718546	0.797331	5.03867e-09	0.56092	0.0966303	1.28786	0.0415545	1.07326	2.9129e-09	2.41697	9.6131e-27	0.387538	0.002654	0.978438	4.59645e-08	0.850203	8.27497e-09	0.707004	2.17851e-07	1.09796	3.58859e-16	0.942495	0.28441	1.03745	0.055492	-0.096061	0.426049	0.515395	0.0869311	0.621002	0.774729	0.321332	0.999244	0.243509	0.192705	0.363358	0.0177997	0.786697	0.482524	0.361321	0.0353907
DDIT4	0.997517	0.00708121	0.464825	0.000312055	0.88851	0.353327	0.851796	0.127508	1.45121	3.61822e-21	0.751383	0.175732	1.13348	0.0259476	0.932714	2.77998e-06	-0.382836	0.182481	2.16359	3.87648e-73	0.654085	0.00459492	0.406164	0.0474363	1.1118	2.32854e-10	1.54485	6.44727e-17	0.703229	0.530779	-0.981598	0.115669	-1.23296	2.03787e-17	1.68239	2.16438e-06	2.03241	0.251248	0.0617526	0.999383	-0.305733	0.184109	0.954161	8.42452e-13	-0.110492	0.9602	1.19892	2.77841e-07
GOLGA8T	-1.25975	0.0124639	-1.65135	1.67075e-28	-0.180031	NA	0.751404	0.612318	-0.523229	0.34395	-2.0961	0.000282833	-0.812654	0.270868	-0.501037	0.231423	1.18642	3.19657e-05	0.744766	0.000197801	-0.0654429	0.848278	-0.00134749	0.998045	-0.248282	0.411426	-0.964913	0.000214918	0.0953371	NA	0.621812	0.685551	-0.545114	0.0326525	-1.82224	0.23525	1.76552	NA	2.9192	NA	0.0511677	0.931035	-1.2575	3.51741e-10	-1.24709	NA	-0.954276	0.244688
GOLGA8O	-0.792647	0.229042	-1.30538	1.51609e-13	0.623274	0.770099	-1.12836	0.256124	-1.02755	0.00639973	-1.6797	0.00288951	0.879107	0.345865	-0.60386	0.121012	0.841309	0.00776562	0.880294	1.94728e-05	-0.485021	0.175255	0.273801	0.607276	-0.423548	0.119197	-1.01467	7.71308e-05	-0.469737	0.826639	1.12897	0.487104	-0.646401	0.0232502	0.693079	0.766338	2.02569	0.626356	2.88936	NA	-0.831191	0.0203087	-1.61986	3.60643e-10	-1.92274	NA	-0.747505	0.133032
GOLGA8A	1.3124	0.000269222	-1.07082	1.18249e-14	1.50337	0.0284296	0.686151	0.249438	1.21051	4.73785e-07	0.01835	0.972059	-0.543522	0.484243	1.22126	6.29833e-07	-0.14259	0.691457	2.84053	5.58399e-43	1.58197	1.52366e-06	1.73273	1.94519e-14	0.727147	0.000262174	1.32892	2.17221e-11	-0.927336	0.39925	0.294326	0.820208	0.928076	4.9207e-06	0.999301	0.0489003	1.14633	0.614474	1.57794	0.999244	1.07051	9.49357e-06	1.11165	7.71765e-10	0.517156	0.783905	-0.345042	0.221286
GOLGA8B	1.10024	0.00163397	-0.807879	7.9816e-11	0.633741	0.4622	0.581744	0.14279	1.42498	4.36799e-11	-0.524821	0.140078	-0.309971	0.69142	1.22512	1.4825e-08	0.674657	0.0172192	2.00105	8.53338e-28	1.81255	3.63522e-11	1.6168	2.35233e-25	0.398562	0.03548	0.138046	0.523254	-1.10549	0.301991	0.269421	0.817579	0.929595	6.66731e-07	1.3803	0.00267309	1.51389	0.540851	1.10771	0.999244	0.751119	0.00245126	0.830886	1.0431e-05	-0.463142	0.752601	-0.371899	0.15668
CT45A1	2.74915	0.210392	3.3998	0.00967719	2.58027	NA	NA	NA	1.32253	0.646569	4.07767	0.050827	0.529828	0.818688	4.87492	7.22703e-06	0.0148089	NA	1.46162	0.0714729	0.990048	NA	2.99637	0.0328371	-0.556691	0.625352	4.57826	3.27594e-09	-1.7525	NA	-0.0329972	NA	1.0051	0.540541	1.76193	0.992246	0.660839	NA	3.12725	NA	4.72114	7.41197e-05	0.124382	NA	0.655081	NA	4.37035	2.36573e-05
PTPMT1	0.608873	9.47615e-05	0.260976	1.68666e-05	0.189809	0.714225	-0.234403	0.330494	0.48187	1.79875e-09	0.234774	0.341798	0.491267	0.104603	0.19326	0.0447855	0.198598	0.0894023	-0.495583	9.80413e-16	0.0376802	0.711365	0.15636	0.0566135	-0.037309	0.708558	-0.170109	0.0629356	0.105759	0.860216	-0.500573	0.25795	0.192226	0.00521829	0.286981	0.231531	-0.30132	0.75262	-0.00961838	0.999844	0.0254116	0.838176	0.250666	2.32675e-06	0.239531	0.777039	0.569116	5.53628e-08
CT45A5	0.804824	0.697689	1.04789	0.592617	1.15413	NA	NA	NA	0.743967	NA	3.39295	0.131752	0.356526	NA	2.73245	0.0112155	NA	NA	0.447867	0.894408	0.396366	NA	0.081812	NA	0.615737	0.658703	3.89203	3.5673e-07	0.0878531	NA	-0.146604	NA	0.331477	NA	1.15387	0.992246	0.24617	NA	2.03572	NA	3.78407	0.0154504	0.122152	NA	0.558014	NA	3.55899	0.0370599
CT45A6	NA	NA	-0.0025752	NA	NA	NA	NA	NA	NA	NA	NA	NA	NA	NA	-0.17554	NA	NA	NA	0.145247	NA	NA	NA	NA	NA	NA	NA	0.192726	NA	NA	NA	NA	NA	NA	NA	NA	NA	NA	NA	NA	NA	-0.612483	NA	NA	NA	NA	NA	NA	NA
FTCDNL1	-0.208159	0.714802	0.49761	1.28545e-07	0.691927	0.579183	-3.50844	3.94942e-18	0.84379	4.59443e-08	-0.131212	0.847909	0.234612	0.668569	-1.08327	1.34805e-07	1.15641	8.15457e-13	-0.239035	0.0516215	-0.305453	0.193553	-0.8687	1.42523e-09	0.0249069	0.906571	0.508993	0.0129222	-0.789817	0.444238	-1.21178	0.0890856	0.670542	4.9753e-09	0.647892	0.0418913	-1.51836	0.438492	1.01194	0.999244	0.0262766	0.913755	-1.48012	3.73693e-33	1.10386	0.66481	0.845394	5.114e-05
VMO1	0.816156	0.0756394	1.02865	6.37035e-15	0.356784	NA	-1.6915	9.71653e-10	0.372951	0.088433	1.76037	0.000219868	1.58739	0.00300503	-1.04387	1.95936e-06	-1.1604	2.92005e-06	0.997683	2.56184e-14	0.98095	1.97525e-05	-1.40997	1.337e-18	-0.971552	2.48773e-07	-1.21919	2.88274e-09	-1.44918	NA	0.119496	0.903931	-0.180859	0.262332	0.167464	0.992246	1.34575	0.592091	-1.60418	0.999244	1.19409	1.56039e-05	0.439389	0.014325	1.39925	0.536041	1.41844	8.13747e-07
NPC2	0.266979	0.275332	-0.0676633	0.455796	-0.127639	0.850931	-0.0508083	0.888854	-0.283931	0.00338935	0.179441	0.515296	2.30942	9.10967e-08	0.324568	0.00516972	1.56634	5.53621e-25	0.31363	0.000307215	0.769275	1.44576e-08	0.423527	0.000485201	-0.331268	0.0546672	-1.66171	4.16813e-43	-0.244429	0.760599	-0.89569	0.0829517	-0.350325	0.00252019	-0.551264	0.0123239	0.120688	0.955004	-0.102859	0.999244	-0.0776775	0.588476	2.52577	1.51144e-95	1.59771	0.108991	0.852958	1.03489e-09
NPC1	-0.0666452	0.809521	-0.172876	0.00300833	1.00988	0.0533035	0.620608	0.0897658	0.0605024	0.571633	0.244109	0.546932	-1.13022	4.96607e-06	0.400626	0.000347652	1.90506	4.58727e-32	0.739462	7.67318e-17	1.1326	3.13219e-12	0.699072	1.19306e-12	-0.390069	5.37356e-05	-0.0642951	0.606203	0.226446	0.809862	-2.41671	9.70115e-06	-0.0818901	0.304904	-0.00993682	0.992246	1.1772	0.420755	0.861457	0.999244	0.484327	0.000977919	0.817577	7.32412e-16	-0.264604	0.790554	0.212167	0.134882
LINC00323	-1.36557	0.0010305	-0.0886546	0.654466	-1.76092	0.231424	4.20102	1.85724e-06	1.19331	9.52486e-06	-4.95246e-05	0.999948	-0.586292	0.485424	-1.20914	1.56281e-06	2.34986	1.30725e-11	-1.34841	7.826e-07	-1.90045	1.61703e-07	1.11404	0.0116753	1.04465	3.73507e-05	-0.235672	0.364162	1.4764	0.239667	-0.581419	0.763433	0.391332	0.0556132	1.25418	0.0830873	0.169555	0.962726	1.94115	0.999244	0.433536	0.206433	-0.790349	3.36812e-06	1.12766	0.765469	-0.306322	0.415775
LINC00324	0.30707	0.254372	-0.0914286	0.399173	0.284086	0.739747	-1.09976	0.00160136	-1.00156	2.08004e-12	-0.195957	0.595018	1.33709	0.00133366	-0.14064	0.388232	-1.2973	6.65921e-14	0.198233	0.00663	0.0322415	0.832364	-0.0113732	0.950002	-0.0338714	0.830111	-0.367595	0.0051629	-0.714522	0.272807	-0.214067	0.814671	0.254847	0.0457872	-1.07834	0.000743961	0.415887	0.840517	-1.56298	0.748381	-0.63862	1.15105e-05	0.415453	2.91315e-09	0.320842	0.776741	-0.119309	0.494661
LINC00327	-1.69989	0.00162578	-0.630091	5.20123e-07	-1.45934	0.294529	3.48803	1.95748e-05	-0.64348	0.0490217	-0.557976	0.443368	0.623123	0.289301	-2.05596	2.66536e-18	0.236454	0.620404	0.533604	0.00054114	2.34266	1.31137e-18	1.47409	0.000282829	-0.289911	0.226359	-0.870082	0.000195235	-0.467516	0.755583	1.99226	0.0272759	0.13465	0.582538	-1.03499	0.0551873	0.661319	0.778585	1.25855	0.999244	-0.734751	0.0165601	0.803368	0.000494185	-0.504621	0.814839	0.1819	0.584423
C3orf58	0.117951	0.74529	-0.718899	5.28858e-11	0.159455	0.873992	-0.904444	0.0532346	-0.016577	0.889913	0.235082	0.658245	-1.10004	3.1057e-05	0.193308	0.347167	-0.178464	0.300077	0.713932	3.39273e-19	-0.104874	0.496625	-0.423837	0.0277805	-0.975219	8.24779e-20	1.0621	3.27902e-10	-0.337827	0.57848	-0.521044	0.422703	-0.369013	0.000476232	-0.339251	0.089702	1.02037	0.50786	-0.212698	0.999244	-0.288261	0.0247549	-0.432393	1.51318e-10	1.30922	0.593542	-0.729551	0.00051921
RAB3GAP2	0.0559201	0.753719	0.233893	9.57429e-05	0.388633	0.281341	0.518769	0.0390414	0.129729	0.177024	0.166334	0.328518	-0.128769	0.702276	0.00775371	0.936944	-0.0866196	0.553438	-0.247391	8.73938e-06	-0.348747	0.000541087	0.394294	1.96625e-06	0.38027	4.57567e-09	0.279083	5.90321e-06	0.143798	0.799987	0.913028	0.00374672	-0.197401	0.00990119	-0.000187086	0.999362	0.0087257	0.994357	-0.266727	0.999244	0.317417	0.00114715	-0.137036	0.0219705	-0.100977	0.942002	0.0216468	0.876167
BHLHA15	0.817597	0.112148	1.4779	4.69903e-18	3.58832	0.0156994	-0.0132113	0.98504	-1.20001	7.15614e-08	-3.73392	1.1662e-11	-1.45898	0.0234504	-2.61164	5.42355e-17	-0.0498865	0.920037	2.42968	5.63948e-36	-0.547418	0.120024	0.759034	0.0043852	2.89459	1.05632e-38	0.699122	0.000845274	1.9011	0.40096	0.147221	0.945992	0.841309	1.11544e-05	-0.480364	0.457364	1.57116	0.652019	-1.07823	0.999244	-1.77212	1.12118e-07	-0.971997	0.000514784	-2.94992	0.411389	3.22841	3.0328e-25
RAB3GAP1	-0.597978	1.44356e-07	-0.211561	2.25921e-06	-0.366221	0.250073	0.338179	0.0620671	-0.33822	4.43454e-09	-0.220163	0.248287	-1.262	3.78757e-12	-0.0100609	0.906043	-0.0563285	0.677946	-0.118441	0.00576555	0.0536721	0.525675	-0.0686897	0.306726	-0.00604728	0.939363	0.0520622	0.477115	0.297881	0.334428	0.619182	0.0366065	-0.405618	2.58143e-12	-0.540657	8.56002e-05	-0.00781626	0.994104	0.140621	0.999244	-0.318361	2.74016e-05	0.0512089	0.309959	-0.040972	0.965344	-0.560012	7.58778e-17
C3orf52	-0.496331	0.118727	1.57412	3.69813e-35	3.15081	1.10209e-07	3.84461	1.85124e-19	0.21382	0.124055	-0.349229	0.468923	-0.0551077	0.951244	0.864395	2.55681e-10	-0.0666201	0.813911	-1.94344	9.82284e-28	-0.938771	1.23352e-05	0.227739	0.584889	0.0356673	0.825814	-0.0702886	0.653985	0.707986	0.532012	-2.08773	0.058326	-0.174592	0.222063	-0.50398	0.109163	-0.719694	0.751513	0.1622	0.999244	0.366909	0.0876866	-1.29319	2.06157e-20	-1.00084	0.6836	1.47315	4.30494e-15
DAG1	0.371512	0.0684464	0.101394	0.0707835	0.194389	0.739628	-0.208365	0.484688	-0.0858836	0.326541	-0.260479	0.487837	0.772086	0.0104494	-0.334577	0.000289134	0.454135	0.00189215	-1.15468	2.12335e-68	-0.256896	0.0210693	0.157728	0.107872	-0.0995747	0.279488	-0.194545	0.022706	0.350685	0.581295	-0.0360717	0.941687	0.0636599	0.388704	-0.0790349	0.988925	-0.153576	0.928648	0.122587	0.999244	0.410583	0.00241707	0.326782	1.1563e-08	0.508606	0.781905	0.442968	4.08772e-05
ETHE1	0.53299	0.0283314	0.31245	5.00395e-06	0.661556	0.372207	-0.981081	1.59857e-05	-1.6256	3.15162e-29	0.0260581	0.962897	1.36915	6.28492e-06	-0.533026	7.55449e-05	0.302059	0.0232278	-0.0596586	0.55681	0.458235	0.00018027	-0.633175	1.77354e-07	-0.176544	0.194295	0.0810055	0.596199	0.739043	0.404151	-0.211709	0.632129	0.181735	0.0299071	-1.33458	4.40946e-05	-0.472667	0.724468	0.509175	0.999244	-0.461751	0.0294634	1.49333	3.43525e-35	0.726344	0.624857	1.02374	3.62514e-10
SGSM3	0.146143	0.454156	0.324566	4.49996e-06	0.336261	0.627405	0.336791	0.156024	-0.445275	0.000195573	-1.1067	2.86031e-08	-1.10698	4.92549e-06	-0.456573	3.25762e-07	0.643217	1.26157e-09	0.0522522	0.5163	-0.15139	0.113723	0.451436	6.82833e-10	0.391125	4.12205e-05	0.190971	0.030589	0.328843	0.695106	-0.0418995	0.947616	0.612621	1.58344e-12	-0.298647	0.379221	0.197222	0.831916	0.296918	0.999244	-0.836865	6.23031e-10	-0.374435	2.47555e-10	0.0523905	0.963467	0.740843	1.2181e-09
KDM1A	0.834209	7.74485e-08	0.432493	6.76157e-19	0.659259	0.0816818	0.0165858	0.950934	0.81213	1.94751e-24	0.595009	0.00442957	0.560757	0.0437249	0.563179	3.80196e-15	0.0413173	0.709579	-0.406751	2.35419e-23	-0.0224961	0.787156	0.308906	0.000155079	0.643468	1.49023e-20	0.951079	7.08996e-35	0.212667	0.693247	-0.530302	0.184629	0.278369	8.1693e-08	0.754405	6.47251e-05	0.626717	0.49173	-1.62311	0.720849	0.494908	2.21374e-06	0.181884	2.5689e-10	0.264305	0.788796	0.79072	1.14157e-20
KDM1B	0.29626	0.202924	0.444238	1.57517e-10	0.852554	0.0676289	0.333799	0.252592	0.276027	0.0073246	0.652719	0.0198985	-0.282729	0.260406	0.30902	0.00875814	-1.11446	8.48088e-09	-0.0931876	0.281343	0.440129	0.00149767	0.182919	0.132631	0.27833	0.000772248	0.526962	9.14513e-08	0.0146826	0.987564	-0.886046	0.022911	0.0528583	0.570408	0.0477434	0.992246	0.388652	0.737602	-0.508983	0.999244	0.62735	2.28957e-06	-0.704909	1.4141e-17	-0.216283	0.897143	0.370697	0.00542118
SLC36A2	1.10648	0.129912	-2.0319	1.82107e-20	0.805723	0.684604	-0.0227488	0.988012	1.5298	0.0261965	1.58151	0.0893658	-1.49696	0.194386	-4.00937	5.89149e-20	-9.15963	9.40542e-59	-4.68077	3.15867e-36	-6.22174	1.01358e-27	0.668481	0.165428	-0.992206	0.000383669	-0.504798	0.176496	-0.119354	NA	1.9955	0.410135	-0.701926	0.130293	1.61017	0.344262	-10.4319	3.96707e-06	0.708771	NA	0.999006	0.0444688	-0.287675	0.470525	-1.06869	NA	0.920216	0.0989744
HIST1H3H	2.90526	1.68e-11	4.28883	8.08656e-129	3.80172	5.26283e-06	3.01535	0.00174581	-0.410093	0.160531	2.52132	3.2538e-07	3.2182	3.85454e-07	2.21369	1.54676e-25	1.30364	3.70968e-05	2.55981	4.20211e-38	1.62254	4.87684e-05	1.97874	1.02251e-16	2.5164	1.98966e-34	2.69392	5.3159e-37	2.25923	0.107716	0.488946	0.677871	1.29485	3.87282e-10	-0.673663	0.119602	2.74014	0.144276	-1.42527	0.999244	0.606714	0.028081	0.401414	0.0413197	0.151442	0.9602	3.57775	5.64844e-49
FCER1G	0.687579	0.136812	0.43226	6.19756e-06	0.992208	0.339846	-0.623782	0.186971	-0.237873	0.274758	1.52684	0.000726354	2.90272	1.66166e-09	0.98387	1.37196e-07	1.15343	0.000451179	2.53614	5.52255e-97	2.4311	8.02174e-24	-0.527376	0.00956325	-1.23795	3.49162e-19	-1.68797	1.37938e-25	-1.26077	0.163068	-1.33345	0.126936	0.254852	0.0601705	-0.280236	0.79094	1.90106	0.394978	-1.85064	0.995948	0.833507	0.00029332	0.77002	1.85434e-05	0.782071	0.609531	0.957098	1.27037e-05
BTG3	0.0966116	0.692216	-0.0176323	0.91036	-0.180191	0.803315	0.69568	0.0041244	0.541519	5.23602e-08	0.701085	0.0114375	1.6573	7.04657e-09	0.375234	0.00115876	0.88971	0.000180142	-0.508187	1.83812e-05	-0.4199	0.0808643	0.608882	1.10407e-08	-0.0899183	0.463746	-0.305864	0.00377559	0.213971	0.754432	-0.309768	0.575317	-0.784962	2.85233e-14	-0.220574	0.529181	1.24099	0.371705	0.727645	0.999244	0.279161	0.0444343	0.412072	7.85833e-08	0.599241	0.475234	-0.286961	0.0331333
BTG2	-2.24898	3.23398e-12	-0.614999	1.15067e-06	-1.73717	0.00957511	0.874895	0.0303691	-0.48435	0.000182151	-1.40751	0.000364282	0.465966	0.432667	-1.34842	9.08885e-19	-2.37689	5.13924e-21	-2.10929	2.25861e-83	-1.51648	6.22626e-15	-0.353692	0.0681677	-1.29587	1.55046e-18	-1.54311	1.74971e-35	-0.00368875	0.998032	-0.353738	0.791063	-0.890159	1.03834e-07	-0.955655	0.00415155	-1.50182	0.384374	-1.43385	0.99377	-2.42449	3.96808e-33	-0.704188	4.95774e-08	-0.586377	0.694324	-1.60656	2.72744e-16
SRD5A3	0.742508	0.00239434	0.957866	9.03474e-29	0.933551	0.292831	0.128734	0.767653	0.746803	1.66311e-08	0.354316	0.371303	-0.131414	0.757892	-0.526402	0.00010127	-0.736107	0.000109899	0.726718	1.9015e-23	0.13858	0.362501	0.278883	0.0177701	1.59368	1.48442e-29	0.864449	2.36592e-08	0.875149	0.303949	-0.345115	0.426752	0.32384	3.71795e-05	0.512075	0.131968	0.773379	0.450123	0.750133	0.999244	0.348296	0.105089	0.0657859	0.546815	0.329173	0.81297	1.722	1.84728e-16
SRD5A1	1.13322	1.90305e-05	0.475538	0.000105384	2.3015	0.00064389	-2.15254	9.49577e-11	0.594409	6.64432e-10	0.99868	0.0117471	-0.432189	0.323235	-0.00409305	0.979816	1.59092	5.28094e-18	0.126379	0.200269	-0.270949	0.0423617	-1.34814	1.13151e-14	1.54535	1.66885e-35	2.09134	1.08688e-50	0.673086	0.32535	2.97596	6.74131e-08	0.450906	2.64023e-07	1.02924	4.35014e-07	0.32327	0.837933	0.504447	0.999244	0.0054063	0.979595	0.426445	6.10351e-10	0.718997	0.742317	0.524939	4.50394e-05
GGA1	0.294218	0.078018	0.407339	8.87183e-15	0.00953862	0.982241	0.544977	0.00593744	-0.114662	0.201796	-0.063352	0.77007	-0.263122	0.29664	-0.281972	8.67432e-05	0.765613	2.30115e-14	0.223134	0.000147239	0.400628	7.53296e-05	0.461523	1.75178e-08	0.146378	0.080902	0.104884	0.207272	-0.320308	0.49834	-0.571471	0.0770493	0.381549	1.21326e-11	0.14009	0.77969	-0.0482985	0.959843	1.10389	0.99377	-0.034883	0.716749	0.187953	0.00023671	0.67769	0.401933	0.40852	1.72599e-05
GGA3	0.313542	0.0162256	0.10224	0.0571678	0.398256	0.324243	0.676446	3.34682e-06	0.123303	0.174217	0.145884	0.572339	-0.66296	7.23626e-05	-0.149819	0.0205011	0.0356144	0.718914	0.294659	8.65863e-09	0.541449	2.06519e-13	0.687363	1.26467e-22	0.124076	0.0630244	-0.150067	0.0449687	-0.344697	0.405755	0.229259	0.483705	-0.0491907	0.33468	0.428654	0.0213999	0.433191	0.603001	0.367325	0.999244	0.000789331	0.99367	0.450058	7.98272e-16	-0.479263	0.377757	0.181307	0.0921602
GGA2	-0.030617	0.88497	0.11208	0.0581114	0.526535	0.199256	0.543641	0.0166929	0.125802	0.0382213	-0.553751	0.00279652	0.0373338	0.903576	-0.0259572	0.849379	1.14892	2.3953e-25	-0.320162	9.51137e-07	-0.210229	0.118173	0.409836	1.30327e-06	-0.883791	2.62482e-42	-0.969956	1.65427e-37	-0.956871	0.0152784	-0.939695	2.58435e-05	-0.48526	6.23039e-23	0.136691	0.426964	-0.162091	0.851045	-0.864465	0.823513	0.00254411	0.982984	0.323804	4.85766e-07	0.612102	0.56014	0.311155	8.48528e-05
FHOD1	0.715115	0.000495195	0.0505587	0.584459	0.376258	0.536122	1.53298	3.58171e-11	0.406331	3.18454e-05	0.765902	0.00041265	0.414427	0.222785	0.369453	0.00473423	-0.0690615	0.72408	1.2592	2.65035e-62	0.326719	0.0043122	0.557463	6.96325e-05	0.0112666	0.943624	-1.20727	5.44673e-24	-1.08455	0.00471359	-0.671832	0.276139	0.490623	5.96326e-10	0.521525	0.00784911	1.16597	0.349022	0.713946	0.999244	0.823301	6.96501e-16	1.48392	4.93143e-66	-0.447929	0.534207	0.22417	0.0784679
FHOD3	-0.873859	0.0189414	-1.41425	3.54693e-34	0.938266	0.516452	2.29934	1.78974e-05	-0.352477	0.138399	-0.0353723	0.974248	-1.82389	7.99256e-05	0.366473	0.127557	0.539525	0.0034351	-1.24537	4.6186e-27	-0.716878	1.32122e-05	0.722423	0.0537899	0.894351	0.000177448	2.23295	2.44905e-22	-0.604935	0.682774	0.933863	0.374628	-1.35482	2.08092e-19	-0.46219	0.533138	-0.275203	0.936407	2.08206	0.884122	-0.953485	0.0010573	-0.223268	0.273275	-0.0362735	0.993762	-0.997935	0.000326444
GJC2	-1.955	1.16277e-10	-0.856192	2.08514e-14	-2.53037	0.0115966	1.8517	0.00355755	0.879063	0.00426728	-0.986464	0.0522025	-3.3745	6.33507e-08	-0.229604	0.22199	0.191012	0.625945	1.3651	2.87153e-18	-0.256264	0.490222	0.138494	0.595922	-1.41335	5.67722e-19	-1.89619	6.12591e-34	2.40968	0.0465168	1.31067	0.195745	-0.853584	5.90982e-08	0.566493	0.659209	-1.34976	0.48014	0.97559	0.999244	-0.807221	0.00557563	0.407015	0.0448143	-0.720784	0.726657	-1.30084	1.29963e-05
C4orf3	-0.735217	2.8806e-07	-0.472749	4.09327e-26	-1.19329	0.00232971	-1.40051	3.79853e-14	-0.229987	0.0196017	-0.628057	0.0570069	-0.0181682	0.958793	-0.800516	1.18302e-11	-0.313129	0.000136661	0.0501899	0.465199	-0.420452	1.19398e-05	-0.687238	5.489e-12	-0.665491	6.03063e-26	-0.489052	1.11734e-09	-0.0276924	0.963081	-0.195698	0.686601	-0.258274	7.90988e-07	-0.869244	1.03775e-05	-0.650599	0.486184	-0.314113	0.999244	-1.24234	2.00184e-25	-0.0963725	0.0452839	0.262896	0.734821	-0.700315	2.56527e-11
GJC1	-1.33887	4.06385e-05	-0.043912	0.724924	-2.21427	0.0267972	2.4379	3.03535e-11	-1.26213	1.64144e-10	0.375559	0.48723	2.22734	1.28877e-15	2.76207	1.12651e-51	1.07499	2.87953e-06	2.7321	5.95888e-115	-0.0972049	0.78487	2.34942	5.44938e-41	-0.192493	0.273547	-0.0830611	0.674569	0.311371	0.764183	3.22852	7.72448e-05	-1.21923	9.84764e-18	-1.94248	3.07961e-09	-0.219206	0.905939	0.566992	0.999244	-1.34631	1.57996e-07	1.46633	2.47494e-30	-0.875503	0.519444	-2.84585	1.30678e-35
PSMB9	0.950339	0.0321566	0.987296	4.49965e-16	1.91288	0.0369575	0.990342	0.0356798	0.428415	0.0256647	1.51534	0.000233309	2.70586	7.52878e-09	1.51899	2.3816e-15	0.0986676	0.628285	2.21915	2.62857e-100	1.70873	1.72304e-24	0.564047	0.00214109	0.260477	0.125278	-0.0997199	0.635133	-0.370748	0.746361	0.257603	0.762988	0.177644	0.257906	1.35596	6.34869e-05	1.53282	0.387495	-1.48265	0.999244	0.311153	0.202921	0.189624	0.360057	0.66606	0.683539	1.01623	6.71907e-05
PSMB8	0.619037	0.0358364	0.851201	2.10724e-18	1.07954	0.144784	0.54602	0.13876	0.163764	0.273232	0.838065	0.00731163	2.82627	1.58677e-12	0.700839	2.23559e-06	0.950102	3.82616e-12	1.62411	1.30017e-93	1.51823	3.01531e-36	0.227136	0.162369	0.366769	0.00272473	-0.134695	0.401644	-0.0512986	0.960088	-0.176673	0.782957	0.115785	0.419327	0.513389	0.0885735	0.48501	0.757119	-0.792639	0.999244	0.11349	0.562454	0.613226	3.33888e-07	0.694208	0.567845	1.00935	8.23466e-08
PSMB7	0.524125	0.00272399	0.370761	4.12912e-12	0.656403	0.203727	-0.765019	0.00316751	0.502131	3.61351e-09	0.599819	0.00845471	0.0742381	0.787477	0.569598	1.83151e-06	0.246793	0.0367409	0.376363	1.43152e-13	0.42231	2.01238e-05	0.0170833	0.893005	0.313188	2.88066e-05	0.511073	3.15554e-10	0.317931	0.539805	-0.893296	0.00748371	0.439895	1.78837e-10	0.584824	0.0072823	0.326699	0.801527	0.563004	0.999244	0.133393	0.216591	0.0910042	0.183786	1.0604	0.414086	0.747544	4.62704e-12
PSMB6	0.287493	0.0960564	0.32172	4.81753e-07	0.251908	0.671298	-0.49122	0.0302262	0.0503883	0.700209	0.427986	0.0936341	0.169262	0.526335	0.0475531	0.707303	-0.291817	0.0028277	-0.0584604	0.504536	0.467005	4.01835e-05	-0.147585	0.242463	0.213736	0.0316027	0.359707	2.03688e-05	0.0239639	0.977596	-0.503005	0.229219	0.09404	0.328798	-0.0453312	0.992246	-0.386297	0.758243	0.259962	0.999244	-0.361299	0.00114951	0.28488	8.51175e-05	0.753304	0.57027	0.707311	8.03638e-09
PSMB5	0.573622	7.04625e-05	0.715312	1.05992e-29	0.281355	0.541671	0.00375	0.989515	0.54791	4.71317e-08	0.620224	0.00620212	-0.202994	0.515726	0.293736	0.00358799	0.0200435	0.815752	-0.191681	0.00255636	0.00483325	0.968014	0.362206	1.38951e-06	0.72612	1.28375e-13	0.928131	4.17452e-23	0.443416	0.26359	-0.0296782	0.932045	0.418945	1.46993e-09	0.503226	0.0148866	0.0626919	0.954124	0.543268	0.999244	0.0285597	0.822131	0.165953	0.00109599	0.981057	0.337886	0.913544	5.44684e-23
PSMB4	0.715116	8.45327e-06	0.913908	6.70673e-41	0.423294	0.361694	0.177301	0.428669	0.445113	4.64772e-06	0.733934	7.40932e-05	0.717151	0.00246296	0.510773	7.157e-09	-0.0546559	0.634636	0.346709	4.07649e-07	0.272394	0.00688092	0.748388	1.38341e-14	0.879903	1.0114e-21	0.943747	7.07126e-33	0.244653	0.693247	-0.161529	0.685494	0.194049	0.0113871	0.550939	0.0043898	0.139625	0.912734	-0.0226107	0.999844	0.14148	0.240235	0.288763	1.34949e-06	0.92212	0.387492	0.925497	2.54788e-18
PSMB3	0.876254	1.49333e-06	1.16904	4.55618e-36	0.986792	0.103987	-0.280255	0.330494	0.595015	3.39658e-06	1.22289	8.24345e-06	0.840099	0.00787242	0.573004	5.70195e-06	-0.242278	0.02711	0.222208	0.019501	1.02673	8.2783e-14	0.456987	0.000435481	0.840046	1.95879e-15	0.861187	2.91169e-19	0.256904	0.751795	-0.569142	0.234029	0.367614	0.000299856	0.793962	0.0202069	0.0157941	0.992675	0.330384	0.999244	0.354959	0.0139049	0.352193	5.47185e-05	1.16511	0.486781	1.38008	3.18606e-20
PSMB2	0.765915	2.10337e-09	0.540702	6.27328e-20	1.04423	0.00393039	-0.529075	0.0537432	0.590088	1.30375e-14	0.873838	1.60963e-06	0.23977	0.228341	0.69473	4.08617e-18	-0.2077	0.00691307	0.27865	3.38496e-08	0.401002	2.34522e-06	0.0158262	0.88171	0.535936	6.84085e-15	0.583879	1.40536e-17	0.150535	0.802731	-0.164315	0.718038	0.0914903	0.0655153	0.639463	0.000158829	0.377332	0.704931	0.147206	0.999244	0.301429	0.00249388	0.369203	1.10735e-15	0.514682	0.606551	0.874484	5.50966e-24
PSMB1	0.25584	0.120415	0.298572	1.36257e-06	0.219601	0.720651	-0.949073	1.01354e-05	0.496547	2.26419e-07	0.550245	0.00569374	0.866967	0.00544986	0.516737	4.10435e-06	-0.407462	4.12831e-06	0.232988	0.000134199	0.29937	0.00368865	0.00280749	0.984649	0.157695	0.0899876	0.653662	7.9055e-13	0.129878	0.850993	-0.151279	0.72161	0.276141	0.000335315	0.345314	0.161245	-0.0364739	0.981232	0.311947	0.999244	0.130635	0.247755	0.254748	0.000156612	0.789873	0.501536	0.610395	3.67085e-08
LMBR1L	0.416257	0.0148532	-0.144424	0.00575594	-0.618015	0.109734	0.218855	0.31095	0.0606432	0.525695	-0.114825	0.643208	0.324379	0.247671	-0.046988	0.672158	0.0944761	0.462837	1.38692	5.01785e-67	0.904564	2.598e-12	0.136909	0.0701651	0.467093	4.81245e-11	-0.00260002	0.978828	-0.432091	0.38533	0.261457	0.535298	0.224511	0.0021092	0.315265	0.145433	0.666941	0.46712	-0.0335636	0.999383	-0.334475	0.000253205	0.648249	5.4446e-17	-0.469289	0.605868	-0.0372448	0.745474
TDGF1	-0.87468	0.314878	-1.2152	2.26708e-10	-0.722573	0.804247	-2.08017	0.0629706	3.01867	1.85124e-34	-0.565852	0.673067	-1.16505	0.109034	-1.85738	1.11915e-05	-1.8825	0.00647533	-3.20508	8.70968e-18	-3.28132	3.00466e-08	2.4495	1.52944e-13	0.152558	0.677891	-1.55186	7.21627e-07	-3.1016	NA	-4.4277	0.0289558	-0.812922	0.00154071	2.89283	1.14216e-11	-5.04375	0.0574286	-4.0709	NA	0.898554	0.0540447	-1.6757	2.40595e-12	2.43455	0.530875	0.763429	0.0473571
LTN1	-0.172392	0.415239	-0.243755	0.000606386	0.327041	0.489002	-0.50324	0.0604377	-0.176062	0.244059	-0.33438	0.0725288	-0.76352	0.000133191	-0.187436	0.0897169	0.0941644	0.588981	-0.032941	0.738054	-0.234635	0.0851692	-0.358632	0.00129443	0.288018	0.000598082	0.0154515	0.864303	-0.0510351	0.949579	-0.14345	0.75122	-0.246389	0.0107937	-0.427222	0.109156	0.475692	0.678024	0.32015	0.999244	-0.144471	0.19392	-0.19585	0.00422809	-0.65508	0.621637	-0.591969	2.57095e-05
TRIML2	4.12233	0.000120558	2.27614	1.74633e-15	4.98943	0.0754468	0.523172	NA	2.08043	0.00397393	4.99089	1.18555e-05	-3.84531	2.1826e-05	5.66299	9.87886e-33	-0.187151	0.828708	3.6638	3.12441e-21	2.21789	0.00644681	-0.0114935	0.989514	1.03974	0.0545192	2.88541	2.55052e-10	-0.893466	NA	-2.6731	NA	0.458671	0.535656	1.25545	0.728681	2.17483	0.592912	2.41814	0.999244	2.73725	1.12031e-05	0.596029	0.297653	0.986881	NA	1.39259	0.0281969
NACC2	-2.54935	6.41373e-28	-0.54308	7.35352e-16	-1.98454	1.39043e-05	0.250945	0.461673	-0.799457	1.52655e-12	-1.09033	4.92076e-05	-1.1223	0.00339386	-0.303967	0.00196346	0.393487	0.00259197	-0.349557	2.92812e-10	-0.373202	0.000400283	0.270543	0.00635401	-0.672826	1.02009e-14	-1.10296	6.11458e-27	-0.0221859	0.981887	-1.29303	0.0183075	-0.962434	1.60242e-27	-1.19886	8.0768e-07	-1.32325	0.434795	1.17169	0.959534	-1.11984	2.00866e-09	0.230982	3.048e-05	-0.46417	0.794355	-1.29066	3.45166e-17
VPS13D	-0.887312	4.85247e-10	-0.596943	2.70621e-21	-0.181526	0.743007	-0.763375	0.000364251	-0.788302	5.02673e-11	-0.781059	0.000944136	-1.59088	5.45549e-07	-0.843594	5.52922e-16	0.189214	0.13206	-1.0309	1.30374e-37	-0.750999	3.39227e-10	-0.352832	0.000108067	-0.567732	5.50085e-09	-0.811271	3.28593e-17	-0.144532	0.823885	0.607826	0.309568	-0.248323	0.000797211	-1.0726	1.46192e-07	-0.0882105	0.937917	0.495384	0.999244	-0.623644	1.56169e-07	0.0381721	0.699759	-0.61092	0.489689	-0.392777	0.000906094
NACC1	0.581594	1.80057e-05	1.42078	1.40966e-131	1.29097	0.000188229	0.86027	9.20575e-06	0.121286	0.314221	0.449631	0.0253226	-0.730611	0.00182315	0.49595	7.15046e-10	1.17654	1.93767e-25	-0.0057588	0.947114	0.191735	0.0723099	0.545103	1.26998e-10	0.680948	2.50288e-14	0.915398	1.59049e-25	0.248673	0.650983	0.0378825	0.916562	0.253151	4.1385e-05	0.248206	0.477504	0.236863	0.834635	0.553352	0.999244	0.214889	0.116212	0.774525	1.90231e-51	0.254423	0.709645	1.69666	1.99724e-51
VPS13A	-0.232859	0.321553	-0.553929	5.47972e-14	0.485004	0.365736	-0.679462	0.00132738	0.10252	0.588854	-0.195361	0.590294	-1.27162	1.74369e-06	-0.379523	0.00075585	0.124288	0.522773	0.0745895	0.504216	-0.293294	0.024223	-0.109164	0.464031	-0.0780501	0.605526	-0.420715	1.16201e-05	0.030271	0.977287	-0.158617	0.699589	0.0920359	0.371691	-0.153423	0.906066	-0.289641	0.881126	-0.132991	0.999244	0.175724	0.249705	-0.300526	4.50713e-06	-0.121399	0.930919	-0.361044	0.0283297
SH3KBP1	0.7828	0.0122021	-0.783539	7.61088e-21	0.138914	0.882112	-0.0164873	0.971199	-0.841857	1.51188e-15	0.601367	0.185089	-0.632949	0.0164703	0.419313	0.0159345	0.312029	0.366852	0.590711	1.33406e-14	-0.052532	0.787405	0.177144	0.162145	-0.107823	0.301405	-1.12119	2.1505e-16	0.0652348	0.9393	0.872825	0.274319	-0.127605	0.211616	-0.527967	0.0333407	1.29301	0.402575	-0.529133	0.999244	0.861042	6.97575e-10	-0.436512	1.18719e-08	-0.184119	0.893725	0.318661	0.0390215
VPS13C	-0.66764	0.00156285	-0.620408	4.8581e-13	-0.696961	0.253626	0.390182	0.138996	0.254079	0.143079	-0.64318	0.0315266	-0.88223	0.000399405	-0.25684	0.0583563	0.0447697	0.801723	-0.385242	2.59981e-06	-0.294716	0.018861	-0.265167	0.0227359	-0.121949	0.371149	-0.947544	5.47678e-27	-0.5541	0.332792	1.12128	0.00264828	-0.250456	0.0196864	-0.314325	0.259119	0.443732	0.699953	-0.967303	0.999244	0.25079	0.0532887	0.156782	0.0920274	-0.659294	0.622366	-0.4129	0.0186555
VPS13B	-0.308316	0.194137	0.258056	0.00360495	-0.616731	0.199985	0.576147	0.0653605	0.040124	0.808036	-0.12099	0.665762	-0.419459	0.103069	0.283818	0.0108113	0.150607	0.376393	-0.0697072	0.49434	-0.411144	0.00165066	0.502195	8.3572e-07	0.156368	0.20743	0.0186998	0.85083	-0.155662	0.846467	0.0630081	0.907697	0.243461	0.0561838	-0.317524	0.274544	0.982743	0.404062	-0.304949	0.999244	0.158961	0.197525	-0.274622	0.000447899	-0.570787	0.640968	-0.862358	4.10974e-09
TMEM160	1.05932	7.84729e-05	0.998351	3.74534e-21	1.82587	0.026999	-0.567292	0.14271	1.62919	2.20863e-11	0.308161	0.247534	-0.527567	0.21093	0.493668	0.00555791	-0.107347	0.583663	-0.0179119	0.916752	0.374089	0.0581131	0.590799	0.000229605	-0.289379	0.0240207	0.117411	0.391796	0.643608	0.544112	0.468942	0.485945	0.876774	3.96237e-09	2.50854	2.25962e-05	0.811578	0.661231	1.02457	0.999244	-0.0646699	0.702566	-0.0968941	0.621388	1.18834	0.588908	1.70295	3.94838e-18
TMEM165	0.538326	0.000649194	0.613947	3.61837e-34	0.862399	0.0877305	1.08966	8.14505e-09	0.81057	1.23517e-17	0.322903	0.0985235	0.46001	NA	-0.00650972	0.952367	0.272408	0.0025347	0.120618	0.0817754	0.0564272	0.51616	0.623185	5.18341e-09	0.648197	1.09196e-13	0.462747	0.000446281	0.150046	0.824231	-0.964928	0.00175349	0.088634	0.0912695	0.471266	0.0445867	0.567639	0.514657	-0.280787	0.999244	0.307281	0.00241738	0.0349564	0.579127	0.00901926	0.992131	0.826708	1.46446e-13
TMEM164	0.217837	0.310052	0.191886	0.0664791	1.19656	0.00862172	1.8336	7.51508e-12	-0.748455	7.52242e-18	-0.429204	0.202458	0.626994	0.0125533	-0.312222	0.00203743	-0.211583	0.178101	-1.50168	9.35523e-106	-1.14519	1.73902e-23	1.34627	3.12478e-20	-0.97601	2.37231e-24	-1.02352	1.6995e-27	0.746684	0.112995	0.612269	0.112823	-0.441681	1.17319e-09	-0.493013	0.0320022	-0.122895	0.927297	1.71817	0.461479	0.302228	0.0699645	-0.975388	2.28782e-24	-0.737854	0.599836	0.632186	4.68765e-07
FOXN4	2.12964	0.0274013	1.14714	2.40604e-05	0.197516	0.958357	-6.20231	4.3196e-14	-0.361867	0.519644	0.311014	0.820523	2.0388	0.0249707	0.189807	0.793741	-0.76831	0.045206	-1.48071	3.4716e-08	-1.78178	1.51692e-05	2.37915	1.51748e-09	1.51348	0.000202866	1.03421	0.0158062	-0.236861	NA	4.7879	0.000275135	2.79631	6.22719e-24	-0.141266	0.992246	-0.172809	0.97513	1.3042	0.999244	1.07436	0.0615587	-1.11842	0.000104037	-2.27641	0.605464	2.43502	1.42879e-09
TMEM168	-0.199264	0.391105	-0.356502	2.8089e-12	-0.149691	0.791378	0.59505	0.0148274	-0.120494	0.302075	-0.0343659	0.93733	0.841458	0.000463921	-0.43052	7.44997e-05	-0.0109161	0.94633	-0.410655	2.51765e-14	-0.369384	1.46322e-05	0.423447	9.63653e-06	0.0206087	0.848845	0.22809	0.00762243	0.155196	0.889156	0.0102631	0.973648	0.235526	0.00138624	-0.336522	0.151734	0.190442	0.861109	0.891153	0.995948	0.491364	0.000153939	-0.189789	0.000257235	-0.0283488	0.982216	-0.478128	7.8942e-06
EVI2B	-0.650481	0.150857	0.410242	0.000314307	0.7644	0.472335	-0.451673	0.408047	-1.32917	4.58725e-10	0.286238	0.629847	1.33527	0.00451251	0.352751	0.109982	-0.246023	0.486828	1.94336	2.39111e-56	1.28175	3.38874e-08	-0.866842	3.18258e-06	-1.23942	7.24613e-22	-1.8412	6.96388e-25	-1.7992	0.0677385	-0.39875	0.65319	-0.151397	0.414712	-1.82312	4.77236e-06	1.84148	0.377063	-3.45142	0.315647	-0.50316	0.0517891	-0.557393	0.0120744	-0.187188	0.928812	0.0973734	0.744897
FOXN1	-0.17824	0.828725	0.467154	0.011004	8.39405	3.77812e-10	4.10222	3.20064e-05	-0.663717	0.0480761	0.322475	0.801997	0.747306	0.693002	-0.144367	0.623994	-3.44732	2.12936e-13	-2.52986	2.16891e-25	-0.761755	0.0865376	1.15032	0.0562973	0.148219	0.613069	4.5983	8.03313e-57	0.737189	0.755907	0.484474	NA	-0.896653	2.09004e-06	-1.01761	0.257806	-0.0578948	NA	7.20599	0.78787	-2.99883	2.0839e-09	-1.29619	1.62175e-09	2.40748	0.0117727	1.10547	0.0157518
FOXN2	-0.125706	0.620477	-0.996684	4.23252e-34	0.440603	0.443081	-0.975544	0.000725302	0.558449	6.02922e-06	0.804209	0.000797627	-0.379818	0.232517	0.629903	2.71704e-07	-0.298912	0.0541598	0.394544	1.07792e-07	-0.30576	0.0109061	-0.00380453	0.979438	-0.208241	0.0368858	0.0623365	0.616047	-0.238972	0.731693	0.606104	0.0829733	-0.0597193	0.611887	0.013322	0.992246	0.52031	0.637637	-1.02272	0.999244	0.678947	1.57479e-10	-0.0222504	0.811849	-0.777309	0.470583	-0.227406	0.123029
FOXN3	-1.70814	8.36043e-22	-1.62733	2.83399e-110	-0.764995	0.160236	-1.70254	3.9332e-14	-1.24763	2.25307e-25	-1.206	1.05306e-07	-0.182271	0.614974	-0.566729	1.93534e-07	1.39593	8.73886e-21	0.148944	0.0915159	-0.744816	1.35464e-07	-0.389507	0.000438571	-0.828834	2.345e-18	-0.512414	2.31473e-07	-0.361234	0.619358	-1.11503	0.0106604	-0.557844	1.63448e-10	-1.39407	6.27411e-10	0.465813	0.758357	-0.439316	0.999244	-0.944381	5.83526e-13	-0.23051	0.00811612	-0.733365	0.451881	-1.65414	1.33595e-44
NICN1	-0.321026	0.0804694	-0.453363	1.5528e-13	-0.2876	0.627574	-0.597957	0.00154429	-0.0710023	0.518448	-1.09872	9.20486e-08	-1.18884	4.6896e-10	-0.854966	5.54843e-19	-0.158559	0.227692	-1.08342	1.91128e-64	-0.306667	0.00682524	0.0405642	0.711807	-0.27187	0.00141632	-1.1461	1.06551e-44	-0.412434	0.387311	-0.328497	0.446067	-0.0156118	0.834138	0.339737	0.119745	-1.17281	0.260338	-0.216723	0.999244	-0.616879	4.24607e-09	-0.193289	1.24823e-05	-0.231035	0.76338	0.0685416	0.598618
COL14A1	-2.88688	1.58848e-12	-1.58691	5.16946e-27	-4.4292	0.000128367	-0.68845	0.224957	-1.36225	1.74722e-09	-2.24986	6.19897e-05	2.6761	0.00143725	-1.31525	2.96151e-08	-2.83001	4.25031e-21	-1.21675	6.17593e-12	-2.24804	1.58851e-11	-0.487647	0.0942735	-0.233991	0.271991	-1.22301	1.21943e-06	0.210984	0.918179	0.72722	0.465845	-1.0065	1.63157e-08	-1.98558	2.84354e-06	0.933627	0.746919	0.812348	0.999244	-0.501674	0.136211	0.00605774	0.976429	-0.252175	0.956091	-2.53843	2.30985e-19
IFFO1	-1.26736	4.85613e-05	-0.484743	1.91123e-08	-2.16117	0.000947912	-0.860942	0.0370487	-0.539595	0.000263881	-0.309299	0.457427	-0.00707208	0.985402	-0.359786	0.0350527	0.537422	0.016786	1.76745	1.22074e-78	1.35757	4.04521e-20	0.63388	2.62648e-12	-0.577418	3.76608e-06	-1.19231	5.26126e-17	-1.05624	0.072957	0.443705	0.215293	-0.543755	3.19094e-05	-0.419324	0.292375	0.919915	0.375742	0.275416	0.999244	-0.500489	0.00564507	-0.152027	0.257693	-0.453559	0.560353	-1.98811	6.19191e-30
TAP2	1.04437	0.000398369	0.516313	1.19184e-06	1.64839	0.0200573	0.902357	0.00510375	0.226266	0.124231	1.08938	8.25231e-05	0.609476	0.120601	0.997265	1.44093e-13	-0.189009	0.199641	1.14261	3.03922e-49	0.533164	3.15166e-06	0.659753	1.26194e-06	0.0762831	0.578821	-0.0484718	0.711194	-0.377343	0.633571	0.468762	0.349465	0.433564	4.1888e-06	0.621515	0.00736408	1.28815	0.240616	-0.336287	0.999244	0.806926	4.35319e-07	0.051254	0.732294	0.0745977	0.956384	0.45265	0.0183332
MACROD2	0.890459	0.139777	-0.0370958	0.842158	-1.06213	0.495081	1.07754	0.0756567	0.145297	0.564949	-0.332662	0.72388	-3.43438	1.77658e-07	-0.603468	0.046934	-0.0785732	0.70058	-0.186432	0.461415	0.719785	0.00495176	0.545636	0.0106621	-1.11232	2.54723e-05	-2.65586	9.25136e-30	0.136769	0.94879	-0.310189	0.742697	-0.409133	0.000611156	-0.642141	0.193069	-0.441043	0.900761	-0.0513887	0.999844	0.663923	0.0628988	2.36019	3.6011e-27	0.659923	0.705154	0.0515524	0.894032
MACROD1	0.381256	0.205587	0.608761	2.49638e-09	0.185266	0.824177	-1.52154	0.000818657	1.17585	1.42713e-12	-0.406217	0.307541	-0.0600582	0.887345	-1.37872	4.89716e-16	0.992611	5.71311e-06	-0.971449	1.60167e-13	-0.344012	0.100601	-0.803844	2.43016e-06	0.46559	0.000298212	0.400082	0.00138374	0.819118	0.412798	0.935168	0.177205	0.739912	4.01677e-10	1.52569	2.89953e-05	-1.57202	0.291828	1.9099	0.965292	-0.0494042	0.821195	0.150214	0.155674	0.292304	0.890319	0.69399	9.09889e-05
LOC730183	0.935064	0.000477954	0.167074	0.118667	-0.281525	0.719735	0.127756	0.754729	0.319067	0.0266055	0.139015	0.680768	0.375339	0.37073	-0.0178601	0.921537	-0.29262	0.165763	-0.451705	2.85661e-05	-0.184159	0.339102	0.863374	2.73824e-08	0.399319	0.00493059	0.772226	1.02354e-07	-0.0337981	0.984486	0.203973	0.811933	0.764475	2.60016e-09	0.61685	0.110643	0.0378694	0.98589	0.347868	0.999244	-0.266923	0.0650815	-0.42065	0.000707151	0.424403	0.736536	0.454285	0.012243
KRR1	-0.0482917	0.792201	-0.141599	0.00875298	0.168443	0.653076	-0.305478	0.0146346	0.502257	3.00947e-06	0.133465	0.488137	-0.326426	0.0667658	-0.157864	0.0290066	0.402091	0.000176449	-0.23459	1.80864e-06	-0.215805	0.0105031	-0.279504	1.05292e-05	0.0242891	0.79523	0.310491	3.30683e-06	0.0512403	0.927329	-0.123165	0.648192	-0.0800476	0.151902	-0.00450772	0.995701	0.179255	0.898892	-0.130285	0.999244	0.225099	0.0404765	-0.23374	8.66259e-09	0.0517364	0.956985	-0.487823	6.4713e-08
C8orf44	0.953935	1.06639e-06	0.210317	0.0068944	0.0592548	0.926551	0.910179	0.000193697	0.635372	7.85362e-06	0.102419	0.792895	-0.515859	0.0716212	0.856297	1.00674e-11	-0.252427	0.0822253	0.513939	3.26317e-07	0.796037	1.10544e-07	1.22233	3.48786e-24	1.08622	2.03721e-20	0.919255	5.42003e-18	-0.124236	0.896346	0.301101	0.526719	0.36789	5.07028e-05	0.848985	0.00377509	0.310469	0.809235	0.105093	0.999244	0.805189	7.79889e-08	0.0205474	0.835659	-0.200622	0.815483	0.204637	0.181179
TP53I3	0.136785	0.640809	-0.0891449	0.339903	0.972748	0.151855	1.34243	3.4813e-06	-1.16341	9.86623e-27	-0.59022	0.17183	2.45531	1.20776e-14	-0.798193	1.3238e-07	-0.977998	1.90341e-08	-0.295252	0.00189982	-0.264517	0.0907904	1.82881	3.64927e-24	0.462988	0.000182994	-0.100239	0.517872	0.115848	0.917744	-0.320692	0.650514	0.258877	0.0687014	-0.750697	0.00307614	-0.431839	0.797325	0.813309	0.999244	-1.10071	5.5066e-12	0.665688	2.33684e-12	1.508	0.445497	1.40329	5.38905e-23
MB	1.38326	0.0366347	1.91627	5.41593e-53	3.38133	0.0150833	0.20196	0.813018	-2.2039	2.05748e-15	0.661224	0.499957	1.17187	0.136183	-4.62819	7.87845e-24	5.01054	2.51256e-43	1.11572	4.95282e-08	0.408118	0.363419	1.3133	3.39211e-05	3.24565	2.57016e-43	1.77727	2.35977e-09	2.1964	0.222819	0.807338	0.589863	0.56011	0.0116066	-1.67316	0.0144358	1.75293	0.655525	2.39856	0.999244	-1.01588	0.0152384	-0.705621	0.00387231	0.853674	0.771043	1.00534	0.00828285
SLC18A2	-1.51885	0.000204756	0.0426081	0.844874	-0.865555	0.508986	-0.0391687	0.953892	-1.19992	2.69887e-11	-1.91741	1.67203e-06	-1.2515	0.00337738	-0.221709	0.379984	2.28684	1.40408e-08	1.02341	5.04138e-11	1.04878	0.00151768	-0.849725	0.00133678	-1.07264	2.59307e-07	-2.21728	3.03146e-35	1.37526	0.248973	5.89293	9.26407e-09	-2.6027	1.07886e-23	-1.58222	5.38291e-06	1.12115	0.713526	0.867285	0.999244	-0.422317	0.174554	1.82322	5.72432e-14	-3.13157	0.243675	-0.51309	0.238902
STRC	1.57436	0.00327221	0.304353	0.102515	4.41969	0.00111227	3.53865	1.203e-06	0.68074	0.0106955	0.0526043	0.947886	-2.48899	6.22385e-05	0.604108	0.0598071	2.31064	4.03295e-10	2.77952	2.74333e-24	2.06188	2.32383e-09	2.94129	1.4622e-13	2.87625	3.91148e-20	2.95862	1.79356e-26	0.819734	0.654472	2.36205	0.0116773	1.52491	1.13086e-12	1.43592	0.0252531	1.57491	0.630212	1.51208	0.999244	1.26787	0.000279408	0.589462	0.0045185	-0.358601	0.928735	1.24499	0.00017774
RALBP1	0.71895	0.0216888	-0.0812128	0.172765	0.184306	0.742459	0.336336	0.047266	-0.446163	2.56753e-07	-0.0993997	0.772935	-0.207652	0.592265	-0.0669014	0.59181	-0.46504	0.00340137	-1.47981	5.93678e-134	-0.982643	1.98903e-13	0.201346	0.0245512	-0.0141836	0.894603	0.181884	0.0391582	0.409155	0.43363	-0.208137	0.65222	-0.24445	0.00763807	-0.672455	0.000634929	-0.157579	0.883274	0.223259	0.999244	0.0494592	0.677696	0.103803	0.105798	-0.286816	0.790793	0.0160401	0.916855
ZNF831	-1.34998	0.00604642	0.207944	0.285662	0.793631	0.576427	-0.530066	0.551183	-1.23607	1.23561e-06	-0.341214	0.66906	-4.57489	7.43601e-11	0.146549	0.644333	-0.492828	0.201494	2.23427	1.5757e-45	0.249463	0.479165	-0.735845	0.00396071	-0.288223	0.148069	-1.15789	4.57608e-07	-1.69362	0.332889	1.82186	0.181765	0.229849	0.353376	-1.9092	7.87139e-06	3.43077	0.214051	-3.36239	0.825585	0.178796	0.623862	-1.76487	1.00626e-12	-1.20389	0.605464	-0.107754	0.763962
ZNF830	-0.139544	0.32202	0.0925488	0.0865225	-0.419635	0.210903	0.169374	0.368355	0.00930207	0.924039	0.00536036	0.986693	-0.0817844	0.683532	-0.0406977	0.589144	-0.41266	1.33964e-07	0.199518	4.53346e-06	0.41765	1.12692e-09	-0.163094	0.0554316	-0.0906919	0.104571	0.0451534	0.563254	-0.205533	0.6101	-0.225833	0.46839	0.205901	1.15907e-05	0.120857	0.768455	0.173952	0.808179	-0.130242	0.999244	-0.112744	0.268501	-0.272495	4.10824e-17	0.0864254	0.917861	-0.497338	4.58697e-09
ZNF835	-1.65033	0.000793296	-0.501665	0.000225919	-3.93221	0.00041893	0.101208	0.896305	-2.13823	4.9325e-24	-1.65405	0.000853847	-0.473053	0.163743	-1.96245	5.11835e-20	0.581602	0.0594634	-0.344186	0.00617287	-1.04843	4.31662e-05	0.872959	0.000901464	-0.631014	0.000250907	-1.58314	5.81678e-14	-0.588548	0.630621	0.710644	0.208955	-0.595086	0.000527373	-1.97624	9.12072e-06	-0.667625	0.794489	-1.528	0.999244	-1.19403	6.71829e-05	-0.224035	0.0256391	-0.26213	0.904116	-2.73124	3.95607e-20
ZNF837	0.66982	0.00726376	0.676732	1.05631e-11	-0.0236734	0.980717	-0.634246	0.0284438	0.0261827	0.886974	-0.428475	0.237363	0.839687	0.0102036	-0.572047	0.000166966	1.04881	3.06011e-10	-0.170635	0.0990478	0.130302	0.359244	-0.04824	0.743405	0.205848	0.0727551	0.194731	0.179141	0.208563	0.874867	-0.265408	0.587364	0.663774	3.30415e-11	0.43547	0.421723	-0.0385413	0.984311	1.0338	0.999244	-0.658581	2.32596e-05	0.0646535	0.546849	0.227556	0.856642	0.492591	0.0054282
ZNF836	0.102766	0.603086	0.158219	0.033317	-0.371947	0.467945	1.24267	9.39833e-07	0.150163	0.202568	-0.341853	0.161495	0.0637741	0.839431	-0.394489	1.69478e-05	0.17931	0.155421	0.178367	0.0105513	-0.405305	2.35185e-06	0.548243	7.44684e-08	-0.287823	0.000758599	-0.234864	0.0181699	-0.143571	0.754687	-1.73792	0.000519775	-0.109158	0.053954	0.274288	0.279334	-0.0676847	0.951592	-0.132651	0.999244	0.0926845	0.485151	0.0385205	0.532016	0.258585	0.732664	-0.185498	0.122152
ZNF839	0.27222	0.127074	-0.0484248	0.483924	0.000324686	0.99957	-0.261459	0.311899	-0.00849481	0.942844	-0.19683	0.450928	-0.985336	3.47728e-05	-0.247036	0.0154624	0.36614	0.000476189	-0.309951	1.13151e-05	-0.304946	0.00174581	0.209527	0.0493264	0.404141	2.79382e-07	0.169856	0.107049	-0.297787	0.625754	-0.0863867	0.848751	0.218687	0.000195316	-0.014433	0.992246	0.140667	0.921008	0.118118	0.999244	-0.227513	0.0396621	-0.0386737	0.475895	-0.325115	0.730867	-0.00986225	0.937568
LRIF1	0.707858	1.93247e-05	0.494634	1.53392e-16	0.586916	0.402305	-0.363559	0.326464	0.536892	0.000107	0.229377	0.503252	0.10415	0.789649	0.581374	3.27374e-05	-0.215127	0.26735	-0.408995	6.58738e-07	-0.307772	0.0139638	0.0362584	0.778651	0.848087	1.50855e-19	0.88027	2.15177e-20	-0.0981111	0.9121	0.250868	0.654146	0.174632	0.0138516	0.629795	0.0657479	0.675918	0.554793	-0.193363	0.999244	0.325785	0.0942353	-0.0345105	0.561644	0.403944	0.665979	-0.157504	0.375257
FAM91A1	0.540217	0.000961108	0.71888	1.20488e-24	0.722533	0.0595521	-0.260293	0.243635	0.764196	2.17797e-11	0.909374	0.000150679	0.374484	0.104045	0.618388	3.76795e-13	0.810695	6.30872e-11	0.147064	0.0289658	0.222338	0.0481153	0.135883	0.177582	0.536722	7.45319e-11	0.786702	4.54276e-30	0.304013	0.595506	0.614649	0.244169	0.0682129	0.441495	0.486041	0.0404177	0.418766	0.6591	-0.646189	0.999244	1.16189	6.82326e-23	0.0385367	0.516572	0.0791272	0.961413	0.134965	0.395883
SUGCT	-0.168624	0.754695	0.814958	1.22325e-15	0.270226	0.839274	-2.29411	7.41549e-07	-2.16574	4.03658e-35	1.48365	0.0126172	1.45998	0.000515542	1.85902	3.72657e-21	-3.07474	3.10062e-24	-0.995985	3.05039e-12	-0.576941	0.00920067	-0.257328	0.0973645	1.97329	7.20365e-27	2.31311	5.03954e-33	-0.297114	0.878004	-2.65254	0.0143367	0.49981	0.00417768	-1.26997	0.00160912	-1.85359	0.463481	0.821695	0.999244	-0.0275465	0.925628	0.394829	0.0309184	1.04353	0.606706	0.343119	0.208385
SBSPON	-3.4003	4.32336e-14	0.134684	0.568226	-1.17143	0.424745	1.27622	0.0188232	2.00037	1.72207e-10	-2.58367	5.41345e-07	0.948783	0.340515	-0.780481	0.0131838	-4.95427	1.56827e-97	-0.515172	0.00191361	-0.641169	0.0324359	1.67915	6.84965e-11	-2.25978	2.60174e-27	-1.25039	1.96129e-06	-0.979972	0.430492	-0.612833	0.655433	-2.33338	6.52184e-34	1.58308	0.0246097	-1.14891	0.78539	-1.67968	0.999244	-1.86614	2.52341e-08	-1.875	9.90044e-32	2.67809	0.43388	1.20703	0.00034129
BEGAIN	-0.408081	0.424388	-0.872307	2.01453e-09	-1.03307	0.478502	2.71951	4.07922e-05	-0.0708963	0.782455	0.358586	0.526668	-2.85932	1.2754e-07	0.194277	0.4729	-0.121437	0.743191	-0.0725056	0.742621	-0.522263	0.087876	1.49833	1.92458e-05	0.067182	0.802799	0.378231	0.144798	-0.427223	0.806061	4.58957	1.25993e-11	-0.590526	0.00011993	-0.269289	0.846165	2.52964	0.358056	1.57161	0.999244	-0.322763	0.322558	-0.149643	0.42419	0.910741	0.689749	-1.57533	5.64465e-07
RAB33A	-0.684546	0.0504942	1.01538	9.72201e-22	-0.735779	0.419577	0.639251	0.287569	-0.70968	1.746e-05	0.450544	0.289242	-1.51157	0.0443928	0.784018	1.85048e-06	-0.313413	0.323236	2.14248	2.78142e-45	0.358326	0.124424	0.313741	0.184552	0.47804	0.00120093	0.00745809	0.967729	-0.57526	0.618277	3.72533	7.54805e-10	-0.195015	0.316474	-0.639084	0.170078	1.53943	0.5318	-0.528037	0.999244	-0.615374	0.00473818	-0.443118	0.0235423	0.414696	0.856188	-0.343678	0.180145
SLC17A9	1.28286	0.0016183	1.98196	3.63176e-41	1.30182	0.321124	-1.27402	0.00298928	2.41664	4.24319e-32	0.775648	0.320675	0.363875	0.555028	1.9842	3.07166e-21	0.884179	0.00991101	3.35072	6.56949e-72	1.82443	3.08479e-13	0.830053	1.44745e-06	2.50546	1.74402e-39	0.984996	3.18437e-08	0.714926	0.620048	1.84964	0.0977857	0.205267	0.196148	2.25292	3.32537e-08	2.65122	0.235133	0.584009	0.999244	1.84365	6.94626e-13	1.02957	2.02024e-08	-0.277324	0.883046	1.11708	0.000129491
RAB33B	-0.792204	6.42714e-07	-0.442553	1.48431e-14	-1.1299	0.00260641	-1.41137	1.00173e-08	0.0804685	0.500023	-0.525906	0.00344339	-0.163474	0.614024	-0.225707	0.0177451	-0.0843448	0.497525	0.102892	0.116824	-0.212386	0.035062	-0.920115	5.48391e-16	-0.450013	1.71973e-08	-0.81881	1.46802e-20	-0.0579119	0.928746	0.711503	0.0413904	-0.247596	0.00105375	-0.50639	0.010388	-0.145698	0.909831	-0.627549	0.999244	-0.265388	0.0103959	-0.182971	0.00108379	-0.267209	0.844725	-1.19546	9.21229e-28
SLC17A5	0.308926	0.227342	-0.139413	0.0474912	-0.710357	0.242656	-0.384021	0.355664	-0.836426	9.5604e-18	-0.387938	0.377651	-0.0683324	0.825266	-0.750621	6.01526e-12	-0.426642	0.0109271	-0.498478	3.18209e-10	-0.367659	0.0454661	0.425935	0.000501906	-0.302346	0.000637055	-0.851239	7.90564e-20	0.589217	0.296736	2.05643	4.2231e-07	0.280491	0.00433848	-1.15951	2.54348e-08	-0.867344	0.483565	1.05028	0.999244	0.22647	0.13745	1.0199	1.14099e-24	-0.230416	0.897137	0.59213	8.9316e-06
SLC17A7	-1.43507	0.00100551	-2.99665	2.14132e-126	-1.49086	0.29905	-0.586343	0.300243	-2.97341	5.38495e-51	-0.974931	0.0805996	-5.19472	5.32309e-07	-0.00134012	0.997196	-1.59049	4.64853e-12	-0.788388	2.13538e-07	-1.27305	5.26744e-07	-0.0133052	0.961495	-0.0991924	0.707279	1.67696	3.26108e-09	-0.325172	0.825307	0.333851	0.813377	-0.31493	0.0662352	-3.02918	1.99722e-11	2.42555	0.434795	0.128995	0.999244	-1.37276	1.6751e-05	-1.8739	2.30289e-31	-3.71045	0.000361322	0.033838	0.944348
C16orf58	0.126467	0.460957	0.551901	2.06702e-20	-0.410797	0.508208	-0.812783	0.0001182	0.154036	0.0794215	-0.520281	0.00739721	-0.410432	0.0232865	-0.179726	0.0619857	0.555373	3.88563e-10	0.0495745	0.490283	0.19354	0.119944	-0.306671	0.0366656	0.487767	1.90767e-08	0.106363	0.144752	0.254682	0.62672	0.250841	0.659164	0.100516	0.209312	0.344568	0.0787622	0.392119	0.71105	0.804979	0.997181	-0.148347	0.250962	-0.158699	0.0271219	-0.479685	0.774874	-0.293888	0.0320632
C16orf54	-0.813761	0.137912	-0.166717	0.306742	0.06084	0.969193	-0.491055	0.514311	-1.41069	2.12044e-08	0.11186	0.902579	1.20985	0.0113834	0.555673	0.0246367	1.09185	0.00303496	1.76644	2.46226e-42	0.251318	0.359463	-0.806216	0.000157285	-1.07031	2.1841e-11	-2.01963	5.26774e-26	-0.578775	0.786593	0.700688	0.476886	0.218889	0.315288	-1.24419	0.0698566	0.533241	0.869965	-3.38439	0.719856	-1.24274	9.69928e-06	-1.19837	2.97233e-07	-0.75879	0.700867	0.19777	0.513697
ITCH	0.182777	0.339261	-0.0675379	0.245285	0.342777	0.404989	-1.42904	1.67479e-23	-0.0426263	0.72685	-0.0518419	0.840586	-0.544714	0.00263044	-0.368988	0.000186504	0.180249	0.123848	-0.341208	5.03811e-10	-0.0855305	0.456453	-0.739424	6.54139e-17	0.235514	0.000699217	0.309044	3.49404e-05	0.181313	0.732628	-0.500729	0.0419614	-0.250638	0.000168431	-0.0819234	0.992246	0.235971	0.753762	-0.0787199	0.999244	-0.0769075	0.471548	-0.0642847	0.328074	-0.285271	0.730216	-0.0954934	0.445655
CHMP4A	0.209487	0.29118	0.147179	0.0367293	0.0848214	0.895018	0.872537	0.00125156	0.0582919	0.579044	0.337487	0.128091	0.371237	0.153609	0.162286	0.290443	0.464794	8.84978e-05	0.945193	3.97497e-24	0.828021	1.15184e-09	0.186563	0.294811	0.426955	6.13762e-07	0.411718	1.57249e-05	-0.360185	0.552865	-0.222793	0.655908	0.0612617	0.605056	0.109831	0.992246	-0.258302	0.824129	-0.347843	0.999244	0.0385913	0.77591	0.177447	0.0567616	0.320956	0.829991	0.330556	0.0358044
CHMP4B	0.193956	0.235594	0.683885	2.78833e-41	0.130307	0.796622	0.985975	1.01828e-05	-0.221151	0.0535589	0.41246	0.0229733	-0.452934	0.0103008	-0.0187938	0.86614	0.312455	6.90068e-06	0.133338	0.0167908	0.477601	1.10305e-10	0.219126	0.0093384	0.464484	6.70355e-11	0.220473	0.00301069	0.285776	0.592747	-0.60056	0.00999885	-0.0710172	0.291956	0.153549	0.692268	-0.452641	0.596948	0.181462	0.999244	-0.318024	0.0045967	0.175452	9.56452e-05	0.306844	0.752367	0.408901	5.08824e-05
CHMP4C	1.13174	1.9195e-05	0.625376	9.68022e-11	3.22598	NA	1.63591	1.48962e-07	0.623765	4.90262e-07	-0.0374322	0.947794	0.723113	0.417659	-0.552187	0.000283498	0.24003	0.305309	-0.366996	3.97439e-05	0.156055	0.195497	0.553315	3.42285e-05	1.02211	1.11127e-18	0.917712	5.46444e-14	1.06977	0.151231	-3.55475	0.000294827	0.87498	7.59402e-15	0.776172	0.00354772	-4.23727	0.0276964	2.97124	0.999244	0.0467363	0.845942	0.302531	3.85668e-06	1.63315	0.523555	1.5459	1.10738e-24
COBLL1	-0.404226	0.23798	-1.3329	1.96861e-46	2.11428	0.00423641	-2.58316	1.73392e-11	0.281643	0.0447504	-1.36258	1.42213e-05	-0.0681794	0.890901	-0.48702	0.00148492	-0.526325	0.0186615	-2.40412	3.09263e-108	-0.937241	8.24205e-07	-1.11025	2.33453e-12	-0.848812	5.11075e-13	-0.344187	0.0139843	-0.185647	0.840272	-2.97514	5.28907e-06	0.268785	0.0134523	0.131626	0.945825	-1.76976	0.397581	0.270946	0.999244	-0.686347	2.63741e-05	0.330816	0.0016825	-0.650667	0.765469	-0.00143153	0.996139
TMEM255B	-0.526717	0.0519918	-0.217225	0.0119531	-2.00136	0.00249196	-0.306912	0.37615	1.64437	4.0447e-18	-0.0505435	0.924866	0.84368	0.0135674	0.251301	0.122507	-0.256697	0.210755	1.51439	1.44442e-44	-1.00975	1.78502e-06	-0.309939	0.0189	-1.01126	7.12397e-17	-1.72533	6.25904e-39	-0.394637	0.652229	0.879096	0.230127	0.0326191	0.818324	1.9594	1.56023e-06	0.0418043	0.984311	0.542086	0.999244	0.437011	0.0215881	0.870187	1.05106e-20	-0.299567	0.863262	-1.32015	6.14323e-16
TMEM255A	-1.84385	0.000217047	-2.2478	6.08048e-85	-0.354676	0.844337	0.555816	0.41051	-2.20128	5.90828e-22	-0.884099	0.18575	1.95622	8.89947e-07	0.512676	0.0660144	6.17985	6.79047e-41	1.26906	3.73631e-07	0.929171	0.0164043	0.516328	0.063936	-1.10521	5.86085e-09	-0.499493	0.0517985	-1.40897	0.285634	4.03298	0.00298989	-0.0565788	0.779322	-3.11388	6.67396e-13	1.87389	0.551784	0.159354	0.999244	-1.42729	8.95887e-08	1.73958	3.74814e-15	-0.263808	0.933707	-3.16806	5.75315e-29
ST5	-1.19326	3.64397e-06	-0.670377	3.36304e-19	-1.76631	0.00496838	0.487101	0.138221	-0.718542	1.90863e-11	-0.864585	0.000863211	0.688186	0.0104665	-0.236203	0.104489	1.01306	9.3623e-14	-0.391045	1.50868e-05	-0.080167	0.619539	0.320857	0.0208912	0.0762794	0.482745	-0.285154	0.0250262	-0.303192	0.579008	-1.8761	8.81366e-06	-1.21264	5.07792e-28	-0.885491	2.43905e-06	0.149357	0.9439	1.13357	0.917841	-0.925823	2.45327e-11	0.356631	5.86811e-09	0.197635	0.933707	-2.09256	1.46499e-52
TMEM173	-0.37431	0.211442	-0.0877046	0.275939	-0.549299	0.494298	0.19393	0.708748	0.180977	0.240237	0.459984	0.191143	1.13993	0.00332373	-0.139179	0.33341	0.0901925	0.746884	1.03466	1.73667e-32	-0.412367	0.119026	-0.200552	0.267279	-0.51632	2.2318e-05	-1.33191	1.74275e-27	0.0478424	0.960844	0.0876227	0.926114	-0.634529	4.74421e-07	0.205852	0.758482	0.908217	0.505347	-0.108773	0.999244	0.294349	0.084445	1.7348	1.42145e-44	0.633489	0.675897	-0.667305	0.000237727
ZNF304	-0.248974	0.183174	-0.0673035	0.37199	-0.422172	0.770323	0.486525	0.054507	-1.36677	1.20023e-10	-0.230584	0.432146	-0.0270668	0.930694	-0.0890705	0.483981	0.746549	2.5143e-10	-0.0834844	0.257264	-0.630921	3.21633e-06	0.218312	0.0937932	-0.402141	2.46917e-07	-0.0601364	0.583216	-0.271526	0.704323	-0.213607	0.570651	-0.0503639	0.569649	-1.56502	0.0002645	0.0483727	0.972223	0.495105	0.999244	-0.187937	0.293743	-0.283891	6.6568e-08	-0.319247	0.809024	-0.408072	0.001954
ZNF302	0.0137553	0.961023	0.00364448	0.964028	-0.722574	0.160649	0.0075989	0.980067	-0.0716862	0.601383	-0.31212	0.316429	0.26466	0.305096	-0.314005	0.011804	0.0716782	0.644623	0.328736	9.0145e-08	0.140369	0.27796	0.350323	0.000248344	-0.0414044	0.698507	-0.148362	0.20258	-0.227318	0.715701	0.214878	0.603236	0.185701	0.00142197	-0.347687	0.236861	0.341067	0.766397	-0.54101	0.999244	0.00814702	0.964004	-0.221064	0.00014016	-0.0539354	0.965344	-1.11228	3.22383e-10
ZNF300	1.07982	0.0129948	-0.523593	4.5396e-05	0.440601	0.765311	2.55741	3.55175e-05	0.452521	0.138294	0.211688	0.737355	2.25751	1.43424e-07	0.370594	0.0797698	-1.90853	5.70923e-11	0.380003	0.00456454	1.0789	1.04848e-07	2.04176	5.92566e-19	1.17865	4.46966e-11	1.10106	6.83964e-09	-0.679161	0.345678	2.54412	0.000662588	0.289197	0.0124607	0.00482308	0.998884	1.66368	0.182631	0.425471	0.999244	0.245411	0.397527	0.51879	1.20703e-07	-0.195968	0.934927	-0.559336	0.116423
STS	0.238301	0.610179	-1.16782	8.56149e-31	0.421408	0.689025	0.0336288	0.956714	-0.58646	0.000351921	-1.01595	0.0317645	-1.67023	1.42424e-07	-0.861726	3.83892e-09	-0.26416	0.138874	0.531392	1.96566e-08	0.500714	0.00350952	-0.348404	0.100147	-0.0981002	0.5659	-1.58256	8.23751e-28	0.435946	0.636318	0.959656	0.0365272	-0.377773	7.23296e-05	-0.885122	0.0163998	0.629159	0.702991	0.441515	0.999244	-0.298223	0.209952	0.207407	0.00678189	-1.29333	0.160401	-0.043478	0.840272
HOXB13	0.0146537	0.98593	6.06536	2.48913e-65	8.00031	9.27142e-05	8.42441	4.57424e-07	-1.72584	2.2477e-09	0.819328	0.418244	6.39181	9.50929e-07	4.27635	5.34091e-18	0.0145938	0.986369	3.72846	6.6608e-19	5.06003	2.37769e-16	5.42381	2.71714e-14	6.52022	2.89655e-35	8.17042	6.58511e-70	4.53073	0.0639191	2.30463	0.502828	0.744166	1.22911e-11	-1.54612	0.0198086	1.20524	0.851547	5.72164	0.572144	0.441536	0.321786	1.2459	0.0496712	-0.343247	0.972071	6.92531	2.28251e-55
IFT81	-0.329279	0.0663906	0.310531	2.79763e-07	-0.188702	0.798423	1.18826	8.09613e-06	0.715099	3.2506e-13	0.595723	0.0158553	0.939652	0.000395922	-0.0653383	0.606052	-1.13071	4.64674e-17	-0.0364965	0.646415	0.501339	8.53836e-05	0.84744	1.33764e-12	0.428345	3.83475e-05	0.0279662	0.785455	0.140261	0.849962	0.401592	0.307953	-0.25137	4.73455e-05	0.128244	0.90711	0.43998	0.787483	0.108491	0.999244	0.25178	0.0565913	0.0121779	0.868277	0.199844	0.904266	-0.184151	0.254509
PPP3CA	-0.243105	0.217269	-0.292002	0.000984449	0.058408	0.921045	-0.212739	0.636463	-0.0340819	0.767225	-0.361742	0.143459	-2.4666	1.77315e-31	0.00181341	0.987968	1.28077	3.71583e-21	0.121539	0.080734	-0.125067	0.202235	-0.552685	1.00927e-11	-0.25131	0.00292039	-0.51328	4.87373e-08	0.434114	0.405259	-0.00384885	0.993906	0.80254	5.91913e-13	-0.411685	0.0520593	0.497583	0.635292	0.00773246	0.999844	0.338192	0.00898261	0.261433	6.85683e-08	0.142145	0.895265	-0.449783	0.000602979
PPP3CB	-1.20355	6.67376e-20	-0.538292	2.01607e-30	-1.3374	2.2706e-06	0.0992209	0.71486	-0.512631	8.10327e-11	-0.390361	0.0196312	-2.86733	7.13874e-28	-0.608681	5.5413e-16	-0.445888	0.000396988	-0.422021	1.99576e-16	-0.451231	4.73974e-12	-0.000471624	0.995235	-0.175174	0.00624073	-0.29273	0.000327021	-0.17582	0.73849	0.430417	0.0512366	-0.492126	1.30042e-25	-1.03785	2.38635e-11	-0.655139	0.388369	-0.462354	0.999244	-0.615439	1.43296e-08	0.275594	2.54876e-14	-0.462543	0.319638	-0.85346	8.40805e-22
PPP3CC	-0.826479	1.3948e-06	-0.466187	3.30443e-15	-1.03464	0.0318752	-0.221538	0.456605	-0.274838	0.0149542	-0.405677	0.118364	0.147231	0.579163	-0.492444	1.31654e-07	0.508353	0.00017963	0.32503	1.21599e-11	-0.291557	0.00091181	-0.37351	6.63426e-05	-0.73472	1.18315e-25	-0.783554	3.19836e-21	-0.502049	0.296736	0.0343648	0.932028	-0.201746	0.00201519	-0.627674	0.00790588	0.121715	0.909232	-0.921111	0.99922	-0.423501	0.00254534	-0.0786839	0.0925087	-0.0323769	0.968086	-0.562856	0.000117861
LIF	-1.6471	8.15491e-05	-0.679386	9.48401e-06	-1.17398	0.444018	2.93648	1.46905e-06	1.83265	3.25908e-36	1.72719	0.00180298	1.70403	0.0623477	0.339208	0.245082	-2.84856	1.43826e-08	0.85323	1.72449e-05	0.181539	0.494597	-0.159447	0.661991	0.744982	0.000300367	-1.76886	3.48922e-16	0.911767	0.460179	-0.908419	0.606279	0.217333	0.393848	1.7911	9.10496e-09	0.795837	0.798941	0.225967	0.999244	2.2549	1.48956e-23	0.383434	0.0375564	-0.417499	0.867492	0.611336	0.0694255
RPL12	-0.220788	0.347894	-0.117961	0.154163	-0.541833	0.411684	0.351521	0.340916	0.91061	3.25782e-17	0.402865	0.161403	1.67084	2.9199e-08	-0.217664	0.098173	0.247604	0.15708	0.964489	3.2236e-31	0.914675	8.53977e-11	0.273086	0.0554132	0.582075	3.23531e-07	0.40032	5.94401e-05	0.336772	0.689643	-0.368537	0.488843	0.763275	4.89508e-12	0.803323	0.000463255	-0.418333	0.804244	-0.0768834	0.999244	-0.32894	0.0387502	0.558977	1.26178e-10	1.24729	0.339342	0.325601	0.0484039
IFT88	-0.331339	0.0356993	0.252891	0.000126109	-1.21267	0.0139564	-0.799723	0.000313141	0.476471	1.9629e-05	0.306563	0.281024	0.0259896	0.942606	-0.243267	0.0108049	-1.96175	7.40729e-34	-0.406805	5.65063e-10	-0.186379	0.0959468	-0.377129	0.00025841	-0.579077	8.82042e-13	-0.96057	5.16826e-30	0.304781	0.568158	0.374424	0.293391	0.0536123	0.413676	0.330049	0.353207	-1.09507	0.259733	-0.179866	0.999244	0.331642	0.00907304	-0.37736	5.46051e-13	0.00512945	0.996296	-0.494204	0.000169872
RPL18	0.214374	0.363202	0.158015	0.0799855	-0.435477	0.557029	0.3986	0.245419	0.800921	1.03966e-09	0.105744	0.731149	1.29201	0.000266385	-0.327893	0.0166886	0.778878	4.54003e-07	1.15534	3.64664e-34	0.776604	4.82451e-08	0.460473	0.00136514	0.337227	0.00293039	0.54241	9.38537e-09	0.351426	0.719929	-0.213111	0.73225	0.573749	7.6786e-07	0.926074	0.00115322	0.109387	0.948885	0.278268	0.999244	-0.387614	0.00577097	0.395684	4.82451e-05	1.32284	0.374367	0.330604	0.0461836
ADRA2B	-1.31736	0.00467725	-1.13425	1.3838e-16	-0.72476	0.63934	-3.26256	9.61636e-20	-0.494206	0.00604093	0.554357	0.412514	-0.655058	0.36082	0.619468	0.076905	0.527175	0.118814	0.485174	0.00106783	-2.5598	2.14809e-28	-2.24545	5.60735e-38	0.374346	0.135668	2.88642	2.83586e-23	-0.924202	0.381731	0.488761	0.698155	-1.47391	1.64471e-18	0.363726	0.608945	0.370916	0.91797	1.56067	0.999244	0.0481401	0.882449	0.360251	0.0369851	-1.14755	0.442211	-0.655336	0.049142
ADRA2C	0.214112	0.769076	0.0135319	0.955368	-3.43747	0.00908221	3.98234	4.45582e-14	1.72293	1.71597e-09	0.88118	0.192446	-3.10608	2.24236e-05	0.742996	0.00944998	-3.72647	3.15277e-22	-1.42884	1.70681e-17	-2.01613	3.77336e-11	3.30995	1.50136e-26	-0.661516	0.00754374	0.562253	0.0477373	-0.69761	0.646499	-1.33768	0.289284	-0.538094	0.00509399	2.70693	2.19626e-05	-0.207242	0.964575	1.60825	0.999244	0.826737	0.0353592	1.95501	3.41019e-20	0.292297	0.950646	-1.42996	3.44294e-07
TEX22	0.995351	0.0022509	1.34927	4.57111e-28	0.426089	0.663966	2.41855	7.55674e-08	1.15696	5.76661e-10	0.427594	0.356264	1.02532	0.0235849	1.15387	4.41094e-07	1.14093	6.61811e-06	0.797104	1.21635e-09	0.520845	0.0167191	2.16315	8.40602e-23	1.40517	5.21977e-17	1.29821	3.33163e-13	-0.112309	0.941946	1.27195	0.0870581	1.24509	5.51742e-13	1.70016	7.02835e-05	1.38112	0.487896	0.52161	0.999244	0.171756	0.423507	-0.518786	9.2586e-06	-0.0830904	0.963963	0.650152	0.00280171
MTCH2	0.185737	0.179988	0.611405	3.30812e-34	0.88978	0.00856642	-1.56129	1.99377e-09	-0.049599	0.555041	0.407058	0.047079	0.295638	0.15648	-0.185425	0.0215195	0.0431188	0.747784	-0.775201	1.19582e-32	-0.358852	0.00144037	-0.385685	8.32361e-07	0.571762	2.02326e-16	0.895512	7.30965e-29	0.146948	0.748445	-0.226896	0.592607	0.221595	0.000209035	0.0855958	0.901458	-1.06127	0.114808	0.202984	0.999244	-0.00263461	0.983934	0.0840709	0.130982	0.243867	0.79896	0.990928	1.55847e-33
MTCH1	0.109793	0.438543	0.12607	0.0276472	-0.144813	0.713749	0.330743	0.0721438	-0.0200022	0.843654	-0.0167493	0.951332	-1.11512	1.76307e-06	0.0495786	0.494398	-0.0392124	0.685728	-0.167632	0.00175006	-0.0174903	0.841935	0.437874	2.94493e-09	-0.281007	4.23071e-05	-0.115856	0.115494	0.021566	0.965169	-0.412718	0.168393	-0.248837	1.42118e-07	0.126355	0.795622	-0.172359	0.855512	0.303403	0.999244	-0.207411	0.0181656	-0.622812	2.56473e-12	0.186588	0.830294	0.0370272	0.771035
SYT1	0.318977	0.555537	2.93711	1.02657e-37	-4.75141	0.00554092	-0.454201	0.548698	-0.478881	0.104343	0.585231	0.425488	-5.19814	1.36698e-09	1.98251	2.04602e-11	-2.2054	4.4791e-05	-2.22946	5.22685e-22	-2.00054	3.09578e-06	0.96543	0.00614615	1.63604	2.34451e-10	2.25007	1.18701e-25	0.183056	0.925157	4.96606	NA	-0.385309	0.136418	-1.17393	0.0466532	1.67127	0.632676	0.385387	0.999244	-0.430935	0.307504	3.76679	1.96569e-37	3.59316	0.266073	-2.68828	1.98478e-13
SYT2	0.106129	0.833663	-0.625707	1.01616e-05	0.366624	0.818952	0.899706	0.140272	-0.832944	0.000883574	-0.329627	0.567985	-2.59332	0.0001008	-0.131544	0.679338	-0.0125544	0.966329	0.304763	0.0830436	0.614699	0.115747	1.08221	6.20633e-05	2.81581	9.70925e-29	2.1701	7.30525e-17	-0.358942	0.768418	6.63838	6.50232e-10	-0.155939	0.386206	-1.30577	0.00174671	2.61188	0.374626	0.735892	0.999244	0.118832	0.667957	0.497644	0.0195354	1.02305	0.748337	0.362327	0.366706
SYT7	1.77464	1.84369e-05	1.12026	3.03811e-22	1.66257	0.133568	-4.12718	9.32848e-11	1.70554	1.8209e-20	1.88918	0.00137073	-4.26293	3.31936e-10	-0.253659	0.363653	1.5163	6.03128e-05	-3.36059	9.95648e-42	-3.83349	3.77402e-17	-0.741358	0.0142634	3.44773	1.12569e-65	2.1476	7.81997e-25	1.47022	0.396583	4.74589	6.56817e-05	0.467913	3.90916e-05	2.06972	2.68291e-10	0.84734	0.788982	3.3039	0.67189	1.38291	0.000410312	-0.816635	4.89791e-06	-0.250007	0.958607	1.17896	3.88104e-05
TIAL1	0.233861	0.0287511	0.0436372	0.240023	0.0531947	0.876112	-0.291038	0.0810018	0.21035	0.00212719	0.13731	0.234227	-0.313955	0.229	-0.0142987	0.834763	-0.385631	6.49129e-07	0.135597	0.000707323	0.00613443	0.937842	-0.068281	0.26109	0.35773	2.3425e-11	0.398263	2.83172e-11	-0.0637704	0.877983	0.211472	0.368328	0.0843921	0.0305851	-0.0172187	0.992246	0.0609418	0.93878	-0.14488	0.999244	0.0415848	0.589227	-0.046866	0.0982837	-0.0406318	0.953866	0.0721715	0.396881
FUBP3	-0.325147	0.0116055	0.0452994	0.31134	-0.00573833	0.990285	-0.928879	1.62286e-07	0.139091	0.00897712	0.2438	0.137834	0.140439	0.600923	0.273411	0.000490139	0.54815	2.52533e-10	-0.163618	0.000316256	-0.186716	0.0301114	-0.365202	6.78507e-06	0.0939338	0.105455	0.304593	8.86853e-06	0.176205	0.73842	0.00331629	0.99211	0.0107923	0.886547	0.0447519	0.992246	0.110484	0.891956	0.0448516	0.999244	0.0487687	0.551874	-0.168614	0.00180102	-0.119181	0.91937	-0.427061	4.08953e-07
FUBP1	0.336469	0.00866063	0.240537	5.33633e-08	0.984297	0.000662591	0.919063	4.85004e-12	0.322875	6.89854e-06	0.348675	0.0335046	0.0894678	0.760032	0.307364	3.87633e-05	-0.462097	1.86557e-06	-0.103164	0.0367481	0.00165463	0.987381	0.359468	6.25874e-05	0.579982	1.34987e-20	0.371909	2.30674e-08	-0.200854	0.651472	-0.736192	0.029097	0.176807	0.003418	0.232861	0.196966	0.443327	0.616251	-0.547394	0.999244	0.495753	7.64595e-11	-0.136971	0.00126102	-0.148959	0.878604	0.482011	9.91398e-08
SCHIP1	-1.35374	3.23985e-05	-1.41217	9.44678e-28	-1.11325	0.272863	0.292527	0.595575	-0.824765	0.00216893	-0.215701	0.735251	-0.459986	0.323342	-1.56349	6.40927e-16	-1.45689	2.16813e-11	0.383783	0.000546227	1.14524	9.74762e-05	0.762386	6.24015e-06	-0.872407	9.87222e-10	-0.432624	0.0153597	-0.379641	0.722716	3.76927	1.66674e-11	-1.13969	3.63977e-10	-2.06581	9.59264e-10	0.98289	0.652056	2.39111	0.99377	-1.42097	6.90284e-09	0.459127	0.00126991	-0.399764	0.893627	-1.05509	0.000735063
SAP30	-0.289778	0.209	1.09415	5.92574e-42	0.348082	0.596213	-0.303982	0.503428	0.610976	6.39169e-09	0.124591	0.740174	1.3479	6.31816e-09	0.337785	0.0132481	-0.194711	0.440275	2.46848	5.52843e-180	1.08756	1.21393e-19	0.600355	3.27581e-07	0.361785	0.000632177	0.483022	5.30491e-07	0.0781226	0.91595	0.97228	0.00264828	0.320936	1.55132e-06	0.0829937	0.992246	0.636805	0.645555	0.365645	0.999244	-0.581293	3.55669e-05	-0.342694	2.6125e-06	0.317506	0.855225	0.301995	0.0287937
HSFX1	-0.180852	0.800747	-0.146575	0.520003	0.971632	0.599341	-0.301459	0.829375	0.0694204	0.87045	-1.4455	0.0220652	-0.52847	0.566159	0.537601	0.170818	0.505279	0.381664	0.0770577	0.814275	0.796947	0.0419171	-0.201007	0.707861	-0.123653	0.724998	-0.255434	0.431814	-0.344794	NA	1.05852	0.52204	-0.743396	0.00696138	-0.08807	0.992246	-0.390389	0.926319	-0.0782905	NA	-0.344364	0.40486	-0.111773	0.723151	0.805812	0.860277	-0.680178	0.0783783
C1orf53	1.50897	4.36835e-10	1.13785	1.51892e-26	2.13814	0.000668826	-1.46776	3.17898e-07	0.505526	0.00376433	0.294487	0.45438	1.57229	0.000567095	0.315995	0.0510398	1.5549	6.3194e-18	-0.76426	1.56279e-06	0.799127	7.7817e-07	0.157833	0.370066	1.08792	8.49058e-14	0.636752	1.18121e-05	0.995862	0.25095	-0.558107	0.498089	0.786895	2.04974e-10	0.458781	0.396964	0.682872	0.742981	0.595437	0.999244	0.401757	0.054006	-0.136019	0.294964	1.22413	0.683201	1.98926	5.90828e-30
C1orf52	0.177037	0.14453	-0.203534	1.97884e-05	0.0287604	0.946713	0.10299	0.690728	-0.0166812	0.839615	0.0330055	0.887518	-0.50097	0.0294381	0.211866	0.00632611	-0.427785	9.42563e-05	0.335983	3.13256e-13	0.144418	0.149592	0.155996	0.0409331	0.0187712	0.853213	0.1973	0.0154818	-0.0574717	0.91164	-0.213104	0.607059	0.0500945	0.417362	-0.250953	0.193368	0.564418	0.470871	-0.0901609	0.999244	-0.128647	0.118646	-0.0381529	0.445698	-0.0323541	0.963234	-0.130049	0.130768
C1orf50	0.414261	0.0110432	0.0840362	0.127267	0.165387	0.724818	-0.914512	2.84388e-05	-0.0953195	0.282369	-0.00511808	0.987352	0.260655	0.336601	0.261355	0.0127851	-0.683109	3.9671e-13	-0.0383568	0.57506	-0.132281	0.207437	-0.397541	0.000201208	0.332767	5.57865e-06	0.209761	0.0124904	0.116276	0.853167	-0.161991	0.73333	0.247474	0.000434532	0.00741948	0.992246	-0.0897311	0.939199	-0.144502	0.999244	-0.372114	2.97673e-06	0.28943	1.95267e-07	0.74894	0.473927	0.643037	7.32696e-11
C1orf56	0.00226289	0.992756	0.916124	1.61803e-34	-0.515796	0.374202	-0.60025	0.0152389	0.472438	4.77411e-06	0.094487	0.804779	0.346828	0.14761	-0.406532	0.000500376	-0.0523841	0.724724	-0.494175	1.22583e-12	0.0939134	0.426153	0.440087	0.000243513	1.19084	1.29125e-26	0.616011	1.10586e-08	0.402926	0.580636	-0.605971	0.0788986	0.138843	0.0596958	0.518097	0.0393124	-0.214608	0.8503	0.343214	0.999244	-0.244965	0.154825	0.0587884	0.380066	0.700454	0.573913	0.222084	0.111276
SMPD4	0.594865	5.54189e-08	0.632712	1.58114e-44	0.791981	0.00641439	0.657688	4.724e-07	0.550742	8.74803e-14	0.53675	0.00169928	-0.106777	0.666596	0.505648	1.83632e-15	-0.0488528	0.609881	0.245538	1.12569e-07	0.206474	0.00511198	0.521616	3.27255e-13	0.580815	5.28746e-17	0.90116	2.55671e-41	0.216436	0.547115	0.905878	0.0129868	0.270883	1.10959e-07	0.672609	1.88448e-06	0.796421	0.250854	0.723201	0.940229	0.516059	7.26167e-09	-0.118397	0.00252711	-0.0879648	0.926927	0.507872	1.54394e-08
SMPD1	-0.471498	0.0325489	0.123599	0.0778541	-0.820521	0.144538	-1.45978	5.32452e-08	-1.83693	1.19125e-45	-0.659808	0.00845471	-0.239278	0.426052	-0.59672	5.77956e-08	0.700192	1.07443e-06	-0.899629	5.69506e-28	-0.166703	0.285252	-0.678541	1.38214e-10	-0.385127	2.54149e-05	-0.992591	2.77926e-26	-0.121819	0.895423	0.722836	0.14277	0.152942	0.0936936	-1.6479	5.7375e-11	-0.986593	0.385856	0.710574	0.999244	-0.978228	5.3816e-14	0.064169	0.40032	-0.474579	0.632358	0.0170927	0.920729
SMPD3	0.26174	0.515584	0.979687	6.88441e-12	0.979504	0.474405	-0.0589163	0.947151	-1.4126	5.3743e-20	-1.20081	0.11763	-2.39959	0.00021248	-1.52133	2.94482e-09	-1.46357	6.41448e-08	-0.0513653	0.777666	-0.677402	0.00147638	-1.94444	4.65728e-17	0.466721	0.0375718	-1.23504	1.16994e-10	1.69955	0.126193	4.40057	5.22088e-12	0.678173	1.47792e-05	-1.03793	0.00264264	1.79108	0.284573	1.40461	0.999244	-1.21705	2.22367e-05	-0.760571	4.09943e-09	-0.305065	0.936253	1.26893	2.8543e-05
SMPD2	0.507499	0.0112247	0.848798	2.92133e-32	0.65673	0.286625	0.940453	3.79945e-05	0.298742	0.0083913	-0.278632	0.412136	0.461047	0.126117	-1.04018	1.18552e-22	-0.0988185	0.567512	0.169073	0.0371812	0.481129	1.36194e-06	0.580269	2.9068e-08	-0.0556163	0.603328	0.0941256	0.331259	0.170555	0.848251	-0.427296	0.304109	0.651047	2.14148e-11	0.528523	0.050841	0.112953	0.945646	0.724511	0.999244	-0.224618	0.150906	0.307994	2.84235e-07	0.178219	0.891036	1.14604	4.42343e-16
BRIP1	2.00296	3.03e-16	2.20523	3.34832e-85	5.23518	2.42062e-38	0.722782	0.0478782	1.13336	3.19675e-18	1.38524	1.10943e-06	3.22468	1.21741e-12	1.02482	3.1246e-13	1.31476	5.7898e-06	1.79293	7.39721e-48	1.891	3.18495e-15	1.36868	7.4812e-16	2.66176	7.80806e-75	3.39511	7.13242e-174	0.387898	0.742087	1.45034	0.0538217	0.333868	0.0281043	0.846356	0.00183115	3.97355	0.00161773	-0.0203237	0.999844	1.6016	5.03931e-22	1.09864	3.37643e-13	-0.175222	0.949046	2.27363	8.88122e-40
ZSWIM8-AS1	0.538776	0.237797	-0.189356	0.195078	1.00268	0.410644	1.49957	0.103507	0.376264	0.232183	-0.530145	0.154009	-0.0417253	0.963035	0.825869	0.0265543	-0.523952	0.122605	1.85554	3.0484e-16	1.05686	0.00217799	0.727822	0.0292623	0.332814	0.15238	-0.036816	0.877702	-0.239997	0.901805	0.465795	0.678902	0.811318	0.000606279	0.27379	0.973449	0.905782	0.727739	-0.791811	NA	0.188236	0.552772	-0.103406	0.643596	-0.740965	0.621637	-0.108611	0.697286
TTC28	-1.27706	2.73337e-06	-1.41948	4.38877e-79	-2.48536	7.16081e-05	-0.183294	0.658116	-1.35357	2.08736e-15	-1.28248	0.000874522	0.41775	0.287042	-0.495717	0.0149019	-0.544456	0.000819514	0.437299	8.25787e-09	-0.027727	0.83821	-0.230962	0.0257226	-1.26368	1.67498e-31	-1.45739	7.81265e-28	-0.418504	0.568096	0.0644801	0.896357	-0.996064	1.62879e-19	-1.61237	5.74524e-08	0.424157	0.721725	1.02333	0.999244	-0.932303	4.62964e-06	-0.107204	0.102738	-0.273906	0.85301	-0.857441	2.47443e-09
TTC25	-0.101524	0.793163	0.187034	0.119196	-1.49374	0.34061	1.26402	0.00291559	0.501077	0.00484489	0.454951	0.44781	1.10832	0.0226305	-0.517854	0.0237781	-1.56699	5.57077e-13	0.584072	7.49576e-10	1.34399	2.8429e-17	-0.0151471	0.951544	-1.37628	8.24414e-13	-2.23901	6.31678e-31	0.465573	0.747798	3.55471	1.24916e-11	0.262613	0.0381243	0.245494	0.803471	-0.831238	0.572321	1.60982	0.762581	-0.0222477	0.943955	-0.428756	9.57132e-08	1.16507	0.381532	-0.504128	0.147115
TTC26	0.526915	0.00174744	0.572642	2.53095e-23	0.281262	0.637703	1.50635	1.88283e-06	1.72816	5.58883e-74	0.886157	0.000105078	1.89198	2.73447e-09	0.0827296	0.497379	-1.29522	3.78527e-13	-0.122771	0.123315	0.965065	1.98559e-15	0.480845	0.000599895	-0.000925887	0.994761	-0.0340915	0.739416	0.350516	0.569174	-0.554648	0.0772737	0.0641977	0.43773	1.34504	2.31525e-10	0.227131	0.841416	1.28572	0.823513	0.98843	1.60933e-14	-0.279771	1.31978e-07	0.409964	0.646787	0.0697941	0.723417
TTC27	0.298563	0.0248126	0.0656265	0.176424	0.330279	0.419328	0.395447	0.012576	0.578793	1.76482e-15	0.238049	0.256071	0.978798	7.71422e-09	-0.116745	0.130316	-0.612118	9.04187e-06	0.236492	2.84562e-07	0.121851	0.134159	0.438247	5.79055e-11	0.458799	3.50176e-12	0.657652	4.00099e-21	0.0662169	0.913999	-1.01962	1.16633e-05	0.0823185	0.131018	0.635644	0.000173916	0.085247	0.931163	0.0697023	0.999244	0.446708	8.07048e-07	-0.0362542	0.463403	0.641565	0.342114	-0.0398934	0.715704
PATL1	0.668967	2.01809e-05	0.202441	0.00164381	0.801442	0.033157	-0.444201	0.0173161	0.438735	2.36796e-08	0.598856	0.00200482	1.03712	7.03603e-06	0.375689	0.000138924	0.767411	3.22791e-15	0.175135	0.0010094	0.0418442	0.730034	-0.45148	4.06823e-07	0.261942	0.000588004	0.447507	7.62549e-10	0.198692	0.766517	-0.758651	0.0236444	-0.165293	0.0462733	0.509961	0.00726921	0.961636	0.233001	-0.0838827	0.999244	0.534562	2.58026e-09	0.0473923	0.513251	-0.223935	0.840818	0.409749	9.96922e-05
ENO1	0.884262	9.87196e-06	0.376882	2.13038e-05	1.92605	9.11631e-05	0.0837085	0.848862	0.773044	8.23631e-12	0.936966	0.000910012	0.352122	0.288684	0.480288	1.52966e-06	-1.22067	1.48512e-17	0.597202	6.27551e-12	0.360527	0.00212323	0.473747	0.000617084	1.18619	1.34777e-33	1.26047	2.80671e-37	0.0808026	0.94026	-0.180843	0.855375	0.183755	0.0339553	0.795433	0.000287007	0.457255	0.802827	0.102697	0.999244	0.40074	0.00942687	0.383681	6.47153e-10	0.638671	0.590202	1.82659	1.32114e-47
ENO2	0.255197	0.528251	1.52816	5.87566e-35	0.310831	0.756047	2.72703	1.71222e-06	0.396931	0.0475495	0.808315	0.124694	-2.32013	4.93371e-09	2.58994	3.01156e-39	0.327997	0.407643	3.19992	1.66173e-135	2.50759	1.28313e-37	0.803414	0.00277752	0.834525	5.22176e-09	1.28897	6.88647e-17	0.905319	0.470341	3.96151	5.40826e-26	-0.998346	2.2769e-17	-0.182328	0.943047	1.04147	0.612628	1.33117	0.999244	-0.365523	0.119124	-0.0136147	0.921833	-0.366667	0.88938	0.881629	8.95744e-06
ENO3	0.0441673	0.909068	0.672435	2.10295e-11	1.04361	0.172215	-3.95191	5.02513e-19	0.845218	3.36533e-09	0.433182	0.194265	1.20464	0.00764808	-4.95783	8.41636e-41	0.750409	0.00500629	0.204179	0.222446	1.19486	2.15852e-06	-1.61409	8.48908e-09	2.55324	2.23616e-24	0.903497	1.59865e-08	-0.866278	0.26621	-0.250418	0.795122	0.527612	0.0130517	1.02493	0.000331753	0.296755	0.909778	0.841824	0.999244	0.184896	0.303748	0.843896	0.000160514	2.04544	0.324327	0.895379	4.94001e-07
ENO4	-0.529543	0.164371	0.273716	0.0137914	-1.51236	0.16948	1.68318	0.00205404	-0.289936	0.212526	-0.455949	0.296379	-0.301036	0.731945	-2.20019	1.02692e-22	-2.44707	7.51424e-45	-0.522019	2.08201e-09	0.144849	0.416469	0.0482485	0.856388	-1.23386	9.38779e-10	-2.00578	1.08946e-29	0.331484	0.801945	1.00035	0.045746	0.0381636	0.77415	-0.739481	0.0914032	-0.847506	0.689521	0.62338	0.999244	-0.480755	0.041116	-1.25371	1.16271e-31	0.963542	0.66779	0.215259	0.548593
OIP5-AS1	-0.322176	0.0223447	-0.410609	2.66935e-13	0.505904	0.225821	-0.355093	0.162667	-0.47499	6.50023e-06	-0.262308	0.24557	-1.82028	2.91022e-19	-0.303159	0.000781296	0.326706	0.00394335	-0.124416	0.0352925	0.176933	0.0598144	-0.32088	0.000167974	-0.327777	1.62116e-05	0.0113012	0.901893	-0.235173	0.643593	-1.57015	3.8059e-08	-0.372071	6.05777e-09	-0.728243	0.00018811	0.299002	0.765446	-0.105813	0.999244	-0.279508	0.00731399	-0.0228336	0.749336	0.034298	0.964889	-0.302075	0.00231081
CBX3P2	-0.411064	0.126449	-0.837769	4.01141e-18	-1.93461	0.00294806	1.11964	0.0105805	-0.33248	0.0348684	0.358574	0.459984	0.0241229	0.959995	0.205846	0.261022	-1.24497	7.30567e-15	-0.342756	0.000141757	-0.219041	0.196937	0.688877	1.59203e-05	0.0750291	0.621574	0.449698	0.00149398	-0.626051	0.4945	0.526413	0.30631	-0.353237	2.35142e-05	-0.873208	0.00422782	0.618207	0.678871	-0.593125	0.999244	-0.16456	0.407327	-0.591822	5.99978e-14	-0.215885	0.842097	-1.65183	5.91004e-16
ANKFY1	-0.159696	0.388274	-0.435933	3.14086e-16	-0.104816	0.852979	-0.362595	0.0851461	-0.568048	7.76593e-11	-0.114091	0.683179	0.245111	0.386414	0.108527	0.331124	-0.0217963	0.898889	-0.471697	1.32265e-16	0.0837596	0.54215	-0.62672	9.78415e-10	-0.494869	3.5588e-14	-0.754638	2.03821e-24	-0.284493	0.592747	-0.325939	0.525479	-0.25937	0.00288135	-0.616733	0.000563678	0.481414	0.655858	0.52549	0.999244	-0.0769496	0.518626	0.515115	5.98154e-12	-0.322177	0.83226	-0.278342	0.0245267
OBSCN	0.059454	0.895539	-0.740413	6.69588e-11	0.324453	0.738803	3.6423	4.75784e-16	0.927132	2.89624e-06	0.246907	0.623445	-1.96583	0.00125206	-3.29775	1.17399e-45	0.250396	0.303458	0.884608	3.61964e-14	-0.348298	0.151353	2.00175	9.03873e-11	0.0620097	0.751084	0.325567	0.0592097	-0.30395	0.81253	-0.473776	0.690103	-0.511301	0.00588404	1.12731	0.0213922	0.101617	0.976241	-0.0571438	0.999844	-0.339038	0.177792	0.127755	0.153617	-0.50069	0.642247	0.247652	0.34614
MCL1	-1.05383	1.43381e-08	-0.339218	1.39791e-09	0.149034	0.81772	-0.894204	0.000677008	-0.388249	0.000125152	0.155065	0.607394	1.00874	2.41893e-05	-0.21021	0.0203495	-1.16288	9.59136e-09	0.0387741	0.721618	-0.13648	0.268702	-1.26678	4.00767e-38	-0.603878	3.32717e-14	-1.09926	2.81574e-41	-0.0241974	0.978266	-0.565962	0.442711	-0.0326443	0.758486	-0.691157	0.00259127	0.241245	0.826701	-0.964822	0.823513	-0.25354	0.0211961	-0.36451	9.40859e-06	-0.35033	0.715193	-0.146384	0.232083
SORBS1	-4.39114	4.58784e-21	-3.67421	3.6394e-231	-5.25419	2.0974e-09	-0.678738	0.21033	-2.14059	8.65154e-27	-2.79107	1.60963e-06	-0.527543	0.124428	-2.84692	3.0605e-38	0.862255	0.000801182	0.650337	1.71518e-09	-0.549138	0.00237522	-0.82971	1.68706e-11	-1.58813	1.81735e-34	-2.75688	2.12109e-70	-0.16006	0.924687	0.573982	0.482813	-1.57637	1.93618e-20	-2.7923	6.57911e-15	-1.58731	0.655858	0.38178	0.999244	-2.1231	8.87461e-10	-0.478531	9.29973e-05	-4.84243	0.00628359	-3.78702	8.26107e-74
SORBS3	-0.75056	0.00348785	-0.373209	1.29885e-06	-1.49109	0.00885594	-1.2928	6.6384e-07	-0.858483	5.67596e-12	0.0912653	0.810896	0.771777	0.00190411	-0.139495	0.264634	-0.98337	2.29344e-05	0.484251	3.65819e-09	-0.0648823	0.647892	-0.76558	4.36412e-12	-1.15687	3.84654e-31	-1.04097	6.74845e-32	-0.0745288	0.918349	0.91851	0.0323345	-0.235812	0.0146836	-0.488837	0.101774	0.0768161	0.954149	0.929131	0.999244	-0.470234	0.00264338	0.099437	0.174925	0.037294	0.988068	-0.897822	8.63805e-07
SORBS2	-3.6743	6.97579e-20	-1.01412	1.69564e-14	-1.08265	0.509743	-0.620293	0.342846	-1.78634	6.34166e-20	-2.25126	4.26667e-05	-2.78985	1.17695e-09	-2.93847	7.90641e-36	-0.658422	0.0103965	0.289632	0.00628662	0.0155387	0.934612	-0.741596	1.45937e-06	-0.114392	0.626028	-2.56188	1.80831e-36	-0.788727	0.410116	-1.1371	0.0389733	-0.74608	6.26148e-17	-2.89165	3.30598e-16	-3.10233	0.111809	2.2089	0.999244	-1.81806	4.76645e-12	-1.70617	3.86062e-23	2.24622	0.342141	-0.0299809	0.912831
ODC1	-1.59327	1.75244e-07	-0.0990267	0.427264	0.132601	0.913312	0.959861	0.00706611	1.1209	6.14905e-25	1.55686	0.00295207	1.94618	5.87216e-10	1.74111	8.61547e-13	-2.30057	5.03923e-38	-0.70754	4.70515e-18	0.720628	1.52965e-05	0.176724	0.251046	1.28098	3.9944e-08	1.26966	8.66717e-10	-0.265272	0.785805	0.258113	0.567	0.728233	1.88345e-07	0.64097	0.0186772	-0.851743	0.417993	-0.673824	0.999244	0.560726	0.00100001	0.385168	0.00119613	-0.0875916	0.948741	0.770777	6.22108e-07
EOMES	0.0156573	0.98227	1.17942	1.29451e-12	1.5392	0.256483	-0.94429	0.197356	0.0426656	0.890596	0.852359	0.1666	0.993485	0.247671	1.24272	4.32032e-07	-0.0392911	0.917482	3.49787	6.68328e-81	1.28532	2.19908e-05	-0.870819	0.000416126	0.0682348	0.779372	-0.459927	0.0200545	-2.55439	0.0386377	0.098329	0.944933	0.722057	0.00369814	-0.228991	0.992246	4.30056	0.0576863	-1.16688	0.999244	1.00604	0.000707081	-0.997162	0.000235601	-1.03949	0.745177	-0.128142	0.705647
BCDIN3D-AS1	-0.424925	0.0614625	-0.184606	0.0187231	-0.796309	0.19241	-0.176868	0.541485	0.102279	0.554657	-0.509985	0.092407	-1.4138	5.38509e-06	-0.713636	1.82855e-06	0.340568	0.0403205	-0.592115	6.15477e-10	0.706337	1.66061e-09	0.513337	0.000189501	0.288024	0.0120916	0.581474	9.39144e-07	-0.200526	0.889296	1.72309	0.000105824	-0.445752	1.53604e-08	-0.0369782	0.992246	-0.221998	0.898892	-0.332539	0.999244	-0.328369	0.0833474	-0.696446	7.97486e-16	-0.218895	0.845018	-0.63764	7.13011e-06
KCTD21-AS1	0.903355	0.00147425	0.357818	0.00151167	0.232175	0.828352	-1.22089	0.000161245	0.551067	0.000795294	0.318212	0.416061	1.24278	0.00180254	0.817653	0.00018456	-0.418586	0.113712	-0.0472398	0.746461	0.228596	0.211566	0.175992	0.265841	0.995463	1.06797e-14	1.45542	1.9816e-17	0.116166	0.921321	-1.89702	0.00235719	0.159346	0.245169	0.386647	0.474335	2.12283	0.0979427	-0.352132	0.999244	0.353779	0.0949394	-0.499108	5.02964e-07	0.0212368	0.991669	0.758148	5.68959e-05
PDSS2	-0.125234	0.548788	0.0604714	0.483182	-0.0754129	0.892871	-1.7323	3.65116e-13	-0.245419	0.00127558	-0.467503	0.0239884	0.533229	0.00216462	-0.554064	2.56823e-17	-0.357819	0.0111645	-0.898784	1.77314e-44	-0.651679	9.70475e-10	-0.762606	1.45404e-15	-0.125322	0.0903865	-0.293574	0.000226868	0.0901684	0.886585	-1.53273	3.3284e-08	0.341032	0.00408478	-0.307795	0.144765	-0.969315	0.0626376	0.0785384	0.999244	0.0174919	0.896964	0.181543	0.00011986	0.0407539	0.959863	0.343339	0.00247775
PDSS1	0.812174	1.26672e-06	0.878484	1.53824e-25	1.21068	0.00945898	0.678356	0.0368224	0.186748	0.0526448	0.910225	0.00117873	0.957986	0.00115341	-0.0138073	0.91395	-0.218508	0.200757	-0.0191084	0.871677	0.120349	0.460638	0.835205	4.4156e-15	0.53129	7.86205e-08	1.09642	4.57148e-30	0.381351	0.542784	0.0710464	0.863798	0.41891	4.51229e-10	0.200947	0.529679	-0.890341	0.338635	-0.0506053	0.999244	0.521542	0.0033415	-0.0603246	0.40596	-0.474184	0.823371	1.1304	4.49464e-25
IL17RB	1.21189	0.000277991	0.415154	0.000569299	2.20399	0.0249473	-0.780817	0.0933791	0.706905	5.23923e-07	0.585804	0.447538	0.5167	0.249995	0.018229	0.950073	-2.96814	5.47843e-66	-0.492605	0.0100066	0.468914	0.151122	0.538139	0.0030165	0.424063	0.00823759	-0.676072	0.000429812	0.367919	0.777087	-0.741933	0.137229	0.589277	2.93362e-11	1.15927	5.83612e-05	-4.5932	5.27636e-08	-0.33116	0.999244	1.84319	4.1698e-18	-0.0247874	0.740377	0.366792	0.885384	0.122829	0.612391
FKBP15	0.125382	0.395551	0.152429	3.06899e-05	0.517434	0.119625	-0.173688	0.401588	-0.121695	0.0680084	0.157645	0.508084	0.191096	0.39857	0.247305	0.00461461	0.682882	2.27148e-13	0.447194	1.49914e-27	0.203194	0.00640365	-0.0876514	0.229617	-0.494139	1.57529e-15	-0.74056	1.85356e-27	-0.470193	0.0631887	0.590179	0.0178743	-0.0640969	0.173721	0.0562717	0.992246	0.694776	0.303354	-0.398001	0.999244	0.0932079	0.322735	0.114204	0.0008223	-0.00603219	0.993762	0.0292037	0.744044
UBE2J1	-0.389248	0.00185309	0.0580518	0.35665	-0.428632	0.279937	-0.595803	0.0100483	-0.5532	9.26666e-13	-0.417547	0.0565779	0.171233	0.417182	-0.512759	3.70585e-11	-0.782054	1.36101e-14	0.242288	4.81109e-05	-0.184476	0.0308872	-0.222409	0.00421797	0.0967967	0.200863	-0.33705	6.10068e-05	-0.323394	0.496277	-0.339372	0.409068	0.237415	0.00407599	-0.709117	1.73991e-06	0.232132	0.802283	-0.754152	0.999244	-0.749521	5.66714e-15	-0.0976716	0.0968352	-0.347087	0.769391	-0.0875358	0.356685
UBE2J2	0.452864	0.000318073	0.450887	1.45011e-16	0.210364	0.617826	-0.243826	0.272573	-0.0302725	0.753746	0.25267	0.2718	0.269246	0.207436	0.0670474	0.491076	-0.214231	0.121278	0.391288	2.67583e-10	0.239917	0.0214484	0.139044	0.124334	0.335189	4.84879e-07	0.428091	8.01566e-09	0.0290991	0.96884	-0.323427	0.439132	0.433143	1.74579e-11	0.0861017	0.992246	0.128296	0.916113	0.555245	0.999244	-0.248473	0.0131066	0.156522	0.00342894	0.283872	0.802189	0.469855	9.70089e-07
FKBP11	0.568133	0.0131163	0.858611	2.40363e-23	0.0605618	0.951635	-0.445188	0.183098	0.252684	0.0534951	-0.429186	0.177646	0.352336	0.429218	0.141446	0.358181	0.501489	0.0169003	1.96032	3.1985e-58	1.21928	7.5089e-16	0.902222	6.9096e-09	1.82808	1.17451e-49	0.708569	1.16791e-07	0.848915	0.473461	1.2358	0.158403	0.508378	9.37462e-06	0.560773	0.022311	1.45225	0.395205	0.0758361	0.999244	-0.575737	0.0011445	-0.283104	0.0957912	-0.225579	0.915914	0.644101	0.000320514
FBXO10	0.39401	0.527868	0.11114	0.52573	-0.653049	0.230801	-0.522391	0.125476	1.22374	2.28611e-05	-0.279642	0.365478	-0.508926	0.144573	-0.869528	2.33022e-10	1.26348	1.44975e-12	-0.314773	5.19811e-05	-0.0533739	0.708313	0.226274	0.0622718	-0.223487	0.0188563	0.957935	6.58819e-05	-0.614969	0.461845	0.762643	0.0354536	0.326205	2.78583e-07	1.5527	0.0163562	1.21239	0.69708	-0.256867	0.999244	1.38412	1.78081e-05	0.0590447	0.680123	-0.0896726	0.919657	0.205815	0.124763
FBXO11	-0.350607	0.0612851	-0.315758	4.54762e-07	-0.241654	0.673932	-0.100347	0.762485	-0.055975	0.564602	0.0606951	0.79234	-0.912607	1.853e-05	0.0366672	0.781336	-0.551918	0.00138464	-0.368648	8.57801e-08	-0.270105	0.0858096	-0.168877	0.21915	-0.0840009	0.304426	0.193089	0.0137813	-0.177505	0.811997	0.117521	0.859656	-0.245179	0.0307393	-0.352372	0.0511818	0.537783	0.67308	0.0117566	0.999844	0.062056	0.543786	-0.202099	0.0280141	-0.633411	0.73655	-0.60302	1.1066e-06
FBXO16	0.603424	0.0527123	1.26564	2.7036e-31	0.158149	0.939389	0.728579	0.0864096	1.09857	5.43049e-09	-0.018198	0.980799	-0.833552	0.0148723	-0.718856	0.00340189	-1.37545	5.79772e-09	0.182148	0.129891	0.586597	9.38252e-08	0.0457749	0.857695	1.3407	6.35193e-27	0.298799	0.0963782	0.56014	0.552865	2.72187	3.92087e-11	-0.273536	0.00412536	0.721045	0.245505	-0.837525	0.817081	0.678034	0.999244	0.300015	0.202145	-0.322792	0.000368975	1.70149	0.411389	1.94568	1.72905e-35
FBXO17	-0.817008	0.0727538	-0.885437	3.46519e-13	-1.56904	0.173977	-0.945159	0.0268351	-0.687624	0.00668289	0.536974	0.412253	1.02586	0.030442	0.80843	1.59098e-06	-1.19098	0.0001678	1.53421	2.02646e-59	0.118555	0.480092	0.178416	0.255392	-0.11884	0.577997	1.09508	4.87063e-08	-0.188501	0.883416	1.63085	0.0182285	-1.33979	1.21324e-17	-0.790518	0.278111	-0.806824	0.6097	1.63923	0.965952	-0.547441	0.0787307	-1.0132	2.8657e-13	-1.23877	0.644543	-1.34954	0.00012533
CNGB1	3.80825	9.14e-14	0.395275	0.157853	7.22764	3.68405e-05	3.67589	3.05348e-05	-3.5474	2.0432e-35	3.64906	0.000100044	-5.9012	8.1076e-09	3.98218	3.81253e-32	4.71721	8.42436e-21	0.202484	0.604913	1.2467	0.00164355	0.237699	0.530214	2.93006	3.70464e-30	3.15722	4.01409e-22	-0.116914	0.961831	5.20935	0.00245397	-0.88483	0.000718212	-3.67995	2.68095e-17	1.16039	0.765271	2.39482	0.999244	-0.18567	0.664084	1.58254	5.708e-14	-1.21612	0.658727	1.62019	1.36096e-06
BCLAF1	-0.40118	7.36728e-05	-0.138108	0.00192601	-0.485257	0.0725335	-0.142972	0.498472	0.157312	0.158252	-0.000339872	0.998947	-0.445725	0.0308217	-0.346225	3.96214e-10	-0.501683	9.91512e-10	-0.363298	1.09781e-13	-0.208547	0.00329415	-0.254033	5.69655e-05	-0.0833396	0.196147	-0.0887494	0.106979	-0.206996	0.63505	0.167085	0.475462	-0.0685305	0.217798	-0.201834	0.636195	0.233146	0.747747	-0.239459	0.999244	0.180865	0.0256379	-0.155538	6.46676e-05	-0.224762	0.720242	-0.308696	0.00138734
PLA2G6	0.322582	0.317914	-0.242407	0.00734679	0.333815	0.694217	0.645369	0.0110648	0.0281481	0.84072	-0.504428	0.0966303	-1.55965	7.39643e-07	-0.0126094	0.941941	0.823722	9.81546e-06	1.24937	1.11734e-19	0.859348	4.98518e-05	1.31515	1.05672e-20	0.613435	9.10797e-05	0.849406	2.68049e-10	-0.208358	0.876913	-0.187458	0.725589	0.371567	3.41655e-05	0.594492	0.0743135	0.354373	0.81517	1.09074	0.999244	-0.0947956	0.562409	-0.245366	0.050252	-0.211069	0.845032	0.0752329	0.72364
PLA2G3	1.3903	0.149945	1.94794	7.1272e-12	5.29857	0.00101903	1.75708	0.306532	4.36655	2.53506e-22	0.435058	0.707982	-2.16217	0.048681	-0.969415	0.00691336	3.21471	7.81255e-13	-2.68798	6.72166e-10	-3.4842	4.57884e-06	1.46282	0.0196676	-1.51792	1.78082e-07	-0.00769021	0.983342	3.88961	0.114752	1.82882	0.58117	-2.54894	3.4462e-15	4.5944	2.2962e-05	-1.92722	0.718049	6.27506	0.906663	-0.605103	0.267643	0.430322	0.123807	0.770467	0.918667	4.20491	4.96726e-43
GDPGP1	0.143073	0.527102	0.628471	2.33778e-24	1.01861	0.0694251	-0.68101	0.0146843	-0.370493	0.000560837	0.067926	0.866604	-0.554652	0.00572206	-0.366396	0.00329673	0.493391	0.000316998	-0.178928	0.0190243	0.118727	0.275626	-0.184239	0.050615	0.474554	1.90545e-07	0.283985	0.00445439	0.076833	0.929356	0.448915	0.298268	0.385485	7.47774e-10	0.0325518	0.992246	-0.78686	0.442955	0.265292	0.999244	0.238218	0.12935	-0.0966998	0.159071	0.117354	0.916388	0.849673	1.30627e-14
CCDC77	0.888029	2.87721e-07	0.50605	7.7537e-11	1.14159	0.00308018	0.730275	0.0163123	0.677685	2.9741e-16	0.833654	0.00161105	0.406306	0.0732205	0.811991	2.88816e-15	0.3651	0.00160895	0.175882	0.00100038	0.386777	1.17156e-05	0.892916	5.51627e-20	0.520968	1.48108e-07	1.07286	5.48486e-28	0.119445	0.907317	-0.705734	0.0319522	0.323566	7.7688e-08	0.601382	0.0169494	0.982555	0.26997	-0.0755763	0.999244	0.638089	4.4838e-07	-0.201513	3.25503e-07	0.288551	0.750025	0.675433	7.36539e-09
CCDC73	1.30733	7.6768e-05	0.816182	1.83147e-11	1.24723	0.138495	-1.53543	3.86989e-05	1.08322	1.86955e-08	1.20027	0.0111912	-0.545312	0.0708092	0.692811	0.00448104	0.108022	0.756773	1.67293	5.89416e-36	0.952251	4.73641e-05	0.434249	0.0109145	0.97748	5.20918e-10	1.29678	8.73101e-12	-0.286331	0.831383	-1.69486	0.0407584	0.852555	7.02324e-07	1.09336	0.0177281	0.0337092	0.989451	-1.45489	0.999244	1.42972	6.33874e-08	0.317376	0.0534938	0.970657	0.534595	0.697986	0.0136212
CCDC71	0.26811	0.0872028	0.152825	0.00310665	-0.567234	0.175535	-0.572182	0.00480144	-0.0627516	0.629387	-0.144093	0.585968	1.01586	1.36485e-07	-0.359447	6.82189e-06	-0.115615	0.32157	-0.473145	8.72795e-18	0.131461	0.126511	0.0451423	0.613904	-0.108057	0.160047	-0.346761	1.32941e-07	-0.238904	0.498296	-0.778002	0.0238637	0.0231346	0.708489	0.1061	0.97799	0.0658466	0.947146	0.00258453	0.999844	-0.474864	1.49442e-06	-0.00781348	0.874321	0.285632	0.729695	0.156795	0.17154
CCDC78	1.90689	2.04852e-08	3.53759	7.16869e-118	2.24869	0.0149768	3.62866	2.91485e-14	3.62565	1.73231e-56	1.10127	0.0267103	0.00153311	0.998523	0.662271	0.0183908	3.27086	1.13884e-39	2.83555	5.24923e-35	2.85884	4.20054e-28	2.32456	1.00009e-19	-1.08771	3.1951e-06	-1.65055	1.45804e-12	0.197333	0.918479	4.51526	3.09526e-09	2.59709	1.14412e-29	3.71781	9.20809e-16	3.05761	0.100714	1.76012	0.99377	1.66589	4.1058e-12	0.934065	1.40232e-08	0.057264	0.985932	0.515474	0.237066
HIST3H2BB	2.81215	1.43e-13	3.13803	4.12959e-73	2.83704	0.0012339	6.04374	8.85227e-12	2.17914	1.20289e-15	2.36597	3.95888e-06	-1.12733	0.152499	0.501012	0.0496121	1.52397	1.93997e-06	1.70487	3.98471e-13	1.9144	4.99862e-11	3.17169	1.69856e-11	0.62987	0.0172124	1.25097	6.40121e-08	2.47104	0.0465168	0.777996	0.322276	1.76988	2.70166e-23	1.5251	0.000737989	2.8979	0.302106	-0.0760768	0.999244	1.46031	8.38875e-07	2.68479	9.91459e-27	0.44132	0.876697	1.80525	2.72893e-11
GHITM	-0.345283	0.0152071	0.0200697	0.77701	0.015298	0.975069	-1.07229	5.37771e-06	-0.771201	6.84484e-22	-0.434283	0.0329897	-1.56815	3.01344e-12	-0.519942	1.07587e-11	0.238626	0.101019	-0.998497	3.71468e-40	-0.511758	0.000126453	-0.63384	6.86047e-13	0.140552	0.123506	0.186682	0.0438354	0.162209	0.70023	-0.312745	0.416255	-0.264693	1.69111e-06	-0.751376	4.93651e-06	-1.55162	0.000236996	0.218923	0.999244	-0.531771	7.86193e-08	-0.100461	0.147887	-0.00410002	0.996296	0.0175677	0.898109
FKBP1B	0.35834	0.413273	-0.334873	0.00109135	-0.236313	0.850053	-0.948439	0.08129	-1.50319	7.32998e-12	-0.768638	0.0730806	-1.27636	0.0015724	0.157032	0.437025	-2.05595	1.14713e-14	-0.865743	1.03235e-12	0.223531	0.445657	0.714824	0.0186279	-0.876957	8.84995e-08	-0.829471	1.91992e-06	0.561957	0.563906	3.12778	1.35742e-07	0.121287	0.588564	-1.30777	0.00524081	-0.335803	0.886446	0.773001	0.999244	-0.900181	0.000253724	0.0133935	0.920673	0.692068	0.631904	0.67525	0.00459736
FKBP1A	0.507835	0.000161734	0.135763	0.0242311	-0.229775	0.661824	0.784181	0.000301533	-0.33923	0.000318962	0.659504	0.000141493	0.136557	0.670895	0.443192	1.27331e-06	0.0700374	0.580918	0.654785	2.44687e-30	0.400297	2.89406e-05	0.526264	1.37291e-08	-0.3281	2.48419e-07	-0.0402459	0.62909	-0.201862	0.693247	-0.824745	0.0585735	0.0564869	0.600268	-0.341431	0.29721	0.0779333	0.956121	0.65581	0.999244	0.265403	0.0115159	-0.10719	0.191596	0.808887	0.566522	0.15173	0.155059
LGALS9C	1.12636	0.10668	2.5251	2.39029e-29	4.14572	0.00382118	2.38935	0.00418758	-2.82693	3.82835e-22	-1.59789	0.0281628	2.82033	0.000819652	-0.25715	0.466456	0.225544	0.666909	1.77957	6.01119e-22	2.79438	1.23294e-12	1.43572	0.000297746	1.07169	0.000338246	1.349	5.57148e-06	2.01302	0.252171	-0.128409	0.946949	-0.336219	0.25179	-1.82243	0.0179173	4.26084	0.284653	-0.893332	0.999244	-3.02936	2.39218e-15	-0.46185	0.125918	0.427083	0.881536	1.35797	0.000342861
LGALS9B	0.0684336	0.947528	2.83817	3.32263e-29	5.31518	0.000489807	3.14491	0.000376706	-2.08384	5.18607e-12	-1.08485	0.145818	2.94186	0.00163478	-0.494424	0.121084	0.381692	0.568525	2.08445	2.38967e-18	1.95997	1.22223e-05	1.2584	0.00844371	0.929361	0.00701786	0.744579	0.0149508	2.8553	0.133334	0.887883	NA	-0.620197	0.0315522	-1.83909	0.0115414	2.01606	0.650111	-0.653731	0.999244	-2.62579	5.7228e-10	-0.999127	0.00205676	1.2634	0.65096	2.19355	4.62702e-07
UNC50	0.191794	0.12744	-0.0287768	0.478746	-0.331766	0.252616	0.0383188	0.803023	0.161498	0.0382494	-0.119498	0.52941	0.537863	0.0270056	0.00750524	0.930212	-0.212258	0.0553813	-0.186276	2.19201e-05	-0.00926215	0.911515	0.116588	0.044549	0.126186	0.0670107	0.135036	0.0703342	0.0865863	0.796793	0.00878544	0.980009	-0.0291599	0.572522	-0.0062425	0.992246	-0.245298	0.71803	-0.20338	0.999244	-0.0790828	0.361392	0.0221539	0.627742	0.229402	0.797672	-0.0807891	0.33058
NKAIN4	2.51728	4.94e-06	1.914	4.64511e-23	1.26221	NA	1.84519	0.0288154	0.768684	0.00804473	1.21443	0.0839643	1.65354	0.0304427	1.49074	3.51487e-05	-2.20113	9.05767e-05	0.503237	0.113788	0.652524	0.098271	1.6107	9.10079e-05	3.14493	3.23275e-28	2.11812	5.76394e-12	-0.011106	0.996297	2.87264	0.110216	-0.00616785	0.983116	0.563878	0.585279	-3.96258	0.328118	4.12642	0.707201	1.23313	0.00235907	2.6648	5.26468e-38	3.8123	0.170958	3.02207	4.28799e-12
NKAIN3	0.920618	0.337159	0.382607	0.132778	0.701265	0.848591	-0.450659	0.829748	0.0796146	0.859298	-0.407596	0.691474	0.555823	0.429057	-3.19917	2.53824e-13	-2.85143	0.000451193	-1.43521	0.00173456	2.42213	5.40747e-06	0.434612	0.413701	5.29928	1.77479e-27	2.6841	8.19808e-07	0.694861	0.721237	-2.3395	0.234726	-1.39721	1.03824e-09	-0.183025	0.992246	1.99811	0.722981	-0.226106	0.999244	-0.411459	0.3764	3.24125	1.53197e-07	4.25201	0.0759081	1.0373	0.0620097
NKAIN2	0.618947	0.427543	-1.18485	1.02201e-12	0.35443	0.899008	-0.452869	0.655268	1.05393	0.039607	0.631601	0.588199	-3.84405	2.36447e-06	0.915784	0.0151863	-1.72315	0.00318184	-1.95175	9.72215e-17	-1.15752	0.0141176	2.22373	5.12284e-08	2.0172	5.34105e-08	5.70599	1.30539e-81	0.236103	0.932469	-0.306459	0.862042	-0.773597	0.000381737	0.452755	0.992246	0.337049	0.937571	-2.46455	NA	1.04267	0.0417489	0.0390311	0.866628	1.56594	0.687727	-0.0748741	0.888546
NKAIN1	1.75374	0.000881383	3.98646	1.73707e-82	1.71827	0.232044	3.97521	6.63941e-05	-0.0599192	0.855299	1.37783	0.0581717	-0.144691	0.901426	-0.979392	7.25884e-05	1.40871	6.8988e-05	4.02247	4.05735e-76	2.32546	1.74183e-17	-0.72647	0.133553	4.38955	2.86854e-40	5.023	7.66928e-83	0.525449	0.774049	-0.853334	0.295211	2.21587	1.80342e-15	-0.471976	0.721563	3.50903	0.230829	1.80418	0.999244	0.0406997	0.93078	0.647193	0.00698433	-0.419086	0.920296	1.74097	2.34612e-06
MAP1A	-3.2243	5.16381e-17	-0.73465	1.02741e-14	-2.96527	0.00110226	2.07539	2.24673e-08	-1.68734	4.58012e-17	-0.919896	0.0762749	-3.41548	4.0924e-20	-0.562916	0.028024	-0.0392547	0.889338	-0.0466884	0.778612	0.318016	0.186969	1.48419	6.3148e-11	-0.176679	0.345026	-0.00183036	0.993808	0.22096	0.861179	4.58306	4.12012e-31	-1.57457	1.08326e-23	-2.11732	9.08035e-09	0.532157	0.796322	1.96338	0.818369	-1.14695	1.63201e-05	-0.492378	0.00104734	-0.286041	0.928678	-1.23686	9.78872e-08
MAP1B	-3.35802	2.97808e-17	-1.13649	5.83548e-24	-2.30669	0.0753916	1.72644	2.24997e-05	-1.25985	1.07183e-08	-0.865034	0.159357	-1.54756	3.70636e-05	0.145798	0.586568	2.87934	2.37802e-19	0.973721	7.85941e-16	0.547135	0.0246306	1.07976	9.06895e-09	0.751475	0.000127226	1.53087	1.07569e-10	0.261942	0.8671	3.12311	1.15246e-11	-1.25447	4.91113e-15	-1.81425	1.79575e-05	0.862857	0.598896	1.24344	0.999244	-1.50795	6.34338e-08	0.568675	6.46791e-07	-1.55277	0.558574	-1.13733	9.68109e-06
IGSF9B	-3.57631	9.82045e-16	0.205418	0.264068	-2.47103	0.137003	2.74842	1.72781e-06	-0.652941	0.0087362	-1.11655	0.0974612	-1.33023	0.0378181	0.145499	0.669994	2.64256	3.88147e-15	0.661769	3.1226e-05	0.0786956	0.785826	0.818603	0.00710019	1.63473	3.00563e-12	0.618292	0.0330363	1.252	0.287778	4.081	2.78169e-12	-0.637202	2.71575e-06	-0.8163	0.193319	1.11285	0.769865	1.06992	0.999244	-0.880651	0.00576857	-1.45653	4.00375e-33	1.28012	0.609975	-3.12098	8.25893e-21
UNC5B	-0.639274	0.0290319	1.97456	1.8534e-106	1.70388	0.0246409	1.54542	2.98227e-05	-1.00751	5.36363e-11	-0.13233	0.817674	-0.923764	0.0360674	0.328848	0.0267117	0.787345	0.000964338	1.75032	9.49315e-53	-1.09519	0.000139522	0.724508	0.000130329	-0.324116	0.0120152	-0.0533607	0.769369	0.161819	0.896704	4.19721	2.20101e-13	-2.2457	2.23425e-51	-0.434975	0.313586	2.02497	0.272187	1.63481	0.936617	-0.126057	0.547294	2.23376	1.33857e-78	1.12037	0.562977	0.703868	0.00122571
UNC5C	-2.00873	2.83194e-07	-0.186952	0.237288	-2.3242	0.0686373	-0.204857	0.692744	-2.33801	3.17742e-41	-0.628843	0.280289	-2.74582	8.07998e-05	-0.753798	0.0114548	-0.801145	0.00448811	-0.328037	0.0162635	-2.9355	2.88524e-17	-0.763638	0.000499546	-0.479742	0.00174984	-1.38315	8.65935e-14	-0.471298	0.671759	1.17398	0.0716354	-0.615457	8.61662e-06	-2.18108	5.33426e-12	1.03715	0.733367	0.983178	0.999244	-0.311771	0.179137	0.0165929	0.914986	-0.0320749	0.994395	-0.371594	0.301632
VGF	2.40578	2.23e-08	4.92113	1.78022e-97	2.32586	0.0716431	0.45204	0.513618	2.09752	1.89038e-15	0.991103	0.155199	-1.81051	0.0624002	1.39941	7.32122e-07	-0.585617	0.310416	0.0732595	0.865879	3.36889	2.26566e-14	1.94158	1.53375e-07	4.07989	1.64507e-39	3.3123	1.79099e-26	1.56072	0.378778	5.78288	1.41361e-06	2.4644	2.53295e-21	2.15718	0.000682358	0.718147	0.826243	6.01271	0.652742	0.678513	0.0771281	2.8441	9.63671e-17	2.20468	0.434664	1.90469	7.72963e-07
UNC5A	0.0456806	0.948995	2.31132	6.95389e-33	1.0662	0.631519	4.2548	2.06977e-10	2.16743	6.99296e-11	-1.45296	0.0940301	-3.88588	3.78481e-08	0.42016	0.128097	2.87907	1.1169e-12	3.4278	4.7531e-54	4.07337	1.78149e-22	2.15513	7.68181e-14	0.651495	0.0048427	-0.228301	0.413251	1.45026	0.354916	4.93989	2.37343e-15	3.69174	8.52144e-28	1.31983	0.0952175	2.87823	0.197061	1.59453	0.999244	1.62402	0.000106266	-1.52626	1.49156e-15	0.744679	0.814839	0.625936	0.148818
MAP1S	0.243392	0.11648	0.531335	2.05747e-17	-0.430046	0.478281	0.771138	4.30517e-05	0.338573	0.00830256	0.301696	0.227954	-1.37328	1.60941e-09	0.217625	0.0552647	0.720144	5.06576e-10	0.643991	1.12432e-22	0.241539	0.0125171	0.36841	1.61574e-05	-0.00588248	0.967195	-0.284939	0.00282584	0.151774	0.879658	1.14611	5.39513e-05	0.237147	0.000333789	0.651754	0.015594	0.603578	0.313441	0.819606	0.999244	0.152827	0.204074	0.683671	1.53573e-25	-0.00806597	0.993762	0.645697	4.03629e-07
CCP110	0.0387312	0.896487	0.347912	1.19616e-06	0.363763	0.509277	0.712381	0.00255523	0.311752	0.00985802	0.212243	0.44952	-2.0357	4.06795e-15	-0.0440719	0.706496	-0.53205	6.0966e-05	0.11738	0.0864287	0.0278825	0.834649	-0.229004	0.0711285	-0.233304	0.0307799	-0.363596	4.60672e-05	0.266434	0.676352	2.19506	6.48114e-10	-0.177114	0.0280425	-0.121847	0.936244	1.28195	0.324686	-0.358697	0.999244	0.342905	0.00421523	-0.566878	2.1289e-21	-0.489375	0.641264	-0.349986	0.0201215
ANKRD19P	2.53019	3.63e-08	0.554875	4.16366e-08	0.541212	0.611504	0.917263	0.0125521	0.937784	6.14875e-06	0.42434	0.258582	-2.40877	7.82678e-17	1.33633	6.60177e-12	0.799364	0.000676032	1.1318	2.23175e-26	1.0665	3.27951e-07	0.464591	0.00438705	-0.00605784	0.975179	1.15766	8.25827e-08	0.130982	0.927794	1.47381	0.0410586	0.456258	0.000629596	1.19905	0.0167787	0.0267521	0.989728	-0.558526	0.999244	0.442325	0.0157828	0.421131	0.00190052	0.821888	0.613555	0.217423	0.372255
RPL18A	0.196279	0.418327	0.198578	0.0436884	-0.12374	0.895256	0.872241	0.0067798	0.634583	8.89188e-06	0.17666	0.584794	2.3154	1.98457e-08	-0.293551	0.0418419	0.406559	0.0122993	1.12618	3.94075e-34	0.865208	1.16399e-09	0.589566	0.000122447	0.403601	0.00210644	0.624142	1.81051e-07	0.278513	0.747747	-0.180338	0.746775	0.862704	4.4393e-13	0.61786	0.0990321	0.519061	0.731483	0.114164	0.999244	-0.690247	1.91053e-05	-0.136242	0.202721	1.48434	0.405904	0.360354	0.0271901
CLEC18A	1.67747	0.000226418	0.778049	2.24927e-05	1.02134	0.443888	0.256388	0.781972	0.37323	0.190781	-0.537779	0.315948	2.56793	0.000261708	1.60266	7.27887e-07	-2.54571	1.01817e-12	2.05262	2.34656e-20	-1.41884	0.000838125	1.71758	5.36509e-09	0.301726	0.243172	0.457388	0.0677029	-0.0505413	0.983117	-0.707169	0.537092	1.27816	5.77085e-10	0.101391	0.992246	-5.18962	0.00692916	1.47928	NA	0.875793	0.00573995	0.222233	0.32835	0.623696	0.821461	1.01422	0.0022136
CEND1	-1.69325	0.000671408	1.7016	1.28872e-30	-1.68543	0.140562	2.63594	0.000133251	-2.34496	1.01909e-27	1.0181	0.0586661	-2.80446	1.58769e-09	1.64056	3.63153e-13	4.78778	4.01688e-50	-0.254845	0.410972	-0.163782	0.732488	2.33496	9.1965e-16	1.3307	1.13194e-09	1.97078	1.96817e-14	0.350551	0.839068	5.34097	1.0774e-15	-1.5747	1.52285e-15	-2.33665	2.0991e-08	0.418006	0.923665	0.600793	0.999244	-1.48211	9.55658e-08	0.277485	0.154986	2.32361	0.523555	-0.00446357	0.991558
CLEC18B	1.28903	0.00377958	1.31572	5.18217e-15	2.95261	0.0359141	1.90342	0.00862198	1.19069	6.80242e-05	-0.336919	0.583393	2.8151	2.20135e-07	-0.368068	0.249344	-2.37456	1.30078e-11	1.66565	8.11628e-17	-1.3378	0.000344829	1.10163	5.87327e-05	1.07396	1.13713e-05	2.23008	8.77926e-21	0.747915	0.726517	-2.17918	0.0145838	2.13525	7.01941e-26	1.15596	0.0576689	-4.38582	0.0161035	1.10087	NA	-0.267051	0.467846	-0.264573	0.21696	0.506572	0.845018	2.34303	3.32615e-12
MFSD11	0.405948	0.00529218	0.219098	5.00455e-05	0.319246	0.463341	-0.247464	0.140829	-0.849297	1.46799e-34	0.0416211	0.870127	0.0613092	0.72232	-0.139733	0.0880999	-0.378077	0.000245192	0.125544	0.00233649	0.130281	0.0943473	0.218848	0.0180781	0.206077	0.00280842	0.150417	0.0344144	0.231069	0.562969	1.02971	0.00119521	0.00439761	0.944032	-0.819311	4.31355e-08	0.392571	0.657761	0.228474	0.999244	-0.214938	0.0238084	0.264117	3.123e-10	0.000609716	0.999311	0.0429636	0.725502
ALOX12B	1.94533	0.00114529	0.354448	0.110189	7.47033	1.50269e-05	4.92962	2.47418e-07	-0.180167	0.603104	1.78812	0.0453185	-3.14601	2.17662e-06	-0.60804	0.133844	-2.9728	1.87576e-17	1.94081	1.36473e-27	0.82291	0.00340405	0.294021	0.614073	1.01518	0.000159899	2.81092	5.99223e-20	1.44734	0.379052	3.65305	0.0659369	-0.0828171	0.735917	0.0903351	0.992246	-1.33485	0.737562	5.7516	0.804934	0.176116	0.705425	1.91754	2.61011e-19	0.648377	0.883024	1.03665	0.0108962
EPB41L1	-0.193117	0.545112	-0.283791	7.31366e-05	0.465298	0.569144	0.736498	0.106653	0.0762904	0.628555	-0.767329	0.05654	-2.7734	6.17301e-23	-0.983754	2.08523e-07	-0.353646	0.127639	-0.789272	3.17632e-30	0.235515	0.095323	0.97537	0.000842692	-0.171316	0.0960884	-0.167724	0.234378	0.753842	0.26539	-0.88495	0.0274002	-0.657525	3.10868e-23	0.719983	0.0127721	-1.36806	0.301263	1.77883	0.904949	0.140892	0.431993	0.616653	3.65525e-21	-1.09438	0.565064	-0.51781	0.00127419
PPCDC	0.612435	0.000269843	0.657506	8.66747e-26	0.563016	0.326694	0.823103	0.000253741	-0.255655	0.00510998	-0.00363303	0.991454	0.88574	0.00119878	-0.387412	0.00161185	0.481307	8.94821e-06	0.230589	0.00112663	0.043083	0.764497	0.85236	3.32046e-14	0.24222	0.00447536	0.237498	0.00778335	0.030695	0.970227	-1.00348	0.00384795	0.480528	4.03891e-08	0.0119838	0.992246	-0.177914	0.888694	0.426733	0.999244	-0.218724	0.0666718	0.171451	0.0234812	0.931058	0.505728	0.770491	2.07542e-10
EPB41L2	-1.43829	8.01464e-08	-1.66681	1.44922e-78	-1.53935	0.0832007	0.322871	0.473072	0.62842	3.29235e-07	-0.166479	0.754494	-0.587253	0.0720074	-0.153468	0.399541	-1.27479	1.82792e-09	0.485482	2.95451e-09	0.733528	3.30355e-08	-0.0511654	0.760112	-1.42152	8.1344e-35	-1.24239	4.9785e-23	-0.61875	0.402305	-0.606696	0.348092	-0.823942	9.91302e-11	0.394627	0.320523	1.74881	0.176418	-0.950618	0.999244	0.031107	0.880249	-0.815239	1.61343e-21	-1.24849	0.373615	-0.474771	0.0235883
EPB41L5	-0.248283	0.261899	0.269245	0.000376156	-0.438167	0.450474	-1.46188	2.39093e-09	0.138381	0.203319	-0.0678657	0.849438	0.717868	0.0037916	-0.279977	0.00938447	-1.11385	2.4617e-08	-1.78355	2.55195e-95	-0.745899	7.56295e-09	-0.602469	7.23122e-09	-0.968979	1.31276e-19	-1.85237	1.26075e-81	0.0878099	0.9089	0.113062	0.854089	0.269826	0.000844427	0.280594	0.238104	-1.75337	0.195114	0.547487	0.999244	0.343389	0.00211431	-0.737821	1.51187e-18	-0.157636	0.943589	0.226731	0.129551
ACSS2	0.257226	0.207292	-1.6987	3.66923e-139	0.245434	0.684443	-2.49709	2.94841e-27	-1.04022	2.09813e-20	-0.550874	0.115508	-0.563366	0.025172	-0.899633	4.39847e-17	0.031641	0.839552	-0.73478	2.3848e-21	0.530484	0.00365911	-0.198311	0.273338	-0.651124	2.00075e-09	-1.0169	2.16711e-28	0.690242	0.321842	-1.80877	0.00229237	-0.341705	2.25261e-09	-0.62494	0.0167125	-1.66211	0.017608	1.11198	0.912774	-0.682033	0.000119943	0.0412679	0.5327	-1.66174	0.0217973	-0.13072	0.361977
ACSS1	-0.0707823	0.851309	0.551681	4.69491e-08	0.13418	0.914703	1.79622	3.49247e-05	0.492853	0.00157722	-1.15482	0.00380026	-0.98048	0.0155946	0.105157	0.612177	1.1916	3.21377e-11	-0.810481	7.66002e-17	-0.826849	7.41225e-06	0.876092	3.10784e-05	-0.304094	0.0422291	0.0521491	0.766397	-0.359673	0.773574	-1.86043	0.00236168	0.806395	2.72051e-25	0.974292	0.00186797	-1.64759	0.189005	0.145911	0.999244	-0.0313555	0.890386	-0.470022	1.15075e-08	0.539798	0.657298	0.18159	0.339174
KIDINS220	-0.567942	0.00104255	-0.493845	3.85973e-17	-0.65249	0.171746	0.0023532	0.994417	-0.418398	2.13137e-05	-0.0884413	0.72209	-0.944911	0.000240301	0.0260032	0.847604	-0.0985962	0.568501	-0.479668	6.33867e-14	-0.586058	9.53556e-08	-0.127456	0.259325	-0.451211	3.23279e-09	-0.443823	3.87397e-08	-0.114554	0.880309	1.0458	0.00475273	-0.237945	0.00497269	-0.631212	0.00219958	0.492096	0.707363	0.251326	0.999244	-0.202187	0.0343107	0.126933	0.0846254	-0.61466	0.723961	-0.66118	2.06776e-07
RUNDC3A	1.82104	9.17517e-05	2.25829	9.26017e-27	1.47642	0.33598	4.71281	2.18739e-10	-0.881504	0.00222665	0.874211	0.2467	-3.5076	7.68682e-09	1.38253	2.36502e-07	2.22795	1.47181e-13	0.665411	0.00219672	2.31999	6.3525e-14	1.87967	2.35016e-10	1.70088	3.75798e-12	2.67682	1.00538e-25	1.03122	0.562556	3.93095	3.22815e-24	-0.384334	0.00958874	-0.771239	0.418092	1.04401	0.71811	4.20922	0.504258	-0.231253	0.587106	1.10453	3.32621e-18	0.464652	0.800272	0.440439	0.2207
WNT1	0.227852	0.74529	-0.553047	0.0029393	2.37266	0.178515	-0.0300295	0.979295	-0.977021	0.00355056	0.673334	0.418897	-4.49052	3.28395e-11	0.451605	0.266812	-0.92573	0.0859931	2.53422	1.3284e-23	1.77414	9.7461e-07	-0.0213302	0.963674	1.40967	1.12285e-07	0.650822	0.023073	-1.40342	NA	0.930762	0.685139	-0.360257	0.179045	-0.675593	0.587407	3.66513	0.41158	-0.956164	NA	0.0396053	0.921207	-0.115936	0.73188	-1.73685	0.354328	0.947297	0.0436068
LRRN4	3.12508	5.94e-08	0.546124	0.0110708	2.42893	0.20429	2.50506	0.000698643	3.03183	2.12864e-23	0.866912	0.227086	-1.43192	0.0469336	2.65082	7.24923e-15	-4.94853	9.82188e-31	-0.601178	0.0183819	3.05135	1.39792e-28	-0.434291	0.285191	-0.858895	0.00181362	-4.27923	1.61509e-55	-1.21521	0.428875	0.338673	0.855996	0.0130787	0.964752	2.87023	3.19605e-06	-3.09523	0.29967	4.01639	NA	2.41679	1.72978e-11	1.56887	1.53998e-09	1.04994	0.734309	1.41224	0.000333071
LRRN2	-1.07022	0.0389693	1.54938	6.67299e-34	-1.09192	0.491614	2.88546	1.15191e-08	-3.78107	1.10547e-55	0.380992	0.627213	-0.470553	0.56746	-0.693708	0.0202087	1.04555	0.0001976	-2.32371	3.44666e-23	-2.16223	1.43068e-08	1.82756	1.18305e-11	0.142163	0.482277	0.407559	0.114666	-1.05373	0.371677	3.92725	8.0777e-09	0.35608	0.0244698	-2.55391	2.84209e-06	-1.34798	0.688705	0.415774	0.999244	-0.154913	0.638206	0.173142	0.428681	-0.430208	0.872111	1.35104	0.000109389
LRRN1	1.11363	0.0496239	-0.094592	0.660323	1.15712	0.615198	0.834972	0.292672	1.31212	0.000139797	-0.288637	0.790075	1.3464	0.00522688	-0.839523	0.0262674	-0.88108	0.0499942	-1.74735	1.51431e-11	0.407319	0.261762	-1.01517	0.0232415	1.44234	1.05018e-08	1.09924	3.67498e-05	0.0555275	0.979537	3.9455	0.00339237	1.39726	4.70849e-09	0.826927	0.400881	4.05802	0.242826	1.31398	0.999244	1.45431	0.000869158	0.416916	0.0192675	-0.373683	0.884008	0.366637	0.427831
WNT4	-0.610519	0.204861	0.356272	0.0269255	0.972832	0.451418	0.562303	0.380038	0.06935	0.799386	-0.0972119	0.906899	-1.10573	0.186414	0.598734	0.0122309	-0.850075	0.00757979	-1.83739	4.43942e-16	-0.272575	0.431575	1.32091	0.000212185	0.357086	0.144613	1.16321	1.14577e-06	1.39089	0.429237	-1.86024	0.180695	-0.337116	0.00596325	0.738495	0.182646	0.46813	0.916637	5.084	0.227164	-1.21235	0.00010106	-0.532508	0.0656613	2.90772	0.171156	-2.22877	2.3221e-14
HOXA11-AS	-0.634377	0.143206	1.07039	2.5634e-09	-2.44392	0.0410946	2.86657	0.0410763	-0.156082	0.500245	2.22748	0.00317047	7.38291	4.59443e-08	4.45305	2.95304e-31	0.848523	0.0538248	-1.26602	2.50679e-12	-0.327119	0.489886	5.12686	8.11725e-24	4.08349	8.20226e-19	6.15243	5.48065e-68	2.89523	0.151604	-1.81456	0.345857	0.82215	4.37716e-08	0.0709563	0.992246	-1.08348	0.73241	2.98799	0.805033	3.56052	2.75758e-16	3.2668	6.26821e-16	0.242518	0.962017	-1.30088	0.000111235
RNF170	0.117488	0.551342	0.0443561	0.630809	0.0507734	0.91976	-0.168619	0.514798	0.242791	0.0214896	0.0998967	0.77076	-0.800836	3.13386e-05	-0.622379	1.56405e-10	0.221904	0.0534159	-0.0570317	0.439478	0.0187672	0.832872	-0.190719	0.123506	0.264762	0.00340945	-0.0683538	0.552541	0.256278	0.627966	0.418307	0.180519	-0.253529	0.000501307	0.288501	0.345039	-0.40845	0.670309	-0.421521	0.999244	0.226352	0.0405529	-0.350067	6.11295e-13	0.426586	0.680867	-0.119145	0.287448
ASAP1-IT2	0.296231	0.579984	0.817216	2.84769e-06	-0.906571	0.425789	0.978499	0.248349	2.59727	1.04145e-07	0.0710845	0.876789	3.19809	2.52563e-05	1.14362	8.35509e-06	0.43326	0.414397	2.96687	5.47661e-39	1.06886	0.00404987	0.558245	0.0825985	-0.154453	0.590126	-0.880908	7.29413e-07	-0.277244	0.876998	2.11184	0.0969513	-0.0719896	0.829373	1.68512	0.0456787	4.97736	0.0803094	-0.154116	0.999244	1.00746	1.67364e-05	0.448707	0.0206531	0.493848	0.852309	-0.03689	0.934943
PCNA	1.31501	7.88087e-12	1.40802	3.51609e-92	2.86554	9.30283e-14	0.719477	0.00041907	1.1239	7.91354e-21	1.56033	1.74331e-10	2.3676	1.7128e-16	0.881248	1.75013e-15	0.228243	0.0911615	0.178679	0.00759229	0.536401	4.53162e-08	1.04745	9.24744e-22	1.10335	3.00783e-24	1.8707	5.33907e-89	0.353338	0.589599	-0.09033	0.787415	0.0861989	0.285955	0.946393	0.000606789	1.12157	0.294756	-0.275175	0.999244	1.16135	2.15517e-14	0.43925	6.00874e-12	0.368361	0.823044	1.49578	4.90818e-34
ZBTB7A	-0.384902	0.0134256	0.162444	0.000689067	0.0656677	0.904491	0.326923	0.0177109	-0.510722	4.34573e-09	-0.236342	0.328409	-1.94242	7.03165e-17	-0.485632	1.09185e-09	0.859681	3.18412e-20	0.0205946	0.759602	0.129776	0.128431	-0.165327	0.0483122	-0.429075	2.04555e-08	-0.191149	0.0318681	0.454301	0.284774	0.343683	0.115601	-0.0127911	0.786934	-0.137653	0.762209	0.00506417	0.996338	0.551557	0.999244	-0.455842	5.95536e-05	0.219591	5.02768e-07	-0.257896	0.763418	-0.456603	1.85189e-05
ZBTB7C	-0.50537	0.30878	0.0931573	0.582697	2.3199	0.0339913	-1.1818	0.0615509	-2.14287	1.52574e-18	-0.72466	0.335317	-0.0899006	0.907301	-1.45651	5.17062e-08	-1.46332	6.12166e-05	0.0221724	0.939841	-0.34267	0.409502	-0.0522907	0.87356	-0.470982	0.0306844	1.27128	4.33798e-08	0.959288	0.406786	-1.90068	0.0964461	-1.38194	1.01325e-17	-2.01972	0.0002045	1.12114	0.703939	3.8689	0.91177	-1.85269	6.38765e-08	0.348095	1.95057e-07	-0.00180041	0.999522	-0.302063	0.352819
ZBTB7B	-0.0688157	0.778748	0.679113	2.64244e-24	1.75762	0.00106746	0.435108	0.30314	-1.53651	1.13186e-49	-0.467157	0.14953	-0.186423	0.650604	-0.786703	7.51858e-12	-0.0176648	0.903666	0.449218	2.33414e-15	-0.171448	0.149708	0.733511	7.02973e-11	0.566572	1.41729e-10	0.321383	0.000623041	0.656903	0.217907	-0.983148	0.00399103	0.586554	2.19673e-13	-0.832779	0.000190246	0.284181	0.83075	0.835558	0.999244	-0.903923	3.9334e-10	0.30219	1.49662e-10	-0.169065	0.948481	1.2444	4.49369e-23
PCNP	-0.389795	0.000126993	-0.210494	2.983e-08	-0.430661	0.18834	-0.0111681	0.96126	0.0702917	0.570189	0.153451	0.423046	0.0784919	0.800845	-0.0759779	0.340308	-0.0728785	0.603895	0.04666	0.565695	-0.0486881	0.583122	-0.0919395	0.120405	-0.2126	0.00277426	0.0816528	0.371381	0.0380683	0.941772	0.487095	0.176003	-0.366843	2.40389e-14	-0.444767	0.0758012	-0.0982118	0.911442	-0.391975	0.999244	-0.259114	0.000687862	0.010413	0.852331	0.146344	0.873159	-0.839156	3.30498e-14
PCNT	0.0822717	0.652406	0.194586	0.00284133	0.790246	0.0221814	0.0993098	0.683378	0.179434	0.0867683	-0.0831454	0.758554	-1.59617	2.50477e-08	-0.876359	1.79494e-15	0.113856	0.440859	-0.0866259	0.173665	-0.478714	2.33421e-07	0.215712	0.0362135	0.206918	0.0296122	0.141612	0.225308	-0.156883	0.837745	0.0940154	0.813687	0.152215	0.0256238	0.321759	0.22366	0.922571	0.386584	0.489503	0.999244	0.190443	0.112043	0.0697715	0.195307	-0.549944	0.431541	0.283745	0.00839524
UTY	-0.194816	0.843762	-1.49626	0.0023272	1.124	NA	-1.07542	0.566619	-0.357144	0.589873	-0.981142	0.285368	0.0984985	0.944948	-0.742192	0.11623	-0.760303	0.445917	-0.681209	0.0892465	-1.83688	0.00100319	-0.10614	0.850058	-0.269455	0.706248	-0.632041	0.157648	-0.194813	0.970905	-1.3995	0.672527	-0.379994	4.87304e-06	0.0103568	0.998884	0.0556959	0.994374	-2.00381	0.999244	-0.973693	0.0842325	-0.476228	0.60303	12.2285	0.00186029	0.465117	NA
LOC442497	-0.0458765	0.955748	-2.08975	3.24017e-23	2.51261	0.111763	2.66649	0.014775	-0.139468	0.684677	0.567442	0.582447	1.37416	0.152226	-0.366313	0.343149	-2.80012	1.14698e-24	0.142708	0.400594	0.514034	0.072212	2.31977	1.26721e-05	1.23121	3.89677e-07	-0.0818749	0.821509	0.199018	0.942046	1.70265	0.411965	0.0769847	0.770826	0.6579	0.460732	-1.38313	0.774668	0.15676	0.999244	1.93704	2.70861e-07	-1.01397	4.76241e-09	1.60397	0.611202	0.265673	0.456593
PCAT1	0.859636	0.0242043	-0.095068	0.522273	0.20551	0.858746	1.0132	0.0604372	2.31283	8.86356e-22	0.82967	0.0970931	2.77373	0.00380559	0.247792	0.257278	0.604246	0.0134963	0.791005	9.13699e-09	0.55504	0.00393897	0.353296	0.161529	0.43329	0.0254649	2.04699	5.58392e-23	0.597311	0.552671	-1.56663	0.19194	2.85776	2.41817e-36	2.35166	1.9386e-06	0.535765	0.835644	2.15526	0.998273	1.89794	8.68637e-13	0.28767	0.0333479	2.65241	0.38684	0.925143	0.000230223
PCAT6	1.85193	8.43756e-11	1.66236	2.8669e-51	0.789873	0.426602	1.46257	0.000149863	1.07428	5.67664e-12	1.12621	0.0386854	0.660193	0.22775	0.240722	0.273904	-0.0227411	0.93818	0.883014	7.9706e-10	1.42351	3.45888e-16	1.6212	7.68545e-18	2.7319	8.0263e-73	3.11729	1.36343e-94	0.228889	0.820327	-0.195763	0.815359	0.927281	1.11537e-15	1.56817	2.58274e-07	0.153629	0.9532	0.775928	0.999244	-0.307674	0.218068	0.607828	4.69292e-11	0.034679	0.985633	1.91731	2.17449e-26
DNPH1	0.801609	9.62746e-05	1.06084	2.85475e-25	0.518214	0.43627	-0.487689	0.0945147	0.515482	0.000588862	0.795264	0.0239037	0.411379	0.250832	0.0984162	0.474847	-1.05328	1.61649e-09	-0.0244058	0.874601	0.156139	0.447245	0.450611	0.000283968	0.784746	3.96201e-12	1.02891	2.74762e-21	0.0472654	0.96731	-1.26529	0.0258082	0.916092	2.60453e-19	0.859556	0.00337695	-1.59825	0.209618	-0.0323409	0.999844	-0.181875	0.312051	-0.0141997	0.918966	0.701621	0.61137	0.961359	2.08298e-09
ILF3	0.600659	1.82819e-07	0.447086	1.85833e-30	0.644182	0.0189726	1.15819	9.71455e-26	0.625301	1.96066e-23	0.411158	0.00548219	0.0959418	0.756262	0.421187	1.94332e-13	0.522061	1.07335e-10	0.187725	5.70802e-07	0.173252	0.00307596	0.829743	2.71838e-35	0.378882	1.39625e-10	0.77283	5.9947e-26	-0.151951	0.571845	-0.181666	0.247369	0.23472	9.05249e-10	0.770241	5.95543e-09	0.783435	0.185687	0.288368	0.999244	0.474945	3.85332e-09	0.0783953	0.00695176	-0.0297278	0.961317	0.512638	1.27881e-09
ILF2	0.719324	5.94132e-07	0.982884	1.72177e-56	0.803124	0.0158896	1.13482	1.8053e-11	0.636654	6.02947e-17	0.848866	6.54467e-06	1.1127	3.55336e-06	0.289235	2.91743e-05	-0.923918	6.49494e-24	-0.283003	9.41741e-08	-0.0419639	0.724192	0.947587	1.65935e-33	1.05209	1.59279e-34	1.18446	2.7608e-48	0.188114	0.711073	-0.469524	0.120689	0.259756	1.81756e-06	0.55303	0.000549893	0.479459	0.604999	-0.165406	0.999244	0.553352	2.19483e-07	0.0919601	0.0419403	0.435921	0.670092	1.13203	1.43007e-31
BOK	-0.650416	0.00923797	-1.26367	1.39609e-44	-0.826347	0.214935	-2.3136	3.75836e-13	0.558863	0.000378592	-0.428287	0.226495	-2.934	5.59645e-07	-0.231648	0.117283	1.09412	0.000196506	-0.0401795	0.802928	0.0874468	0.65183	-0.56686	0.0014449	-0.211538	0.115967	-0.833929	3.65355e-09	-0.0506821	0.962769	0.605871	0.522586	0.0173691	0.887772	0.320513	0.57432	-2.39898	0.297924	0.66324	0.999244	-0.311999	0.0818421	-0.138554	0.285057	-1.97386	0.41868	-0.0917902	0.613626
BOC	-2.52834	2.17265e-08	-1.59531	1.71325e-35	-2.92917	0.0341232	0.537108	0.450399	-1.4993	1.97914e-10	-1.58516	0.0108288	1.86576	1.5227e-05	-1.86228	6.48508e-23	-1.88194	4.60672e-22	-0.0477755	0.742392	-0.929992	2.46222e-05	0.984264	1.46416e-05	-0.372038	0.0187623	0.224103	0.359277	-0.0998312	0.955224	-0.17214	0.868488	-0.735782	7.70487e-08	-1.88814	0.000140539	1.13701	0.631822	1.02214	0.999244	-1.30313	7.33748e-05	-0.215367	0.155225	-0.848188	0.766098	-1.69265	1.33356e-10
LOC100133920	0.354666	0.784567	-2.69003	1.5207e-19	1.57782	NA	-0.453639	0.750864	0.857618	0.186246	1.24787	0.239408	2.15587	0.094536	0.222973	0.733615	-3.1006	2.76236e-10	0.63279	0.00892255	0.601203	0.103023	2.09591	2.16364e-05	2.29943	2.28601e-06	0.172262	0.783804	-0.47406	NA	2.79092	0.174346	0.0323894	0.934107	0.134841	0.992246	1.94361	NA	2.22262	NA	0.861946	0.0891992	0.633155	0.298646	-4.88451	NA	2.27432	0.00026329
DENND2D	0.586128	0.0433232	0.734632	7.89271e-29	2.22958	NA	0.790429	0.0295124	-0.145975	0.105277	-0.472541	0.156126	2.68732	1.10005e-08	-0.722591	2.23927e-10	0.70577	1.75047e-06	0.194749	0.0393143	0.383731	0.0128963	-0.201938	0.258463	0.227033	0.0038999	-0.552725	5.97511e-09	-0.627113	0.299793	-2.76714	0.000323245	-0.157933	0.130577	0.24131	0.473276	-0.431627	0.869965	-2.00323	0.995948	-0.137915	0.407008	0.25398	0.000100909	0.217279	0.868316	1.15127	9.73252e-18
GAGE1	3.3466	0.0970717	2.71786	0.01227	1.84623	NA	-1.15958	NA	1.44878	0.402279	1.15285	0.58593	0.992242	0.569065	3.16065	0.00424827	0.527131	NA	1.05719	0.354	2.11321	0.224426	4.42374	1.89221e-05	2.33176	0.0671425	5.55148	1.12745e-07	0.646285	NA	0.194025	NA	-0.164562	NA	0.797895	0.992246	4.56622	0.774885	2.86914	0.999244	3.19599	0.00195893	0.20287	NA	0.655216	NA	2.13433	0.0542267
PPT1	0.296653	0.158165	0.714445	4.37908e-25	-0.0281098	0.958497	0.827165	5.6658e-05	0.451167	2.30825e-06	1.05803	0.00134631	0.723835	0.00610502	0.702166	2.05345e-14	-0.94897	7.72067e-11	0.371965	1.58907e-10	0.191026	0.0672994	0.2804	0.0155311	-0.387764	1.87622e-05	-0.191969	0.11961	-0.544053	0.256817	0.653218	0.110981	-0.0219352	0.778389	0.0876407	0.992246	0.182484	0.855033	-0.165953	0.999244	0.310893	0.00548905	0.412256	1.58674e-14	0.530354	0.425653	-0.167354	0.177394
RABAC1	0.234021	0.334708	0.885595	6.61565e-24	-1.142	0.0808614	0.195349	0.536024	-0.161236	0.353024	-0.0375494	0.914754	0.202487	0.607329	0.315425	0.0256033	0.205484	0.169683	0.163637	0.118068	-0.136317	0.324646	-0.0366486	0.820651	0.0243579	0.871771	-0.197618	0.0757275	0.343511	0.699468	1.0197	0.0480506	0.238309	0.0448622	0.00661906	0.995767	0.368694	0.819996	1.02305	0.999244	-0.712761	3.97471e-07	-0.215208	0.0275566	0.341363	0.856816	0.0905483	0.62426
INPP4A	-0.171754	0.54711	-0.0246988	0.676127	-0.16888	0.769977	0.676885	0.0201946	-0.425339	1.28965e-06	0.147119	0.630228	-1.65769	3.50788e-15	0.560599	8.33138e-09	1.48762	9.63607e-20	0.27709	3.63083e-05	-0.0947185	0.52873	0.199684	0.0458163	0.118598	0.112232	-0.0971104	0.398818	-0.62737	0.143935	1.54761	2.27828e-07	-0.139437	0.0598928	-0.667891	4.97433e-06	0.135237	0.915582	-0.538203	0.999244	-0.0881955	0.508137	0.693618	6.82214e-24	-0.366485	0.715193	-0.0734401	0.573377
SAFB	0.199227	0.0423904	0.332903	2.08057e-14	0.0920047	0.751532	0.105201	0.521283	0.269399	0.000206546	0.232925	0.089526	-0.873885	0.0012525	0.180223	0.00601947	0.426758	9.92772e-06	0.299243	5.36141e-11	0.216916	0.0003662	0.0968218	0.0972817	0.0716644	0.304943	0.437686	4.97831e-09	-0.0260366	0.963306	0.109718	0.640368	0.304459	7.88088e-10	0.484399	0.000698124	0.593346	0.182686	0.499948	0.999244	0.164487	0.0220168	0.014573	0.741722	0.0876708	0.911602	0.089666	0.298479
TRNP1	-0.362455	0.496287	-0.976439	2.2614e-17	0.183106	0.91536	2.68769	2.32008e-10	1.50918	9.1986e-08	-1.12819	0.0981955	-1.7874	0.00175436	-2.43076	7.64101e-32	0.638109	0.0156684	-1.88482	1.58251e-16	0.142032	0.762342	1.75867	1.90994e-09	0.823097	0.000264264	-0.927094	9.02789e-07	1.54282	0.120394	1.13424	0.235341	-0.80904	3.58138e-11	0.392708	0.763867	-1.21696	0.639879	0.966868	0.999244	-0.720397	0.0161295	1.10947	4.01518e-10	1.43459	0.533403	0.877203	0.00415819
UBOX5-AS1	1.05148	0.000267829	0.391772	0.000552098	0.770229	0.330056	0.891096	0.0509302	1.26792	3.92162e-07	-0.488631	0.134451	-0.287198	0.641017	0.469125	0.0108275	1.6756	1.70836e-10	1.72597	6.98706e-24	0.906312	7.55465e-05	0.81501	1.09735e-05	0.550475	0.00190262	0.689648	4.23674e-06	0.100679	0.948671	0.0904245	0.908574	0.795354	2.75597e-08	1.24876	0.00167967	0.694096	0.661427	0.77427	0.999244	0.704603	0.00123146	-0.0745778	0.592067	-1.05217	0.217298	0.851733	2.66037e-05
PPP1R26	0.14429	0.524966	0.450042	5.35576e-12	0.583474	0.425997	0.682545	0.00500084	0.322465	0.00142428	-0.224685	0.520177	-1.31616	1.68812e-05	-0.0118527	0.944343	0.819308	2.642e-08	0.254888	0.000216226	0.374672	4.95924e-05	0.0697599	0.578844	-0.199106	0.043183	-0.548417	5.1965e-05	0.481537	0.410116	-0.0728058	0.872902	0.242624	0.000811574	0.473088	0.0281609	-0.680328	0.697252	1.10715	0.904566	0.415824	0.00162583	0.190414	3.78852e-05	0.647386	0.708226	0.244861	0.0167365
PPP1R27	0.765896	0.12452	1.24266	1.80432e-10	3.43656	0.0225122	0.585277	0.530354	1.74305	9.07648e-06	0.678132	0.276698	0.0770693	0.941458	-2.76609	1.13403e-09	-0.900616	0.0511548	1.25942	1.62044e-05	1.37688	0.000114846	0.901518	0.00349422	1.46177	2.93903e-06	3.48525	6.42198e-35	-1.14847	NA	-2.46212	0.023722	0.222606	0.553319	2.97875	0.00180834	4.56098	0.304291	1.73729	NA	1.24837	0.00010247	-0.925637	0.000101734	1.80169	0.516172	1.73719	8.88681e-08
PPP1R21	-0.297796	0.0198071	-0.252293	5.4924e-12	-0.432447	0.222397	-0.137436	0.490929	-0.363644	2.35844e-08	-0.0679963	0.761878	-1.10871	1.30146e-14	0.116454	0.168193	-1.37806	1.14703e-31	-0.640074	3.61505e-30	-0.413993	4.22484e-06	0.00337058	0.974818	-0.224244	0.000151577	-0.132439	0.0778944	-0.161586	0.731428	0.302706	0.264387	-0.0319247	0.615102	-0.441208	0.00918323	-1.13648	0.0569478	-0.799806	0.97605	-0.343078	2.19418e-05	0.112722	0.148946	0.00583266	0.995986	-0.722252	1.8268e-17
NGLY1	0.388266	0.0232726	0.0327372	0.531502	0.352818	0.361621	-0.902659	6.35251e-06	-0.140112	0.0468599	-0.465492	0.0154366	0.590827	9.09861e-05	-0.543323	2.67964e-14	0.431502	0.00093654	-0.22113	5.26305e-06	0.0836915	0.325863	-0.264511	2.85582e-05	0.0951353	0.105122	-0.0911034	0.162644	-0.31464	0.32608	-1.26568	0.00014327	0.229713	7.84039e-06	-0.189667	0.346785	0.0413221	0.967552	-0.22709	0.999244	-0.0652245	0.514032	0.0460683	0.325469	-0.336846	0.751162	0.385502	1.71547e-05
ZCCHC24	-2.75293	6.79774e-18	-1.55357	6.52656e-65	-3.92287	1.36489e-10	-2.11056	5.01241e-10	-1.11035	3.12817e-10	-1.32285	0.0021628	-0.902162	0.00291368	-0.802122	2.40285e-06	-1.13925	1.47779e-05	-0.0743353	0.535263	-0.645825	9.48133e-05	-1.11517	3.88938e-23	-1.02562	1.40515e-27	-1.68298	1.80582e-34	-0.0888752	0.948487	-0.78841	0.280083	-0.795092	7.40903e-19	-1.5436	1.07492e-05	0.0420293	0.977649	0.598683	0.999244	-1.10567	2.28232e-05	-0.179131	0.0182055	-1.95953	0.44986	-3.06727	1.47035e-63
LMX1B	2.96257	7.33e-05	0.830253	1.24422e-10	4.10645	0.0195493	4.86242	2.08659e-08	0.146139	0.769981	1.88855	0.0130486	0.486405	0.756262	0.219338	0.568933	-6.11481	2.64238e-30	-4.09087	8.73881e-30	-3.78356	6.82756e-18	1.71895	0.00162596	1.96995	1.46946e-09	3.8259	3.00951e-29	0.370429	0.896346	3.30924	0.0667292	2.8528	4.77761e-38	-0.426532	0.948492	-1.44676	0.762765	2.4687	0.999244	2.25418	3.94434e-07	-0.762668	0.0411486	0.981598	0.867589	2.27444	3.23154e-05
MRGPRF	-3.06188	1.60015e-13	-2.03336	1.26545e-66	-5.39124	3.71323e-09	-0.228578	0.796677	-2.55577	1.20261e-31	-1.35625	0.013	1.05159	0.12994	-0.241902	0.285007	-2.37244	3.02719e-06	-2.2032	1.84646e-30	-3.47316	4.33573e-28	-0.314601	0.356487	-1.18359	6.36217e-15	-1.35411	1.63285e-12	0.0252805	0.989387	-0.245207	0.862042	-1.00387	6.24412e-10	-2.85331	4.6793e-10	-1.52407	0.516506	0.207754	0.999244	-2.01197	4.62861e-09	-0.863253	1.28452e-06	-1.87499	0.52166	-4.14895	4.70216e-62
ABCE1	0.308279	0.0812479	0.195814	0.000617246	0.678203	0.120709	-0.482518	0.0186806	0.998306	4.63914e-22	0.470045	0.0259324	0.174663	0.423998	0.101748	0.313568	0.0120273	0.928645	0.0788278	0.184617	-0.0825529	0.389826	-0.368155	6.74847e-06	0.542506	1.41919e-13	0.703006	1.31315e-21	0.162192	0.769905	-0.379178	0.171067	0.238307	0.000832178	0.624645	0.00524109	0.566803	0.528789	-0.135921	0.999244	0.904114	4.29912e-15	-0.00501942	0.93989	0.208392	0.808961	0.0415266	0.774957
KCP	1.5724	4.22346e-05	-0.110117	0.457045	2.41599	0.0508457	3.4931	1.11863e-08	1.77661	1.59899e-19	0.361984	0.589511	1.1529	0.0059766	0.865059	7.34477e-05	-2.46482	8.45811e-07	-0.238718	0.195522	1.25477	1.40652e-09	2.68986	1.15664e-23	2.14171	7.97951e-20	2.4223	4.33712e-28	2.154	0.104767	0.515109	0.707496	-3.54295	5.20674e-77	2.01508	1.33566e-07	-0.625312	0.852233	3.38867	0.850669	1.05711	8.99147e-05	2.95889	7.30781e-60	-1.24361	0.574148	2.32649	9.94907e-12
GBX2	3.05633	2.17e-05	4.49296	1.87781e-62	7.99869	0.000125756	2.94317	0.0213336	5.8684	5.62174e-33	2.14282	0.0150086	4.50804	6.70942e-07	4.23035	1.09809e-39	1.11311	0.0545997	3.34459	2.69497e-30	2.83919	2.23295e-06	2.91424	7.98328e-10	2.63042	2.78832e-10	3.88614	1.83114e-32	-0.278069	0.921877	5.67307	0.00867989	2.03091	1.47461e-06	6.23937	1.56872e-10	3.01993	0.391687	1.97587	0.999244	1.84709	6.98309e-05	5.01789	8.47978e-36	7.61391	0.156426	4.60569	5.64669e-16
GBX1	5.38108	3.94e-08	0.376966	0.215729	6.56948	0.0331253	-0.0447276	0.979464	1.42156	0.00797157	0.556145	0.6603	-0.132211	0.899853	0.780482	0.341991	0.812968	0.309558	1.2015	0.000603983	-0.338187	0.646604	0.7905	0.37951	2.57798	5.3333e-07	1.87659	0.000221559	1.15892	NA	1.38357	0.378467	0.385169	0.376216	-0.75431	0.682068	4.46374	0.357981	0.167143	NA	1.69393	0.00998517	0.0109471	0.983996	0.28192	NA	2.49846	0.000108508
GNL3L	0.302358	0.161238	0.544108	2.59253e-12	0.291102	0.66383	0.880419	0.00253987	0.860496	1.64702e-13	0.235402	0.307206	0.180383	0.646042	0.102892	0.477122	0.0121871	0.94784	-0.388039	6.50117e-06	-0.401841	0.0249508	0.223253	0.0561386	0.455275	5.33463e-06	0.45397	4.19204e-06	0.070048	0.936726	0.00524874	0.995181	0.000219049	0.998706	0.978043	7.22466e-06	1.29915	0.270815	0.954248	0.999244	0.533185	2.40061e-07	-0.766995	1.74569e-13	-0.40271	0.805095	0.681332	5.11163e-05
OTULIN	0.528406	0.00303305	0.346995	3.77892e-09	1.49277	0.00046046	-0.789292	0.000679821	0.590188	7.60001e-12	0.770563	0.000781905	0.670712	9.03861e-05	0.571382	6.02127e-12	0.801017	3.92503e-13	0.754112	2.44951e-32	0.374742	4.98656e-06	-0.0554369	0.541533	0.63207	2.24145e-11	1.0679	2.87616e-31	-0.0796295	0.89735	-0.238744	0.43698	-0.0269015	0.745242	0.585916	1.2993e-05	1.18778	0.180365	-0.371205	0.999244	0.533395	5.91266e-07	-0.120139	0.0356826	0.0939625	0.92266	0.500818	8.87871e-07
TGS1	-0.0579421	0.754685	0.252811	7.90852e-05	0.5271	0.188081	0.289273	0.13193	0.982539	3.74966e-27	0.474514	0.0206115	0.529999	0.0153078	0.470467	3.06506e-08	-0.276969	0.048992	-0.564024	9.75153e-26	-0.601735	5.93644e-08	0.329843	0.000350239	0.285916	0.000232248	0.654395	4.65319e-17	0.078551	0.911	0.36338	0.285435	-0.30195	2.15312e-05	0.950283	3.72907e-06	0.367515	0.724188	0.104146	0.999244	0.795715	9.10749e-14	-0.251301	1.31405e-08	-0.0680156	0.954407	0.170495	0.147543
ANKS1B	-3.33601	4.97736e-12	0.630111	8.31625e-08	-2.3204	0.0892911	-0.582705	0.50984	-2.72116	1.86117e-19	-1.98274	0.00109692	-3.50355	2.44649e-08	-2.56744	5.71214e-30	-2.04228	1.95574e-12	0.370232	0.00299652	0.159054	0.627794	2.64579	7.71293e-17	-0.411149	0.0773547	-1.52253	7.09714e-10	-0.242967	0.914871	0.161829	0.874011	-0.385548	0.0016427	-4.12154	6.48002e-22	-1.29178	0.593383	4.2279	0.753737	-2.0521	3.87282e-10	-1.82544	1.09813e-37	-0.311366	0.913688	-1.79276	1.71489e-12
ANKS1A	-0.379963	0.165353	-0.328178	5.26428e-10	0.30762	0.536362	0.112136	0.630189	-0.389456	2.64376e-08	-0.50404	0.0249909	-0.715066	0.0106476	0.15393	0.133153	0.257361	0.0796769	-0.263042	0.0176451	-0.64575	2.4128e-07	-0.4902	1.16391e-07	-1.07714	1.20244e-43	-1.14789	4.66221e-42	-0.150601	0.821668	-0.869033	0.0177776	-0.579704	1.44082e-21	-0.257718	0.223148	-1.03474	0.320328	1.05968	0.999244	-0.440812	0.000305342	-0.427279	2.08622e-11	-0.242395	0.868181	-0.0972597	0.508713
ADAM10	0.909724	3.01338e-05	-0.0394557	0.565131	0.648075	0.185379	1.01688	5.36904e-05	-0.228684	0.0234954	0.418358	0.0585818	-0.311445	0.22262	0.626219	3.49305e-11	-0.0444641	0.691562	0.00540134	0.943345	0.70553	2.31675e-08	0.212386	0.0169283	-0.255025	0.00178522	-0.0145537	0.873596	0.239859	0.71146	0.143831	0.679037	-0.0188684	0.85731	-0.475489	0.0162253	0.501729	0.652359	0.0317205	0.999844	0.762471	4.15166e-12	-0.153531	0.00770025	-0.538925	0.647584	0.166308	0.198276
ADAM11	-0.037388	0.945977	-0.0323396	0.858415	-1.69634	0.0993949	1.0716	0.042534	-1.24972	1.8047e-07	0.110731	0.86893	-4.17594	2.21512e-16	-0.493495	0.0295177	-0.430762	0.242167	2.09292	1.26921e-42	1.23802	1.13837e-05	2.29306	1.63576e-17	1.15302	1.34704e-09	2.30255	1.11449e-27	-0.16675	0.921513	1.22309	0.205188	-0.175765	0.156526	-1.72774	0.00108297	-0.712504	0.795902	3.83556	0.759213	-0.895123	0.000632321	0.599396	0.00110531	0.385265	0.786273	-1.67022	8.82342e-10
ADAM12	1.34671	0.00221131	1.30825	3.1266e-26	2.83734	0.0110229	2.69444	4.46575e-06	4.22974	6.19409e-55	3.8822	2.55284e-12	2.83472	1.43832e-06	3.49061	2.72323e-46	0.774618	0.0530332	1.89816	8.13155e-18	1.12434	8.70171e-05	1.73604	1.65837e-09	3.08557	6.21131e-53	2.6903	3.632e-42	-0.644263	0.739554	3.98929	0.000240339	0.160678	0.456855	3.48164	1.34369e-10	4.45773	0.0266183	1.36235	0.999244	3.69856	9.27062e-40	2.45887	1.98558e-20	-0.84258	0.783905	-0.654999	0.0228294
ADAM15	0.509057	0.0159638	0.798903	3.1053e-23	0.360302	0.623328	1.13923	3.22953e-06	0.492104	0.000124289	-0.0286588	0.936097	-0.0804109	0.822529	-0.242104	0.0272038	-0.653204	6.10084e-05	0.549712	6.52529e-14	0.27157	0.0980076	1.31881	1.72855e-27	0.949384	2.02522e-19	0.307525	0.00496168	0.877849	0.151537	0.775435	0.0393371	0.45958	5.3155e-10	0.631372	0.0395374	0.474078	0.648981	1.08217	0.99377	-0.038891	0.81855	0.875209	1.50284e-38	-0.329915	0.904355	0.661874	1.07286e-05
ADAM17	0.682308	0.00530106	-0.0655035	0.43805	1.56125	0.0142964	0.961009	0.00353798	0.388584	1.98779e-06	1.00431	0.00033696	0.874894	0.00013653	0.578233	3.50569e-05	-0.472657	0.00563215	0.249065	0.000310285	0.14632	0.422746	0.190294	0.228727	-0.324587	0.000663817	0.455002	4.21249e-05	-0.217515	0.800645	-0.234081	0.695116	-0.294434	0.00408759	0.384932	0.0456553	1.47892	0.222639	0.158768	0.999244	0.515012	5.05591e-07	0.0788889	0.43315	-0.422918	0.86176	0.615668	0.000277678
HAGH	-0.0560369	0.770469	0.65625	1.01414e-16	0.346558	0.431799	-2.86606	7.17136e-32	-0.158123	0.211496	-0.63455	0.00210841	-1.19816	4.42727e-08	-0.475931	4.50175e-06	-0.0305282	0.84068	-0.720279	4.85847e-17	-0.477722	0.000705782	-0.650135	2.7087e-05	-0.247277	0.00658581	-0.67703	9.48792e-15	0.320145	0.604349	-0.328297	0.384985	0.125328	0.125276	0.0533798	0.992246	-1.41179	0.0958981	0.38237	0.999244	-0.82477	3.53982e-17	0.378853	6.41258e-08	1.02132	0.400732	0.783188	1.98989e-10
U2AF1L4	-0.0328241	0.898271	0.316111	2.97147e-05	-0.0137455	0.984687	0.14295	0.714535	-0.303273	0.0101624	0.124094	0.706068	0.102105	0.827186	0.313275	0.0293505	0.781051	1.16748e-10	1.13507	1.42226e-24	0.343638	0.0192826	0.560812	3.62185e-06	0.353403	0.00137875	0.300691	0.00624081	-0.41594	0.595905	0.0173674	0.979409	0.141354	0.188474	-0.0365478	0.992246	-0.296765	0.816751	-0.845591	0.999244	-0.694948	1.16207e-08	-0.16867	0.103402	0.376512	0.7993	0.354401	0.0225586
NDEL1	-0.706004	1.93863e-07	-0.570225	1.61013e-40	-0.23226	0.659806	-0.920217	2.26206e-07	-0.225054	0.01044	0.13774	0.714428	-1.46641	6.19243e-17	-0.205855	0.149362	-0.407179	0.000501389	0.432193	4.6567e-18	0.147473	0.10573	-0.913873	2.93101e-20	-0.563818	2.63398e-20	-0.538868	3.15463e-13	0.00741832	0.989605	-0.87095	0.148231	-0.174472	0.00506947	-0.463223	0.00750378	0.726699	0.527506	0.613698	0.999244	-0.665591	3.73009e-13	0.0361261	0.598455	-0.415897	0.573507	-0.34108	0.000323519
SHANK3	-0.587815	0.00729797	-1.34967	2.10929e-65	-2.07012	4.24946e-05	-1.01411	1.62497e-06	0.118946	0.476801	-0.261114	0.441414	-2.86671	1.71246e-13	0.087788	0.46417	-0.630214	0.00247094	1.21925	7.32133e-29	-1.16616	1.31162e-12	0.483336	8.776e-05	-1.42043	2.6759e-40	-1.52977	4.32602e-44	-1.39532	0.0178641	1.45757	0.0100147	-0.173292	0.111949	0.270193	0.585937	0.208475	0.915936	1.40754	0.983936	0.214157	0.235058	0.516708	2.53492e-07	-0.953782	0.510613	-1.55017	1.02074e-29
SHANK2	0.427638	0.286439	0.260714	0.0231848	3.33105	0.0105471	0.81978	0.0636921	0.284558	0.0486291	-0.0242938	0.97487	-4.07779	1.29607e-07	0.369888	0.283207	0.361252	0.172837	-0.426892	4.48251e-06	-0.809233	3.15065e-08	0.407913	0.0226811	-0.538894	3.59526e-05	-1.34228	3.70491e-09	0.220514	0.870532	1.32689	0.278522	0.445844	2.06012e-05	-0.0638893	0.992246	-2.78794	0.474862	1.65166	0.999244	0.388208	0.0958976	-1.57752	3.6926e-26	2.34403	0.428946	0.488497	0.0582764
PLAC8L1	1.00815	0.0109053	0.0435102	0.791643	0.123254	0.904088	0.511817	0.477531	-0.223282	0.235852	-0.327599	0.468226	-0.587625	0.352286	0.0827548	0.689733	0.11312	0.76048	2.6435	3.00386e-50	0.871316	0.00146819	1.47422	2.42826e-11	0.621557	0.00117345	1.06349	3.92803e-09	0.819638	0.431846	1.53994	0.107769	1.54755	2.72583e-18	0.240466	0.727552	0.836982	0.655302	2.992	0.879445	0.626007	0.00422135	-0.807665	7.34269e-07	1.33422	0.406144	0.694469	0.00298755
PCSK9	2.20095	0.000918155	1.62827	4.14888e-16	3.92888	0.000724462	-2.09202	0.00195534	2.71763	8.36674e-37	3.31062	7.56152e-11	-1.0113	0.0339186	2.72046	3.98457e-28	0.685303	0.0528408	-1.32706	6.75797e-05	-2.68411	1.10232e-09	0.837847	1.26721e-05	-1.47911	2.54936e-07	-0.0528913	0.864452	1.15683	0.469457	-1.79001	0.482266	-1.67531	3.10798e-10	2.64191	4.43215e-08	2.07422	0.583655	3.50795	0.972022	2.08691	2.49196e-10	2.55351	8.18191e-14	1.26767	0.77059	3.94192	1.96069e-31
PCSK1	-0.766762	0.169533	4.10411	1.41497e-51	2.72381	NA	0.795909	0.444868	2.38466	2.08969e-08	-0.901484	0.255261	-1.95484	0.00830925	0.5259	0.0233575	0.692999	0.176227	0.567972	0.00501117	-1.43	1.75463e-05	1.10691	0.000294816	5.71871	2.65564e-44	2.79764	5.1998e-29	1.8843	0.377508	5.09989	1.45264e-07	-0.0854296	0.741282	1.86876	0.0444609	4.06466	0.20542	2.03527	0.999244	-0.219732	0.634887	-1.19775	4.90269e-11	2.90761	0.464039	2.81863	4.33897e-10
PCSK6	0.919109	0.0202499	1.05843	6.37472e-13	1.43261	0.196507	-3.57358	4.12397e-11	-1.05412	2.9225e-15	-0.344019	0.456379	-2.77076	0.000524056	-0.434077	0.0279417	-1.90865	4.75784e-15	2.96551	2.797e-63	-1.21703	0.000593976	-0.843966	8.26998e-06	0.968976	4.29533e-08	0.503934	0.002589	-0.326197	0.81904	-0.100171	0.953611	1.5813	4.02702e-29	-0.863194	0.00127206	1.74926	0.539169	4.16881	0.555675	0.18861	0.37728	-1.36805	6.14891e-29	1.37575	0.628275	0.711302	0.0147591
PCSK7	-2.00972	1.76772e-27	-0.81498	5.33951e-44	-2.19631	1.22196e-05	0.347953	0.166803	-1.13063	4.03964e-22	-0.7507	0.00203986	-0.393722	0.126408	-0.318408	0.00383001	0.590509	3.67591e-06	0.471933	1.26062e-10	-0.264203	0.0278675	0.15582	0.198544	-0.0376734	0.7195	-0.445055	3.61814e-08	-0.104126	0.902332	-0.214001	0.675309	-0.856622	1.92592e-21	-1.12023	1.80232e-07	-1.28541	0.454105	-0.0509431	0.999244	-0.749026	1.27376e-08	-0.240305	0.000710772	-1.24917	0.319638	-1.01501	2.08495e-12
PCSK4	1.19896	0.000332115	1.5165	1.1737e-29	0.894676	0.361246	0.431983	0.344611	1.25058	8.52309e-10	0.274861	0.643713	0.0996149	0.879584	0.303064	0.26703	0.625985	0.000550258	0.702664	3.12694e-09	1.39824	9.18233e-16	0.0625063	0.721428	0.97626	4.45086e-10	0.557976	0.00324513	0.615259	0.662824	1.30301	0.0513858	0.515817	8.39877e-05	1.8292	5.02508e-05	-0.197475	0.932778	1.32678	0.999244	0.370244	0.145072	-0.393782	0.00102174	0.0477525	0.986201	0.488673	0.0725923
PCSK5	-1.05706	0.0143791	-1.68807	1.83616e-59	-0.881873	0.499916	0.427203	0.489141	-2.50554	2.407e-45	0.0368732	0.962187	0.905736	0.0535826	-0.239676	0.340044	-1.15475	6.88775e-06	0.486526	2.81939e-05	0.231075	0.548804	0.527113	0.0127685	-1.00906	9.45459e-12	-0.644507	0.000885413	0.186002	0.901284	-1.45428	0.0561026	-0.268032	0.042629	-2.08827	4.54344e-07	1.13781	0.613796	-0.166211	0.999244	-0.529369	0.0272921	0.541945	0.000537171	-1.31809	0.510613	-1.25002	3.84563e-06
SP140L	0.444672	0.046815	0.0129871	0.917658	0.488476	0.477306	0.330829	0.28621	-0.0340474	0.81556	0.825621	0.00317475	2.20794	1.96819e-07	0.720956	3.91021e-09	0.0917081	0.53773	0.743905	2.39016e-26	0.514244	0.000180197	0.180678	0.123954	0.544403	1.72638e-09	0.165351	0.173987	-0.346924	0.706425	-1.84707	0.0058173	-0.666173	5.93413e-07	0.0454827	0.992246	1.17732	0.305966	-1.03092	0.999244	0.655309	3.24794e-07	-0.167	0.120923	-0.136715	0.888566	-0.0368523	0.884912
TC2N	0.310741	0.40163	0.283303	0.00892421	0.602104	0.514117	1.82052	2.33098e-07	-0.0772546	0.655012	-0.123175	0.839601	1.33079	0.0783868	-1.26623	9.30672e-14	0.563195	0.00939981	-0.527896	5.03817e-06	-0.192248	0.307246	0.704789	0.0157843	0.719356	4.41808e-07	-0.304051	0.058141	0.154753	0.902276	-2.04135	0.0563209	0.359946	9.18469e-05	-0.443419	0.26095	0.311084	0.931321	-1.73929	0.999244	0.778291	0.000198226	-1.02353	6.53772e-20	-0.0575079	0.982886	-0.0829283	0.699321
PLTP	-0.153671	0.725643	-1.29438	1.50458e-31	-1.19152	0.186079	-0.598568	0.240009	-0.0332635	0.88591	-0.6765	0.249563	2.25185	5.42306e-06	0.206352	0.24684	-1.67192	3.47592e-08	0.943623	2.50914e-06	1.47243	6.02023e-09	-0.320202	0.237469	0.746811	1.15476e-06	0.850308	9.21283e-09	0.303355	0.834249	-2.6706	0.00426631	-0.395194	0.0250465	0.774114	0.114461	0.806632	0.797081	0.973176	0.999244	-0.0712512	0.788904	0.447655	0.00390347	2.57489	0.173721	0.442995	0.0534935
FKBP9P1	-0.171369	0.746226	0.0415253	0.786145	-0.505838	0.700326	1.36645	0.00826817	1.43511	3.64925e-12	0.346444	0.508285	3.01275	2.58289e-06	2.37602	4.88598e-26	0.360548	0.177896	1.79255	1.65682e-16	0.309283	0.250594	0.487646	0.0500284	0.492198	0.0187429	1.99238	4.67183e-16	-0.68383	0.667704	-0.829582	0.239788	-0.928645	3.80654e-13	0.693103	0.115117	0.500475	0.818619	1.90376	0.917841	0.821857	0.00234988	0.374831	0.00610628	0.287882	0.910892	-0.408128	0.0712281
C11orf1	-0.169201	0.505484	-0.187186	0.0200485	-0.505824	0.481119	-0.551038	0.0584189	0.677475	4.32645e-10	-0.324616	0.323742	0.512574	0.141327	-0.521431	4.12733e-05	-0.342872	0.0136457	0.000435176	0.996508	-0.00182048	0.990574	-0.751104	2.0334e-08	0.466851	2.9415e-05	0.43026	0.000240993	0.872379	0.112983	0.0476997	0.942298	0.0133779	0.897841	0.546784	0.0413959	-1.42632	0.230856	-0.343699	0.999244	-0.151545	0.373665	-0.28401	2.35776e-05	1.0064	0.241225	0.143626	0.3399
SETBP1	-2.12335	2.14685e-09	-0.688093	6.55905e-10	-1.78901	0.0520638	-0.826473	0.0263693	-2.02389	8.63056e-24	-1.13157	0.0439983	-0.333617	0.469281	-0.272093	0.14238	-0.154967	0.45506	-0.952095	2.09252e-29	-1.26306	4.22831e-15	-0.685981	2.25776e-06	-0.805858	6.00848e-07	-0.617326	6.51754e-05	-0.697126	0.487247	1.60199	0.000133101	-0.736463	8.55064e-10	-2.68557	2.61429e-14	0.454713	0.840517	0.551084	0.999244	-1.45853	5.05444e-08	-1.00084	1.03602e-24	0.0574629	0.982821	-1.82675	5.56359e-21
FAM151B	0.169977	0.455621	0.566664	8.05147e-14	0.831327	0.150313	-0.217636	0.491971	0.575622	0.000159758	-0.40145	0.102742	0.536798	0.101591	-0.109647	0.424449	-0.829182	0.000937283	-0.358923	6.74617e-07	-0.174755	0.156909	0.139426	0.214085	-0.0810866	0.483857	-0.551792	3.84439e-08	-0.0552371	0.937597	-1.06477	0.00764256	0.410519	1.1434e-06	-0.208656	0.588114	0.683057	0.605522	0.00957256	0.999844	0.0623973	0.663998	0.0242568	0.771268	-0.224877	0.896283	0.626086	8.3866e-06
PAXIP1	0.547125	8.08315e-05	0.635979	1.20403e-25	0.906666	0.0183245	0.400736	0.0314459	0.659064	7.25289e-23	0.468245	0.0476584	0.785719	0.00650549	0.131575	0.208391	0.144947	0.134491	0.155281	0.00242954	0.210098	0.0237869	0.458845	1.94697e-07	0.747968	9.78102e-24	0.827628	1.76819e-24	0.120302	0.820341	-0.246541	0.5251	0.419695	2.26269e-10	0.640221	6.52485e-05	0.5346	0.555255	0.730318	0.999244	0.596739	4.17909e-10	-0.418552	1.91236e-17	-0.447125	0.779542	0.336863	0.00108641
LDLRAD4-AS1	-2.43653	0.00190066	0.723136	0.000972841	-5.15595	NA	-4.59778	3.61384e-10	-0.406355	0.568751	-1.37324	0.022732	1.01693	0.261914	-2.49189	1.11379e-14	-2.15574	1.55336e-05	-0.439078	0.10175	-3.34754	3.31144e-18	-0.473348	0.358947	-0.842743	0.0766867	-3.86781	9.39922e-50	0.170624	NA	2.29067	0.187179	-0.0609185	0.802721	-2.64028	1.09755e-07	-0.150068	NA	1.31749	NA	-0.0944157	0.809022	-1.58545	7.88876e-14	-2.08052	NA	-1.83784	0.00166933
RPL13AP6	-0.0599562	0.885654	0.00578801	0.971647	-0.902194	0.365037	0.643413	0.282138	0.708677	0.00236918	-0.436355	0.17568	3.63399	2.42994e-14	-0.102342	0.657929	0.533324	0.0191482	0.773792	2.86054e-07	0.742666	0.000369802	0.532837	0.0172537	0.460219	0.0172503	0.500469	0.00542822	-0.837938	0.382376	-0.209065	0.829067	0.819297	5.41017e-08	0.66851	0.18543	0.941278	0.601945	0.526646	0.999244	-0.131261	0.485936	0.207831	0.128222	1.34306	0.411389	0.0371869	0.871862
RPL13AP3	-0.344163	0.291225	-0.126135	0.263114	-0.688302	0.550949	0.632441	0.320847	0.890222	0.000111732	-0.178939	0.712261	3.41915	3.32406e-09	-0.199804	0.381835	0.516164	0.0214687	0.613939	1.65855e-05	0.84895	7.19024e-05	0.490401	0.0215846	0.301062	0.06783	0.627296	3.71781e-05	-0.500308	0.699528	-0.0997101	0.913696	0.522491	0.00107006	0.838301	0.152149	-0.25033	0.908138	-0.562926	0.999244	0.183782	0.422867	0.424071	0.00404597	1.83737	0.262262	-0.00678007	0.981049
USE1	0.0998933	0.632142	0.106494	0.191905	-0.35206	0.547083	-0.467117	0.127869	0.271395	0.0212076	0.124514	0.705087	0.216917	0.498429	-0.126006	0.351919	0.104017	0.399264	0.75161	1.45178e-23	0.251476	0.0586829	0.301594	0.0205845	0.11739	0.225308	0.460263	5.45939e-08	0.00783712	0.993674	-0.725736	0.0522663	0.51471	8.08596e-08	0.333812	0.175364	-0.199879	0.874121	0.577957	0.999244	-0.577664	4.4093e-06	0.253406	0.00134579	0.604254	0.674339	0.377163	0.00986721
LOC642929	0.737447	NA	-0.480094	0.6115	0.331019	NA	-1.15958	NA	0.755348	NA	-0.276621	NA	0.393754	NA	0.712591	0.490711	0.565994	NA	2.6835	4.13961e-07	0.778513	0.579679	-0.18573	NA	-0.0345131	0.989266	0.935111	0.435336	-1.04216	NA	0.488181	NA	0.256201	NA	0.316579	0.992246	0.786618	NA	0.742745	NA	1.76229	0.0300363	-0.0925594	0.930227	1.26558	NA	0.544568	NA
CYP1B1-AS1	-0.677609	0.162273	-0.903267	1.7348e-11	-2.43547	0.0162	-0.0937492	0.869857	-1.55868	2.56162e-12	-1.93984	0.000201597	-1.8995	0.00772804	-0.93094	0.000124586	-0.820346	0.00413101	0.219108	0.294078	0.122393	0.683021	0.584252	0.00193941	-0.775721	2.79047e-05	-1.82613	9.16039e-26	-0.578622	0.578632	-1.62611	0.15293	0.0209345	0.912247	-1.64005	5.12684e-05	2.05634	0.328909	-1.56604	0.950535	-1.27659	4.90223e-07	2.06727	4.48363e-41	0.633466	0.791286	-1.49633	1.43815e-07
CDC34	0.621849	0.000655901	0.592285	2.5895e-14	-0.263528	0.650654	-0.721969	0.00743392	0.591486	3.67736e-07	0.253129	0.317483	-0.0137852	0.970713	-0.0367655	0.798041	1.18264	3.56959e-21	0.650412	2.77799e-19	0.711829	1.24928e-11	-0.065652	0.605448	0.652897	1.08373e-11	0.610617	1.046e-13	0.262734	0.760572	0.281222	0.609183	0.407483	1.99829e-05	0.793422	0.000880668	-0.158141	0.914767	0.819618	0.999244	-0.221135	0.078333	0.630558	6.73664e-17	0.536776	0.694959	0.703628	4.73772e-08
CDC37	0.338817	0.0116183	0.192752	0.0029097	-0.0645984	0.890926	0.332362	0.0289862	0.420068	4.04957e-05	0.337791	0.0699551	-0.418376	0.0205416	0.117005	0.213201	0.277038	0.000166172	0.522545	1.58198e-21	0.352518	1.47849e-06	0.503124	1.24547e-13	-0.145278	0.072077	-0.0406846	0.66086	0.0770219	0.90853	0.302619	0.245104	0.246387	0.000214083	0.492603	0.0052315	0.3018	0.706136	0.579129	0.999244	0.0194995	0.871157	0.264174	1.37252e-08	0.243815	0.732125	0.379163	0.00128219
PROSER2-AS1	1.138	0.00233866	0.0724518	0.754302	0.807206	0.630741	-0.649521	0.136157	0.823424	0.0011834	-0.221143	0.687542	-1.49996	0.0240532	0.269523	0.446655	-2.22247	4.1854e-17	0.920368	8.57318e-06	-0.738052	0.00886969	-0.0668245	0.740537	0.499478	0.00527903	0.593046	0.0117628	0.178814	0.883057	-0.03934	0.985102	-1.87228	4.34615e-29	0.86551	0.0524553	0.219197	0.96495	-0.147126	0.999244	0.989662	0.00162396	-1.07126	1.77991e-05	2.6378	0.435207	-0.0809413	0.783669
SPIN2A	0.0461727	0.933393	-0.616201	6.2687e-05	-1.22717	0.223146	0.157149	0.833903	1.13965	0.000988461	-0.404043	0.359281	-2.54564	1.25248e-05	0.727029	0.0130283	-0.0957042	0.761064	0.700207	0.000598243	0.318683	0.266251	-0.408913	0.174434	1.38628	1.39482e-08	0.556489	0.00463055	0.437372	0.720598	0.254367	0.871422	-0.726306	9.86671e-05	-0.0362927	0.992246	1.09247	0.7676	1.27771	NA	0.350865	0.133522	-0.652779	3.00232e-05	-0.52823	0.852187	-0.850374	0.0226484
SPIN2B	-0.388603	0.00897877	0.245077	0.000112436	-0.470771	0.41148	0.591404	0.0047657	0.592252	4.22458e-05	0.0670518	0.898288	-0.18404	0.403122	0.0734233	0.635835	-0.0662496	0.519061	-0.108264	0.0696947	0.0972623	0.311604	0.308815	0.00314158	0.0958272	0.332492	0.373996	0.00115264	0.0335716	0.967426	-0.258424	0.593337	-0.0689699	0.276285	0.763821	0.0305385	-0.379946	0.731415	0.465685	0.999244	-0.75442	1.03856e-06	-0.14048	0.00509421	-0.0391322	0.968357	-0.000532019	0.997182
PGLS	0.634749	0.00172771	0.647998	1.0453e-18	0.492114	0.433769	0.360786	0.259244	0.306728	0.0130314	0.264965	0.374362	1.3777	1.31961e-09	-0.0211962	0.895343	0.934593	3.32546e-12	0.846528	1.2113e-23	1.01604	3.61066e-14	0.361241	0.00529188	0.269321	0.00843767	0.34642	8.1461e-05	0.0234424	0.982484	-0.424401	0.406003	0.694084	7.58957e-11	0.860798	0.00313684	0.548138	0.706792	0.403656	0.999244	-0.377016	0.00887753	0.524576	1.17511e-08	0.850677	0.573913	0.958972	1.09143e-12
LINC01191	0.319215	0.631412	0.80066	0.000610554	1.02139	0.575197	0.766824	0.167106	1.25888	0.000108736	0.198969	0.822768	1.83187	0.0409612	1.56072	1.64468e-06	0.250194	0.597043	0.174193	0.597388	1.74879	1.22781e-06	0.51991	0.223371	0.28352	0.343193	0.785699	0.00196425	-0.636528	0.676744	-2.42295	0.148749	0.953802	0.00335188	0.220318	0.992246	1.47997	0.672884	1.10322	NA	1.72422	4.69857e-05	-1.06903	3.25031e-05	0.770885	0.835255	1.93595	4.28938e-05
UNKL	-0.0136237	0.954717	-0.229853	0.000892945	-0.566458	0.357374	0.843686	0.0010776	0.474907	3.97444e-05	-0.274908	0.282097	-0.917176	0.000369475	0.114535	0.391548	0.711869	3.25416e-11	0.598796	2.48614e-16	0.524036	4.7688e-06	1.02727	1.03012e-15	0.386698	7.21672e-05	0.606929	3.89464e-07	-0.592237	0.252171	-0.133928	0.808846	0.396448	5.50355e-07	0.82874	0.00100524	1.08425	0.282893	0.668874	0.999244	-0.0691364	0.629676	-0.157342	0.050537	-1.15176	0.315021	-0.742201	2.89667e-08
DYNC1I1	-2.45902	1.15116e-09	-0.72976	5.7865e-07	-0.748944	0.700523	1.68572	0.0104667	-1.98667	3.99261e-12	0.489201	0.527656	-3.52436	3.7513e-06	0.288667	0.398364	-1.82989	3.36167e-15	0.0929341	0.532499	-1.03698	0.00996876	3.82745	1.57908e-27	0.880483	2.12273e-05	2.86805	1.56698e-42	1.18364	0.419518	4.44936	1.04343e-20	-1.24825	1.35391e-17	-2.75187	2.07615e-06	-2.53532	0.301149	3.94761	0.542398	-1.7815	1.08261e-08	-0.558056	0.000115675	1.6165	0.515623	0.604414	0.06743
VPS28	0.395242	0.0422735	0.916152	3.4753e-30	-0.36558	0.537631	0.316948	0.216028	-0.0626979	0.678996	0.0775484	0.821773	0.187276	0.493836	0.112942	0.403274	0.201176	0.0751944	0.289298	0.000298386	0.279136	0.019148	0.95566	2.78824e-11	0.155175	0.142906	0.0386763	0.680323	0.275079	0.689794	0.209717	0.657155	0.419471	2.53757e-05	0.364777	0.29241	-0.291287	0.816689	0.0475928	0.999383	-0.387889	0.000536017	0.112126	0.171313	0.824568	0.528749	0.407076	0.00403728
DYNC1I2	-0.407962	0.00159623	0.080016	0.166181	-0.596136	0.12948	1.13257	1.56696e-07	-0.13651	0.0411107	0.0293671	0.909184	-0.135065	NA	-0.126237	0.169606	-0.605915	3.47204e-05	-0.263492	9.42812e-09	-0.116598	0.310493	0.100271	0.352435	-0.00908731	0.914389	0.02713	0.705278	0.0937941	0.886124	-0.157191	0.715336	-0.192973	0.000590123	-0.199962	0.314827	-0.125491	0.896082	0.126488	0.999244	-0.159937	0.100844	0.279794	3.3319e-07	-0.0293839	0.985667	-0.285241	0.00301499
SKA1	2.06588	6.14e-17	3.37904	6.68412e-168	5.84989	5.38162e-39	4.4128	2.14258e-19	1.24469	1.77704e-22	2.00757	1.09795e-10	5.08872	1.03051e-26	1.33083	2.53536e-24	2.2229	4.96513e-10	2.12918	6.87953e-46	2.34779	2.02818e-18	4.46486	7.7385e-87	3.0309	2.93894e-66	4.14251	1.48497e-231	0.834063	0.434073	1.15823	0.159012	1.26749	4.76805e-14	0.628264	0.0565623	2.74084	0.0345783	-0.00202413	0.999844	1.71337	2.30619e-19	0.00063872	0.997661	0.29686	0.907879	3.49905	4.65139e-95
SKA3	2.1062	3.88e-20	3.08688	7.2849e-163	5.57242	8.13178e-47	4.05027	1.10357e-19	2.06932	9.45004e-66	2.16908	3.36943e-13	4.0753	8.18531e-19	1.02067	1.61997e-16	1.51266	7.51558e-06	2.08098	1.13738e-60	1.97231	3.03936e-17	3.53665	7.21212e-69	3.19793	1.5344e-85	3.94816	1.05935e-241	1.27402	0.145382	1.86496	0.0112644	1.67618	1.27866e-22	2.06102	3.3071e-15	3.29304	0.00364039	0.186926	0.999244	1.94387	3.96835e-24	0.531779	0.000620055	0.28247	0.91751	3.31685	1.65214e-98
SKA2	0.400319	0.0245042	0.983398	7.61084e-32	0.853157	0.0181612	0.543851	0.0285633	0.506854	2.21167e-06	0.977266	5.42091e-05	1.07444	1.2925e-06	0.748521	4.92512e-17	-0.494935	1.74629e-05	-0.272893	1.08792e-06	-0.0619715	0.556786	0.442044	7.41867e-06	0.386996	5.91805e-05	0.69827	6.22767e-14	0.222371	0.69807	1.08758	0.0013379	-0.327304	1.81442e-07	-0.056776	0.992246	0.534326	0.558749	-0.637967	0.999244	0.202581	0.0851492	-0.0444989	0.464116	0.21921	0.867025	0.309871	0.022191
C6orf89	-0.529387	3.60237e-07	-0.311429	5.15009e-14	-0.764382	0.00828149	-0.114826	0.565979	-0.490351	5.33637e-20	-0.465121	0.00806717	-0.552493	0.0051102	-0.16162	0.0104871	-0.356595	0.000143537	-0.328529	5.58907e-14	-0.232311	0.000481073	0.352375	2.15445e-06	-0.177052	0.00218753	-0.542383	3.56732e-18	0.107032	0.813469	-0.0806882	0.835833	-0.231442	5.24048e-09	-0.488171	4.79313e-05	-0.116309	0.889755	0.204978	0.999244	-0.308049	0.000314249	-0.363939	7.72221e-16	-0.337242	0.683455	-0.386165	2.64594e-07
PPP1R13B	-0.534359	0.00357464	0.0265883	0.702427	0.202674	0.746824	0.345742	0.223568	-0.537915	6.1837e-11	-0.302906	0.252306	-2.23656	1.33733e-13	-0.373053	0.000240675	0.464476	0.00197553	-0.292369	0.000155378	-0.0117554	0.924013	-0.047072	0.655264	-0.222101	0.0618476	-0.424876	0.000133241	-0.0768345	0.922201	-0.0190481	0.963005	0.143304	0.0207147	-0.103841	0.946118	-0.563217	0.731307	0.19244	0.999244	-0.331418	0.00318168	-0.670856	1.49325e-23	0.188535	0.919657	0.374218	0.00133396
PPP1R13L	0.816144	0.00174093	0.187445	0.0210341	3.23506	3.5498e-07	2.70371	2.87958e-12	1.17402	2.31886e-17	0.393079	0.460307	1.10499	0.0209353	-0.0864104	0.564947	-0.789541	0.000875472	1.60133	1.04557e-58	0.695423	3.91737e-06	0.825761	5.95752e-09	0.306039	0.0143517	1.07143	4.61091e-11	0.557719	0.641185	-1.77783	0.0506608	-0.115283	0.167053	1.69189	3.25762e-09	1.47053	0.466252	2.38762	0.99377	-0.582072	0.00813032	0.992417	6.28762e-34	1.30803	0.560505	1.53223	4.21606e-21
TMC5	1.1337	0.0370871	1.18397	5.01195e-10	0.423934	0.848348	5.33207	3.46276e-13	0.230752	0.134882	0.157822	0.904919	-2.59375	1.27578e-05	-2.95428	8.56857e-19	4.85282	1.03273e-30	-0.421733	0.115714	1.96182	2.39699e-06	2.80503	8.34325e-13	0.89839	9.58318e-09	-2.07344	6.4237e-16	1.37586	0.274205	-0.899127	0.183819	1.18075	1.01127e-13	0.471151	0.188694	-1.04809	0.646702	1.32738	0.999244	0.792608	0.00238016	-0.812912	6.40964e-07	-0.617258	0.738693	2.07691	3.6716e-12
WNT10B	-0.321287	0.559641	-1.31176	9.05285e-16	1.17141	0.401881	0.401975	0.434541	-0.123156	0.678827	0.563279	0.480741	-5.06734	1.09343e-10	0.765954	0.00330596	-0.0656685	0.916206	2.6313	3.42108e-33	2.30357	2.25564e-12	0.913879	0.00148355	1.18109	2.35435e-09	2.83762	1.17855e-26	-1.33611	0.258187	1.48431	0.247717	0.80438	2.72147e-06	-0.551299	0.501008	4.1369	0.229234	1.25954	0.999244	-0.650957	0.0298712	-0.687637	0.00114688	0.373232	0.913383	1.17962	0.000148233
HOGA1	0.738887	0.158872	-1.8595	1.87553e-28	0.657806	0.6407	-2.07376	4.07539e-05	2.79463	1.48745e-21	-0.0676252	0.938847	0.366886	0.569084	-1.25251	1.87973e-07	-2.80523	2.81443e-11	-1.91149	1.1325e-31	-0.596057	0.00642406	-1.82696	8.94669e-16	-0.723762	0.00141091	0.516939	0.0269872	-0.894217	0.659876	-0.166404	0.827828	-1.7422	5.61436e-20	2.5525	2.0489e-05	-5.37694	0.00916491	2.33201	0.973266	0.641283	0.0907037	-0.950155	0.000133851	-1.41686	0.746077	0.611134	0.0864456
LPP-AS2	0.0208323	0.947028	-0.964311	1.25772e-41	-0.142806	0.884263	-0.585879	0.0786595	-0.954028	1.08306e-22	0.256957	0.525853	0.799169	0.0246199	-0.292796	0.0610725	-0.521656	0.00207446	-0.10444	0.172281	0.360834	0.00503235	-0.248698	0.0477808	0.0112859	0.943243	0.623383	2.82801e-06	-0.255769	0.702866	-0.203019	0.78427	-0.053389	0.587751	-0.965928	5.43657e-06	0.336521	0.794218	-0.10624	0.999244	-0.146856	0.389269	-1.29048	5.55338e-39	-0.258521	0.804278	0.0457918	0.76876
TM4SF19	4.86853	2.11e-14	0.128881	0.583109	5.4952	0.000270798	0.588008	0.39541	2.8891	4.25707e-21	2.84687	0.000317543	1.05206	0.243388	2.66789	6.19871e-28	1.4515	0.00412873	2.88664	1.56235e-34	4.00148	1.94972e-28	1.91795	1.7188e-08	0.393867	0.143684	2.17998	9.9031e-17	-2.85728	NA	2.3787	0.217771	1.30044	4.51986e-09	2.78598	4.9562e-05	4.08969	0.22526	2.35659	0.999244	1.0182	0.00182791	0.707549	0.0053097	-0.500343	0.894637	1.30982	0.000103572
LAMB1	-0.213349	0.411846	-0.267714	0.00298006	-0.80813	0.374413	1.69571	7.51785e-08	0.332868	0.00617813	0.47783	0.247779	1.86731	0.0011871	1.36556	1.69748e-23	0.546065	0.00493965	-0.436347	5.77488e-06	1.07019	3.23244e-11	0.652955	0.000311746	-0.213501	0.116357	-0.0817118	0.619552	-0.195107	0.835234	-0.215732	0.817897	-0.592268	2.28529e-05	0.25097	0.571366	0.837084	0.600012	1.84403	0.850495	0.750414	3.12592e-07	0.358087	0.000579833	0.244431	0.911221	-0.0246754	0.916882
LAMB3	-0.129869	0.824349	-1.56961	2.61666e-23	3.25105	0.000458774	3.81687	1.28601e-18	-0.0371096	0.832058	1.44497	0.000832373	-1.68732	0.00313357	1.79923	3.37878e-24	-1.4722	5.84497e-05	0.221336	0.420436	0.750491	0.0644065	1.07513	1.54888e-05	1.01801	2.44466e-09	1.50695	2.2264e-16	1.55915	0.231173	-2.72276	0.00663682	-1.69963	3.51003e-14	0.245124	0.614873	1.9119	0.422624	1.69222	0.999244	0.586459	0.0137754	4.51937	7.18309e-85	-0.376725	0.908534	1.17793	5.48004e-05
LAMB2	-1.18744	1.69794e-06	-0.593087	1.11732e-13	-2.23188	0.00272725	-0.340369	0.245834	-0.243354	0.135135	-1.30411	2.21079e-05	1.87607	2.00094e-09	-0.67719	1.05448e-06	0.0412638	0.799263	0.260634	0.00158375	-0.258009	0.043807	-0.0488002	0.737501	-1.03147	1.33838e-29	-1.73798	1.81092e-52	0.0588272	0.949654	-1.56122	0.0132017	-0.460612	5.58499e-06	-0.577093	0.0843501	-0.0904257	0.960454	1.00336	0.99377	-0.687317	2.38167e-05	0.253288	0.000150665	-0.812677	0.729446	-0.638542	6.0123e-05
ATP7A	-0.519655	0.0153324	-0.251532	0.00120022	0.226564	0.746385	0.985858	3.66767e-05	0.0797372	0.590734	-0.359833	0.158786	0.540325	0.0500105	-0.578385	5.25656e-06	1.54814	2.22902e-15	-0.240331	0.00441069	-0.867823	1.30949e-11	0.274398	0.0213715	0.00920957	0.944685	-0.281002	0.00286362	0.0322009	0.971451	1.2744	0.00495743	-0.113554	0.257932	-0.273976	0.416346	0.46922	0.702842	1.46648	0.917841	-0.239494	0.0582025	0.0313139	0.702455	-0.344295	0.8103	-0.39789	0.0029543
MPHOSPH9	0.443864	0.0577881	0.635804	3.01215e-17	1.35579	0.00243047	-0.644426	0.0633031	0.539021	1.85398e-05	0.705391	0.000766569	0.230865	0.532334	0.579205	2.07183e-07	0.215611	0.160501	0.175947	0.0393973	0.191502	0.200116	0.144399	0.230751	0.976707	6.64628e-20	1.08747	4.17489e-38	-0.315781	0.690679	0.630298	0.22227	0.0867668	0.493963	0.202191	0.566752	0.982681	0.402524	-0.470981	0.999244	0.710393	6.46389e-10	-0.671596	3.33468e-15	-0.931796	0.534618	0.577684	8.83968e-06
MPHOSPH8	-0.596669	6.87978e-07	-0.529222	6.29269e-33	-0.955976	0.00223612	-0.298308	0.172024	0.10704	0.295703	-0.599487	0.00260339	-1.1988	2.89301e-09	-0.480674	2.50821e-13	-0.123896	0.349631	-0.0866271	0.109523	-0.408786	6.91458e-07	-0.332068	6.29659e-07	-0.540801	1.06953e-16	-0.79934	1.09975e-32	-0.0249901	0.966302	-0.0558524	0.851676	-0.398559	4.5242e-19	0.233984	0.49042	-0.215124	0.821321	-0.0288794	0.999844	-0.263634	0.0109259	-0.15535	9.50205e-05	-0.401075	0.587928	-0.775952	1.16089e-20
MPHOSPH6	0.387517	0.0358124	0.225099	0.031473	0.504574	0.365033	0.113011	0.735648	0.376117	7.58642e-05	0.669429	0.0113844	0.168675	0.511244	0.239169	0.0435444	0.684957	1.95066e-09	0.175454	0.00241074	0.593543	2.59555e-11	0.345597	0.000422172	-0.0234101	0.836177	0.802073	7.56439e-15	0.0291053	0.968337	-0.768975	0.00462871	-0.204033	0.0036773	-0.124247	0.920847	-0.0665414	0.957588	0.296799	0.999244	0.31724	0.0111895	-0.0316927	0.598553	0.380238	0.657705	-0.20696	0.118191
ASTN2	-0.340978	0.492237	0.697379	4.07008e-07	-0.950415	0.484283	-0.350834	0.377864	-0.478247	0.000162941	-1.18453	0.0479294	-0.302881	0.586619	0.824432	0.00155479	3.15921	2.48929e-31	0.354958	0.014068	0.520823	0.0123642	0.29414	0.0588966	0.196533	0.206558	1.06321	1.80992e-05	0.256534	0.850726	3.70285	6.9659e-12	0.248284	0.0706898	-0.757858	0.00455596	1.12721	0.646497	1.51893	0.998273	-0.818466	0.000122011	0.603443	1.09574e-05	1.2226	0.516172	-0.44937	0.0263175
MLF2	0.430296	0.00159955	0.801611	4.21962e-37	0.0146829	0.97716	-0.809385	3.42333e-05	0.337508	0.00037697	0.493788	0.0296713	-0.383729	0.0694752	0.225109	0.00802256	0.409562	4.84663e-08	-0.148673	0.01642	0.225194	0.014432	-0.516632	5.45461e-11	0.429706	1.49103e-06	1.09104	4.3712e-39	0.241338	0.744888	-0.0208603	0.956173	0.143046	0.05729	0.40178	0.0606821	-0.538306	0.516506	0.814238	0.99377	-0.182924	0.110226	0.24737	5.05622e-08	0.666436	0.411704	0.717283	5.34092e-15
MGA	-0.108877	0.578171	-0.242498	0.000311907	0.591398	0.136062	0.162715	0.521616	0.240831	0.0932939	-0.092754	0.708638	-0.333848	0.254521	0.0866629	0.458383	0.319334	0.00775105	-0.342915	1.68047e-07	-0.383134	0.00114483	-0.0154414	0.885831	0.245068	0.00830224	0.140509	0.0705796	-0.280375	0.637185	-0.426096	0.12981	-0.00234451	0.981549	0.109665	0.920951	0.706958	0.454558	0.0137142	0.999844	0.28452	0.0251686	-0.398146	1.9924e-11	-0.050891	0.964514	-0.213651	0.0502467
ADSS	0.255523	0.0457914	0.861312	5.9257e-55	0.956728	0.0122625	0.998077	1.05271e-06	0.206162	0.00715113	0.413943	0.0352606	-1.04557	1.18378e-08	0.18881	0.021239	-0.40725	0.00070531	-0.643603	1.99868e-29	-0.362651	0.000283428	0.328456	0.000204069	0.585354	7.63162e-20	0.846904	5.59762e-30	0.491431	0.290524	0.215327	0.520767	-0.0772308	0.299426	0.0290491	0.992246	0.0830291	0.94465	-0.545061	0.999244	0.338022	6.20811e-05	0.502233	3.21742e-13	0.0280303	0.982594	0.345964	0.00165709
SAMD4A	-2.35833	9.9382e-15	-1.6769	1.53345e-70	-2.48345	0.00421929	-1.51996	1.80113e-09	-0.988997	4.08183e-09	-0.785409	0.0759559	0.143233	0.768942	-0.664401	0.000396873	1.56616	1.00606e-13	0.508419	1.82013e-08	-0.00581768	0.973084	-0.795297	5.99968e-10	-0.809255	1.50646e-08	-1.59259	2.05512e-22	-0.481324	0.581295	0.418108	0.533179	-0.733088	2.4676e-08	-1.86502	6.00485e-09	0.278322	0.873063	0.853193	0.999244	-0.919441	5.26489e-05	1.34341	1.97779e-26	-0.4425	0.889938	-2.47695	1.01821e-34
ADSL	0.0542746	0.75786	0.0102477	0.89412	-0.161738	0.756635	0.148717	0.5025	0.572124	5.34604e-08	0.556565	0.00632749	1.00786	0.00263503	-0.145627	0.159553	-0.150816	0.147039	0.328936	2.05513e-12	0.191135	0.0518794	0.46638	1.08543e-07	0.450532	5.38192e-07	1.01584	3.69203e-25	-0.0859358	0.890142	-0.874324	0.0126304	0.430509	6.01324e-13	0.397338	0.149253	-0.0371205	0.973369	0.420126	0.999244	0.181133	0.0867901	0.166364	0.00235116	0.294198	0.76667	0.466936	5.43442e-07
SAMD4B	0.127107	0.387012	0.371	1.17781e-14	0.0716391	0.890057	0.778863	6.70066e-06	0.33943	7.55512e-06	0.32798	0.08224	-0.348584	0.168875	0.293992	0.000162412	0.732512	1.55602e-17	0.25742	4.30228e-10	-0.00987227	0.911579	0.590524	1.24818e-19	0.355387	1.64608e-06	0.82581	1.05808e-16	0.383844	0.460179	0.353485	0.16714	0.0561747	0.234029	0.599711	0.00102984	1.11158	0.22526	0.83093	0.926414	0.1307	0.324941	0.0473833	0.254102	0.185509	0.814161	0.201967	0.117253
GAS2L1	0.442892	0.0423485	0.102113	0.215027	0.63566	0.261281	0.764515	0.00875906	-0.432189	0.00427569	-0.239424	0.610565	-0.259951	0.498429	0.313745	0.00310576	1.82391	2.11923e-39	0.578523	3.64039e-15	0.0292668	0.847369	0.459217	5.76618e-06	-0.515876	3.9625e-07	0.357337	0.00616296	0.00779834	0.994465	-0.808636	0.151109	-0.869448	1.13041e-18	-0.30402	0.53248	0.400033	0.744266	0.904841	0.999244	-0.314144	0.0542356	0.347978	1.42233e-07	-0.430885	0.869401	0.351233	0.0125685
GAS2L3	0.834774	0.00145821	1.31261	2.67095e-44	2.73802	6.90418e-08	2.46479	4.61182e-09	0.560976	0.000123981	1.43976	1.73062e-05	3.47532	4.13598e-17	0.516557	0.000248452	0.435559	0.103418	3.08769	2.27303e-117	2.05552	3.50659e-16	1.15457	4.23323e-12	0.238554	0.0854016	-0.0453797	0.743335	0.652726	0.508986	1.39949	0.036646	0.297313	0.0480591	-0.030476	0.992246	2.24068	0.118594	0.36142	0.999244	1.24537	1.23772e-13	0.672371	5.89342e-10	0.361904	0.797371	1.93274	9.55914e-29
HPGDS	-2.13896	4.88321e-09	-0.93573	3.58193e-17	-1.89427	0.0517463	0.744052	0.262842	-3.16337	4.36894e-53	-1.15212	0.0229118	1.65285	0.00297516	-0.739543	0.000471491	-0.00966717	0.977656	0.611347	1.84062e-07	1.31461	1.08362e-09	-0.0782311	0.777552	-1.37464	1.13831e-12	-2.72231	2.60853e-57	-0.655126	0.589955	0.288187	0.836867	-0.553058	0.000798605	-2.94055	8.29758e-14	-0.125749	0.970396	0.474979	0.999244	-1.33853	1.70326e-07	1.64337	4.51725e-23	0.182788	0.938957	-1.67911	1.75757e-10
ZW10	0.20778	0.163898	0.0794538	0.205881	0.623736	0.139235	-0.380097	0.0149757	0.400669	1.03537e-09	0.166887	0.441744	0.179719	0.415507	-0.111022	0.193527	0.337306	0.00115885	-0.187802	0.000151764	-0.312765	0.000409868	0.0463909	0.52484	0.410677	1.389e-09	0.830003	9.43881e-28	0.236987	0.558743	-0.234144	0.534614	0.0117394	0.86507	0.379341	0.0325006	0.238239	0.774668	-0.118606	0.999244	0.44703	1.50966e-05	0.0166649	0.767203	0.0962948	0.906716	0.335249	0.000979255
RSRC1	0.307194	0.0542688	0.237206	2.52524e-07	1.01804	0.0387608	0.345465	0.0798879	0.535258	3.89538e-10	0.890014	0.000152906	0.184124	0.487745	0.927243	3.23534e-22	0.618103	5.57478e-06	-0.154021	0.00895117	0.0685932	0.533	0.228211	0.00388402	0.511589	5.94913e-11	1.56099	2.99879e-65	0.150545	0.742452	-0.0998933	0.876226	-0.0925721	0.12914	0.302412	0.228216	0.316776	0.691911	-0.239968	0.999244	0.508729	6.65153e-08	-0.117323	0.00269041	-0.19514	0.821205	-0.0583915	0.781741
RSRC2	0.0728564	0.578694	0.0267581	0.492395	0.163761	0.629765	0.168794	0.213685	0.0648615	0.468389	0.0759183	0.650021	-0.446067	0.00479369	0.0225667	0.761188	0.0728732	0.345206	-0.0514402	0.28771	0.143252	0.0762066	0.106841	0.113046	0.176957	0.000789624	0.175954	0.00197762	-0.039416	0.937597	-0.19457	0.363471	0.0767222	0.118403	0.00868928	0.992246	0.16788	0.818241	-0.436953	0.999244	0.177316	0.0314246	-0.106481	0.0123979	-0.104658	0.908542	-0.0928957	0.325735
CPN2	2.57601	0.00214436	0.930131	7.93585e-08	3.92512	0.0811043	-5.40153	2.47908e-05	0.140659	0.740001	-1.2136	0.0852648	0.705053	0.711033	1.50946	2.77665e-05	-7.43143	2.47695e-32	-1.17662	0.00688635	-2.40886	0.000373566	-1.11891	8.15542e-08	1.01541	0.000478154	0.836011	0.00293775	-2.70097	NA	-3.0422	0.509172	1.51092	0.0128339	0.334463	0.974268	-5.0401	0.217082	2.53312	0.999244	0.57838	0.199299	0.0362677	0.930493	-1.18761	NA	0.562046	0.449349
TP73-AS1	-1.53526	4.70974e-06	-0.468652	4.91896e-15	-1.19277	0.0768505	0.331564	0.0226592	-1.62085	2.45746e-20	-1.22733	0.00267542	0.176685	0.681872	-0.572459	0.000739297	0.334978	0.00946113	0.191056	0.000868385	0.277172	0.00695749	0.250356	0.0102752	-0.156072	0.0890518	-0.727199	2.19435e-08	-0.463511	0.539805	0.000932004	0.998759	0.026819	0.671015	-1.89411	9.3809e-09	-0.292099	0.84133	0.897525	0.999244	-0.947504	4.01961e-05	-0.329365	6.5945e-12	0.461366	0.816694	-0.602293	1.47055e-09
PYY2	2.82177	1.41e-08	1.24493	1.05781e-19	5.12048	0.00350985	1.43471	0.00283139	-1.54325	8.80041e-16	3.62883	8.10894e-06	-0.231914	0.740051	3.93623	3.86953e-31	-2.03208	1.07325e-15	-0.386474	0.0221617	-0.394022	0.160952	1.38807	1.72388e-09	0.925366	3.34526e-06	4.07853	3.17641e-34	-0.614609	0.693247	-4.71871	0.0010396	0.231523	0.152464	-2.11129	7.45218e-07	-0.196105	0.94465	2.40654	0.999244	2.06442	8.79334e-11	0.429431	0.00304441	0.8802	0.706989	2.08611	3.07616e-17
CDADC1	-0.468308	0.00519836	-0.796419	1.27551e-74	-0.809583	0.0258502	-1.45731	1.45795e-15	0.251591	0.00322803	-0.568978	0.00355447	-0.485266	0.0211966	-0.194978	0.0217358	-0.465606	0.000558182	-0.594713	4.83821e-22	-1.00788	2.7272e-24	-0.535617	3.74442e-06	-0.636999	4.21253e-30	-0.622304	1.50184e-21	0.210325	0.658036	-0.84252	0.000210423	-0.405853	3.47812e-11	0.0677526	0.992246	-1.26575	0.270815	0.173825	0.999244	-0.307075	0.00528381	-1.03292	1.63551e-34	-0.0791832	0.926923	-0.487152	1.94555e-08
GABBR1	-0.260876	0.524649	-0.276038	0.00472439	-1.5547	0.0444536	2.81358	5.39266e-17	0.351512	0.121124	-0.225847	0.628589	-2.88262	3.75441e-10	1.00379	1.29536e-10	-0.93475	0.000245667	1.12656	8.04162e-16	1.03761	1.42213e-05	0.412678	0.103421	0.378631	0.0205057	0.351259	0.0335914	-0.90161	0.257316	1.25471	0.0278554	0.279887	0.0347243	0.0289125	0.992246	0.871038	0.689216	1.39956	0.992627	-0.76682	0.000872954	0.0966232	0.432101	-1.49845	0.350303	-1.50987	5.01024e-09
NLGN2	-0.429035	0.110261	-0.097573	0.181009	-1.66513	0.00501948	1.13331	0.00375884	-0.324601	0.0832319	0.188004	0.756119	-1.13799	0.00050898	0.931768	9.23833e-12	-0.431479	0.0919742	0.450299	3.65536e-06	1.14774	2.15209e-12	0.268934	0.17521	0.802685	2.35497e-12	0.866872	2.12515e-14	-0.116881	0.913042	0.824152	0.0629658	-0.312796	0.000147976	-0.572393	0.181271	0.506916	0.710666	1.02034	0.99377	-0.658465	0.00163502	0.695951	2.53819e-13	-0.0690666	0.975846	-1.18308	2.20305e-11
NLGN3	-1.42086	7.37236e-05	-0.927597	4.88221e-25	-2.75836	0.000656421	1.65535	7.21594e-06	-1.26383	2.0885e-13	-0.946177	0.0213126	-0.284517	0.631212	-0.459552	0.0345078	-2.75354	1.30518e-37	-1.27877	2.46811e-27	-0.618721	0.00179463	0.0680323	0.754547	-0.184158	0.208172	-0.593404	8.05097e-05	0.036228	0.981352	-3.57132	0.000276996	-1.277	8.20643e-17	-1.81581	1.20443e-08	0.0596884	0.986596	1.58467	0.999244	-0.69196	0.00373351	-1.07377	1.72145e-15	-0.988206	0.359629	-2.85957	1.92471e-47
ARHGAP44	-0.566704	0.120377	-0.157108	0.179293	-1.39303	0.259043	1.64131	3.2231e-06	-2.28183	5.5021e-41	-0.936014	0.120194	-4.55786	1.54319e-14	-1.0002	4.51984e-07	0.932262	0.000206875	-0.131983	0.416736	-0.686872	0.00258347	0.967403	0.000378256	-1.63807	3.19885e-28	-2.97632	7.71168e-67	0.270734	0.839742	2.92083	4.57036e-11	-0.219479	0.0101991	-1.8845	6.82915e-07	0.349904	0.888598	-0.801896	0.999244	-0.0924789	0.699525	0.091949	0.409443	0.764332	0.768937	-1.05058	4.85961e-08
CASQ1	0.190046	0.804093	0.478636	0.00627608	-2.38849	NA	0.491497	0.40952	-2.54531	1.2861e-23	-1.63775	0.00177025	-0.362831	0.588827	-5.05302	7.30913e-27	-0.251726	0.49867	0.99293	2.84333e-11	0.829097	0.00180167	1.30074	3.76912e-06	-0.168641	0.390818	-0.543835	0.00457295	-1.68438	NA	1.08912	0.275476	-1.09084	0.000599368	-2.51791	2.8975e-07	-0.377828	0.941219	-0.679097	0.999244	-1.70117	3.82602e-05	-0.203264	0.259426	-1.4454	0.368532	-0.276501	0.555675
ARHGAP42	-0.147952	0.682319	-0.99084	6.88885e-22	-0.247013	0.868897	-1.18606	0.00710345	-1.06507	2.54274e-14	-0.561398	0.315267	1.56043	5.9608e-07	-0.140035	0.516236	0.44467	0.0538815	1.24323	1.36838e-34	0.0172991	0.940227	-1.00149	1.04473e-12	0.363886	0.00927821	-0.865862	3.54035e-11	0.179528	0.8849	0.651072	0.509795	-0.335492	0.00651014	-1.31138	3.31327e-07	1.07803	0.535949	0.604592	0.999244	0.143416	0.463266	0.364	0.000320595	0.853643	0.750136	-0.791323	1.47796e-05
NUP107	1.03852	1.96935e-06	0.404654	8.09874e-10	1.11532	0.00188474	0.702313	6.96678e-07	0.946705	1.1141e-37	1.30004	2.56717e-06	1.24828	2.24554e-07	0.792835	2.2603e-13	0.267983	0.00238142	0.417294	3.25616e-22	0.627236	2.75433e-13	0.649439	7.78186e-15	0.813252	9.03316e-15	1.11483	3.39306e-38	0.0155818	0.985386	-0.131885	0.613824	0.0445775	0.428896	0.788328	3.98112e-06	1.65668	0.331884	0.141787	0.999244	1.15684	1.95874e-17	-0.0940745	0.0479908	-0.21038	0.829662	0.465703	3.57106e-06
PCBP1-AS1	-0.110545	0.581139	-0.144928	0.0509824	-0.471659	0.379984	-0.328067	0.162632	-0.588411	9.23279e-07	-0.792053	0.000242204	0.314638	0.219579	-0.936224	1.82295e-17	-0.674719	9.63944e-09	0.743511	5.07117e-24	0.223594	0.152007	-0.105158	0.271652	-0.0930132	0.3755	-0.0765686	0.460944	-0.286635	0.566099	0.0777679	0.841422	0.359309	1.00518e-05	-0.698166	0.000106489	0.0667577	0.961508	0.075605	0.999244	-0.967963	4.77053e-16	-0.630958	4.61411e-31	0.201198	0.803888	-0.118164	0.448948
SOX18	-0.563242	0.0758856	-0.876	4.86461e-16	-2.16089	0.015662	-0.361686	0.408718	-0.508581	0.00731575	0.334295	0.472408	0.828175	0.0628788	0.143703	0.441468	-0.567044	0.00979947	0.883383	1.59041e-10	-2.02389	9.00094e-17	0.774074	2.90019e-07	-1.62815	1.93692e-33	-1.73914	1.33947e-25	-0.0364659	0.981832	0.46476	0.666286	0.364443	0.0234727	0.396509	0.574663	0.341768	0.89218	1.38516	0.999244	-0.39534	0.048303	0.845755	1.39829e-07	0.384094	0.882448	-1.86527	1.13693e-19
CDC42EP3	-1.77564	1.84987e-11	-0.73979	6.75022e-13	-2.37035	0.00277562	0.288974	0.532361	-0.968584	7.60997e-13	0.232474	0.652124	0.116796	0.861643	0.497852	0.00104482	-1.4276	2.45436e-13	-0.795951	5.47887e-20	-1.36702	3.61716e-20	-0.214463	0.196041	0.266285	0.0604798	-0.244049	0.0965893	0.162625	0.84715	1.39759	0.0153793	-1.18311	2.35717e-25	-1.2596	4.85536e-06	-1.07663	0.609979	0.229994	0.999244	-0.305376	0.22543	1.6473	9.80202e-30	-0.231045	0.875783	-2.32184	2.69814e-55
CDC42EP2	-1.22437	1.27973e-05	-1.17631	6.54802e-53	-1.44743	0.0602699	-0.269963	0.562969	0.608587	2.9006e-05	0.195056	0.680014	-2.03261	2.10699e-09	0.372212	0.0144565	-0.5507	0.0163661	-0.628027	7.28208e-10	-1.32406	3.71509e-14	-0.171431	0.290594	-1.00826	1.73777e-15	-1.03603	5.34685e-18	0.421131	0.669331	-0.262009	0.78325	0.635863	4.52962e-06	0.548213	0.104587	-0.731933	0.749651	0.478826	0.999244	-0.627447	0.000364168	-0.942323	2.08024e-22	-0.391372	0.875783	-0.713992	8.85833e-06
CDC42EP1	0.352115	0.301318	0.00585676	0.966879	-0.110887	0.909385	0.935823	0.0119663	0.79319	1.01231e-07	-0.547452	0.12136	-0.926614	0.00430257	-0.188519	0.136746	0.725405	0.00442301	0.457828	9.56769e-08	0.428762	0.00362467	-0.145432	0.3552	0.281972	0.0826576	-0.361118	0.00757909	0.0106633	0.993719	-2.4796	0.000570263	0.17934	0.104422	0.771535	0.0219364	0.561401	0.747468	1.0811	0.999244	-0.0724442	0.754758	1.51038	6.28397e-45	-0.178256	0.961448	-0.620152	0.000710535
CDC42EP4	-0.497588	0.0259262	-0.27098	0.000980266	-0.51869	0.471462	0.327556	0.207401	-0.622011	2.25071e-13	0.204343	0.537818	0.974141	0.0125305	0.135411	0.415109	-1.10169	2.084e-14	-0.219035	0.00246072	0.179987	0.152504	0.306807	0.00234273	-0.327589	0.00112013	0.196161	0.240092	0.198771	0.786946	0.623672	0.378227	-0.912866	1.11339e-28	-0.531107	0.0110025	0.377948	0.822616	0.401742	0.999244	-0.434824	0.00239733	0.0833567	0.222069	0.403668	0.864585	-0.824856	5.97836e-08
HEIH	0.440194	0.0929961	-0.177977	0.00223276	-1.017	0.0208636	0.675416	0.00735018	-0.511241	6.11561e-07	-0.464897	0.0739015	0.340585	0.155398	-0.511109	2.32861e-07	0.360293	0.0365449	-0.0502017	0.538298	-0.140489	0.255493	0.621069	2.37957e-11	-0.242588	0.0099522	-0.766576	2.65288e-22	-0.17295	0.821994	0.16057	0.737025	-0.319843	1.6609e-05	-0.394228	0.0913229	-0.123876	0.937917	-0.555653	0.999244	-0.744217	1.2872e-09	-0.370163	1.11566e-06	0.704536	0.397128	-0.580952	0.00141042
TBKBP1	-0.314601	0.169533	-0.393168	7.05961e-06	-1.25684	0.054893	1.0088	0.00695866	0.0305481	0.871567	-0.364236	0.331786	-0.754173	0.0256175	-0.800955	1.8134e-09	0.687627	8.27704e-07	0.0244817	0.851767	0.667556	3.1382e-06	1.05237	8.47916e-14	0.303884	0.00393703	-0.235562	0.03044	-0.374864	0.57909	-0.181477	0.732334	0.229497	0.00609762	0.0815358	0.992246	-0.292833	0.84825	1.84763	0.78787	-0.694214	0.000232867	0.393411	7.47221e-07	-0.112142	0.929846	-0.531152	0.000374466
ABI2	-0.761482	1.58547e-08	-0.23227	1.23045e-05	-1.07697	0.0294711	1.0449	7.39881e-07	0.347129	0.00209755	0.00478183	0.990322	-1.08571	5.98586e-07	0.118205	0.30515	-0.864943	2.28224e-12	-0.477482	6.27375e-19	-0.381572	0.000324353	0.205391	0.0589869	-0.513801	6.36966e-12	-0.636186	8.73269e-14	0.177568	0.744888	1.02877	0.000490891	-0.208111	0.000347503	-0.265005	0.297059	-0.1559	0.898551	0.306959	0.999244	-0.217096	0.0731145	0.0461764	0.480885	0.0863542	0.913729	-0.632483	4.10736e-10
ABI3	-0.210598	0.586417	0.247776	0.00437804	-1.10831	0.218371	0.144543	0.803992	-0.905027	1.9202e-09	0.525072	0.206503	1.67621	3.33633e-05	0.376266	0.0401125	-0.761429	0.000177148	1.06799	4.43009e-39	-0.277516	0.236137	-0.296079	0.0495789	-0.784406	1.23919e-11	-1.24128	2.5702e-17	-1.49901	0.0181443	0.313133	0.72096	-0.0167559	0.905705	-0.325293	0.577161	0.756344	0.715484	-2.50655	0.748381	-0.145405	0.511079	0.522423	5.96988e-06	0.541427	0.711047	-0.525563	0.00899279
ABI1	-0.00772571	0.963933	0.0986371	0.0436884	0.770228	0.0933228	0.679303	0.000183009	-0.180265	0.0052152	0.317828	0.136261	-0.565747	0.0150254	-0.307145	0.00155144	-0.583094	1.04999e-06	-0.0778242	0.10815	-0.0507204	0.576485	0.236364	0.000553452	-0.00960749	0.905622	0.460038	5.2331e-09	-0.0725437	0.901805	-0.0626318	0.837615	-0.138257	0.00451048	-0.242638	0.1014	0.0162557	0.987153	-0.85724	0.99377	-0.164694	0.0772032	0.0691232	0.170383	-0.334145	0.68875	0.00203626	0.984685
TESC	-0.63589	0.359868	-1.75668	3.68655e-29	-1.6089	NA	5.06485	1.09998e-19	4.61714	1.09602e-81	-0.514866	0.657448	-1.50435	0.00324781	-3.43571	2.6276e-40	-1.37637	0.00112869	-0.104748	0.652687	1.84376	7.76115e-11	2.77625	5.46522e-18	3.59988	1.28557e-38	-0.949096	0.000211145	1.25974	0.314359	-2.20105	0.0715825	-0.361597	0.0522444	4.68326	2.26257e-29	-0.835905	0.74595	-0.2594	0.999244	0.126717	0.740027	3.10376	1.23022e-60	2.5648	0.378754	1.70792	6.78106e-06
PITPNC1	-0.390925	0.0676408	-0.218987	0.0146958	0.0200102	0.983813	-0.308146	0.466031	0.752174	2.85959e-10	-0.942025	0.00759356	-0.0696627	0.855495	-0.271122	0.0450006	-0.46398	0.0134721	0.968457	5.14328e-32	0.375616	0.00359402	0.214404	0.109229	0.697623	3.86591e-06	-0.17067	0.240568	0.121905	0.898845	-0.272721	0.809311	-0.489817	3.13142e-06	0.215474	0.648457	0.226938	0.901805	-0.518476	0.999244	0.0280344	0.881997	0.270423	0.0484027	0.00224545	0.998968	0.360125	0.0236145
KRT39	2.24118	0.00537037	-0.229204	0.361004	3.53967	0.0930201	2.6335	0.0069039	1.38199	0.00378162	2.47808	0.0251581	-0.828902	0.600379	-1.27887	0.00636988	-4.00644	8.1063e-13	0.24766	0.58041	1.57082	0.0125404	1.47251	0.00108216	1.2761	4.45434e-06	-0.0822396	0.831032	0.242461	0.920746	0.0501206	NA	-0.966034	5.93603e-05	3.54823	0.00119759	4.07924	0.466545	2.53549	NA	1.53197	0.00223188	0.247715	0.581209	0.196519	0.962362	2.77179	1.64261e-06
CACNA1G-AS1	-0.410717	0.447971	-1.00567	1.22699e-10	-2.28511	0.079788	0.144027	0.878196	-0.369006	0.34732	-0.539191	0.450928	-2.00228	0.000640611	-0.396419	0.17734	0.418923	0.343166	0.337062	0.0512816	1.01442	0.000218143	0.240359	0.507382	1.25717	5.49314e-06	-0.208049	0.430334	2.31241	0.25592	-0.0700224	0.950685	-0.0269065	0.89195	-1.1133	0.131146	1.7244	0.665041	0.602025	NA	-0.128913	0.741945	0.393936	0.0725887	0.785805	0.805904	-2.87964	1.40779e-21
KRT34	2.76546	0.000481877	3.31885	1.65323e-11	1.80351	0.330281	2.88486	0.0619409	3.19561	5.3686e-07	1.15223	0.299996	-0.587989	0.77461	-1.85676	3.61747e-08	0.036089	0.973474	1.86129	3.61731e-05	2.25776	1.52508e-06	1.32981	0.124981	2.54145	3.73447e-05	6.57292	4.54646e-56	0.746872	0.825324	-0.187592	NA	-0.00564982	0.99276	4.50227	0.00251855	4.41094	0.516499	4.37496	0.99377	-0.370611	0.634847	0.602925	0.38255	3.05343	0.582814	1.51307	0.00524004
IL24	-0.114414	0.858707	1.34081	6.22492e-24	1.46322	0.271678	-0.0567734	0.942258	0.778564	0.00536893	2.51602	1.13795e-05	2.70959	5.4122e-05	3.34021	4.01152e-29	-0.379528	0.213001	1.13488	1.3029e-22	0.7007	0.0121408	-0.378964	0.108432	0.259986	0.126649	0.038282	0.880425	-2.15838	NA	2.28487	0.0413904	0.116033	0.546383	0.662991	0.483492	3.50441	0.187633	-2.43103	0.91177	1.17246	0.000560975	-1.33542	7.34328e-12	-0.722054	0.765372	0.181617	0.520322
TIMP1	0.362712	0.375688	1.14419	1.43789e-32	-1.08217	0.344729	1.06683	0.00134013	2.00896	1.07686e-46	1.16668	0.00523727	3.24252	8.41635e-07	0.193963	0.359952	-0.936894	0.0036771	2.06912	1.3021e-43	2.21291	7.67065e-36	0.305888	0.269732	1.53826	7.37491e-33	0.177356	0.329138	0.191553	0.870937	-0.106004	0.922138	-0.28627	0.0706972	1.94266	4.68956e-11	1.54833	0.477106	1.27913	0.999244	1.46458	1.59544e-13	3.07553	6.75739e-60	1.48175	0.538325	0.514794	0.0357955
CLINT1	-0.423839	0.0176253	0.0339797	0.575987	1.06862	0.0401907	-0.315504	0.260579	-0.429514	2.28737e-07	-0.0469735	0.898196	0.251501	0.149128	-1.00027	5.57619e-20	-0.280744	0.0413395	-0.735208	8.19266e-31	-0.675303	4.03624e-08	-0.437665	1.1636e-06	0.242503	0.00463201	-0.070565	0.388411	0.451658	0.520711	-0.249198	0.469873	-0.282703	0.000109038	-0.556062	0.00493415	-0.466377	0.561374	-0.0659324	0.999244	-0.0443459	0.772692	-0.178794	0.0179041	-0.105468	0.945445	0.320608	0.0095354
DMAP1	0.335942	0.0533314	-0.0223099	0.778633	0.27206	0.566905	0.144137	0.705657	-0.183833	0.036176	-0.174692	0.35111	-0.419825	0.0183357	0.0379098	0.781832	-0.239599	0.02833	0.419094	3.21546e-11	0.282806	0.0176655	0.275016	0.00322272	0.286827	0.000473937	0.109877	0.268426	-0.23772	0.731126	-1.75286	6.24065e-05	0.441176	4.03163e-08	0.0157085	0.992246	-0.114826	0.923909	0.613755	0.999244	-0.355405	9.62795e-07	0.0476968	0.547331	0.29256	0.805904	0.324903	0.00651151
AHRR	-1.15832	0.00254117	0.884478	2.26822e-13	-0.276848	0.819997	1.72528	0.00221655	-1.2137	1.90094e-10	-0.381545	0.507857	-1.70096	0.000234253	0.546187	0.0139229	-0.159443	0.553588	1.4792	5.1914e-19	0.480402	0.141115	0.537885	0.00802574	-0.169544	0.510925	0.464902	0.0318898	-0.58325	NA	1.38475	0.148825	0.552888	0.000156893	-1.05373	0.00447852	2.30899	0.393314	1.46165	0.999244	0.0119194	0.968885	0.224028	0.125843	-0.0688576	0.973753	-0.339253	0.227173
ADCY5	-3.35567	4.90413e-12	-1.23575	7.96235e-12	-3.08395	0.0352232	1.04708	0.0580778	-2.91444	2.44749e-34	-2.69782	0.000106016	-3.405	1.62087e-09	-0.914711	0.00353927	-0.0904282	0.851411	0.303971	0.0444616	-0.870685	0.000882103	-0.424132	0.086161	0.122454	0.682299	-0.0770104	0.792965	-1.02929	0.402862	1.57024	0.051354	-1.37475	3.51711e-19	-2.95043	3.50857e-10	-1.39017	0.730085	-0.743128	0.999244	-2.12755	5.36887e-09	-0.292088	0.10331	-1.05592	0.762836	-1.4991	6.66625e-09
ADCY6	-0.0716712	0.794657	-0.659661	1.05082e-20	-0.469522	0.530776	1.41645	7.25466e-08	-0.905047	1.29765e-21	-1.0435	0.0106464	-0.27469	0.398415	-0.950491	1.75958e-09	0.0256884	0.870541	-0.463642	3.54052e-12	-0.277616	0.0130539	1.1562	4.84255e-34	-0.112169	0.283618	-1.0534	1.28306e-21	0.497589	0.318748	0.058475	0.902021	0.470368	1.47852e-09	-0.479864	0.0436759	0.260045	0.883353	1.1994	0.93339	0.140321	0.314163	0.123406	0.0388018	-1.84038	0.258261	-0.195014	0.155546
ADCY7	0.869038	0.0366446	0.222369	0.0630676	2.28502	0.00879875	1.18627	0.00396912	-0.171849	0.350571	0.686337	0.0931365	-0.185554	0.755565	0.356552	0.0451302	0.996192	0.000974919	1.89705	5.64027e-43	1.32993	7.72027e-10	-0.190937	0.428411	-0.408146	0.00341913	-0.947551	6.58842e-13	-0.827316	0.390655	0.0234616	0.985923	-0.451817	0.0182883	-0.15738	0.992246	2.73487	0.0500526	-0.933421	0.999244	0.264616	0.188793	0.270046	0.195752	-1.53539	0.433786	0.706057	0.00220354
ADCY1	0.539015	0.244151	0.976738	6.33949e-07	-0.492598	0.744508	-2.73523	6.22943e-07	0.413493	0.119823	-1.48721	0.00467628	-3.62852	1.30348e-09	-0.373179	0.135931	3.13373	3.44694e-17	-0.513784	0.00233651	-2.42979	4.6403e-10	-0.993521	0.00359437	0.125166	0.613735	0.154202	0.544898	0.353702	0.83792	3.38021	2.9583e-05	0.656261	0.000588271	0.32162	0.879112	2.48915	0.297899	-0.403099	0.999244	0.649809	0.0275397	-0.0630054	0.783331	0.366351	0.908234	0.555996	0.149027
ADCY3	-0.00755952	0.979338	-0.537283	1.74508e-12	-0.469541	0.422667	1.34155	3.59141e-06	1.02021	5.15761e-20	0.672443	0.021576	-1.06347	1.66457e-05	0.640147	1.16192e-09	-0.410193	0.139579	0.92755	5.96925e-28	-0.330547	0.206994	0.252	0.156272	-0.109846	0.356393	0.578049	4.45215e-08	-0.215316	0.781986	1.35492	0.028332	-0.723601	7.04982e-12	1.15454	1.28859e-07	1.7878	0.0794301	0.507967	0.999244	0.639617	2.64549e-07	0.195864	0.0333699	-0.536761	0.764959	-1.24789	3.76768e-14
ADCY9	-1.51872	1.11515e-09	0.349107	0.000107329	-0.482158	0.449683	-0.0940437	0.84356	-1.50727	1.1983e-44	-0.250973	0.385993	-0.946345	0.00373904	-0.439788	0.000201758	-0.186073	0.26412	-0.0454182	0.654811	0.174765	0.323086	-0.0528394	0.687507	-1.16009	1.19838e-21	-1.70281	1.03333e-57	0.073449	0.927972	0.107316	0.825052	-0.852106	6.39366e-18	-1.24977	7.83704e-08	-0.0012391	0.998958	0.809069	0.999244	-0.790396	2.60745e-07	-0.29091	0.00177505	0.518069	0.761605	-1.57062	2.08997e-10
NUCKS1	-0.252791	0.117594	0.291765	1.76341e-07	0.0319542	0.949082	-0.226997	0.335869	0.224183	0.0306065	0.25285	0.374193	-0.584484	0.0046389	0.286396	0.000772197	-0.466124	8.22607e-07	-0.334863	8.87051e-11	-0.324202	0.000133563	0.246968	0.00342845	0.226162	0.00301824	0.469286	5.37434e-09	0.254042	0.521928	0.694799	0.0106504	-0.2576	2.07842e-05	-0.157632	0.887957	0.283942	0.751513	-0.277747	0.999244	0.0675368	0.593729	-0.174987	0.000316687	0.349503	0.56123	-0.172236	0.19092
DDI2	0.464776	0.010756	-0.103266	0.102527	0.706195	0.125354	-1.74008	1.63992e-09	0.311847	0.00290101	0.135857	0.584699	-1.37277	1.21546e-09	-0.465751	2.37323e-07	-0.102793	0.379832	0.00452445	0.947744	-0.284749	0.0125031	-0.389116	0.000456026	0.320954	7.58362e-05	0.26746	0.00126647	0.0291094	0.96357	-1.08826	0.00186006	0.366948	2.45778e-07	0.356802	0.204695	-0.0896816	0.93787	0.0271628	0.999529	0.134884	0.26104	0.0464722	0.384828	-0.0392038	0.971635	0.139088	0.176165
XRCC1	0.47572	0.000120295	0.472038	1.51591e-20	0.511629	0.181976	0.939416	2.05984e-08	0.454071	8.63246e-07	0.323222	0.152853	0.172557	0.52597	0.39657	2.00848e-06	0.186169	0.0776292	0.38029	8.7543e-15	0.352171	5.63125e-07	0.760321	3.0929e-21	0.169575	0.0342373	0.343949	1.84906e-05	0.182365	0.699468	0.541556	0.0366793	0.00225417	0.973244	0.567337	8.66402e-05	0.489185	0.498124	0.234691	0.999244	0.021999	0.852	0.364247	1.47081e-18	0.411741	0.492697	0.229624	0.0174299
HOXB-AS3	3.22209	2.62e-09	2.43852	4.77874e-21	0.844441	0.684472	3.82593	9.87887e-08	0.556348	0.0202128	0.0484714	0.966503	6.04091	0.000855146	2.1416	5.6362e-08	0.385607	0.118278	-2.41418	1.81291e-27	-1.83146	1.21225e-09	0.603635	0.0534001	-0.0777536	0.784657	-0.684453	0.00388422	1.13548	0.306127	2.32177	0.100748	-5.19465	7.4489e-47	-0.0790725	0.992246	-2.58464	0.332439	1.40067	0.999244	-0.679614	0.0194904	0.0688982	0.836851	-1.76497	0.562257	1.94624	4.59005e-09
XRCC3	1.14491	3.89818e-11	0.459595	1.78708e-10	1.79383	1.34967e-05	0.936272	0.000559428	0.774336	3.47138e-11	0.342877	0.154009	0.754985	0.0407093	1.18829	1.47249e-27	1.14951	1.74668e-12	1.44968	4.98567e-42	1.05292	1.65599e-14	1.62795	1.62924e-42	0.7697	1.66465e-14	1.36983	5.51577e-34	0.0053268	0.996045	0.104737	0.871409	-0.0366456	0.710855	1.09507	0.000198733	2.25542	0.00365593	0.551278	0.999244	0.690229	4.72094e-09	0.222114	0.00292386	-0.278096	0.801362	0.923533	4.41951e-14
XRCC5	-0.0688872	0.646879	0.280692	3.56477e-13	0.208348	0.629661	-0.0730066	0.663525	0.365788	2.3663e-09	0.297029	0.0782684	0.327596	0.0571551	-0.149651	0.0246222	-0.655185	4.44386e-11	-0.230951	4.73302e-07	0.130553	0.0910416	-0.162387	0.00892375	0.373739	6.92284e-10	0.440805	3.75249e-10	0.144478	0.763787	0.200545	0.485331	-0.0968039	0.0482784	0.295184	0.0626936	0.0468522	0.952658	0.0433817	0.999244	0.211693	0.00509194	0.129138	0.00262328	0.227975	0.684942	0.307189	6.35684e-05
XRCC4	0.513289	0.00105758	0.390187	4.61921e-17	1.14149	0.00421626	1.02276	3.89526e-09	0.353377	0.00266831	1.06972	0.000352521	0.734823	0.00174671	0.627074	1.40215e-09	-0.148552	0.25734	0.316977	1.69457e-06	0.681347	2.76893e-11	0.501467	7.79717e-07	0.582917	4.06036e-10	0.351767	9.59409e-05	0.944999	0.326852	-0.776698	0.0176201	-0.171699	0.00386772	0.111004	0.992246	-0.031294	0.981379	-0.599781	0.999244	0.267341	0.137462	0.123912	0.0309147	0.247877	0.763132	0.424375	0.000721667
XRCC6	-0.0603834	0.692216	0.196937	0.000106285	0.157818	0.726006	0.365373	0.013438	0.0513706	0.551157	0.423277	0.0303671	-0.00410826	0.989581	0.204495	0.00733807	0.134818	0.110855	-0.154466	0.000459723	-0.123731	0.142922	0.328213	3.1285e-06	0.252127	0.00054329	0.670386	1.38272e-18	0.201558	0.672613	-0.773093	0.0232964	-0.0164027	0.790659	-0.037912	0.992246	-0.0330594	0.974963	0.321796	0.999244	-0.0774055	0.432659	0.128276	0.0201071	0.438944	0.624597	0.119268	0.251423
MEIS3	-0.318495	0.482877	1.04743	9.13135e-23	-4.2527	2.2862e-07	1.0886	0.00696636	0.472684	0.0148246	0.0276903	0.968576	-1.4211	0.00177529	1.16591	2.95258e-08	-0.716372	0.00695885	1.45316	1.15816e-26	2.61011	2.31245e-19	0.396479	0.0702994	0.685835	1.73071e-06	0.650424	0.000333307	0.0255451	0.986877	3.29338	0.0121274	0.194287	0.348325	0.440252	0.432856	1.47638	0.510756	2.98859	0.745444	0.251738	0.265035	0.784535	4.04616e-07	-1.24244	0.638528	-3.13439	1.98308e-42
MEIS2	-1.88059	6.4149e-13	-1.52121	3.11199e-44	-2.7872	3.06443e-05	1.62188	0.000457357	-1.75645	9.69746e-14	-0.393234	0.294062	0.0529405	0.935716	-1.2901	2.6864e-23	-2.34558	1.21982e-17	-0.810763	5.09501e-14	-2.15689	6.37261e-18	0.430514	0.0120941	-0.771772	1.19289e-10	-0.368882	0.016973	0.387681	0.699491	-1.13558	0.106923	-1.39737	1.89026e-19	-2.84827	4.9301e-11	-0.795964	0.731266	-0.0940443	0.999244	-1.06097	2.62072e-07	-0.264392	0.094356	0.960616	0.657622	-1.94585	4.83778e-12
MEIS1	-1.81647	2.25611e-14	-0.906356	3.52143e-23	-1.38208	0.137038	0.355446	0.360607	-1.70643	3.41404e-15	-0.752644	0.0779333	0.430492	0.464525	-1.35512	7.95735e-17	0.453883	0.226523	0.206354	0.0393914	-1.00548	6.19627e-05	0.121218	0.328997	-1.09444	4.50273e-18	-0.618091	1.27578e-05	-0.487715	0.589599	-1.51279	0.00535718	-1.22882	2.69034e-18	-2.48679	4.78081e-11	-0.261613	0.933007	1.24729	0.934114	-1.52913	1.02201e-10	-0.933381	1.28682e-12	0.98159	0.710492	-0.402479	0.120525
ESPNL	-0.961026	0.102326	0.113814	0.617516	-2.08751	0.20623	0.115787	0.910221	0.213358	0.525713	0.642289	0.428265	2.02654	0.0353725	2.32648	3.59562e-13	-1.30458	0.0518683	0.429685	0.0689997	1.00162	0.00691367	-0.438517	0.131859	1.18013	5.16369e-07	1.15815	1.39135e-05	-1.30591	0.392866	1.44487	0.364118	-1.05061	5.12562e-06	0.149983	0.992246	0.466986	0.902164	0.521914	0.999244	0.495902	0.220198	0.296712	0.307814	0.618868	0.860598	-0.822156	0.047447
USP32P1	0.438413	0.582163	-1.06672	1.90947e-06	-0.501837	0.848531	0.0840258	0.948771	-0.514428	0.290624	-0.487659	0.662208	-0.23804	0.836316	1.47972	0.000152641	2.23404	8.14213e-06	1.8352	1.82012e-10	2.13767	8.92228e-05	0.141269	0.800396	0.118135	0.771854	-0.080208	0.832342	-0.395892	0.902038	-0.340131	0.877556	0.620769	0.0826777	-0.389338	0.984993	3.64966	0.306824	1.29746	0.999244	0.876502	0.0411601	0.0179133	0.968742	-0.82125	0.850411	-0.355433	0.508927
USP32P2	0.266187	0.74885	0.0323517	0.920539	1.17126	0.584605	-0.00352777	0.997736	-0.145739	0.796795	-0.34984	0.727251	-0.721476	0.525268	0.838956	0.0576258	1.96044	0.00081825	1.74375	7.13097e-11	1.24953	0.0122166	0.129191	0.80702	0.496489	0.147644	-0.0934853	0.817127	1.34215	0.563521	0.122344	0.958556	1.2079	0.000410757	-0.545	0.899252	2.66848	0.562913	0.785269	0.999244	0.319479	0.433796	-0.139382	0.736115	-1.38	0.71608	-0.319039	0.552201
ESPNP	3.76387	1.85e-06	1.80762	1.16806e-17	5.09352	0.0155878	-0.689284	0.417845	1.39097	1.91662e-05	0.0412745	0.965359	-0.244641	0.785342	1.11195	0.0242041	-2.00464	6.24733e-06	0.0433478	0.894288	-0.716189	0.0475673	-0.404327	0.119481	2.72747	1.18649e-19	1.94992	6.35858e-09	-0.285634	0.91201	2.79258	0.325517	-0.150149	0.694717	3.26686	3.64519e-05	-4.03965	0.382256	2.0675	NA	1.38961	0.000298239	2.20667	8.28004e-17	1.18957	0.804277	1.79784	2.06856e-08
DDX60	0.851766	0.0271677	0.749821	4.26972e-11	1.20637	0.209275	0.242033	0.61671	-1.52622	6.57157e-18	0.713287	0.127722	1.36477	0.000992744	1.61716	4.95569e-15	-0.279825	0.202016	0.31286	0.000780114	-0.386558	0.0093599	-0.758944	6.6043e-05	-0.0806547	0.643922	-0.754757	5.80415e-06	0.508179	0.666761	0.712991	0.357303	0.119453	0.45728	-1.24571	0.00117677	0.479034	0.766886	-1.09561	0.999244	-0.578159	0.0118873	0.500772	2.5604e-05	0.0832678	0.973932	-0.126453	0.620732
H2AFY2	0.596635	0.0295903	0.52526	5.39211e-05	0.335893	0.762197	1.62386	0.00050636	0.349411	0.10199	1.02991	0.104572	-0.348292	0.717075	0.13282	0.404743	-0.792836	9.41756e-05	-1.2228	1.67798e-28	0.142197	0.384155	0.943183	0.000180631	0.435309	0.0155342	1.74667	1.79889e-36	-0.177646	0.850993	3.51996	4.77395e-12	0.049474	0.756351	0.257001	0.873563	-0.194549	0.945932	0.105502	0.999244	-0.570296	0.0433064	0.57998	7.66786e-21	1.43632	0.224997	0.948296	5.7759e-07
ADCY10	1.42187	0.00531698	0.51674	0.0014655	1.09843	0.389715	-2.7438	2.26953e-08	0.0718123	0.813762	0.0023248	0.998185	-0.674873	0.095398	2.33669	4.21167e-13	0.24877	0.337618	1.87488	1.07982e-29	0.729508	0.0040606	0.0228596	0.929645	1.13243	9.61629e-08	4.64959	3.5038e-46	-0.129926	0.927329	-0.443809	0.611513	0.856142	3.30241e-07	0.440514	0.563584	0.230206	0.923685	0.0409151	NA	0.997866	0.000957617	0.541719	0.000645467	-0.352912	0.842623	0.813774	0.00192267
KCNA7	2.52743	8.61e-07	0.0284468	0.915176	3.56011	0.0068813	1.53397	0.169649	1.65532	0.00203748	1.70594	0.00580289	0.0451374	0.96235	-3.18272	6.56595e-20	0.498096	0.459635	1.97928	7.44058e-12	1.44312	0.0029995	0.435002	0.291217	2.53549	4.23036e-14	3.69985	3.73813e-35	2.75211	0.176829	-1.28148	NA	0.492384	0.160562	1.33288	0.331985	3.66297	0.439238	1.90484	0.999244	1.27856	0.000365175	0.1245	0.729101	1.82493	0.588908	1.46691	0.000159304
OPTN	-0.00923031	0.978762	-0.737206	8.22574e-21	-0.35991	0.564083	0.0642279	0.881777	-0.845098	7.58712e-19	0.0938881	0.769432	-2.09763	8.62729e-14	-0.20992	0.122411	-0.267426	0.164692	0.384464	3.42124e-13	-0.206314	0.128322	0.349373	0.000321736	-0.285001	0.00286298	-0.455399	5.99738e-06	-0.0418197	0.952766	-0.266003	0.437953	-0.726642	2.45503e-12	-0.891575	3.36725e-06	-0.302877	0.840109	-0.552599	0.999244	-0.38214	0.00146494	0.462871	4.97066e-09	-0.390348	0.725209	-0.48302	0.00207709
FTL	0.0487034	0.879745	-0.395853	4.27211e-06	0.160755	0.852979	-2.29774	3.03834e-11	0.111775	0.399605	0.46027	0.266385	1.46241	0.00152247	0.830774	4.46122e-08	0.0277596	0.92057	0.0961717	0.503025	0.48901	0.0846071	0.415035	0.0218573	-0.704474	2.72227e-07	-0.711489	1.49142e-06	-0.630738	0.363195	0.270872	0.693465	0.36046	1.05853e-05	0.554918	0.0347056	-0.564397	0.774668	-0.342071	0.999244	0.132021	0.452127	0.0599091	0.632219	-0.019181	0.992427	0.857314	1.15006e-06
MCCC1	0.18584	0.486935	-0.692278	4.27689e-18	1.03873	0.0741137	-0.872113	0.0294369	-0.152225	0.0969045	-0.0730426	0.868175	0.049398	0.847893	-0.112643	0.450142	-0.81625	2.39991e-05	-1.08726	1.6512e-42	-0.540372	0.000233345	-0.647097	2.94081e-08	-0.212796	0.0510043	0.768769	6.89717e-07	-0.11782	0.86648	-2.15529	7.18685e-06	0.512869	2.29153e-10	-0.0710329	0.992246	-1.51566	0.00739011	-0.253559	0.999244	-0.0238228	0.873125	-0.0839687	0.113601	-0.406524	0.638722	0.479677	4.62857e-05
ACACA	-0.203524	0.278296	-0.127358	0.187654	1.16907	0.00336825	-0.0750013	0.84187	0.783655	8.34784e-16	0.123617	0.723038	-1.09321	3.34458e-05	0.0854542	0.437896	0.539081	0.000262804	-0.649828	3.35941e-18	0.266673	0.0224479	0.78393	1.24145e-11	-0.122738	0.199826	-0.0559552	0.600609	0.528896	0.231173	-0.743856	0.0810027	0.80122	1.06132e-14	0.493331	0.051024	-0.277048	0.833506	0.597175	0.999244	0.323999	0.0269664	0.174435	0.00644818	-0.670346	0.643981	0.866543	8.81226e-14
ACACB	-2.81276	7.33723e-22	-3.65884	2.24713e-199	-2.32485	0.000174457	-3.19257	6.17185e-21	-1.84681	2.17345e-40	-2.48807	5.7045e-11	-1.2989	0.000617664	-2.39386	3.76462e-36	0.852374	2.35529e-06	-0.839168	1.16172e-16	-1.17007	5.39073e-15	-1.22239	1.75706e-14	-1.33633	1.04234e-28	-2.01054	7.16189e-62	-0.0729595	0.961817	-0.844172	0.0510296	-1.09618	7.63614e-22	-1.81855	2.98271e-18	-1.29288	0.454558	1.29635	0.963482	-1.6648	6.03642e-16	-1.33704	1.37631e-30	-4.16794	9.96193e-12	-2.00958	4.57927e-31
ZDHHC3	0.190902	0.272946	-0.318683	3.18876e-13	0.218338	0.637691	-0.502992	0.00861207	-0.366445	3.6053e-07	-0.444844	0.0779019	0.0659789	0.756102	-0.412213	2.40569e-08	1.05536	1.33232e-08	-0.965302	5.09467e-21	-0.376737	0.000197313	-0.00579042	0.933643	-0.728506	2.84426e-16	-0.470718	8.18823e-08	0.677201	0.252171	-1.37927	1.1299e-05	-0.335314	5.18017e-10	-0.228146	0.276067	-0.246567	0.771743	0.541814	0.997301	-0.527036	1.52654e-06	-0.00718002	0.91757	-0.495312	0.219927	0.0772459	0.321071
CYFIP1	0.0548323	0.749007	-0.129296	0.00527203	0.355318	0.33475	0.0973716	0.685502	-0.403995	1.25483e-08	-0.0434392	0.885926	0.813279	0.00185553	-0.180559	0.0318924	0.00972336	0.93641	0.0142182	0.84809	0.0416307	0.713169	-0.0816727	0.269851	-0.256312	0.000225907	-0.0587555	0.487365	-0.0990596	0.878259	-0.515363	0.205298	0.115379	0.0654765	-0.0912187	0.86996	0.418388	0.560579	-0.0313695	0.999383	-0.0641917	0.52657	0.214275	1.16267e-05	0.336853	0.83988	0.233287	0.0366473
CYFIP2	-0.891537	0.00531356	1.36511	1.59086e-31	-0.257317	0.843435	0.292527	0.602948	-0.0852052	0.57431	-2.49159	2.79663e-08	-2.76847	3.55062e-15	-0.0801157	0.740697	-1.12392	8.84376e-07	-2.27145	1.08142e-98	-2.49601	2.43221e-46	-0.405154	0.0956853	-0.295664	0.0340197	-1.47345	5.64212e-19	-1.46038	0.0933929	0.365098	0.479432	0.45946	1.90165e-07	0.0512724	0.992246	-1.46006	0.632197	-1.47221	0.999244	-0.750686	0.00118577	0.435575	2.01996e-07	-0.459726	0.793905	0.0253857	0.911667
GUSBP5	-0.229021	0.52335	-0.370059	0.0008661	-0.855177	0.564379	0.0163886	0.980201	0.00340018	0.989528	-0.500757	0.501328	-1.20484	0.149973	-0.178051	0.524988	0.820745	3.43964e-07	-0.677984	3.19901e-07	-0.600259	0.0029368	-0.74725	0.00330113	-0.83808	1.8918e-08	-0.246294	0.187986	0.15957	0.892305	0.690742	0.338876	-0.0308819	0.843115	-0.472963	0.43195	-0.571454	0.797445	0.465157	0.999244	-0.470722	0.141321	-0.154448	0.238652	-0.0852221	0.967957	-0.165596	0.582762
GUSBP1	0.381765	0.0673416	-0.0449005	0.635539	0.587846	0.373476	0.65184	0.0137328	0.0579243	0.674131	0.191836	0.556816	-0.125179	0.774304	0.467894	0.000104913	0.0883244	0.717753	0.517062	6.74337e-09	0.0953089	0.46818	0.474959	1.28213e-05	0.595843	7.77562e-08	0.812461	1.91012e-10	0.00188488	0.998702	0.263137	0.661769	0.0171976	0.848137	-0.0629631	0.992246	0.88232	0.404527	0.723444	0.999244	-0.309599	0.0307754	-0.261768	0.000542684	0.218766	0.797553	-0.188799	0.189645
GUSBP3	0.122175	0.909142	1.60145	1.4707e-07	-0.00256509	0.99933	3.12529	0.0173421	-0.463684	0.392399	0.804447	0.439886	0.837354	0.41742	0.143949	0.80344	-0.598701	0.217379	-0.987167	0.000819245	-1.54529	0.000848022	1.9476	0.000661734	-0.579887	0.130089	-0.407839	0.386148	-1.20323	0.701814	1.16936	0.619447	1.07127	0.0104719	-0.887775	0.570658	4.02452	0.354453	-0.0150021	NA	-0.116615	0.804544	-0.846423	0.0139518	-0.144776	0.975464	-0.642773	0.261849
GUSBP2	0.362372	0.22507	0.288553	0.00719123	0.460605	0.591411	0.220745	0.64426	0.632987	0.00157331	-0.220161	0.638856	0.443851	0.391198	0.792518	0.000318969	-0.318131	0.0819466	1.47089	2.23858e-29	0.816109	5.79569e-05	0.61079	0.000497972	0.933784	1.51913e-10	0.838915	8.60556e-08	0.114183	0.93355	0.913882	0.247117	0.88766	2.39895e-09	0.702585	0.108636	0.746602	0.682666	-0.153616	0.999244	0.375453	0.0448981	-0.68214	3.20875e-12	-0.951077	0.519444	0.168994	0.497567
LHPP	-0.443518	0.0512152	0.105664	0.188656	-0.320742	0.615247	-2.18752	1.13164e-05	-0.530504	1.81267e-05	-0.541871	0.0525579	-2.0866	8.78325e-06	-0.52956	7.19945e-07	-1.7845	9.27983e-14	-0.892627	3.45953e-20	-0.0986232	0.567038	-0.658395	4.00919e-05	0.463394	3.94562e-05	0.112608	0.347485	0.0543592	0.955345	-0.960412	0.0236519	-0.367191	3.97949e-05	-0.427415	0.248692	-1.78639	0.175421	-0.188093	0.999244	-1.11432	1.04456e-10	0.149782	0.108603	0.113847	0.937489	0.354394	0.0344225
NUP188	0.19309	0.309417	0.301618	4.9032e-11	1.51299	5.63151e-06	0.262474	0.328737	0.827118	2.18658e-21	0.604337	0.00537455	0.889516	0.00209824	0.21033	0.0287661	0.147512	0.159824	0.106297	0.037988	-0.00151523	0.984737	0.399933	1.5768e-05	0.201545	0.01149	0.390619	7.41064e-06	0.0314447	0.956601	0.0382546	0.894062	0.122502	0.0223531	0.735877	0.000333915	1.32009	0.0222117	0.378139	0.999244	0.620937	4.13162e-08	0.522737	5.42153e-26	0.0701935	0.926127	0.874765	2.03153e-16
GLT8D2	-1.04062	0.00841004	-0.652394	1.04017e-09	-2.75998	0.00189263	0.0455875	0.938747	-0.318723	0.105508	-0.138449	0.835939	-0.674897	0.402861	0.712279	0.000818434	-0.89035	0.0024046	-0.169371	0.303006	-0.735706	0.022212	-0.403434	0.0395004	-0.220712	0.17883	-0.403296	0.0273936	0.384907	0.764048	0.298854	0.750559	-0.536158	3.35986e-05	-0.919958	0.023019	1.20255	0.612628	0.434678	0.999244	-0.509455	0.0253897	-1.85229	7.50346e-23	-0.935854	0.738318	-2.54941	1.46166e-39
GLT8D1	0.668381	1.67357e-05	0.111303	0.00749253	-0.658329	0.0830896	-0.947369	9.27316e-08	0.314642	6.4999e-08	-0.166784	0.43935	0.809485	2.21007e-07	0.0355657	0.716986	0.034762	0.764791	-0.407757	1.10072e-16	0.344279	7.42333e-06	-0.0148708	0.90616	0.0556698	0.317556	-0.216962	0.000157309	0.10969	0.823552	0.0792212	0.855973	0.1939	1.12804e-05	0.170617	0.340458	0.523978	0.599224	0.0317623	0.999361	0.0970366	0.303701	-0.129476	0.00223935	0.196806	0.763132	-0.0667753	0.4321
OSR2	-0.65172	0.146445	-0.44804	0.00203941	-3.82447	1.63348e-08	1.43485	0.106482	-0.654187	0.00319969	0.357688	0.470079	5.04227	4.45549e-10	0.805147	1.52966e-06	-1.97011	0.000105557	-0.434713	0.0413271	-0.337503	0.445522	4.16977	3.44589e-29	1.25973	8.32343e-11	1.23235	1.44919e-11	0.36344	0.788041	-3.25176	0.0100854	-0.847776	6.32617e-15	-0.443602	0.642419	2.42798	0.325885	0.44183	0.999244	0.284147	0.222676	-1.158	5.29065e-07	-3.88575	0.219609	-3.60144	2.32716e-49
TTC39B	-0.272225	0.356574	0.498139	2.83293e-07	0.357839	0.669517	-1.29546	0.000784615	-0.304679	0.0148951	-0.285319	0.443016	-0.73957	0.0655238	-0.0798078	0.65522	1.29636	8.41826e-11	-0.66649	3.74174e-10	-0.956906	1.1845e-10	-1.17348	6.6711e-14	-0.302371	0.011303	-0.160401	0.259813	0.158011	0.854105	-0.169375	0.773766	-0.325645	0.000254036	-0.121397	0.975415	-1.05593	0.389635	-0.878891	0.999244	-0.140201	0.385472	1.41288	2.47058e-31	-0.14175	0.937891	-0.147269	0.433207
TTC39A	0.558897	0.121355	1.39959	2.0016e-30	2.12708	0.0561671	4.96923	7.15672e-22	-0.256911	0.101455	-0.761883	0.195036	-0.102128	0.887439	-1.12279	5.1417e-07	1.02835	3.27604e-05	1.1795	8.79282e-20	1.69034	5.31353e-24	3.15815	1.23416e-32	0.618905	2.66007e-05	-0.951592	1.64596e-09	0.957906	0.281151	1.75074	0.00185034	0.301628	0.00267085	-0.643812	0.0563102	-2.92582	0.136104	1.23891	0.999244	-0.284479	0.288943	1.20755	3.98525e-23	1.29479	0.644376	1.95915	1.90134e-19
BPNT1	0.466465	0.00180393	0.87734	1.78013e-61	0.667439	0.0897708	0.0832809	0.745127	-0.787325	1.54658e-14	0.402199	0.127508	0.502387	0.0386956	0.0457447	0.592539	-1.19433	4.59407e-23	-0.654352	2.39188e-27	-0.00539465	0.969097	0.319661	0.000109326	0.684685	3.82482e-16	0.277732	0.00187179	0.659511	0.200227	-0.238381	0.532928	0.0152078	0.84508	-0.468108	0.0521408	-0.826537	0.235334	-0.41591	0.999244	-0.155188	0.299265	0.173531	0.000491817	0.683764	0.495993	0.965716	5.56195e-18
ABHD14A-ACY1	0.902555	0.00432426	0.0165096	0.904873	0.614103	0.449137	-1.9625	3.01499e-08	0.972514	2.03791e-08	0.355412	0.416509	0.168052	0.703562	0.294234	0.170003	-1.29029	4.25139e-09	-1.10888	1.54487e-14	-0.727481	0.000590878	0.134731	0.435182	1.025	2.61199e-11	0.777359	6.94472e-07	0.409251	0.769975	-1.06415	0.045671	0.686981	5.79191e-08	1.4393	3.11262e-05	-1.169	0.359525	0.90221	0.999244	-0.901769	2.91502e-06	0.426617	3.18948e-05	-0.0698264	0.97456	0.17161	0.394713
BCL9	0.134365	0.565798	1.23712	4.3831e-77	-0.757044	0.177205	1.57282	2.87441e-07	0.279171	0.0027623	-0.052898	0.870001	-0.382874	0.283104	-0.0683807	0.598591	-0.191639	0.151267	-1.06636	3.81709e-71	-0.7826	3.14734e-09	1.33278	5.77097e-23	1.30904	1.17248e-40	0.726995	9.74775e-14	0.411334	0.440981	0.353664	0.416979	0.38543	4.44585e-06	0.333555	0.141397	0.512729	0.788435	-0.568584	0.999244	0.137533	0.264022	0.577216	5.23537e-12	-0.0265472	0.982594	0.234738	0.100672
BCL6	-0.624358	0.00481896	-1.14208	1.95424e-48	-0.347323	0.619776	-1.02054	0.00239357	-0.142903	0.383264	-0.257675	0.609616	0.76659	0.0578521	-0.4958	6.43592e-05	-0.918331	1.05798e-05	0.688812	1.4911e-14	0.632622	0.000121163	-0.453387	0.000840231	-0.427503	3.60714e-06	-0.225094	0.0419254	-0.212898	0.810859	-1.25198	0.0420462	-0.383759	0.000732134	-0.600637	0.0318604	0.564354	0.67195	-0.0518885	0.999383	-0.825434	6.94415e-07	-0.448024	2.86e-07	-0.914655	0.341688	-0.794218	2.6728e-08
BCL3	-0.695792	0.00516499	1.02413	2.05876e-39	-0.175985	NA	-0.861713	0.00421868	-0.0119303	0.941633	0.641865	0.0260061	1.90197	0.00020177	-0.513086	5.34616e-06	-1.03553	0.000131482	0.636745	1.27057e-07	0.263082	0.160831	-0.873173	2.04505e-09	-0.0943217	0.533891	-0.547904	8.62045e-06	-0.0838049	0.947234	-1.66136	0.031925	0.134961	0.378299	0.649915	0.0651471	0.176461	0.922722	-0.308374	0.999244	-0.0998864	0.547022	0.671061	2.63551e-08	0.394724	0.845167	0.80844	5.44478e-06
BCL2	-1.61597	1.49735e-08	-0.225891	0.100008	-2.53045	0.00914686	1.47987	0.0018918	-1.5913	3.2995e-21	-0.62219	0.21541	-0.581042	0.0690911	-0.454883	0.0568299	1.16903	7.51322e-12	0.711039	1.2779e-13	0.554066	0.000316535	-0.165108	0.357707	-0.00922845	0.970218	0.465484	0.0353473	-1.62753	0.0617376	3.01931	1.22404e-05	-1.09231	8.29905e-15	-2.02365	3.52087e-11	0.406779	0.841416	0.15355	0.999244	-1.01861	3.80943e-07	-1.43917	5.05458e-29	0.187812	0.937606	-1.83656	9.95707e-18
NPEPL1	0.568704	0.0262255	0.505475	8.31764e-07	0.395941	0.53583	1.57606	5.94381e-08	1.20886	5.23858e-19	0.149776	0.5709	0.808983	0.0410761	0.151275	0.296499	0.375726	0.0762767	1.49893	4.49469e-27	0.946039	7.16419e-08	1.16944	1.32219e-24	0.405312	0.00224836	0.449435	0.000766068	-0.25971	0.799979	-0.379059	0.614106	0.623237	4.64177e-07	1.54934	3.5189e-09	-0.556922	0.633773	0.47226	0.999244	0.280476	0.071892	0.0952174	0.39429	0.074053	0.962767	0.508458	0.0011817
CLMN	0.0220346	0.956551	-0.286602	0.00106471	0.603564	0.511913	-0.66586	0.0332414	-1.38103	9.2895e-36	-0.765727	0.189013	-2.58203	1.92563e-12	-0.932665	9.50228e-09	-0.155158	0.553119	-1.39577	2.17783e-41	-1.81246	7.29007e-28	-0.137545	0.352413	0.0712552	0.696623	-0.623321	1.81357e-06	-0.0857733	0.938024	2.3174	0.000695134	-0.0537111	0.619617	-1.12259	5.47758e-07	-2.06929	0.210659	-0.882132	0.999244	0.786977	3.99518e-07	-1.62283	3.37789e-33	-0.0838215	0.98105	0.448973	0.00400342
CLMP	-1.2421	0.00732611	-2.42206	2.41348e-120	-2.88488	0.0226867	0.595073	0.444695	-1.82199	1.00116e-17	-0.487226	0.469128	-0.12161	0.91334	0.598635	0.0125128	-3.19366	4.15233e-13	-0.970861	0.000554755	-1.18179	0.000233536	-0.112263	0.689243	0.36851	0.0644885	-0.179025	0.438143	0.0926492	0.963312	-1.46506	0.34398	-0.857968	2.13811e-09	-2.58485	7.29548e-10	1.67246	0.479044	-0.829863	0.999244	-1.4661	7.28997e-07	-0.107774	0.680436	-4.30586	0.00086199	-3.73007	2.16293e-55
MTM1	-0.45129	0.00984118	-0.162803	0.00545137	0.361778	0.57303	-1.73408	1.12814e-16	-1.39129	1.44937e-48	0.133858	0.631653	-0.0208932	0.956061	-0.208605	0.0634318	0.180668	0.241787	-0.484836	7.20259e-12	-0.544838	4.30888e-05	-0.597708	4.32637e-07	-0.748555	1.33831e-21	-0.841042	1.66769e-28	-0.129099	0.861636	-1.57895	6.94273e-06	-0.690953	1.98354e-16	-1.45635	4.44261e-12	-0.861659	0.316589	-0.568671	0.999244	-0.156901	0.201412	0.346886	5.77431e-07	-0.719089	0.607858	-0.827477	4.77706e-10
CSNK1G2	0.692552	1.55299e-07	0.548187	2.16472e-19	0.613736	0.142482	0.520467	0.000965131	0.572748	3.21806e-10	0.378159	0.0483226	-0.412682	0.0787061	0.246449	0.00102057	0.611896	9.10266e-09	0.320077	3.44403e-09	0.173524	0.0502022	0.362322	1.74735e-06	0.209795	0.00717034	0.683691	2.84414e-17	-0.272529	0.630973	-0.407266	0.152369	0.33926	6.71247e-09	0.909511	1.7787e-06	0.748563	0.324121	0.646662	0.999244	0.11426	0.2712	0.247715	1.19771e-07	-0.0397028	0.965786	0.578904	1.63543e-09
SERPINB8	-0.858954	0.00051397	-0.236459	0.00356775	1.94237	0.00437856	-1.41728	2.36418e-05	-0.0480966	0.748416	-0.188942	0.703133	1.14537	0.000318988	-0.407804	0.00512115	-1.26647	4.55354e-08	0.714077	3.19256e-16	0.484376	0.00172632	-1.47617	2.79718e-15	-0.668541	1.47221e-10	-0.664886	1.32172e-08	-0.228173	0.796333	-1.20456	0.0226195	-0.451907	1.16426e-05	-0.811171	0.00209576	1.50987	0.270342	0.142552	0.999244	-0.238638	0.192664	0.433159	1.29616e-05	-0.266084	0.834107	-0.0197492	0.923806
CSNK1G1	0.146264	0.325425	0.457545	9.37771e-16	0.915222	0.00855155	1.39416	3.07817e-17	-0.219454	0.0244461	0.256677	0.282252	-0.134639	0.651255	0.129582	0.142734	0.0915884	0.473264	-0.139431	0.0109023	0.0960882	0.326637	0.508189	8.23717e-11	0.116059	0.128646	0.57592	3.49823e-14	-0.0382727	0.947837	0.0664433	0.86203	-0.0168227	0.846663	-0.170995	0.588306	0.38717	0.62869	0.453932	0.999244	0.224919	0.029354	-0.436624	9.72427e-17	-0.0721995	0.929829	0.449891	7.09881e-06
SERPINB1	-0.17963	0.697221	-0.00212391	0.978805	1.35668	0.108101	0.746854	0.00355596	0.273983	0.0410542	-0.560495	0.317483	1.07403	0.0205199	-1.6085	5.37304e-17	0.20707	0.113854	0.712065	6.91961e-35	0.665219	3.96547e-12	0.187885	0.134613	-0.0759622	0.618558	-0.768504	1.01691e-05	0.869966	0.252171	-0.875959	0.0250483	-1.19058	2.83364e-16	-0.0339805	0.992246	-0.407781	0.783046	-0.474499	0.999244	-0.915027	1.73661e-06	0.363982	3.20428e-08	0.218865	0.825751	0.698122	8.41497e-05
SERPINB6	0.0218561	0.938898	-0.0271943	0.767465	-0.56642	0.507079	0.799017	0.00037469	0.117284	0.450835	-0.188009	0.705294	1.21271	3.55336e-06	-0.837431	3.81839e-09	-0.259708	0.00159426	0.534037	2.34759e-23	-0.0299897	0.798655	0.364208	0.000835673	-0.582143	9.99132e-12	-1.28393	1.22002e-27	0.302604	0.669331	-0.467329	0.385649	0.535228	2.20199e-08	0.19721	0.841381	-0.753154	0.544229	-0.433909	0.999244	-0.493282	0.00140102	0.166928	0.00678329	0.251084	0.886387	-0.502115	0.00104837
FAM76B	0.371963	0.0156422	-0.232414	0.000149808	0.313345	0.595264	-0.208441	0.380224	0.285687	0.0126701	0.201967	0.305322	0.459757	0.0379909	0.322665	0.00173284	0.216462	0.0609656	0.543235	3.22809e-18	0.354027	0.0102931	-0.0492803	0.702897	0.28747	0.000117931	0.493799	1.49426e-09	-0.496078	0.275024	-0.134016	0.750502	0.235244	0.00353435	-0.0644109	0.992246	0.750302	0.352526	-0.67506	0.999244	0.468549	2.74338e-06	-0.344245	1.57189e-07	-0.683096	0.519444	-0.322231	0.00965499
FAM76A	-0.298722	0.00947066	-0.513463	4.07094e-36	-0.350454	0.343414	-0.363109	0.0885625	-0.177005	0.0547018	-0.127875	0.538195	-0.120853	0.697484	-0.204755	0.002389	-0.281151	0.0020281	-0.124272	0.0324545	-0.336081	7.24633e-05	-0.098864	0.257495	-0.526689	1.75716e-16	-0.576317	4.98525e-15	0.0230163	0.966587	0.563265	0.124252	-0.404407	7.78914e-18	-0.522172	0.0194358	-0.0578751	0.957616	-0.370145	0.999244	-0.281048	0.00250173	-0.292439	3.1536e-10	-0.141811	0.74815	-0.420865	1.71857e-06
EXD3	0.061897	0.816489	0.226741	0.0125429	-0.427865	0.45635	0.931566	0.0074233	-0.10808	0.442896	-0.0546256	0.883678	-0.567897	0.0762261	-0.0285455	0.85933	0.0844407	0.562017	0.836645	7.98401e-17	0.667365	5.39933e-06	0.358673	0.00061501	0.232991	0.0393397	-0.29098	0.0111827	0.0988729	0.934097	0.298398	0.604833	0.727882	2.5337e-11	0.28934	0.539973	-0.157755	0.917603	0.783902	0.999244	-0.0822315	0.536669	0.605723	4.43647e-12	0.63734	0.66887	0.372445	0.0138885
EXD2	-0.213849	0.105308	0.0716541	0.211551	-0.344769	0.431363	0.352987	0.0775004	-0.227001	0.00116955	-0.295778	0.149288	-0.117854	0.737092	-0.270592	0.00313856	0.554406	1.6987e-11	-0.486186	6.69917e-18	-0.143213	0.0950201	-0.183902	0.0417702	-0.210289	0.00113695	-0.235984	0.00314694	0.123379	0.84336	0.225475	0.478193	-0.0103789	0.879736	-0.24735	0.188789	-0.282199	0.80233	0.390685	0.999244	-0.126909	0.173378	-0.125275	0.00232305	-0.0712257	0.947596	-0.229672	0.00570103
EXD1	1.88721	0.000543442	0.477217	0.0111516	5.20013	0.00161361	0.117571	0.951351	-0.526415	0.109886	1.34328	0.0547133	-3.76216	8.53881e-14	1.59576	2.75588e-06	-1.67351	1.67725e-05	-0.201119	0.545084	0.23949	0.564948	0.947243	0.0295027	-2.4333	2.18939e-30	-1.8155	2.37936e-20	-0.385996	NA	0.00419495	NA	0.802117	0.00546422	-0.753199	0.348833	-0.796773	NA	2.08653	NA	1.60691	0.000466784	0.0696106	0.783455	3.31525	0.272643	1.91615	5.92036e-07
ELP6	0.288071	0.0434843	0.285916	1.07363e-08	-0.111093	0.826468	-0.823785	3.28089e-05	0.185842	0.0465808	-0.0237723	0.921922	0.455447	0.056549	-0.243981	0.00878739	-0.111186	0.361906	-0.724658	9.01249e-31	-0.0545341	0.54215	0.0157297	0.87219	-0.0507144	0.533588	0.0272143	0.728939	-0.0434339	0.938645	-0.803734	0.0153353	0.103346	0.152689	0.154896	0.7041	-0.189185	0.831072	0.0480667	0.999244	-0.232436	0.00746088	0.0436952	0.50586	0.606036	0.5142	0.506482	8.56055e-09
ELP5	0.028226	0.892804	-0.0876579	0.122945	-0.251302	0.630061	-0.498707	0.0219929	-0.327477	0.000893435	0.432303	0.0570717	0.514608	0.0709388	0.0677587	0.575416	-0.00481539	0.969749	0.016768	0.836337	0.199123	0.0527129	-0.19771	0.0780673	-0.0611782	0.515896	0.211374	0.0222753	0.0251425	0.975197	-0.580851	0.0781823	-0.0754489	0.35723	-0.388213	0.10134	-0.345521	0.729424	-0.146008	0.999244	-0.252821	0.0312181	-0.11073	0.056798	0.690835	0.492	0.132122	0.260285
ELP4	-0.210658	0.19534	0.0443751	0.386466	0.320163	0.48864	-0.78773	1.6431e-05	-0.00856886	0.916347	0.125729	0.629343	0.856382	0.000368966	0.0404878	0.66808	-0.407418	0.00012191	-0.108811	0.0953156	-0.233084	0.00643582	-0.110782	0.129773	-0.394674	7.03717e-10	0.180136	0.0395534	0.145916	0.776497	-0.591905	0.0834505	-0.273334	3.77713e-09	-0.133242	0.748772	-0.510659	0.451459	-0.213651	0.999244	-0.192135	0.0590418	-0.390299	7.10209e-26	0.203045	0.779243	-0.137908	0.165235
ELP3	-0.346105	0.0271819	-0.166314	0.00342223	-0.381203	0.39607	-0.440313	0.0272148	0.00928367	0.932637	0.026669	0.936467	-0.351177	0.0497074	-0.142864	0.0897505	1.34711	3.44053e-08	-0.281396	1.20193e-05	-0.210782	0.0174906	-0.327761	0.000934183	0.0385557	0.71726	-0.343291	1.07089e-05	-0.13856	0.767287	-0.267092	0.399327	-0.869282	6.50621e-34	-0.301233	0.270137	-0.317711	0.670266	-0.114411	0.999244	0.153347	0.161265	-0.102358	0.0165183	0.48926	0.377172	1.25478	2.22934e-09
ELP2	-0.313561	0.0187203	0.788063	1.19414e-11	-0.682103	0.0612043	-0.724127	3.64174e-05	0.205349	0.0113643	-0.292765	0.292557	0.01603	0.950227	-0.128343	0.12824	0.243737	0.0185826	0.259774	5.04726e-08	-0.0348515	0.697215	-0.410833	1.29598e-07	0.00193915	0.98789	0.119979	0.16906	-0.120345	0.83957	0.651697	0.00144055	0.130131	0.0219808	-0.263462	0.20778	-0.0161547	0.986163	0.404483	0.999244	0.0743651	0.515418	0.216434	2.00565e-08	0.262528	0.547942	-0.354548	1.18136e-05
SPRYD3	-0.504323	0.000201008	-0.0536051	0.425125	-1.55205	3.3719e-06	0.706455	6.33793e-05	0.111698	0.241828	-0.745425	4.28588e-05	-2.63945	4.26543e-21	-0.126026	0.17213	0.429124	2.08962e-06	-0.385692	1.37033e-12	0.132911	0.216176	0.429097	3.95084e-09	-0.422142	2.86351e-08	-0.389414	4.36663e-08	0.114199	0.856859	1.12714	0.000343748	-0.256182	3.14052e-06	0.0968897	0.824641	-0.439823	0.712237	0.286689	0.999244	-0.595329	2.43971e-08	0.294182	2.50033e-07	-0.088375	0.952274	-0.768386	1.26143e-11
SPRYD4	0.202159	0.179871	0.0972526	0.09981	0.196534	0.642395	-2.8916	4.03074e-31	-0.338947	0.000135295	0.188598	0.412782	-0.0274411	0.935397	-0.390604	6.76075e-06	-0.532848	8.92936e-07	-0.490348	9.9997e-18	-0.201981	0.0608721	-1.32953	1.51637e-23	0.545743	2.39802e-12	0.759999	3.4754e-17	0.231515	0.690336	-0.516185	0.0924964	0.28116	6.18128e-07	-0.27278	0.31448	-1.12964	0.22923	-0.0981483	0.999244	-0.231674	0.0428747	0.0646044	0.228114	0.47304	0.406393	0.271528	0.00425208
SPRYD7	-0.0425391	0.860027	0.00125298	0.986187	0.0266319	0.968083	-1.02384	1.34244e-05	-0.000159997	0.998788	-0.175148	0.576966	-1.59019	6.08769e-13	-0.189422	0.088757	-0.0436957	0.751058	0.297274	7.16317e-09	-0.139724	0.188239	-0.254397	0.0246859	-1.27605	1.39139e-59	-0.888312	2.27836e-21	0.43834	0.34997	0.710391	0.0158571	-0.219061	0.00243467	0.0378043	0.992246	-1.29364	0.241842	0.444345	0.999244	-0.247983	0.0253551	0.224522	4.8982e-07	0.695949	0.613627	-0.193852	0.039141
KLHDC4	0.358573	0.0472889	0.112974	0.145545	0.35059	0.420228	0.607571	0.018173	0.78453	3.90314e-17	0.0217509	0.937082	-0.444898	0.0863899	0.183605	0.106312	0.900749	5.47131e-11	0.702166	4.31637e-26	0.745927	9.80474e-12	0.339637	0.00151209	0.477949	1.43884e-07	0.236457	0.0102057	-0.111507	0.894944	0.289726	0.403475	0.324141	0.000282771	0.681259	0.00362232	-0.216589	0.862011	0.568795	0.999244	0.539797	1.2698e-08	0.197606	0.0019196	-0.0329921	0.98405	0.461036	0.000112551
KLHDC2	-0.557037	6.83896e-05	-0.262808	2.18084e-06	-0.910534	0.0219076	-1.28715	1.95606e-10	-0.472574	1.66293e-08	-0.757739	4.673e-06	-0.653589	0.00344856	-0.450664	1.92756e-07	0.616605	4.77586e-06	-0.223783	0.00331977	-0.198239	0.0774706	-0.379328	0.000593054	0.209577	0.0173547	-0.21796	0.010836	0.184056	0.72862	-0.249951	0.536069	-0.214431	2.68794e-06	-0.633285	0.00133421	-0.878918	0.332389	-0.217163	0.999244	-0.607999	1.12324e-09	0.100543	0.054915	-0.113209	0.938957	-0.519399	1.0654e-08
KLHDC3	0.607539	0.000299168	0.145432	0.0533921	0.131011	0.816644	-0.535487	0.0290093	0.0509752	0.691977	0.272876	0.39884	-1.17025	1.71266e-07	-0.0470633	0.68759	-0.581405	1.12182e-06	-0.220598	0.000156032	-0.156368	0.25036	0.432227	2.61324e-05	0.0930379	0.336977	0.414801	9.91319e-07	0.019035	0.979371	0.432898	0.184409	0.115269	0.105786	0.229342	0.61975	0.284614	0.847657	0.229262	0.999244	-0.131322	0.312191	0.0966362	0.179359	0.456178	0.728309	0.717917	1.72407e-10
KLHDC1	-1.49365	1.79122e-10	-1.0927	9.2585e-36	-2.17449	0.000278271	-1.35501	0.000355855	-1.17372	5.77356e-14	-1.56825	4.13857e-07	-1.13986	5.24885e-06	-1.15555	4.08373e-15	-0.545843	2.68407e-06	-0.0423979	0.734822	-0.428988	0.0052804	-0.396832	0.00938073	-0.548288	7.07107e-07	-1.48292	2.07805e-34	-0.410758	0.666302	1.13069	0.00282577	-0.593837	1.62949e-12	-1.87361	2.22394e-09	0.0735356	0.966027	-0.484395	0.999244	-1.0318	4.49618e-09	-0.507179	2.10289e-10	-0.699233	0.70198	-2.3142	3.33915e-51
ASXL1	0.204162	0.20791	-0.264715	3.3688e-10	-0.108571	0.826426	0.779381	3.04216e-07	0.847079	1.82777e-19	0.0923182	0.729685	-0.0853857	0.766628	0.370822	3.91721e-07	1.11672	1.5319e-17	0.259275	5.99707e-08	-0.114508	0.252176	0.62176	6.04283e-16	-0.00654905	0.943624	-0.152179	0.0823507	-0.292922	0.302881	-0.416653	0.112031	0.192031	0.00238374	1.04149	7.57127e-09	0.66043	0.259387	0.546416	0.999244	0.544589	5.9876e-07	-0.155784	0.000471605	-0.578252	0.282111	-0.0367744	0.769363
RNASET2	0.756044	0.0131583	0.876092	1.6136e-25	-0.346903	0.745258	0.167361	0.731779	0.355399	0.00188749	-0.484527	0.247241	0.761166	0.0513297	0.0145089	0.936114	-0.373684	0.0442066	3.35341	3.27315e-99	2.24239	7.77764e-27	0.294645	0.06433	0.596714	5.81702e-07	0.0636926	0.611043	-0.132046	0.924356	1.68526	0.0090053	0.183834	0.0980074	0.634992	0.064001	-0.0066351	0.997436	-1.36795	0.966827	0.305459	0.0609454	-0.733228	1.87727e-14	0.00292825	0.998856	0.922744	2.79114e-05
ASXL2	-0.199072	0.275812	-0.253852	9.90404e-05	0.607319	0.149668	0.542836	0.0272001	0.065195	0.588767	0.0629644	0.825819	-0.169129	0.589131	0.0127606	0.923499	0.433393	0.00798363	-0.372492	9.34027e-07	-0.00949737	0.950931	0.238648	0.0222173	0.0263194	0.802601	0.105011	0.166373	-0.00631007	0.994553	-0.124244	0.780979	-0.325483	0.00133074	-0.116294	0.87682	0.0239994	0.985172	-0.187261	0.999244	0.245824	0.0134058	-0.088915	0.31345	-0.576848	0.537113	-0.261247	0.0353332
HDDC2	-0.0140436	0.94977	-0.0429724	0.569215	-0.0336482	0.955194	0.74542	0.00217971	0.153043	0.109441	-0.0916423	0.803908	-0.163134	0.679449	-0.246371	0.0304182	0.152338	0.43785	-0.354983	5.6615e-07	0.0697442	0.576514	0.342154	0.00328688	-0.18753	0.0494095	0.396484	5.05864e-05	0.0593529	0.937258	-0.754319	0.0786032	-0.208278	0.00488766	-0.0464382	0.992246	-0.368585	0.753762	0.288604	0.999244	-0.116323	0.395893	0.371099	6.33043e-10	0.668336	0.36524	0.460419	1.46845e-06
HDDC3	0.502317	0.00317947	0.240229	0.00111789	0.53114	0.276546	-0.00494735	0.987162	0.102451	0.364097	-0.16005	0.651189	-0.246741	0.476242	-0.259664	0.0297728	0.696789	1.10294e-08	0.024572	0.811424	0.00996719	0.940081	0.155093	0.144197	0.127291	0.258866	0.428671	1.00884e-05	0.115438	0.885319	-0.447894	0.227894	0.387844	4.0407e-06	0.179391	0.636622	-0.055808	0.961543	-0.131486	0.999244	-0.115882	0.474704	-0.0516193	0.482121	0.376872	0.68875	0.198368	0.135934
ZNF252P-AS1	2.13615	5.21e-11	1.17727	2.82253e-26	1.6343	0.0568568	1.68633	0.000143888	1.08507	2.84007e-08	-0.284655	0.570626	0.474323	0.302565	1.30575	2.68276e-08	0.947295	1.09888e-06	0.340918	0.0332835	0.356777	0.115325	2.15288	3.69265e-26	2.02863	2.8983e-28	1.67194	4.67404e-23	-0.0823027	0.958824	-2.41488	2.55913e-06	1.29228	1.362e-12	1.70156	8.33525e-07	0.119617	0.958779	-0.399848	0.999244	1.46933	1.48426e-12	0.28252	0.0418959	0.738985	0.36524	0.238883	0.340969
DONSON	1.39302	5.54371e-13	1.39115	9.6045e-73	2.17132	3.46154e-11	0.120499	0.694745	0.99161	1.33648e-30	0.965158	2.59076e-06	1.21159	3.1984e-06	0.864719	4.1744e-15	-0.0748189	0.689605	0.968733	2.27353e-30	1.34778	1.36971e-25	0.940123	3.6094e-18	1.48506	1.71523e-55	1.68383	3.8694e-69	0.266142	0.594099	0.948928	0.0284263	0.234322	0.00483534	0.773305	1.40974e-05	1.91574	0.0210532	-0.0647206	0.999244	0.968261	2.72372e-16	0.611044	3.49666e-22	-0.081489	0.951697	0.969214	3.61591e-16
SPATA13	1.43127	0.0354135	0.812766	5.36234e-07	-1.39283	0.383478	-1.4584	0.0104455	0.560484	9.29734e-07	1.07214	0.125058	1.81446	0.00397849	-0.288942	0.0979474	-2.69042	1.90003e-08	-3.0333	5.61205e-68	-2.66071	6.77265e-21	-0.265023	0.0164513	-0.617778	2.76909e-12	-1.63641	1.5235e-42	-1.0037	0.00687863	-1.92351	0.00299835	1.02901	5.80166e-06	0.948328	0.000266756	-1.39797	0.59952	-0.864076	0.999244	0.869184	1.59528e-09	-0.744879	1.50448e-16	4.51251	0.359058	-0.47009	0.00283975
SPATA12	0.709949	0.0594905	1.17257	5.10145e-16	1.84336	0.0676854	4.53439	1.03522e-08	3.56084	9.48236e-73	-0.340069	0.51925	3.23087	8.19852e-06	-0.022889	0.922394	0.291618	0.498287	1.14194	1.32766e-08	3.38129	6.34712e-48	0.428225	0.332714	0.350901	0.0406617	-0.142177	0.392775	0.487163	0.753232	-3.46067	0.00384886	0.00797575	0.976222	2.20042	1.93396e-12	2.06831	0.42636	-0.473862	0.999244	0.933099	1.87314e-05	1.74407	1.79135e-16	0.565047	0.893627	1.35579	3.28419e-10
SPATA17	1.9855	8.18074e-09	1.85001	1.13427e-64	1.13572	0.428464	4.50469	1.50409e-15	1.33081	9.6504e-14	0.724007	0.15738	1.75219	0.00312079	0.424912	0.0339168	-0.458813	0.478988	-1.18036	9.62098e-27	0.164394	0.348991	1.75156	4.9002e-07	-0.516066	0.00643782	-0.957654	1.5534e-07	1.10364	0.316535	-0.529606	0.532899	0.301253	0.00633531	1.19564	0.0107778	-1.57277	0.325504	2.09848	0.844062	1.46109	1.91944e-09	-1.03786	1.28705e-28	2.92404	0.164944	0.343714	0.239958
COL18A1-AS1	-1.55426	0.0435516	0.502633	0.12477	-2.2063	NA	3.68078	3.14005e-05	2.13392	0.00276108	-0.634683	0.282802	-1.40002	0.204295	1.15361	0.0051114	-3.21554	8.7104e-11	-2.16778	4.13917e-22	-2.91391	3.49525e-14	0.952165	0.0579207	1.19678	0.00805728	-1.11453	0.000307355	-0.363391	0.883052	-0.592202	0.72096	-0.474448	0.314884	-0.455814	0.977004	-6.61013	9.71029e-05	-0.236758	NA	0.237986	0.57542	-0.464683	0.0318353	1.31186	NA	0.0793387	0.862968
VCP	0.102497	0.509345	0.415463	5.55463e-19	0.341066	0.327704	-0.425177	0.021211	0.254632	0.00193938	0.33208	0.205665	-0.334862	0.146763	0.189574	0.113276	0.462549	1.23061e-07	-0.158746	0.000552768	-0.0588905	0.500056	0.141776	0.030221	0.158543	0.0173131	0.502932	5.91035e-07	0.12296	0.884863	-0.61092	0.00539588	0.263868	1.5839e-06	0.446439	0.00791706	-0.0760678	0.939436	-0.100215	0.999244	0.0507548	0.682929	0.191578	5.53426e-07	0.265117	0.683215	0.556307	1.85748e-09
TRIM53AP	-0.128911	NA	0.189481	NA	1.0487	NA	-0.999282	NA	0.398024	NA	-0.0104973	NA	0.729009	NA	-0.731185	0.56708	0.615914	NA	0.226326	NA	0.396396	NA	-0.237452	NA	1.33196	0.0604339	1.22675	0.242664	-0.584407	NA	-0.146604	NA	0.438258	NA	0.500158	0.992246	0.741612	NA	1.46698	NA	-0.523488	NA	0.106903	NA	3.51458	NA	1.58804	0.325997
ZNF214	-0.116712	0.794614	-0.445825	0.00124163	-1.07222	0.427085	0.175326	0.765098	0.258963	0.0420263	-0.0978313	0.892155	0.178093	0.818681	-0.742601	0.00714164	-1.2582	5.71123e-12	-0.456697	2.79464e-10	0.107676	0.448913	-0.0664012	0.752804	-0.261432	0.111252	-1.05356	1.12871e-07	0.153087	0.861168	0.587812	0.447453	-0.445871	8.53225e-06	0.0083838	0.992246	-0.246447	0.926319	1.5339	0.999244	0.0971417	0.67894	-0.369414	6.78983e-08	0.563427	0.843455	-1.47694	3.00477e-07
RINL	-0.220502	0.5382	0.501436	1.60561e-09	1.4618	0.043337	0.195724	0.697164	0.475583	0.000758158	0.353843	0.421856	0.684151	0.098785	-0.278814	0.109497	0.409538	0.0111928	0.845906	8.41542e-23	-0.0209649	0.899803	0.312889	0.0459325	0.526016	6.42484e-06	0.168948	0.329818	0.0994075	0.9223	3.08439	9.55418e-09	-0.105256	0.408289	0.636312	0.0885735	-0.488585	0.801686	-1.10003	0.999244	0.070135	0.72701	1.07816	1.12757e-41	0.1307	0.904949	0.344383	0.0786019
HFE	0.326067	0.242575	-0.275256	0.00144811	-0.288382	0.7117	-0.511863	0.0417381	-0.0743297	0.519797	0.162142	0.628589	1.99376	8.97009e-06	0.221043	0.0733288	-0.0888761	0.675917	0.675848	3.33988e-27	0.431064	2.50132e-05	0.124746	0.372343	0.308733	0.00250497	-0.0122974	0.925183	0.0719692	0.931994	-1.96004	0.0269151	-1.34959	4.82742e-26	-0.330243	0.241812	-0.30695	0.860675	-0.0873498	0.999383	-0.0345448	0.837534	0.0605784	0.398197	-0.400633	0.852187	-0.0780404	0.727498
GPR146	-1.62798	7.27034e-11	-2.77736	2.75358e-164	-3.10307	1.6535e-06	-3.19214	1.58096e-27	-1.24473	5.9958e-14	-1.55969	1.72587e-07	-0.296673	0.494831	-0.808133	5.00453e-07	0.605834	0.00317791	0.560215	4.01025e-08	-1.38093	1.80737e-15	-1.23507	4.45134e-12	-2.28256	9.55456e-76	-2.57266	6.91844e-104	-0.475664	0.595137	1.15417	0.154871	-0.738361	1.92006e-13	-1.33442	5.70617e-05	0.0141878	0.995268	0.877747	0.999244	-1.10124	4.29294e-09	-0.214514	0.0508267	-3.55608	0.000392245	-1.44174	6.01291e-12
GPR143	0.842814	0.0689226	1.72484	2.25807e-39	1.17767	0.265159	0.507441	0.420896	2.09894	1.63332e-13	1.60716	0.0213126	-1.68656	0.00346919	-0.0389807	0.90608	2.18342	1.63003e-14	0.137981	0.688091	2.52128	5.72901e-11	0.916432	0.00191944	1.16289	9.23795e-10	1.45043	1.0994e-11	0.226333	0.902038	-1.41477	0.247276	0.343167	0.00143721	3.02604	3.30053e-11	-1.40843	0.688705	2.16445	0.929248	1.11144	0.00747499	0.128893	0.396498	2.87681	0.0819467	0.987245	3.7217e-06
HLA-C	0.729813	0.0108244	0.914976	1.70522e-22	0.504451	0.601636	0.380441	0.333668	-0.57525	0.000170574	0.808095	0.0245072	2.17553	2.77859e-06	0.989568	6.07683e-11	0.99259	1.73384e-06	1.3343	9.52301e-59	0.738419	7.59887e-07	0.294855	0.0770005	-0.364702	0.00372168	-0.911786	1.27763e-10	-0.0568864	0.952766	0.712386	0.285875	0.268932	0.0243963	-0.0910051	0.992246	0.551583	0.764153	-0.669652	0.999244	-0.210024	0.288921	0.484341	0.000911132	0.383084	0.824722	0.754555	0.000225083
ZWINT	2.18215	8.24e-23	2.58178	8.82269e-172	4.65364	2.10091e-37	2.74881	7.09885e-16	0.785974	4.04771e-15	1.35765	7.20692e-07	2.36759	6.65017e-10	1.09641	2.66092e-21	-0.219622	0.30308	0.526887	7.92044e-10	0.6523	2.27907e-06	2.44962	1.20471e-48	2.60291	1.03222e-78	3.17914	5.62716e-196	0.909841	0.202274	1.41012	0.0338176	0.865579	2.40669e-10	0.595453	0.00579422	2.1113	0.0564341	0.290608	0.999244	1.3541	2.13145e-15	0.439587	6.98349e-06	0.146308	0.941965	3.26467	1.54788e-104
CITED2	-0.833216	0.00094543	-0.74186	2.14985e-16	-3.39755	6.76217e-09	-1.77855	8.2222e-07	-1.75467	1.97024e-60	-0.920176	0.0285802	0.356874	0.368576	-1.07967	1.03115e-11	-0.765457	0.000152249	-0.0599713	0.691218	0.301829	0.0807244	-1.14217	2.4904e-15	-0.971824	1.70193e-11	-2.41717	2.92046e-65	-0.260508	0.851641	-0.841682	0.42055	0.00412113	0.978498	-1.73799	5.41047e-16	0.461212	0.830904	0.289576	0.999244	-1.73935	5.97493e-30	-1.59039	1.3772e-31	-1.08991	0.516172	-2.44195	1.57023e-36
CITED1	0.39031	0.395826	-1.7327	1.6905e-14	-1.07724	0.321124	2.21929	0.00277116	2.81189	7.06404e-24	0.86058	0.204745	1.45171	0.0366693	-0.049237	0.850364	-0.066586	0.896051	-0.90945	3.42067e-09	-1.2807	1.52591e-05	0.877309	0.000998547	-0.514886	0.068295	-0.915778	3.02692e-05	2.17921	0.164758	1.52238	0.240188	-0.508783	0.0562647	1.83248	0.00112545	3.1134	0.26271	2.04714	0.999244	0.769218	0.0341433	4.92326	6.62415e-93	-0.363262	0.872303	0.690847	0.0822243
TRAK1	0.10849	0.759636	-0.30531	7.9815e-07	0.782768	0.228628	0.434515	0.14291	-0.5762	1.50902e-13	-0.685562	0.0152401	-0.737016	0.00396711	-1.17303	2.41032e-42	1.46818	3.58469e-32	-0.519584	6.14343e-14	-0.259906	0.0407407	0.119662	0.216111	-0.250543	0.00284604	-0.440624	4.49638e-07	0.591524	0.34005	0.182529	0.617548	-0.153784	0.0409744	-0.417287	0.0216725	0.237091	0.833172	0.474971	0.999244	0.197039	0.1965	-0.0465773	0.431115	-0.207245	0.872055	0.533857	6.17541e-07
CITED4	1.17736	0.00164649	0.459417	0.00554411	0.41797	0.714149	1.63246	0.0020436	1.33317	9.30352e-10	0.624028	0.21429	-0.856637	0.0989895	0.161111	0.537582	0.648664	0.0130936	1.03775	5.98581e-14	2.05265	9.50774e-18	0.163269	0.472768	-0.23014	0.28348	1.18154	1.38295e-09	-0.311476	0.851587	-1.77448	0.0572997	-0.646637	1.73755e-05	1.34324	0.0129369	-0.595059	0.815163	0.992745	0.999244	-0.272483	0.331624	0.809728	2.44489e-07	0.21044	0.935098	2.01318	5.32634e-17
DAGLA	0.342729	0.369336	-0.245531	0.00703696	0.390457	0.756001	2.4663	1.64328e-10	0.0161769	0.915635	-0.115139	0.859949	-1.74745	4.37923e-07	-1.53873	3.6535e-14	-1.04904	0.00358805	-0.452496	6.7733e-07	-0.531576	0.000752198	1.41683	9.73852e-10	0.115119	0.423683	-0.66677	3.43564e-05	0.450357	0.576415	1.12483	0.143002	-0.387072	0.000896723	0.744076	0.0195241	1.113	0.366533	1.75306	0.999244	0.80091	1.86761e-05	0.851134	3.67374e-18	-1.16623	0.565901	0.0503864	0.836448
DAGLB	0.728195	1.40944e-09	0.480288	9.55127e-29	0.668691	0.0869201	-0.0287013	0.905321	0.159337	0.0342934	0.245689	0.23952	-0.677137	4.45476e-05	0.527442	1.03541e-08	0.240513	0.0335208	0.911143	9.1706e-73	1.53099	6.71812e-48	0.135265	0.0862583	0.320928	8.65968e-05	-0.180156	0.0145215	-0.0199612	0.971886	-1.43346	2.4241e-07	0.236979	1.96942e-05	0.646148	2.64725e-05	1.06296	0.251116	0.516394	0.999244	0.286132	0.00110858	0.174726	0.000799715	0.234952	0.804912	0.628382	3.05802e-15
HLA-F	0.518288	0.247369	0.834966	6.95618e-12	1.15624	0.248153	0.767521	0.114786	-0.335996	0.0940233	0.79729	0.116225	1.51075	0.00201215	1.33472	1.25636e-13	0.603497	0.0161532	2.44079	1.28743e-122	1.19926	4.13333e-13	0.700551	0.000492997	-0.127173	0.440971	-0.843775	2.0475e-07	-0.550994	0.560726	0.279835	0.697358	0.180996	0.250135	0.211231	0.874215	0.731563	0.712155	-0.84779	0.999244	0.146768	0.520956	0.0677187	0.740795	-0.0796128	0.974723	0.327032	0.253295
SLC7A1	0.298583	0.357451	0.453604	1.14338e-07	1.05909	0.0920917	2.95498	4.39324e-13	1.10012	2.56061e-25	0.0913979	0.83724	-0.148087	0.724386	-0.19409	0.261022	-0.236588	0.412901	-0.0166261	0.923627	-0.907593	2.18673e-05	0.952617	9.70698e-05	0.7046	1.51774e-09	1.44084	1.53156e-33	0.680226	0.255369	0.594544	0.304603	0.542034	5.3536e-07	1.23658	2.59078e-06	0.770147	0.566794	0.905293	0.999244	0.0641393	0.743779	-0.163327	0.253271	0.159954	0.919825	1.19322	1.08916e-12
HIRA	0.193057	0.249161	0.0464213	0.475345	0.122518	0.770872	-0.0389318	0.893836	0.29335	0.00265947	0.0356649	0.893066	-0.488087	0.0633076	0.221702	0.00406277	0.601514	4.23475e-07	-0.280508	1.03022e-08	-0.359427	6.83271e-05	0.1495	0.0835803	0.0809524	0.35314	0.385466	1.43579e-05	0.00627433	0.993719	0.403739	0.312468	0.374444	6.32099e-11	0.549011	0.0326744	-0.270375	0.737562	0.577079	0.999244	0.375468	0.00011903	-0.461087	3.11973e-07	0.00413628	0.99714	0.279255	0.00687829
RIN1	0.832444	0.00855395	0.285007	0.0071975	1.6264	0.0465038	2.05754	5.2772e-07	1.10903	7.17958e-17	0.450609	0.304623	-0.430941	0.515937	0.66264	0.000246764	-0.81838	6.99668e-05	2.04661	3.84342e-53	2.43604	4.98627e-38	0.493988	0.0107172	0.680047	5.76881e-06	1.37065	2.01683e-14	1.4468	0.0380993	1.74227	0.00876283	-0.630155	1.7406e-06	1.34432	1.56462e-07	2.06877	0.311919	1.56065	0.99377	0.590573	0.00365674	2.37575	1.42206e-63	1.48713	0.465023	-0.218501	0.314251
RIN3	-0.426734	0.0817678	-0.193004	0.0185761	-0.0907919	0.916129	-0.857508	0.00798698	-0.422279	0.000496198	0.32151	0.420279	1.49183	6.51957e-05	0.415676	0.0029883	0.0843803	0.762073	1.41489	2.42757e-69	0.983217	6.86399e-08	-0.413694	0.000512257	-0.842217	2.96798e-17	-1.37091	1.33679e-27	-0.775155	0.192919	-1.84838	0.00658228	-0.578259	1.48505e-07	-0.0368845	0.992246	0.397833	0.752833	0.439681	0.999244	-0.289985	0.103206	0.504341	5.83254e-07	-0.273828	0.819847	-0.365344	0.017116
RIN2	0.288135	0.271471	0.0786694	0.359018	-0.131114	0.855707	0.414973	0.368733	-0.0241013	0.844772	0.201023	0.544193	0.75935	0.0283287	0.573524	1.88397e-07	0.37251	0.0133924	0.1641	0.0221824	0.164805	0.208985	-0.415741	0.00250692	-0.804458	4.1675e-26	-0.413524	0.000287126	0.145659	0.858545	-0.995484	0.0626443	-0.498343	4.46164e-06	0.143677	0.880001	0.162676	0.91146	0.519035	0.999244	0.416944	0.000562701	0.298688	1.09491e-05	0.22792	0.926074	-0.66537	1.99351e-06
WWOX	-0.634345	0.00348557	0.120795	0.325788	-0.277956	0.662679	-1.05945	1.93083e-05	0.472919	8.96102e-06	-0.171489	0.636068	-0.395158	0.19083	-0.53077	3.2677e-06	-0.774174	2.11736e-06	-0.798472	1.17036e-52	-0.502812	7.49444e-06	-0.400012	0.000513731	-0.196944	0.0737866	0.156344	0.162479	0.105999	0.902276	0.268383	0.402388	-0.299515	0.000440255	0.698996	0.00389188	-1.08922	0.220755	1.12317	0.99377	-0.223493	0.0844441	-1.05399	1.15126e-34	0.567842	0.621637	-0.649678	1.67368e-09
RIPK1	-0.345609	0.00686674	-0.096452	0.0148392	0.0224425	0.961694	-0.588314	0.000321666	-0.720176	4.90714e-31	-0.31919	0.0997271	1.09605	2.00568e-07	-0.0896365	0.244785	-0.189494	0.0247776	0.245048	2.82738e-10	-0.105419	0.166197	-0.209313	0.00171355	-0.199642	6.83691e-05	-0.544703	2.95151e-16	-0.0887074	0.849247	0.34259	0.189581	-0.0900802	0.0577534	-0.607364	4.78174e-07	-0.232307	0.745241	0.320331	0.999244	-0.2442	0.00169927	-0.160555	6.52573e-06	-0.349499	0.502882	-0.214268	0.00417076
RIPK2	0.906936	1.07109e-06	0.960888	8.62282e-34	0.506363	0.393251	0.937033	0.00117423	1.59945	7.59545e-65	1.08158	2.86116e-05	0.737354	0.0009776	0.805946	1.06671e-14	0.499365	0.00332527	0.74812	1.31885e-18	0.563173	0.00012566	0.605347	3.20748e-05	0.283837	0.0120757	-0.331413	0.00165634	-0.111329	0.918179	-0.410779	0.525624	0.850283	1.74837e-19	1.28174	1.83509e-13	0.864954	0.440717	0.165955	0.999244	1.29229	9.91028e-23	0.301457	5.22314e-05	0.546285	0.670483	1.20409	2.42784e-15
RIPK4	0.0982255	0.806442	-0.86786	7.15175e-11	3.6738	8.70712e-08	-0.474817	0.345324	0.149401	0.265367	-0.0094765	0.988545	0.0368262	0.981112	-0.779213	2.36391e-07	-0.914066	4.81477e-05	-0.0727188	0.572348	-0.293318	0.0604125	-1.3983	4.74334e-24	0.31513	0.015935	1.27692	1.56903e-19	0.645553	0.504279	2.27602	0.18481	-0.63704	5.59773e-12	0.326172	0.370304	-3.93337	0.264896	-0.195118	0.999244	-1.12723	3.32233e-07	-0.154063	0.0409764	0.943875	0.694959	1.68595	4.44048e-20
IGFBP7-AS1	-1.21377	0.0086329	-0.156185	0.303831	-3.12741	0.00112459	0.367094	0.645708	2.74099	2.53668e-11	-0.201679	0.772674	3.30037	4.80421e-05	0.865646	0.00674369	-1.54405	8.46898e-24	-0.0760358	0.613686	-0.786939	5.43245e-06	0.270107	0.434751	-0.768115	5.21374e-05	-0.174256	0.521503	-0.266025	0.851499	1.27385	0.296661	-0.567592	0.00135013	2.34185	0.00727918	-0.476443	0.87704	2.43559	0.999244	-0.328769	0.233225	-0.192347	0.295447	1.38273	0.647946	-0.5407	0.081953
SRCIN1	1.38957	0.00131652	1.34777	4.9714e-26	1.95615	0.0577786	1.1139	0.0352218	1.8313	3.69799e-22	0.889646	0.114909	-3.77267	1.65665e-10	-0.663194	0.000276431	1.32034	0.000261079	0.902043	9.81088e-10	2.8934	9.00873e-33	0.389711	0.0263726	1.82853	4.41531e-25	0.659492	0.00271115	0.570785	0.721259	5.05656	4.83465e-18	0.863421	6.79638e-10	1.83826	4.30448e-06	3.22922	0.223343	2.83661	0.707201	1.79644	1.00386e-09	3.37897	1.99909e-124	1.45585	0.487229	0.807763	0.00261947
LOC339666	0.325693	0.491124	0.344203	0.00922562	1.18074	0.331843	1.50753	0.0454223	0.235989	0.353648	-0.417203	0.349262	0.263649	0.715288	0.721987	0.00920308	1.01635	2.64605e-06	0.87117	3.84286e-08	0.349847	0.209509	1.23561	0.00027881	0.386055	0.0376017	1.1336	1.35503e-09	-0.771632	0.477455	1.68282	0.0928595	0.302312	0.107819	0.491435	0.41879	2.55929	0.27019	2.45219	0.934114	0.508977	0.053919	-0.772234	2.59601e-07	-0.787598	0.715193	0.894413	0.00303649
CRABP2	0.184913	0.75157	2.13974	2.84508e-53	2.36637	0.0487107	3.41176	7.78152e-07	1.47389	2.13838e-07	2.25329	0.00338972	-0.560028	NA	-0.671713	0.00678268	-3.03536	4.9413e-18	-0.308021	0.290322	-0.553561	0.176432	-0.513589	0.125776	5.58038	1.19329e-106	4.22433	4.59515e-64	2.08085	0.175314	0.362274	0.806322	-2.02185	7.8505e-23	0.426981	0.757814	3.86982	0.0836851	5.25668	0.536563	-2.46514	3.8135e-09	2.32469	4.64977e-30	3.07897	0.186163	0.722288	0.0365508
ZNF419	0.844429	1.10199e-06	0.137456	0.0511811	-0.784625	0.494548	0.58486	0.0295678	0.311955	0.0338979	-0.219002	0.561535	0.226148	0.52612	0.267153	0.0362478	0.745399	3.39524e-12	0.422939	1.09462e-09	0.237368	0.117376	0.486448	0.000181933	0.206162	0.0180018	0.288464	0.00544022	-0.189391	0.809	0.375014	0.259848	0.583923	3.72941e-17	0.43981	0.16468	0.181261	0.860882	0.0650659	0.999244	0.287989	0.0875649	0.0720038	0.217438	0.226367	0.653902	0.207902	0.118885
ZNF417	0.229609	0.254107	-0.0486835	0.574474	-0.56927	0.548756	-0.131591	0.686576	0.227502	0.166662	-0.505516	0.107959	-0.00740481	0.983003	0.0607778	0.622882	0.501209	5.14502e-05	0.159663	0.0432485	-0.255438	0.0468568	0.0345039	0.783134	0.165296	0.0761707	-0.0591866	0.57573	-0.298363	0.547115	0.614258	0.0985099	-0.0710592	0.353237	0.135522	0.842704	0.637138	0.508528	0.328852	0.999244	0.228745	0.108538	-0.377097	8.37676e-12	-0.409698	0.606016	-0.170832	0.281922
ZNF416	0.0641035	0.740086	-0.103568	0.0739015	-0.262872	0.716923	0.49341	0.0265514	0.170187	0.112601	-0.22587	0.480013	0.73613	0.00720228	-0.210171	0.0529298	0.431656	5.44377e-06	0.084024	0.234045	-0.342586	0.00315623	0.384662	0.000318553	-0.0335807	0.753088	0.336533	0.000637102	-0.0872771	0.896029	0.462151	0.114322	-0.095842	0.0704431	0.0208451	0.992246	-0.0200728	0.985238	0.299619	0.999244	-0.44595	0.00284031	-0.0688629	0.190486	0.30233	0.548624	-0.293234	0.00403015
ZNF414	0.410576	0.0220219	0.430599	3.37885e-09	-0.305966	0.591001	0.13278	0.607865	0.349107	0.0172544	0.127188	0.664298	-0.0463304	0.89432	-0.0731268	0.519146	0.904411	1.1327e-13	0.454059	4.41412e-09	0.244338	0.0297418	0.474654	3.79536e-08	-0.0634528	0.55748	0.194149	0.0427792	0.0462774	0.967942	-0.231723	0.62418	0.459914	3.90203e-08	0.830199	0.0129393	0.275284	0.787685	0.686579	0.999244	-0.51422	1.34299e-06	0.032719	0.69865	0.110002	0.927295	0.247584	0.100381
ZNF410	-0.401585	0.0178479	0.077787	0.242561	0.0910604	0.872546	0.117415	0.729608	-0.244973	0.127983	-0.190456	0.339867	0.690909	0.0144138	-0.0578819	0.621997	-0.435554	3.67919e-06	-0.0309159	0.739525	0.0603308	0.679132	-0.202948	0.0830953	0.0461786	0.722245	0.00212423	0.983676	0.00125671	0.998176	-0.702632	0.0511594	-0.157486	0.0553185	-0.763946	1.77688e-05	0.493504	0.663293	0.190631	0.999244	-0.423779	2.78382e-07	-0.162939	0.00221364	-0.586868	0.640124	-0.266914	0.0713311
GLIPR2	-1.38255	9.64527e-05	-0.351941	0.00301937	-2.09169	0.0061307	0.837682	0.0234233	-1.91259	1.42132e-40	-0.490345	0.260829	1.56899	2.27076e-05	-0.00755486	0.969476	-0.644272	0.0394917	1.03703	7.57705e-29	0.78386	4.2287e-05	0.0344416	0.875253	-2.21105	3.2738e-65	-2.50921	8.09997e-81	-1.05118	0.19894	-0.704178	0.284867	-0.204344	0.132066	-2.39039	7.64629e-17	-0.0102929	0.996513	-1.30187	0.99377	-1.16768	1.16525e-09	-0.267468	0.0226076	-0.168703	0.917969	-1.15845	5.89787e-09
LOXL1-AS1	-0.837278	0.00438414	0.649498	2.04642e-15	-0.127227	0.893905	3.60496	1.19807e-18	0.492869	0.0315937	0.0996123	0.86014	1.20857	0.126463	0.453697	0.0158973	-1.27409	0.000373567	-1.00151	9.10694e-14	0.344773	0.0352894	0.980188	0.000628957	1.3098	1.39026e-24	1.85545	3.95156e-40	-0.0134394	0.988879	1.36796	0.16009	0.0540429	0.51001	-0.539123	0.355725	-0.308252	0.880888	-0.257831	0.999244	0.211589	0.369507	0.119408	0.0765158	0.0806024	0.96005	0.132769	0.450393
SSSCA1	0.506604	0.0114488	0.640143	1.76688e-19	-0.0496572	0.946556	0.0144005	0.963997	0.765105	7.27336e-10	0.601108	0.0335461	-0.56698	0.00368779	0.544413	6.5924e-05	0.763296	4.62808e-10	0.370782	4.08319e-06	0.122208	0.358618	0.379211	0.000643479	0.573151	9.57906e-10	0.613923	3.08983e-12	0.366263	0.557886	-0.374367	0.431003	0.292261	0.00132584	0.868968	0.00151769	0.000324921	0.999654	0.638332	0.999244	-0.0701997	0.610566	0.132468	0.12292	0.89254	0.56123	0.755447	3.78663e-08
POU4F3	0.587499	0.281014	1.02114	4.39101e-07	0.265508	0.864279	1.06581	0.299027	0.465863	0.121452	0.800201	0.189227	1.11647	0.117567	0.136291	0.625949	1.49543	7.75999e-11	-0.00879095	0.959891	-0.373064	0.102623	0.862091	0.0320827	1.33808	1.33748e-05	0.151154	0.514226	0.146985	NA	0.880104	0.534614	0.0908248	0.662485	0.725514	0.473012	3.38067	NA	1.00388	NA	0.592048	0.134712	-0.283922	0.080443	-1.56496	NA	0.321704	0.412577
FBF1	0.429913	0.0942731	0.826844	5.79283e-23	1.13729	0.0748832	1.62508	5.34041e-07	1.07728	1.27384e-19	0.637726	0.0373923	-0.234841	0.607447	0.133086	0.407832	-0.138667	0.512072	0.209436	0.133849	1.17674	2.56857e-11	1.42272	2.48462e-26	0.668255	5.9218e-09	1.18513	4.32546e-22	-0.14633	0.89511	-0.182313	0.784567	-0.0958497	0.438477	1.25236	5.62816e-07	0.584407	0.651645	0.575438	0.999244	0.311818	0.032022	0.266535	0.0685201	0.480017	0.769391	0.823359	1.06901e-06
RASA4	-1.19171	0.000459811	-1.23538	4.70298e-39	-3.1774	1.06493e-05	0.87918	0.0397838	-0.41726	0.0210641	-0.552632	0.261753	0.638946	0.233348	-0.526084	0.000932053	0.362609	0.204137	0.256874	0.0344845	-0.234781	0.33388	0.971533	1.42141e-06	-0.282328	0.0618085	-1.41588	1.81139e-25	0.60447	0.665836	1.82214	0.00102364	-0.642864	8.80985e-07	-0.685828	0.107951	-1.15123	0.40602	-0.428743	0.999244	-0.65691	0.00240134	0.469244	3.86597e-05	-0.57418	0.649421	-2.41716	1.03165e-34
HM13	0.866213	3.30301e-09	1.03088	2.3816e-73	0.531436	0.345163	0.2857	0.236185	1.18232	1.41738e-28	0.245738	0.277413	1.16603	2.14318e-08	-0.058173	0.610005	0.355599	0.00109835	0.594681	3.00113e-16	0.75768	1.77619e-10	0.647431	2.71597e-11	0.808894	1.86296e-29	0.725918	5.14161e-19	0.420959	0.495204	-0.404956	0.236659	0.186253	0.0462884	1.55375	4.48148e-14	0.826825	0.474862	0.892505	0.99377	0.173272	0.208136	0.2242	0.000275642	0.632857	0.542543	1.14028	1.33566e-17
RASA2	-0.045734	0.822507	-0.330933	3.6159e-07	0.359029	0.505998	0.0625142	0.848794	0.233737	0.129196	0.345013	0.140345	-0.732364	0.000981703	0.115612	0.274551	0.0661933	0.618038	0.376847	2.96489e-08	0.358349	0.00820616	-0.346678	0.000214146	0.110085	0.304499	0.0256895	0.799931	-0.414691	0.497794	0.241126	0.591796	-0.126349	0.125134	-0.188172	0.742922	0.749835	0.343082	-0.767992	0.999244	0.285311	0.00914843	-0.0328335	0.722619	-0.812911	0.516172	-0.635056	0.000116927
RASA3	-1.1478	0.000480116	-1.1383	1.59594e-45	-1.05566	0.216408	0.836085	0.0501532	0.145644	0.432303	-0.000535021	0.999385	-0.43433	0.23315	0.565164	0.0004924	-0.417782	0.191943	1.39138	1.23361e-66	0.807256	1.02472e-08	-0.187556	0.365898	-0.388421	0.00121149	-0.915332	1.29664e-10	0.0753731	0.946476	1.68286	0.00011801	-0.306344	0.00170822	0.160969	0.961176	1.1487	0.323161	-0.143173	0.999244	0.102703	0.616537	0.0823773	0.328033	0.0644291	0.968651	-1.47412	1.80256e-16
ACTN3	-1.48295	0.000265005	-0.986991	9.10881e-13	-1.54937	0.0990225	-0.037782	0.969791	-0.603282	0.0257278	0.501881	0.367782	-1.09372	0.102208	-4.53687	2.88975e-34	-0.344844	0.407562	1.54477	4.15622e-13	0.357633	0.391241	0.908499	0.0093191	0.768735	0.00204093	0.319525	0.134715	0.873962	0.630333	-0.246292	0.829067	-1.10512	5.3608e-08	-1.13589	0.00749281	0.979165	0.788055	1.21311	NA	-0.160135	0.658408	-1.61633	8.4279e-13	-0.377065	0.914829	-0.0791382	0.846364
ACTN1	-1.52622	5.18907e-08	-0.299164	4.42903e-05	-1.23114	0.0768505	0.319187	0.361573	-0.296572	0.00963809	0.0748932	0.882455	0.629079	0.200399	0.904023	5.71925e-09	-1.03941	5.54698e-05	0.719492	6.78267e-14	0.310662	0.0288089	-0.0302607	0.818644	0.162806	0.169653	0.505851	0.000389608	-0.156443	0.864123	1.11195	0.0204776	-0.902354	1.67121e-19	-0.593718	0.00663568	-0.652876	0.790356	0.799568	0.999244	-0.785706	8.03093e-05	1.09141	1.45752e-30	-0.294379	0.814839	-1.25311	4.06576e-25
ACTN4	-0.180825	0.365553	0.100298	0.126843	-0.0499363	0.945363	0.642055	0.00579369	-0.224624	0.0380653	0.320665	0.195019	0.334538	0.308706	-0.286238	0.00334691	0.0361888	0.747314	-0.283036	1.13845e-06	-0.563633	9.19471e-09	0.316471	0.000121041	-0.350646	0.000207106	0.0589618	0.642402	0.266655	0.757893	-1.34834	2.46128e-05	-0.54771	7.33916e-20	0.15287	0.73117	0.0517161	0.978168	0.886335	0.972022	-0.076264	0.606337	0.664468	6.34844e-44	0.0140169	0.995	-0.208935	0.126934
EZR	-0.883446	3.32988e-06	1.29484	3.6258e-82	1.31601	0.0136628	0.686951	0.0674138	-0.53414	1.54196e-07	-0.527826	0.134872	0.338485	0.454896	-0.443732	5.26716e-05	-0.508168	0.00704241	0.341179	0.000211045	0.91408	3.94093e-12	-0.445725	0.00269226	-0.403596	0.000132326	-0.95804	8.67645e-26	0.755214	0.34997	-2.62744	0.000109644	-0.177787	0.0118055	-0.70687	0.00100277	-1.18019	0.366611	-0.236306	0.999244	-0.05177	0.794414	-0.189594	0.0183958	0.203975	0.812066	1.39988	2.5562e-21
AMER1	-0.325958	0.146571	0.209623	0.0297358	0.210282	0.782315	-0.233144	0.49547	0.708327	2.00875e-08	-0.157294	0.732772	-0.390121	0.336955	-0.321491	0.0174319	1.24231	8.47445e-11	-0.574157	4.31737e-15	-0.916562	7.56527e-16	0.461916	0.0155193	0.248148	0.0117295	1.15947	4.45374e-24	-0.128506	0.853766	0.79721	0.0624319	-0.303497	0.00030056	0.937466	3.25415e-05	0.452186	0.75461	1.22523	0.864748	-0.205989	0.175611	-0.0245004	0.80304	0.0617964	0.969328	0.0571988	0.736993
N6AMT1	0.0583134	0.786309	0.114764	0.0948775	-0.364465	0.392079	0.18663	0.53779	0.346508	0.000108829	-0.623979	0.00392757	-0.178753	0.67197	-0.317951	0.00103292	0.205156	0.355303	-0.319822	6.12392e-07	0.0954096	0.383753	0.25486	0.00451254	0.00137625	0.991091	-0.37715	4.26418e-05	-0.0142711	0.984768	-0.252195	0.584067	0.109314	0.0572852	0.208049	0.457028	-0.4144	0.706136	0.265468	0.999244	-0.126977	0.270063	-0.202016	4.03689e-05	0.405549	0.75683	-0.495301	1.1145e-08
ABLIM1	-1.69321	9.04587e-12	-1.4476	9.02216e-73	0.208194	0.824191	1.35155	0.00031021	-0.0527751	0.660309	-1.07721	0.0118608	-1.13714	0.00184511	-1.3114	5.22455e-17	-0.831704	0.00401826	-1.01362	4.59946e-40	-0.507685	1.094e-07	0.0521213	0.712204	-0.888045	5.92655e-11	-0.727333	2.8859e-08	0.435805	0.56847	-2.2073	7.48482e-06	-0.744096	5.4836e-08	-0.249249	0.435787	-0.793142	0.722716	0.139804	0.999244	-0.972122	6.99129e-08	-0.639845	2.60742e-11	-1.05923	0.524144	-0.546088	0.00378588
ABLIM3	-0.834107	0.0188519	-1.50329	1.97828e-29	-1.66104	0.172743	-1.09231	0.0215239	-0.555238	0.0150365	-1.10526	0.0526414	-1.28526	0.00859368	-1.446	7.86057e-14	-0.506037	0.186735	1.96804	1.30948e-46	0.20193	0.495763	-1.06053	8.86942e-12	-1.40801	2.45092e-17	-2.29117	6.36193e-34	0.651431	0.520817	1.82012	0.00128617	-0.480157	0.00017918	-0.961847	0.0548658	-0.941638	0.659202	0.582652	0.999244	-1.17496	2.00249e-06	-0.489919	0.000407725	-1.72294	0.516296	-2.81088	5.90203e-31
ABLIM2	-0.53189	0.253183	0.142171	0.188313	2.09427	0.0188532	2.46343	2.3708e-07	1.03285	7.41227e-11	0.0650447	0.927865	-3.18588	3.63957e-15	-1.60426	2.70798e-14	-1.79695	8.11675e-13	-0.217365	0.119201	-0.094261	0.687024	1.45129	5.58715e-12	0.201089	0.287222	0.1934	0.430879	0.24217	0.883385	1.17011	0.0582796	0.355227	0.00897735	1.43442	5.66026e-06	0.030882	0.993101	0.715831	0.999244	0.0632096	0.826053	-0.334373	0.000168658	1.48676	0.359319	0.706458	0.00182847
LINC00632	0.681935	0.256404	-1.46932	1.11628e-14	-0.306801	0.879166	2.9067	0.00893557	0.160024	0.668134	-0.657787	0.435216	-2.2658	0.0114829	0.967351	0.00202806	1.48826	0.0286932	2.58253	2.07181e-23	1.80578	4.61515e-05	2.78306	1.5302e-05	1.46102	7.90754e-09	0.423998	0.126514	-0.507539	0.758779	4.7742	6.08254e-10	0.357035	0.241816	-0.284273	0.992246	3.11523	0.293691	5.28908	0.848797	-0.343777	0.369538	0.0352635	0.875622	-2.0433	0.47807	1.39369	0.00285734
LINC00637	0.986551	0.108608	0.391311	0.0158477	0.920235	0.525359	1.30068	0.11162	-0.505167	0.0749636	-0.0487561	0.950534	1.35647	0.289077	0.533801	0.155446	-1.08139	0.0068395	-0.221001	0.365209	0.217141	0.516024	0.840463	0.00885717	1.34482	2.67802e-07	1.37429	3.83181e-08	0.090179	0.975162	0.5618	0.796663	1.16717	1.08814e-11	0.774251	0.389547	-1.37776	NA	-2.58348	NA	0.321307	0.362386	-0.747933	9.88108e-05	2.56629	0.515275	-0.0247379	0.943128
LINC00634	2.46959	3.39e-09	2.66964	6.02563e-49	3.78847	0.000131402	5.34229	8.77521e-07	1.41274	9.16745e-09	0.792182	0.167965	-2.12265	2.54724e-05	2.70289	5.94306e-18	1.74945	3.49684e-06	0.741953	0.00208903	0.403192	0.238973	3.64978	7.82662e-19	3.92849	1.31313e-31	5.30652	1.69032e-70	0.881772	0.648879	4.96687	1.40721e-11	2.03817	7.94885e-22	1.10327	0.032837	2.26709	0.274934	1.02102	0.999244	1.18188	0.000143397	1.37084	1.01996e-07	1.1742	0.620798	2.46542	1.27142e-26
LINC00638	0.681905	0.0310633	0.524075	3.60277e-08	-0.171121	0.861874	0.146823	0.77504	0.640578	0.000452068	0.416692	0.371319	1.25913	0.00449732	0.828946	2.57969e-06	0.815978	0.00111814	-0.0133681	0.919887	0.352403	0.0424997	0.858577	6.02263e-07	1.03245	4.28809e-13	0.70956	2.52211e-06	-0.137538	0.90383	-0.526314	0.400639	-0.145984	0.268459	1.31007	0.00051571	1.1227	0.405103	0.278119	0.999244	0.446152	0.0471101	-0.401174	0.000141286	0.383411	0.814839	-0.13807	0.535639
LINC00639	-1.27912	0.00172994	-1.45524	6.61842e-20	-2.26706	0.0898037	-1.04523	0.109738	-0.665595	0.01522	-1.03065	0.116263	-1.46712	0.00735434	-1.19619	0.00024156	-1.84459	4.25012e-09	-0.324914	0.0506788	-0.908246	0.00249895	0.208301	0.364796	-1.25868	4.12339e-10	-1.00797	0.000412646	-1.49092	0.109311	4.03823	0.00584071	-1.28	4.67359e-11	-1.16909	0.0313496	1.9854	0.338635	0.348712	0.999244	0.00768089	0.983048	-0.117434	0.469464	-1.22389	0.47807	-0.660825	0.0456262
BIVM-ERCC5	0.276128	0.104718	-0.178009	0.00133671	0.113881	0.842494	-0.370171	0.114738	0.163266	0.159356	-0.182692	0.507403	-0.48327	0.0521489	-0.107559	0.295996	-0.166699	0.209786	0.986378	3.03735e-46	0.789225	1.69166e-12	-0.101356	0.347719	-0.096936	0.257632	-0.406103	1.05475e-05	0.041767	0.952766	0.114925	0.818114	-0.0446975	0.589021	0.411383	0.284882	-0.200243	0.872911	-0.344914	0.999244	0.196024	0.105373	0.214879	0.0009701	0.21444	0.861243	0.00911058	0.954057
GSTZ1	0.298551	0.220719	0.337472	0.000100127	0.461838	0.52895	-3.77478	7.9122e-29	-0.657631	8.4926e-06	-0.189374	0.623118	0.389187	0.251554	-0.364074	0.0168433	1.36895	1.03801e-20	-0.525702	6.98862e-06	0.265489	0.0837715	-2.03431	4.45288e-27	0.659654	1.66683e-08	0.873198	1.14409e-14	-0.0012838	0.99916	-1.1069	0.0174043	0.660814	1.30097e-09	-0.604315	0.0820586	-0.769378	0.6183	0.898875	0.999244	-0.685132	8.64492e-06	0.106564	0.243408	0.924745	0.469543	0.832272	8.5812e-09
RAB6A	-0.0957315	0.564474	0.340082	3.69293e-07	-0.0633103	0.912752	-0.229702	0.284549	-0.131687	0.120088	0.392006	0.151177	-1.1678	9.44329e-14	-0.217403	0.0676457	-0.0662131	0.536327	-0.12022	0.0124821	-0.294319	0.000365189	-0.460524	7.3797e-10	-0.21913	0.00109643	0.0354802	0.711598	0.184553	0.719177	0.112113	0.765973	-0.0684574	0.337874	-0.365445	0.0973274	0.0248063	0.977349	-0.130891	0.999244	-0.0751021	0.447997	-0.0708121	0.197025	-0.167741	0.828891	-0.153575	0.177013
RAB6B	0.63223	0.107231	-0.913482	6.71849e-14	-1.06038	0.406715	3.53742	4.05583e-11	-1.58982	1.80051e-18	-0.148716	0.858985	-2.74321	4.14848e-13	0.711694	0.0244135	1.04256	9.51895e-05	0.232727	0.189819	1.59116	5.12346e-24	1.47688	2.26812e-19	0.873783	5.58169e-08	2.57918	8.52605e-23	0.388471	0.748319	3.46362	7.00473e-14	0.183166	0.142618	-1.5124	4.29317e-05	0.844773	0.654014	1.69083	0.99377	-1.27278	7.65267e-08	-0.2692	0.00639427	0.0795168	0.965786	-0.797813	0.000311896
ERVV-1	1.96346	0.0058086	3.03567	8.68284e-21	4.45427	0.188524	0.313665	0.893493	2.72506	1.45937e-06	3.81724	0.00126155	1.9335	0.280696	3.52999	8.35943e-10	-4.52267	1.87171e-15	0.917798	0.00844635	1.97259	0.00299062	0.98567	0.313766	4.25875	4.18156e-20	3.17586	5.81102e-10	0.172918	NA	2.10524	NA	-1.75212	1.79106e-10	2.97622	0.0265756	0.143431	NA	2.1399	NA	1.54503	0.00476419	1.77003	2.20264e-05	0.0972553	NA	2.80759	2.57238e-06
ERVV-2	6.43197	2.76e-12	5.28422	7.15409e-32	3.99251	0.284787	1.15836	0.747084	3.66186	6.74462e-07	4.22809	0.000935773	1.64453	0.350627	4.87846	4.30133e-14	-2.13742	0.0291168	-0.722824	0.122668	2.95824	1.83047e-06	2.55978	0.00885717	4.6916	2.48278e-13	5.35361	3.3813e-13	0.751698	NA	-2.21983	NA	0.381898	0.658488	3.62919	0.0427793	1.48419	NA	1.61034	NA	3.51781	1.22165e-07	1.73233	0.00010401	0.849348	NA	4.40401	1.26109e-12
KRTAP5-AS1	0.993455	0.131939	1.67159	3.83255e-28	0.539069	0.774084	2.78445	2.51242e-05	0.240614	0.188557	0.0333959	0.972762	-3.80424	1.72356e-07	-1.45164	1.24889e-07	2.56874	8.33699e-21	-0.600195	0.014626	0.0791023	0.800686	1.83077	3.85469e-08	0.861517	8.18983e-06	-1.29535	5.73995e-07	0.685649	0.652898	5.64932	3.97769e-07	0.713927	0.00271664	0.988157	0.00402577	0.530566	0.886553	6.68623	0.674057	0.834773	0.00105818	0.90839	6.08753e-07	1.3921	0.742332	1.84523	1.02745e-11
GDI2	0.295671	0.0700922	0.337985	2.5507e-10	0.263198	0.448663	-0.594424	3.98677e-05	0.0529193	0.542644	0.177252	0.434968	0.0525576	0.889147	-0.167448	0.0264128	-0.512576	0.000462218	0.228296	0.000238576	-0.105985	0.309774	-0.311959	1.19146e-06	0.254821	0.00065099	0.226561	0.012111	-0.0425352	0.939734	-0.256092	0.339651	0.152533	0.0038188	-0.0479439	0.992246	-0.0209291	0.986163	-0.451403	0.999244	0.00860632	0.944963	0.0993356	0.0623423	0.346486	0.538438	0.239734	0.0133529
GDI1	0.159442	0.304618	0.766624	2.98749e-41	-0.0479654	0.929777	0.787757	8.23556e-06	0.231233	0.0164212	0.403012	0.0358174	-1.32227	2.83515e-09	0.634603	7.17242e-16	0.556474	3.71858e-13	0.405107	3.73746e-16	0.0668425	0.417572	0.532035	1.59337e-10	0.164064	0.0371355	0.354346	3.34e-06	0.197286	0.768603	1.72184	4.20349e-11	0.353891	1.85971e-09	0.437268	0.0442861	0.525872	0.55956	0.67799	0.999244	-0.0173139	0.889006	0.36726	3.40522e-20	0.311466	0.707415	0.0627489	0.620843
TTC30A	-0.0408653	0.893246	0.295914	0.000292859	-0.42852	0.591923	0.877539	0.00401275	-0.680102	6.49182e-07	0.44723	0.186919	0.486752	0.228468	-0.194808	0.216152	-1.40846	7.48884e-22	-0.397133	6.91813e-07	-0.353741	0.00743368	-0.0464563	0.75734	0.121018	0.295178	0.310206	0.00911658	0.402836	0.569881	0.907104	0.0503014	0.0486776	0.621941	-0.779274	0.00072839	-0.820925	0.418196	0.319347	0.999244	0.0668564	0.759727	-1.1426	9.76588e-32	0.415647	0.724316	-0.0954881	0.73399
SPG21	0.360041	0.00035297	0.340805	6.40244e-16	-0.0359824	0.921682	-0.700534	6.47758e-05	0.435155	6.21077e-12	0.344655	0.0517145	0.83773	2.1505e-05	0.307268	1.69822e-07	0.332559	0.00499277	-0.102747	0.0208269	-0.0581696	0.500615	-0.122519	0.0875238	-0.0297001	0.682181	0.127067	0.0522662	-0.142027	0.72862	-0.471885	0.0587419	0.260738	5.16509e-06	0.318939	0.0353372	-0.371304	0.549843	0.0278483	0.999383	0.188409	0.0217114	0.0124242	0.804881	0.331212	0.495993	0.178138	0.0060002
TFAP4	1.13803	1.385e-12	0.649133	2.38933e-22	0.656336	0.169526	1.21612	6.42767e-08	1.43159	4.21069e-59	0.770477	0.00120796	0.0423869	0.922273	0.430494	1.97149e-05	0.698463	0.000836882	0.505923	1.81981e-10	0.753859	7.73145e-11	0.606863	1.99621e-10	1.23708	1.39154e-50	1.87013	3.12785e-89	0.160254	0.83528	-0.421364	0.482412	0.589501	8.68365e-13	1.56714	9.20723e-23	1.76427	0.0145952	0.759406	0.999244	0.892844	4.80571e-13	0.396304	1.62487e-06	0.0124848	0.99091	-0.00407967	0.975848
SPDL1	0.808872	1.8861e-06	0.876566	2.83825e-44	1.8309	1.49993e-06	1.58826	2.22708e-15	1.03872	4.30747e-27	1.27213	6.49193e-09	0.938192	0.000252815	0.38666	0.000201708	-0.0749814	0.727258	0.603534	6.24456e-18	0.52429	5.14119e-05	1.79857	5.30661e-50	1.29389	2.67858e-39	1.5282	1.40681e-72	0.168714	0.804562	-0.0751198	0.894505	0.35455	1.147e-05	0.887851	3.31452e-05	1.80277	0.0206869	-0.262951	0.999244	1.16964	1.53465e-21	-0.156907	0.0098593	0.0563884	0.971116	1.10024	1.00547e-13
CALM1	-0.734727	6.08561e-08	-0.363102	1.77632e-12	0.0623295	0.902766	-0.688404	0.0168714	-0.859052	8.89358e-40	-0.409378	0.066133	-2.16171	5.31283e-15	-0.211672	0.0305125	-0.275916	0.00183284	-0.361996	4.07054e-10	-0.656909	6.66269e-13	-0.59728	1.06466e-15	-0.760157	1.79001e-34	-0.5965	8.86187e-10	0.169641	0.807276	3.07556	2.62898e-14	-0.825723	9.0024e-31	-1.10699	4.70529e-21	-1.01894	0.264994	-0.197235	0.999244	-0.972126	9.37944e-25	0.149517	0.00283827	-0.152702	0.877284	0.212967	0.027933
NAPEPLD	-0.0401157	0.839393	0.0470515	0.462435	0.217121	0.691143	-0.141841	0.679358	-0.652123	2.00719e-10	-0.405491	0.164992	-1.05449	9.42029e-08	0.330345	0.000431416	-1.25042	9.40384e-19	-1.19686	1.55641e-59	-0.203346	0.179981	-0.555946	2.57551e-10	0.00738764	0.954805	-0.194699	0.0176346	0.47562	0.399373	-0.268036	0.478461	-0.00788124	0.937566	-0.420985	0.0267366	-1.15918	0.140766	0.139941	0.999244	-0.0991481	0.485275	-0.12084	0.0592752	0.00263312	0.997782	-0.473357	0.000251811
HGSNAT	-0.05032	0.821738	0.0630024	0.445171	-0.428753	0.457084	0.178834	0.544917	-0.128851	0.258092	-0.280373	0.270773	-0.18344	0.586947	-0.0582197	0.655756	0.121141	0.277168	0.0692809	0.223293	0.278714	0.000867104	-0.0560628	0.672211	0.466866	1.81073e-05	-0.0497097	0.689911	-0.215013	0.667009	0.306827	0.355081	-0.0521909	0.584884	-0.0510157	0.992246	0.672153	0.430301	1.03604	0.916468	-0.128763	0.313915	0.377592	4.32281e-12	-0.142835	0.922955	-0.322148	0.00795234
CRYZL1	-0.325069	0.0274037	-0.410231	3.59633e-25	-0.996206	0.000887568	0.124294	0.628915	-0.532077	1.90648e-12	-0.517292	0.00328593	-0.637583	0.00181617	-0.422017	7.00173e-09	-0.59699	8.16007e-07	0.128417	0.0227483	-0.181089	0.0484172	0.0028406	0.972009	-0.307124	5.88819e-06	-0.543801	2.23514e-14	-0.150912	0.691701	0.320644	0.35924	-0.290627	1.29702e-11	-1.04563	4.01335e-09	-0.843647	0.221047	-0.532916	0.999244	-0.583218	6.38983e-09	-0.0953051	0.0125358	-0.0189345	0.97456	-0.462791	3.80502e-10
SERF2	0.406064	0.0415377	0.858773	4.09464e-28	0.118384	0.874232	-0.407921	0.134239	-0.190148	0.11258	-0.109106	0.702232	1.37237	4.89623e-05	-0.206941	0.12956	0.760877	1.8368e-08	0.248461	0.0283711	0.511522	0.000575341	0.345867	0.0101169	0.230426	0.0479254	0.143708	0.158267	0.181109	0.824083	-0.445285	0.438274	0.441511	3.11033e-05	-0.266673	0.533789	-0.0644672	0.970544	0.105037	0.999244	-0.527549	4.09516e-05	0.103433	0.330576	0.898283	0.571233	1.20572	7.95115e-16
NAT9	0.983234	3.02227e-12	0.697825	3.56773e-24	0.1715	0.742104	0.72126	0.000325704	1.0884	4.63342e-28	0.541279	0.0120745	0.523793	0.0161601	0.587372	5.32759e-09	0.339934	0.0132905	0.318537	8.2032e-06	0.884241	4.5741e-15	1.2009	2.29384e-31	1.06903	1.37749e-40	0.761774	1.16413e-19	0.232843	0.744888	-1.72067	4.08323e-07	0.591779	3.02055e-15	1.40842	3.3107e-16	0.486377	0.565588	0.675624	0.999244	0.57824	5.82845e-08	0.189043	0.000664498	0.592299	0.350163	0.593575	4.04998e-09
NAT1	0.53698	0.0292876	3.23754	1.2364e-58	1.32038	0.12948	-2.18274	1.59713e-23	-1.45056	4.58428e-23	0.00777377	0.990863	2.69358	9.06568e-10	-0.592806	4.48025e-06	-0.410784	0.0284289	-0.457096	1.09261e-08	-0.82192	1.67808e-12	-1.30869	6.65676e-24	0.192235	0.12103	-0.582478	2.30867e-05	0.270242	0.785136	-0.373006	0.685993	-0.166733	0.516729	-1.41215	1.23642e-06	-0.905652	0.494162	-0.583432	0.999244	-0.0130457	0.958594	-0.15241	0.188495	-0.543584	0.776576	0.5562	0.00736977
COX5A	0.404441	0.0126405	0.435526	1.12117e-10	1.23809	0.00530722	-0.519404	0.104673	-0.687087	6.44468e-10	-0.376841	0.170629	-0.109846	0.756102	-0.650247	1.44098e-10	1.57024	2.79936e-29	-0.660535	1.17422e-10	0.159286	0.314473	0.17136	0.134741	0.475024	1.34774e-06	0.966785	2.88748e-23	0.533462	0.399373	-0.19804	0.645151	0.52187	1.78837e-10	-0.522753	0.0564981	-0.6885	0.517597	0.449183	0.999244	-0.390922	0.00422135	0.102324	0.302942	1.01512	0.475234	1.36611	6.30884e-36
COX5B	0.433318	0.0435114	0.460542	1.35272e-08	0.958811	0.128298	-0.866086	0.00497401	-0.124208	0.441066	-0.192385	0.60235	0.0593769	0.895781	-0.337149	0.0254262	0.650577	3.82658e-05	-0.152051	0.232717	0.418014	0.009864	0.0385321	0.797956	0.541237	2.09897e-06	1.03225	1.19386e-19	0.638486	0.354916	-0.0399392	0.950685	0.392665	0.000506091	-0.0180593	0.992246	-0.682439	0.581835	0.977908	0.999244	-0.735423	4.03187e-08	0.118656	0.332339	0.878444	0.57862	1.31083	2.68741e-20
TMEM258	0.723449	3.38065e-07	0.683065	6.85939e-26	0.152895	0.795557	0.319402	0.281822	0.377841	0.000462074	0.201041	0.461284	1.09222	7.07235e-05	0.115686	0.274393	0.397145	5.54021e-05	0.538347	1.67863e-14	0.525293	6.39366e-07	0.535125	1.8941e-07	0.641232	2.35196e-14	0.464566	4.66745e-09	0.470213	0.347352	-0.585295	0.159607	0.377296	8.12298e-06	0.217124	0.499965	0.297326	0.813298	0.114412	0.999244	-0.262906	0.049415	0.215122	0.00340462	1.11668	0.249919	0.764475	1.12449e-12
TMEM256	0.196454	0.413763	-0.165535	0.0609122	-0.336316	0.661399	-1.78964	9.612e-11	-0.399967	0.00276012	-0.158624	0.687717	0.591338	0.208782	-0.214597	0.190096	-0.641424	2.29148e-05	0.0614625	0.64338	0.503096	0.00177068	-0.657262	2.4406e-05	0.436684	0.00142572	0.396256	0.00292382	0.135687	0.902038	-0.638183	0.331613	0.424147	0.000739346	-0.460523	0.268211	-0.978761	0.528789	-0.374048	0.999244	-1.02243	8.97212e-11	0.313135	0.000845609	0.686545	0.691283	0.411299	0.0151838
TMEM254	0.499068	0.036154	0.672344	5.95965e-23	1.20018	0.0154894	-1.20633	9.49033e-08	-0.596642	5.15803e-08	-0.224836	0.532938	-0.0546584	0.843739	-0.829645	8.94972e-15	-0.413563	0.000778073	-0.437288	2.23349e-17	0.0449679	0.592006	-0.656183	1.76606e-11	0.515079	4.12676e-09	0.725043	9.00625e-17	0.252622	0.679152	-1.61384	6.15352e-08	0.14029	0.082406	-0.677917	0.00428337	-0.996197	0.198731	0.629611	0.999244	-0.52353	9.38382e-05	-0.00286633	0.971159	0.251607	0.750435	0.633763	3.57167e-07
TMEM253	0.61749	0.16415	-0.709368	1.36129e-12	0.927868	0.385298	3.27846	3.17148e-06	-3.05128	9.56344e-62	0.806467	0.202238	2.10569	0.000164626	-0.824759	4.63809e-06	0.981237	5.86007e-06	0.7922	1.0084e-09	1.46235	7.13198e-13	1.60092	8.21407e-12	0.197695	0.442161	0.484826	0.0113424	1.7203	0.236038	-3.25354	1.1854e-05	-1.53767	4.59856e-23	-2.77012	1.41526e-16	1.36625	0.549575	1.38195	0.99377	-2.99778	5.83636e-20	-1.88317	6.72838e-30	0.853364	0.69146	-0.260833	0.339194
TMEM251	0.208105	0.170791	0.356517	1.89072e-10	0.00883489	0.989894	-0.0476967	0.85526	-0.691633	4.40154e-15	0.262276	0.239408	1.11975	3.28154e-06	0.417376	5.40426e-05	0.289125	0.00831445	-0.487732	4.54955e-12	-0.0348496	0.790004	0.238368	0.0145402	-0.096165	0.297124	0.200473	0.0674743	-0.103151	0.848108	-0.913089	0.00130434	0.196119	0.00982745	-0.914423	1.29301e-07	-0.622958	0.48014	-0.300796	0.999244	-0.0636632	0.578689	-0.136301	0.0136163	0.524277	0.503886	0.389128	0.000985781
SIPA1L1	0.328357	0.0203632	-0.141282	0.0103112	1.07186	0.0170556	-0.0769856	0.786902	-0.0606308	0.551226	-0.18607	0.434859	-1.09989	0.00403591	-0.148684	0.135855	-0.314958	0.0367413	0.129612	0.137695	0.493835	1.12591e-05	0.0305429	0.751551	0.0540689	0.630122	-0.108796	0.27814	0.184594	0.747956	-0.409834	0.309427	-0.150256	0.057779	0.108296	0.872377	-0.0741889	0.964371	-0.848571	0.999244	0.024177	0.840402	0.439775	2.48257e-11	0.13903	0.917446	0.552793	1.89312e-08
SIPA1L3	0.671074	0.00127644	1.07932	3.08902e-58	2.23059	9.96001e-06	2.15896	1.08154e-25	-0.873505	6.05732e-20	0.349029	0.246175	-0.146602	0.684485	0.470449	9.66142e-05	0.679938	5.41422e-07	-0.221448	0.00188826	-0.144995	0.247388	1.16765	1.19544e-19	0.385457	3.57744e-05	0.68473	8.7663e-08	0.569299	0.498296	0.175492	0.780731	0.52352	3.36402e-10	-0.243071	0.467314	0.362922	0.801815	0.128784	0.999244	0.35765	0.0310647	-0.119373	0.0864257	-0.0194393	0.992375	1.13129	5.08826e-19
SIPA1L2	-0.644124	0.0305068	0.63309	1.0602e-10	1.46012	0.0718791	1.16698	0.00792486	-1.2257	6.4957e-20	0.45882	0.32872	0.317662	0.428356	-0.216489	0.260003	0.809412	3.62676e-06	1.1377	1.37734e-38	-0.0706749	0.786759	1.09671	1.05296e-07	0.19149	0.268057	0.6341	1.95949e-05	0.166079	0.875725	1.46853	0.0130692	-0.0850413	0.562296	-1.49441	3.43143e-07	0.837739	0.575147	-0.0131484	0.999844	-0.341461	0.102936	1.4455	6.66938e-49	0.450269	0.854732	1.42045	4.5826e-13
PPFIA4	2.36527	2.45e-09	1.53842	3.10438e-23	2.01805	0.0379809	2.78309	1.27174e-05	1.28856	8.90763e-09	0.950537	0.168414	-2.85807	1.34696e-08	-1.18111	8.56909e-07	-1.88111	1.63464e-06	3.142	5.34453e-70	0.110165	0.764986	2.4434	1.68363e-13	2.38902	9.50833e-33	3.0344	3.65996e-57	0.232407	0.923221	4.77497	1.24592e-06	0.326973	0.168774	1.2107	0.0249436	1.84135	0.550805	1.69966	0.995978	-0.681325	0.0218299	0.988119	1.42644e-11	0.737143	0.733203	2.34552	7.97103e-26
SLC35F5	0.0989188	0.601566	0.259038	3.48929e-05	0.217563	0.739463	-0.198795	0.534868	-0.332073	0.00849634	-0.316698	0.145012	0.963348	0.000123747	-0.436266	1.47409e-05	-0.501465	0.0055959	-0.717148	3.09949e-23	0.1608	0.232723	-0.283005	0.00120851	0.752031	7.76374e-17	0.556866	2.04586e-07	0.257036	0.665089	-1.60721	1.06617e-07	0.277396	0.00255981	-0.467185	0.0261871	-0.55653	0.64209	0.024563	0.999844	-0.0939014	0.441844	-0.153662	0.0468801	0.197785	0.915537	0.553235	0.00405262
SLC35F6	0.39501	0.0139605	0.62779	3.49521e-28	0.320463	0.504457	0.474162	0.113708	0.310016	5.14389e-05	0.143628	0.583187	0.399544	0.0526776	0.107403	0.282366	0.890858	3.59948e-11	0.559842	9.40151e-11	1.08391	2.37827e-15	0.602595	1.09579e-09	0.0308136	0.728889	0.0255721	0.776114	0.0988082	0.861656	-0.821523	0.000178104	0.190517	0.00265498	0.546155	0.00118641	-0.315934	0.769308	0.37659	0.999244	0.0173906	0.887379	0.231532	0.000117354	-0.253367	0.871674	0.717921	6.59211e-11
SLC35F1	-1.4712	0.000505814	-1.2394	1.2759e-18	-4.29819	0.000303472	1.25983	0.0622487	-2.02243	1.77897e-21	-1.52967	0.00568683	-0.231013	0.733784	-1.47023	1.23444e-07	-0.68219	0.0144198	0.877835	1.84674e-10	-0.690355	0.124085	0.741537	0.00313138	0.207515	0.334564	-0.4802	0.0555971	-0.197771	0.910612	1.04714	0.464091	-0.625874	0.00371384	-2.55355	7.43552e-10	0.680581	0.855465	2.45761	0.999244	-1.70699	5.3279e-08	0.99257	2.69725e-05	-1.89086	0.302929	-2.48755	4.51646e-15
SLC35F3	1.48445	0.039952	-1.20894	4.5571e-09	0.631278	0.782315	5.41477	5.87757e-15	-0.680685	0.0590401	1.22148	0.237186	-4.38415	1.62695e-08	0.802191	0.00442124	3.83954	1.40707e-21	1.24072	4.75012e-08	0.197116	0.591126	1.08403	0.00983751	2.14584	2.31094e-18	2.96494	4.68493e-28	1.70689	0.275461	3.79457	0.000630781	0.952463	6.29811e-09	-1.96159	0.00174449	0.377259	0.938354	-0.236798	0.999244	-0.514977	0.258703	1.44603	4.60237e-12	1.41294	0.606654	1.29708	6.66921e-06
SLC35F2	1.2292	1.23611e-06	1.16266	1.21195e-28	0.406158	0.709921	3.50145	8.26848e-12	-0.0564902	0.63241	0.385372	0.3777	1.72524	1.09817e-06	-0.197166	0.213179	1.31588	4.3423e-05	0.10626	0.272981	0.546302	6.96569e-05	0.992219	0.000147802	1.86614	1.17408e-59	1.32324	1.13658e-17	0.866271	0.342296	0.829674	0.377477	0.406098	0.000470624	0.0613481	0.992246	0.153634	0.951341	-0.0312285	0.999844	0.599547	0.00151775	1.67585	2.36693e-56	0.515155	0.814919	0.666478	0.000164636
SUPV3L1	0.216768	0.0827709	0.144819	0.0110059	0.210751	0.61888	-0.253157	0.256262	0.247069	0.000567087	0.253144	0.193623	-0.609585	0.00223454	0.121907	0.118295	0.338683	0.0016491	-0.159334	0.000111899	-0.138927	0.115029	0.031567	0.729911	0.472662	4.12931e-14	0.770411	1.69375e-30	0.0415465	0.951781	-0.25483	0.323982	0.225559	1.12677e-05	0.299164	0.161014	-0.342516	0.705844	0.432894	0.999244	0.386278	1.03621e-05	-0.125995	0.00782515	0.366046	0.737725	0.424025	2.00454e-05
TRMT112	0.642501	1.8094e-05	0.757713	3.99597e-30	-0.130246	0.819088	0.125286	0.71201	0.98831	1.01585e-22	0.910956	0.000915627	0.600332	0.0371386	0.613842	7.85266e-09	0.290699	0.0440892	0.626484	1.6725e-17	0.6863	6.00829e-10	0.42063	8.14033e-06	0.413779	8.62852e-06	0.662387	5.30299e-15	0.282344	0.620985	-0.133571	0.822184	0.1687	0.038817	0.755476	0.000162949	0.276874	0.842501	0.171354	0.999244	0.03785	0.803004	0.379931	4.35845e-07	1.06597	0.231006	0.258896	0.0339657
MPC2	-0.0890349	0.747	0.716203	4.17255e-18	0.457798	0.394291	-0.782367	0.0282934	-0.499196	6.68177e-06	-0.939844	0.000496581	-0.413303	0.213229	-0.544787	1.90967e-06	-0.761594	1.80535e-07	-0.115813	0.249549	-0.045923	0.729104	0.390551	0.000162382	0.382362	0.000241798	0.423164	0.000769666	0.560439	0.378737	-0.179587	0.668684	0.826694	2.63729e-14	-0.603752	0.00900833	-1.34844	0.0835752	-0.285111	0.999244	-0.33034	0.0233637	0.50423	1.79895e-15	0.40883	0.74368	0.723396	3.69119e-07
MPC1	-0.729044	5.57841e-06	-0.465944	5.8909e-13	-0.615309	0.260779	-3.01786	1.82002e-21	-1.18054	4.76041e-28	-1.3524	6.6416e-07	0.112993	0.822107	-1.58268	2.50455e-52	0.136166	0.551938	-1.54567	5.19147e-37	-0.923759	4.93067e-09	-1.53957	2.12525e-27	-0.395304	9.37073e-05	-0.808127	3.28374e-12	-0.0819827	0.903057	-0.112694	0.798004	-0.194972	0.0044451	-1.48503	6.24714e-10	-1.58427	0.0199249	0.300923	0.999244	-1.14269	1.34973e-16	-0.564436	8.56398e-09	-0.170684	0.869401	-0.206634	0.143481
TSPAN10	1.13452	0.00104255	0.748429	2.9929e-12	2.78548	0.000667869	0.567664	0.101041	-0.0188601	0.934882	1.43611	0.0104679	1.94266	5.13896e-08	2.12938	1.53504e-21	0.260705	0.461926	-0.315873	0.0398332	1.5423	1.40508e-08	1.04524	3.32652e-09	0.889386	3.58972e-10	1.05534	4.0797e-09	-0.372125	0.740638	-1.58427	0.0184549	0.499615	0.00103598	-0.31619	0.797473	0.616915	0.816105	2.4475	0.99377	0.0511619	0.856482	0.444505	1.03886e-05	1.53528	0.342141	0.94867	5.38518e-06
TSPAN11	-1.71436	9.01538e-06	-1.05611	1.19556e-17	-1.41148	0.255587	0.231289	0.775755	-1.63119	3.609e-19	-0.168989	0.795253	1.84844	6.12766e-05	0.491144	0.0405236	0.144988	0.739094	0.454005	0.007652	-0.0261807	0.946182	-1.11123	3.52658e-05	0.634749	0.015268	-0.66564	0.00110975	-0.107046	0.95812	2.63313	0.0577602	-0.748198	3.10372e-06	-1.72027	3.38775e-06	1.66245	0.616362	1.50718	0.999244	-0.695622	0.00928509	-1.03881	1.4784e-07	-0.823582	0.760747	0.739838	0.0243473
TSPAN12	-0.119004	0.815022	-0.432581	0.00110745	-0.866475	0.563339	-0.257319	0.686684	-0.175562	0.222937	-1.4207	0.0117883	2.91964	8.74933e-09	-2.10147	1.98798e-22	-0.64347	0.139299	0.031035	0.855581	-0.355119	0.0726968	-0.928577	3.08747e-07	-1.30327	7.41659e-25	-2.69708	1.88409e-52	0.472706	0.682567	-2.54857	0.00549244	-0.902769	7.87523e-11	-0.306826	0.560119	-2.85828	0.0380594	-0.4282	0.999244	-0.437591	0.0400031	-0.379646	0.00037421	0.681621	0.839332	0.0814203	0.791334
TSPAN14	0.238267	0.236251	-0.372733	2.91511e-12	0.713474	0.0677927	0.896351	0.000143571	-0.243673	0.00163632	0.370425	0.210527	-0.2378	0.362515	-0.0661255	0.478612	0.866177	1.03135e-07	0.0945458	0.114277	-0.516554	0.000234672	0.0879534	0.39607	-0.652634	4.64213e-26	-0.215641	0.00533052	-0.284101	0.604445	-0.143821	0.858961	0.0544957	0.427503	-0.0539846	0.992246	0.383983	0.788392	0.275349	0.999244	-0.0487551	0.716969	0.0960122	0.0620731	-0.123258	0.909773	0.723719	1.40854e-12
TSPAN15	0.22761	0.462668	0.657008	2.94726e-12	0.448157	0.595847	3.87745	2.23595e-24	-0.10392	0.418735	-0.09608	0.893056	-1.77805	2.11915e-06	0.576584	7.35637e-05	-1.37612	1.86564e-12	-0.201261	0.0526602	-0.414268	0.0244521	1.23882	9.80312e-09	0.296123	0.00644629	-0.795029	1.71291e-09	0.304873	0.806855	1.54854	0.0401765	-0.145719	0.243857	-0.00883558	0.992246	-1.04129	0.553771	1.23539	0.999244	-0.0746945	0.685282	0.131642	0.176539	-1.05128	0.631792	0.833734	5.97774e-07
TSPAN17	0.614092	1.98672e-05	0.885643	1.46386e-55	1.18619	0.00251389	1.21394	1.06315e-08	0.0217296	0.819042	0.221205	0.406348	-0.18406	0.512625	0.393176	2.37514e-05	0.498442	4.34464e-05	0.211191	0.00480175	0.630266	6.01781e-14	0.826021	3.15481e-20	0.588529	2.9778e-13	0.464868	5.09416e-08	0.0676039	0.910769	-0.739274	0.036816	0.389766	2.44879e-09	0.21619	0.452792	0.0886941	0.942371	0.680983	0.999244	0.170195	0.140686	0.493749	1.8949e-21	0.545406	0.744852	1.1521	9.08701e-32
EAF1	0.126731	0.497308	0.638044	1.24841e-26	0.112041	0.839175	-1.0025	1.61972e-07	0.245484	0.000671445	-0.157998	0.544806	-0.133236	0.647756	-0.299954	0.00402297	0.302734	0.0195104	-0.393664	1.81087e-12	-0.207158	0.057603	-0.350061	2.43061e-05	-0.213247	0.00101647	-0.478019	3.59709e-13	0.247866	0.611382	0.439546	0.340824	0.0939076	0.274595	0.170637	0.572721	-0.183472	0.869592	0.00585399	0.999844	0.329948	0.000548241	0.109104	0.0591611	-0.36597	0.734702	0.37173	0.000239435
EAF2	0.0371649	0.910369	0.689115	1.75108e-09	1.62084	0.0191281	-0.0815381	0.895739	-1.18911	9.3709e-28	0.801657	0.00625048	0.288207	0.54725	0.518736	0.00045895	-1.80408	8.29474e-15	-1.1054	1.12488e-19	-1.37634	3.0712e-13	0.277848	0.0387276	0.461125	9.71293e-05	0.608386	2.09872e-06	-0.980097	0.143935	-0.538121	0.347483	-0.568718	0.00018865	-1.60435	5.39525e-14	-2.12545	0.0721582	-3.32382	0.15185	-1.08258	2.81283e-10	-1.06031	1.33321e-11	-0.140956	0.92529	1.29706	2.22504e-18
FOXF1	-3.13705	4.82981e-18	0.279476	0.0234723	-2.64407	0.00562917	-0.347077	0.457043	-1.41016	3.49676e-20	-1.60014	0.000676281	0.710432	0.334539	0.0588999	0.807459	1.62958	5.64009e-05	1.36984	1.00499e-25	-1.00229	0.000281752	-1.35117	1.03891e-10	-2.7313	9.86252e-91	-2.90108	1.6529e-75	0.744216	0.479929	2.76097	0.00345878	-1.12673	4.38992e-12	-1.69091	4.22798e-07	-1.40089	0.698995	-1.2262	0.999244	-1.92834	1.63646e-14	-0.124144	0.483608	-1.69702	0.564038	-0.966092	2.27509e-05
FOXF2	-0.445838	0.329374	0.334578	0.0034208	2.16212	0.134129	3.38067	6.85395e-10	-2.25526	6.67291e-37	-0.396455	0.459721	0.921181	0.1078	1.4944	1.85867e-18	-0.387798	0.242874	1.69619	3.11225e-21	1.24501	0.00140875	1.99287	1.78697e-11	-1.23198	3.40435e-14	-0.760808	4.48164e-06	0.39484	0.735975	1.21416	0.219175	-1.21462	1.49777e-08	-2.14764	1.52278e-08	-0.982946	0.810699	3.42364	0.723944	-1.98291	1.79025e-14	-0.279094	0.246497	-1.07163	0.812246	3.32256	6.40797e-22
TMUB1	1.04723	2.80266e-10	0.987151	7.55171e-34	0.440864	0.362234	-0.815323	0.000260749	0.294607	0.0261556	0.0968242	0.768864	0.976171	0.00171255	0.158176	0.144487	0.76602	6.47949e-08	0.293962	0.00130646	0.773893	6.78093e-09	0.112214	0.332062	0.764774	1.46695e-13	0.630676	1.71128e-12	0.449732	0.590571	0.558489	0.397806	0.272088	0.00388338	0.939653	0.00132574	0.162426	0.901694	0.937264	0.999244	-0.463177	0.00128355	0.126533	0.101201	0.578583	0.647268	1.11731	5.56546e-21
TMUB2	0.0409828	0.759383	0.00277502	0.968323	-0.0946649	0.781119	0.379191	0.00789296	-0.16753	0.0421361	0.390111	0.0163555	0.0521455	0.770148	0.144148	0.0138266	-0.710591	9.66917e-14	0.213328	1.35638e-06	0.55795	5.30804e-14	0.325245	3.60282e-06	0.281255	2.35436e-06	0.0598637	0.379516	0.0929479	0.865218	0.00735606	0.986265	-0.204544	0.000148705	0.154112	0.562623	0.192731	0.768452	0.252173	0.999244	-0.066703	0.476723	-0.125141	0.000710192	0.295994	0.532616	0.0227578	0.822704
SYNCRIP	-0.330876	0.00611517	0.107417	0.0696741	0.394335	0.261874	-0.207848	0.368955	0.674218	1.57389e-15	0.256696	0.1862	0.548434	0.0145474	-0.0470384	0.551064	-0.249695	0.0132273	-0.0283426	0.657477	0.139984	0.0472489	-0.122852	0.0795925	0.05918	0.40362	0.550231	1.13718e-16	-0.0687426	0.909093	-0.754737	0.00301611	-0.108534	0.131233	0.40215	0.0980757	0.31056	0.645378	0.154574	0.999244	0.402856	1.70908e-05	-0.379525	4.81769e-21	-0.127801	0.876022	0.210343	0.0245493
MMAA	-0.0969143	0.61837	-0.0411115	0.465424	0.433596	0.452966	-2.05734	1.12409e-25	-0.444975	9.38796e-07	-0.289669	0.277144	0.00247371	0.992279	-0.602259	3.61089e-12	0.0489253	0.742324	-0.0233503	0.805979	0.0551365	0.625675	-1.19243	5.43888e-25	-0.0314892	0.730911	-0.405581	4.35862e-07	0.054307	0.928577	-1.12311	1.49231e-05	0.0862476	0.136474	-0.269207	0.257539	-0.797527	0.313835	-0.253658	0.999244	0.0686212	0.564348	-0.174382	0.000585432	0.0809202	0.89881	0.333981	0.0013877
MMAB	0.371173	0.0584109	-0.171903	0.0155615	0.128018	0.852979	-2.59717	1.89743e-18	0.551278	8.53498e-07	0.0212033	0.951579	-0.350937	0.260625	-0.323527	0.0161611	0.390592	0.00157114	-0.133679	0.140905	-0.0852929	0.530408	-0.375185	0.0218681	-0.423375	4.0086e-06	0.0246122	0.823372	0.321217	0.694395	-1.0103	0.0169716	0.365498	0.000603074	0.280572	0.368883	-0.818818	0.566778	0.549936	0.999244	-0.448003	0.000105042	-0.00438948	0.966033	0.576112	0.692197	0.222238	0.135147
ALG8	0.792801	9.34787e-08	0.918815	2.36793e-19	0.366705	0.463853	-0.620025	0.000507747	0.627428	5.09003e-15	0.384281	0.157363	1.06748	1.52903e-10	0.289384	0.0120862	0.366652	5.7392e-05	0.112043	0.0308052	0.287156	4.71924e-05	0.315165	0.000158001	0.918943	2.8564e-33	0.711394	1.60791e-17	0.424336	0.234752	-0.869186	0.00803053	0.335351	3.0479e-07	0.708172	0.000161769	0.203844	0.871661	1.24498	0.999244	0.868701	2.02358e-10	0.174767	7.9613e-06	0.195671	0.701693	0.623085	2.74566e-11
ALG9	-1.03574	4.39226e-15	-0.671763	1.53973e-39	-0.868764	0.0461089	-0.770675	1.81072e-09	0.132926	0.113737	-0.709446	9.51183e-05	-0.137071	0.603012	-0.24358	0.00252767	-0.532473	1.00958e-11	0.138312	0.00186593	-0.201057	0.00755252	0.0585459	0.596949	0.346866	0.00335408	0.0327034	0.725137	-0.050812	0.924761	0.854826	0.0488999	-0.132637	0.00721604	-0.0666509	0.992246	-0.393051	0.751338	0.282996	0.999244	-0.177904	0.0793438	-0.0107068	0.839826	-0.161647	0.79604	-0.500606	6.30736e-08
ALG2	0.0989741	0.54686	0.170584	0.000415133	-0.0519051	0.919537	-0.888218	1.25752e-05	0.193715	0.00468199	-0.0115465	0.967863	0.656297	0.00136018	0.135344	0.095142	0.769563	2.23159e-10	-0.115159	0.103427	-0.113032	0.233946	-0.26827	0.00166982	-0.0976303	0.131971	-0.319472	3.05812e-05	0.36516	0.508927	-1.17301	1.27381e-06	0.0133015	0.872524	0.236098	0.19592	-0.257291	0.788826	0.163595	0.999244	0.0325599	0.777239	-0.0901547	0.0639626	0.180553	0.811292	-0.144481	0.150711
ALG3	1.19665	1.71589e-17	1.1336	3.27123e-59	1.81123	0.000125914	-0.0615766	0.841732	0.969436	5.1183e-19	1.17518	1.87392e-06	1.33678	3.68936e-11	1.05364	7.99134e-26	0.751872	4.10386e-08	0.391515	7.15515e-06	0.939873	3.77542e-16	0.615276	2.89723e-11	1.10879	1.0966e-33	2.16393	4.36994e-76	0.644708	0.273705	-1.22027	0.0108704	0.428006	6.09111e-08	1.3862	2.70911e-08	0.26108	0.850298	1.49764	0.90109	0.872798	1.16943e-11	0.265172	2.42118e-05	0.557483	0.655371	1.52388	2.1719e-30
ALG1	0.290464	0.0355161	0.955736	2.09804e-69	0.160271	0.747983	0.126073	0.496875	0.430958	2.14917e-06	-0.163847	0.577491	0.455668	0.0285496	0.33245	1.9148e-05	0.714382	2.19606e-18	0.0757945	0.278234	0.356302	0.000928412	0.355106	2.17476e-05	0.554555	1.62309e-12	0.0159632	0.869954	0.379459	0.367901	-0.520907	0.133661	0.194013	0.00326616	0.568683	0.0015279	0.0362413	0.972258	0.852094	0.999244	0.111094	0.400305	0.106742	0.0573816	0.0309325	0.973337	0.501066	6.17703e-06
ALG6	0.739924	4.77047e-09	0.609754	4.98216e-28	1.36982	1.83087e-05	0.184886	0.525778	0.114016	0.293877	0.542648	0.00122616	1.63782	2.5757e-08	0.0121434	0.900231	-0.516948	5.47394e-06	0.177726	0.000886488	0.140294	0.0699311	0.443667	1.93474e-09	0.704732	1.55821e-23	0.862776	6.4327e-32	-0.183259	0.673948	-1.26557	6.92971e-05	0.633206	2.82863e-18	-0.0140406	0.992246	0.560187	0.514657	0.0418383	0.999244	0.587447	1.31786e-08	-0.111298	0.00137499	0.129964	0.861657	0.681056	1.13822e-11
ALG5	0.267795	0.0824347	0.156429	0.00933968	-0.253472	0.626918	-0.383858	0.146161	0.659361	1.04603e-08	-0.262874	0.37649	1.04339	0.00261255	-0.0976613	0.33833	-0.187155	0.0972147	0.086749	0.235106	0.124926	0.165544	-0.0199618	0.857695	0.109711	0.32921	-0.297441	0.0044357	0.543094	0.28125	-0.445231	0.143447	-0.0660217	0.467966	0.356548	0.222927	-0.26733	0.794489	0.115587	0.999244	0.222522	0.10475	-0.0314805	0.617026	0.342727	0.623748	0.135018	0.206069
PDXP	0.554483	0.0577881	0.989807	8.15528e-19	1.10507	0.200128	-2.87309	2.97635e-17	-0.68531	0.000119876	0.388228	0.30404	-2.7078	3.79934e-10	0.743604	1.96793e-06	-0.327047	0.173074	0.273651	0.0281687	-0.750233	3.46071e-05	-0.322945	0.0766373	0.458219	0.000390198	1.41929	3.68541e-23	0.399113	0.851641	1.87498	0.00326671	0.417156	0.00089656	0.469806	0.549446	1.36324	0.341013	1.69227	0.972022	-1.11327	5.88421e-10	-0.197307	0.169771	-1.04515	0.55656	0.779187	0.000289645
RNGTT	-0.154176	0.340143	0.0259376	0.715474	0.319364	0.421734	-0.733932	0.00698021	0.303205	0.00118961	0.315998	0.114336	-0.616315	0.00142068	0.0178593	0.83652	-0.0540946	0.694249	-0.110048	0.067807	0.0765917	0.450349	-0.219443	0.0130188	0.0737106	0.344519	0.401463	6.16366e-08	-0.553454	0.29316	0.46227	0.165221	-0.275507	0.000208054	-0.0543337	0.992246	0.403338	0.654378	-0.428747	0.999244	0.0843042	0.465734	-0.200579	0.000363565	-0.165938	0.852187	-0.088769	0.435215
KIAA1324L	0.238426	0.371169	-0.277437	0.0203638	-0.749561	0.629342	1.42896	0.00834869	-0.491861	0.108043	0.722615	0.244328	-2.19687	1.80453e-05	0.595919	0.000876641	1.84625	1.19413e-05	0.0669409	0.779458	-0.144311	0.741019	0.313185	0.260387	-2.10263	1.0693e-47	-1.94723	6.13343e-54	-0.402478	0.799987	3.08695	3.5509e-10	-0.0956811	0.612962	-0.662083	0.473629	1.64417	0.5555	1.36878	0.999244	0.201993	0.554604	-0.380035	0.0226033	0.399456	0.85436	-0.379875	0.256168
INSL4	3.5118	0.00422112	1.06991	0.0119486	5.35171	0.119632	2.32082	0.276455	3.5799	2.65047e-05	1.78546	0.165781	0.76634	0.718106	0.600578	0.326321	-2.09163	0.00278981	-1.84139	1.05188e-08	-2.00428	0.0048877	0.975019	0.342178	7.60476	4.50428e-29	3.05152	1.91286e-06	1.74785	0.707557	0.22653	NA	1.08568	0.099821	3.21539	0.0541253	-1.23765	NA	0.651768	NA	0.93316	0.127822	0.381334	0.635301	-0.837953	NA	5.15803	1.50918e-10
INSL3	0.0140809	0.97414	-0.414048	0.0141904	2.75661	0.00943766	2.87563	2.36637e-06	-0.172036	0.341559	-0.833637	0.109082	-1.25956	0.149841	-0.337486	0.15411	-2.39365	1.03346e-14	1.46068	3.06814e-14	1.77782	6.94466e-10	0.629888	0.060484	2.09862	9.49747e-32	0.90425	4.19432e-06	-0.17254	0.902527	1.93593	0.303966	-0.160073	0.510841	-0.883779	0.00590723	3.00473	0.346724	-2.19517	0.999244	0.312167	0.138505	1.55443	2.57602e-09	0.232573	0.92978	0.785197	0.01229
RDM1	2.96137	1.92e-17	3.07259	3.73579e-123	6.10441	2.08605e-09	3.08302	7.2801e-06	1.22986	1.30375e-14	1.63556	0.000797627	1.82915	0.00152294	2.03955	2.58738e-18	0.689376	0.0280731	2.01438	1.38345e-32	3.21957	1.61969e-33	3.45977	5.19037e-42	3.5971	2.52699e-64	3.98625	2.53965e-93	1.42303	0.217673	2.81891	0.0510365	1.57235	6.92298e-13	0.993732	0.0151556	2.57632	0.252357	-0.944868	0.999244	1.61485	1.63838e-12	1.45936	6.98733e-19	0.718357	0.781862	2.94692	2.10306e-41
INMT	-2.20496	1.44641e-09	-2.54001	7.90255e-77	-4.44239	1.75246e-07	-2.18102	1.73474e-05	-0.365174	0.051858	-1.79417	0.000479306	3.1791	8.25913e-05	-2.16134	4.17279e-25	-1.3728	1.35524e-06	-0.41182	0.0103579	-1.53109	1.06598e-07	-2.45608	4.22226e-21	-3.5039	2.29499e-65	-4.93246	3.90957e-114	0.302281	0.819184	-2.62493	0.0131817	-1.16225	4.25719e-13	-0.127832	0.992246	-1.9823	0.463523	-2.16743	0.94931	-1.34426	7.00599e-06	2.00376	3.25791e-13	-1.36737	0.545882	-3.35595	1.89106e-40
NUPR1	-0.646146	0.17491	0.490866	9.24061e-06	-0.695194	0.539236	-1.48946	0.00372223	-0.420164	0.0792926	-0.354086	0.554053	1.86057	6.88825e-06	-0.227431	0.366827	2.3441	5.8298e-21	1.46697	1.00448e-19	1.29524	1.32034e-06	1.05312	1.31885e-08	-0.700403	1.30422e-05	-0.528858	0.00191482	-0.363245	0.794739	-3.76038	0.00143409	0.527248	0.00034073	-0.873059	0.133726	-0.751935	0.698843	-0.0996501	0.999244	-0.821218	0.00160696	-0.638117	0.00501291	0.421361	0.928812	-0.050336	0.883599
FECH	-0.210664	0.334702	0.118684	0.0490523	-0.106696	0.855128	-1.22893	2.52239e-07	-0.814282	3.16247e-12	0.0864469	0.866261	-0.301535	0.213518	-0.460408	7.80625e-06	-0.830938	0.00067131	-1.98277	1.84603e-178	-1.72428	8.83279e-48	-0.557375	5.24829e-08	0.29982	0.00572827	0.617251	1.15371e-06	-0.43437	0.386871	-0.336939	0.365822	0.280144	0.0337532	-1.26085	6.44003e-09	-1.22419	0.0282752	0.450778	0.999244	-0.352241	0.00529106	-0.329716	5.5388e-07	-0.492258	0.68813	0.286168	0.0316481
ADAP1	1.05125	0.00143899	1.34258	7.52413e-29	1.28556	0.275294	2.82668	6.45983e-11	0.251896	0.0832635	0.669669	0.292561	-3.7739	5.20426e-12	0.445015	0.0326742	1.0272	6.37609e-06	-0.870198	2.09337e-11	-0.322038	0.158217	0.506715	0.0986011	0.481974	0.00155663	-0.226732	0.236441	1.6691	0.1832	-0.553295	0.659858	-0.102319	0.556231	0.730275	0.0319487	-1.22252	0.569476	-0.305701	0.999244	1.06182	8.72276e-09	0.541265	1.6992e-06	2.27546	0.34625	1.54093	4.87955e-14
ADAP2	0.401731	0.263862	0.125446	0.134492	0.639073	0.43992	-0.44764	0.159973	-0.863452	4.58314e-10	0.714278	0.08224	1.64026	1.52656e-05	0.11646	0.57721	0.46959	0.0639586	1.83244	7.34547e-98	1.18163	4.896e-13	-0.738953	3.03514e-07	0.104533	0.407818	-0.765338	9.60459e-09	-1.34188	0.0300521	-0.529276	0.486672	0.219802	0.0464672	-0.871395	0.00217817	1.28409	0.535025	-0.767627	0.999244	0.594759	0.000257028	0.765997	6.69438e-13	0.345725	0.828686	0.617035	0.00018202
KLHL10	-2.29869	4.61876e-14	-1.56261	4.37706e-53	-2.82515	2.15144e-05	-1.00984	0.0626597	-1.40572	2.43042e-06	-1.32337	0.0196336	-0.879055	0.0489607	-0.536781	0.0257329	-0.590302	0.0192795	0.213717	0.177508	0.201773	0.423013	-0.245561	0.264661	-1.03003	8.53818e-10	-0.645916	0.00078135	-0.506643	0.741351	-0.929359	0.257829	-1.01454	1.1157e-16	-2.30318	1.01238e-08	-1.39276	0.640965	1.4405	NA	-1.35115	0.000185805	-1.23488	1.1397e-19	-1.45656	0.429519	-1.98047	3.17625e-16
KLHL11	-0.081909	0.85714	0.153058	0.28976	0.599866	0.554072	0.172243	0.76399	0.583521	0.00206906	0.418235	0.38985	-2.11413	2.96844e-08	0.162164	0.447919	-0.353112	0.115994	-0.635981	9.46504e-08	-0.574916	0.0232338	-0.0737124	0.759743	0.283742	0.046225	0.413462	0.00168649	0.203027	0.895899	0.82941	0.416167	-0.453425	0.0181228	-0.0520802	0.992246	1.43077	0.468641	1.50576	0.969886	0.728391	0.000149034	-0.708153	1.95171e-05	-1.03552	0.736283	-0.26307	0.339175
KLHL12	0.0733319	0.629699	0.639343	3.4923e-31	0.575475	0.0908396	0.74578	0.000443864	0.0432166	0.576533	0.172636	0.460782	-0.204053	0.529738	0.143639	0.0535692	0.379365	1.10023e-05	-0.257878	7.89548e-08	0.00711559	0.947558	0.809446	9.16399e-26	0.600106	1.48284e-23	0.697256	6.80049e-26	0.210128	0.650455	0.379304	0.292298	0.144863	0.00202284	0.00366117	0.992865	-0.189754	0.803514	-0.124724	0.999244	0.317766	0.000311813	-0.0100068	0.867563	0.318047	0.772369	0.466498	4.28728e-07
KLHL13	-2.21968	2.07876e-07	-2.60341	3.48778e-63	-2.72267	0.00882255	-0.846615	0.128649	-0.247783	0.494814	0.645632	0.357077	1.24937	0.00132211	0.432159	0.0184555	-0.559801	0.0393818	-2.18032	1.07573e-73	-1.11046	5.14904e-05	0.267705	0.242785	-0.210238	0.3991	2.58156	2.96049e-36	-0.2795	0.850993	2.75768	7.60548e-08	-1.1099	6.84423e-20	-0.741436	0.473231	-0.22413	0.948416	1.13565	0.999244	-1.04228	0.000922446	0.732186	0.000561727	-0.136667	0.958749	-1.74203	3.09652e-11
KLHL15	-1.44574	5.59551e-17	-0.493275	9.36572e-13	-1.00613	0.0100576	-2.02769	1.64127e-13	0.0852677	0.581464	-0.293483	0.358898	-1.03239	6.19583e-05	-0.354039	0.00255647	0.147622	0.272483	-0.986562	3.39529e-44	-1.32483	2.01261e-31	-1.37434	1.95549e-30	-0.491915	1.36701e-09	-0.207934	0.0380939	0.0513242	0.952766	-0.934806	0.00939243	-0.552177	1.14397e-08	-0.270762	0.530225	0.592687	0.720272	0.102454	0.999244	-0.856769	6.91223e-10	-0.374006	8.3819e-07	0.0338392	0.977721	-0.62667	7.30512e-06
KLHL17	1.3638	1.29527e-09	1.01604	3.60745e-33	1.78819	0.00355666	0.838054	0.00115982	1.6634	2.52995e-25	0.574235	0.0477879	0.447833	0.346633	0.703722	1.30073e-06	-0.144168	0.408087	1.12385	7.69108e-22	0.865741	4.26281e-07	0.959191	8.61959e-19	1.44257	3.26044e-32	1.22943	3.10182e-19	-0.0453978	0.971767	1.22422	0.00311335	1.10845	4.87995e-25	1.96224	5.97385e-09	1.13103	0.385856	0.60159	0.999244	0.77718	1.99104e-06	0.79502	2.29744e-18	-0.475332	0.74368	1.16188	1.23315e-12
KLHL18	-0.254947	0.0433773	0.143404	0.000277292	0.446375	0.284701	0.176135	0.471819	0.21821	0.000317111	-0.190708	0.478899	-0.775294	1.02457e-05	-0.531852	1.23962e-07	0.216626	0.0415681	-0.610704	2.06973e-33	-0.11371	0.211039	0.0715056	0.352413	-0.254038	4.87918e-06	-0.5047	2.36531e-21	-0.261526	0.499476	-0.334776	0.315434	-0.176111	0.00116508	0.318209	0.0596768	-0.065624	0.941566	0.624038	0.99377	0.0479127	0.641106	0.104689	0.0530032	-0.225913	0.66779	0.490148	4.74375e-11
SNORA81	NA	NA	NA	NA	NA	NA	NA	NA	NA	NA	NA	NA	NA	NA	NA	NA	NA	NA	NA	NA	NA	NA	NA	NA	NA	NA	NA	NA	NA	NA	NA	NA	NA	NA	NA	NA	NA	NA	NA	NA	NA	NA	NA	NA	NA	NA	NA	NA
C7orf61	1.66985	7.34199e-08	-0.0877635	0.657314	1.10376	0.255233	1.98313	0.00119754	0.645368	0.00343443	1.01699	0.0518309	1.47305	0.000365542	1.24548	3.3242e-09	0.802104	0.0115945	1.84374	4.95241e-28	1.73178	6.62153e-13	0.723815	0.00139877	1.18467	2.06667e-11	0.857099	1.03823e-07	-0.11653	0.94628	0.0166783	0.987991	0.441262	0.00580327	0.755727	0.178945	0.74213	0.727237	1.35217	0.999244	0.685549	0.00945313	1.51778	9.72305e-17	0.435102	0.820392	0.744332	0.00508539
GABPB2	-0.000602499	0.998046	0.10957	0.109796	-0.0632229	0.924076	0.891869	0.00428964	0.317197	0.000973588	-0.346371	0.193333	-0.694127	0.011677	-0.154653	0.173104	0.188434	0.059043	0.234296	0.0019811	-0.263512	0.00895535	0.548583	6.96546e-08	0.0641415	0.581675	0.24075	0.0398856	0.118592	0.855564	-0.303739	0.43841	-0.0605672	0.369148	0.391628	0.0585636	0.622935	0.509299	-0.3937	0.999244	0.0331212	0.836918	-0.547357	1.85305e-25	-0.608422	0.48561	-0.446509	0.00046854
IGIP	-1.33009	1.57381e-14	-0.996244	2.02952e-51	-1.72036	2.57275e-05	-0.615735	0.00757291	-0.516709	6.84395e-06	-1.24729	3.98511e-07	-2.08291	7.35427e-14	-0.490998	7.64021e-07	0.421706	0.00117472	-0.225771	0.000269221	-0.083801	0.385262	-0.044159	0.704694	-0.854024	1.15848e-15	-1.66163	4.12943e-60	0.0328983	0.965427	0.868122	0.0103676	-0.209384	0.000426176	-0.730074	0.00224732	-0.971691	0.304812	-0.789028	0.999244	-0.664552	1.09865e-06	-0.0368038	0.538666	-0.206473	0.883175	-1.8039	8.85173e-41
SLU7	-0.275412	0.0194804	-0.270725	3.04864e-12	-0.249095	0.45615	0.232625	0.161069	-0.269835	0.000564827	-0.139258	0.435944	-0.763051	3.87953e-06	-0.334538	1.26692e-07	0.0891784	0.465476	0.184549	0.000243129	-0.0738101	0.418801	0.208323	0.00194041	-0.32568	2.31036e-08	-0.556065	5.91132e-22	0.0309826	0.95025	0.0367841	0.911533	-0.194652	3.28924e-07	-0.371604	0.1111	0.111859	0.905147	-0.433651	0.999244	-0.106796	0.251786	-0.0737757	0.044001	0.0711997	0.890319	-0.440059	5.84726e-08
RTEL1-TNFRSF6B	0.862176	0.000143981	0.666282	2.146e-10	0.523292	0.559712	0.839164	0.00604435	1.94845	2.87045e-25	0.616661	0.117958	-0.510606	0.35778	1.04933	1.46044e-12	0.450684	0.0116548	2.47003	4.98758e-61	1.24133	5.79212e-09	1.05371	3.44224e-12	1.28324	1.32559e-16	0.511124	0.00227744	0.318673	0.814598	1.61274	0.00766701	0.63275	1.00692e-06	2.6742	1.25431e-13	1.85966	0.125419	1.4774	0.99377	1.60039	9.54972e-17	0.0713064	0.632219	-1.14663	0.290645	0.271613	0.140373
SLK	-0.674134	0.000175646	-0.454049	1.47972e-17	-0.0798044	0.909936	0.0783379	0.773722	-0.240121	0.0401692	-0.14828	0.697709	-1.63511	6.61935e-12	-0.839979	2.76203e-14	-0.0630135	0.685466	-0.380581	4.10214e-08	-0.34454	0.00274043	-0.190095	0.02714	-0.330218	0.000269887	-0.493361	1.83825e-07	0.719061	0.232097	-0.335336	0.358744	-0.324459	2.69252e-06	-0.693048	0.00341114	-0.567996	0.485286	0.0981644	0.999244	-0.388766	0.00971416	-0.196164	0.00139756	-0.240221	0.796931	-1.00383	3.92193e-17
PHYH	-0.151878	0.59085	-0.54132	2.69596e-10	-1.07082	0.191994	-3.89665	1.27539e-28	-1.10101	1.60943e-18	-0.922576	0.0129934	-0.0882411	0.857837	-2.28313	1.60555e-45	1.04652	3.42151e-09	-1.13869	4.65631e-22	-0.787379	3.16188e-05	-1.00093	7.10846e-10	0.054302	0.686613	-0.717733	3.19063e-09	0.201481	0.754459	-1.69108	3.43063e-06	0.0483739	0.600156	-0.760399	0.00116566	-1.693	0.0362825	0.32227	0.999244	-0.927653	2.22822e-08	-0.323789	0.005297	-0.781014	0.434664	0.339836	0.0779114
NOTCH4	-0.291487	0.306107	-1.50114	2.33069e-84	-2.07971	0.00117326	-0.375902	0.13801	0.498131	0.000165172	-0.512718	0.263531	0.607795	0.0490898	0.23557	0.170605	-0.413995	0.0248073	1.56627	2.65395e-41	-1.80984	1.68968e-19	0.498686	6.03506e-05	-1.81362	2.27548e-58	-2.46163	1.51868e-71	-0.240504	0.758284	0.983204	0.164989	-0.453875	4.93157e-05	0.876211	0.00053334	0.891245	0.578818	0.847912	0.999244	0.674525	2.09211e-05	0.91242	3.43888e-16	-1.36529	0.270381	-1.15637	2.84308e-17
MEAF6	-0.0328505	0.820293	0.555793	3.40385e-26	-0.11172	0.797945	-0.0803785	0.766744	0.263801	0.000830913	0.190417	0.38349	-0.618252	0.000947344	-0.111507	0.07298	-0.669327	1.6918e-12	-0.131607	0.00290028	0.143275	0.0422656	-0.109905	0.325863	0.105691	0.171709	-0.0639619	0.504101	0.0052207	0.993719	0.42635	0.246373	0.103597	0.365358	-0.103383	0.938838	-0.0628176	0.942389	-0.366063	0.999244	-0.0898392	0.324562	0.81147	1.43693e-46	0.0780016	0.909773	-0.0414382	0.682692
AZIN1	0.0533782	0.819454	0.528915	3.703e-13	0.419585	0.382687	-0.267818	0.439634	0.598678	1.50186e-09	0.315596	0.166959	-0.480813	0.019962	0.180157	0.0618884	0.303429	0.123769	-0.299796	1.59954e-06	-0.433685	0.000543694	0.190488	0.131541	0.435704	6.30859e-07	0.650959	6.47831e-15	0.323564	0.581987	0.288902	0.517283	0.00276921	0.977973	0.246192	0.383986	0.339953	0.725921	-0.35066	0.999244	0.504876	5.19391e-06	-0.21507	0.000128489	0.245728	0.843513	0.395285	0.00125556
NOTCH1	-0.258678	0.403596	-0.418127	3.59658e-06	1.11469	0.156548	0.536603	0.106482	0.457022	0.00128429	0.827413	0.00872035	0.802885	0.0622866	-0.0353053	0.855817	-0.462056	0.00527464	0.655386	9.66273e-14	-0.7855	2.99265e-06	0.0804815	0.602756	-0.969449	5.4232e-21	-0.0398211	0.819199	-0.421064	0.533823	0.74146	0.372145	-0.908958	4.22919e-17	0.903874	0.0027076	0.581326	0.68073	0.571228	0.999244	0.398544	0.0258218	0.359287	3.34542e-05	0.0837385	0.9602	0.258043	0.181988
NOTCH2	-0.633717	0.0100914	-0.342367	3.13618e-05	0.106656	0.903733	0.617665	0.0748989	-0.333312	0.00884578	-0.143594	0.723524	0.956613	0.00436736	-0.410076	0.00357995	-1.54792	4.07512e-06	-0.0214898	0.867454	0.632971	0.000153995	-0.227222	0.128709	0.0639861	0.637557	-0.469248	0.000157582	-0.884067	0.270329	-2.75741	0.000410289	-0.148103	0.183027	-0.562722	0.0121094	1.77806	0.0587904	0.598051	0.999244	-0.18858	0.246619	0.194421	0.111609	-0.410394	0.854065	-0.711603	5.75357e-07
NOTCH3	0.708767	0.00393869	0.123898	0.196642	1.05181	0.226779	2.42485	5.97812e-10	1.26661	2.09941e-14	1.06471	0.0292492	1.51314	0.000315894	0.292263	0.0880404	-0.0838115	0.69677	1.32927	3.93431e-28	-1.38244	3.99181e-05	2.04774	4.41385e-31	0.774014	3.04232e-10	1.42511	2.84557e-22	-0.243467	0.81671	2.80718	0.00074531	0.229578	0.0656149	1.73722	1.2794e-06	1.73621	0.270815	2.03123	0.949833	0.486261	0.0163165	1.21739	1.66405e-37	-0.131853	0.934005	0.6597	0.000188621
ZNF658	-0.424497	0.0715666	-0.867222	2.03794e-32	-0.21805	0.762094	-0.0854979	0.787232	-0.750073	3.41895e-11	-0.332787	0.457936	0.620622	0.0222886	-0.423353	0.000752165	-0.32449	0.0222627	-0.196479	0.00726568	-0.278309	0.0119325	0.0743892	0.605448	-0.653357	3.84668e-10	0.192282	0.139036	-0.32799	0.690938	0.0784566	0.885582	-0.458491	2.8931e-11	-1.09465	1.69132e-05	0.0183228	0.991456	-1.07686	0.999244	-0.692173	3.15556e-05	-0.688419	4.23775e-16	1.04808	0.430559	-1.17284	9.50816e-21
ZNF655	-0.163945	0.484611	-0.376968	7.06193e-08	0.0835895	0.887781	0.130873	0.665289	-0.686721	8.42242e-05	-0.123568	0.844257	0.325283	0.125659	0.082276	0.4738	0.517275	1.92772e-07	0.169479	0.0165904	0.441811	0.0001615	0.140889	0.122789	-0.0066296	0.959315	0.0470098	0.694689	-0.241247	0.709335	-0.191271	0.569778	-0.944018	5.31003e-09	-0.844518	0.0347964	0.0809199	0.940269	-0.0625378	0.999244	-0.555572	0.00636458	-0.154739	0.00169228	-0.00425529	0.997152	-0.521838	0.000144515
TCTEX1D2	0.853424	0.00155725	1.22175	3.22704e-57	1.47386	0.0725406	1.95791	5.13801e-08	0.768506	5.27335e-07	1.57529	0.000174928	0.208622	0.623698	0.343671	0.0568068	-1.32978	1.72606e-18	-0.554201	1.01612e-08	0.628719	1.40778e-05	0.973104	1.91717e-08	0.107901	0.517443	1.71097	1.05395e-27	0.336659	0.720882	0.400061	0.422064	0.380501	0.000767466	0.182465	0.992246	-0.301254	0.849621	-0.438135	0.999244	0.0838016	0.708947	0.150989	0.0580662	1.37281	0.195329	0.509689	0.00683093
ZNF653	0.0839584	0.661476	0.596266	2.83681e-18	-0.216093	0.676564	0.313139	0.239574	0.256989	0.0239268	-0.0640532	0.768891	-0.582265	0.0270056	0.104136	0.343734	0.165152	0.143706	0.588222	9.1507e-20	-0.0042197	0.971021	-0.022789	0.833975	-0.114639	0.173478	-0.142243	0.106679	0.315022	0.685755	0.307647	0.382265	0.433308	6.12174e-07	0.479007	0.033661	0.0423737	0.972258	0.833672	0.999244	-0.123401	0.324562	-0.000587438	0.994599	0.296593	0.808961	0.454243	0.0003362
ZNF652	-0.192775	0.254154	0.47442	1.8741e-07	-0.351952	0.445122	-0.171235	0.252648	0.0306813	0.802894	-0.580807	0.00294458	-0.580111	0.027995	-0.0935745	0.368909	-0.036089	0.765353	-0.162627	0.00047412	0.27978	0.000849267	0.205499	0.0148679	0.129396	0.116512	-0.0824038	0.346403	-0.157628	0.719929	-0.374962	0.271409	0.615345	3.10597e-11	-0.167776	0.588781	-0.311884	0.747602	-0.212766	0.999244	-0.0813129	0.391578	-0.296775	1.90059e-06	-0.262463	0.679847	0.0693034	0.51917
RAPGEF4	-0.832559	0.00172147	-0.238359	0.0267504	-2.28873	0.00113779	-2.96178	5.34515e-10	0.601725	0.000827338	-1.10575	0.00509052	-3.91254	7.94399e-15	0.310811	0.0452792	1.30164	1.29031e-07	0.931629	1.95797e-15	-2.21882	7.7673e-16	-0.754158	1.15514e-06	-1.83364	7.61068e-44	-1.63993	2.91715e-37	0.143934	0.927515	-1.05884	0.0715052	0.519932	0.00178794	0.690123	0.106161	-0.785216	0.703939	2.37296	0.99377	-0.029791	0.898207	0.708198	1.11247e-08	0.666254	0.795947	-2.02064	2.49247e-33
RAPGEF6	-0.18285	0.173075	0.269478	2.11605e-06	0.0112149	0.981045	0.0476255	0.858821	0.164775	0.206424	0.263277	0.164661	-0.779579	3.94903e-05	-0.0720543	0.389735	0.808367	4.88034e-17	0.840853	2.81757e-48	0.293292	0.00012872	0.2031	0.0259813	-0.117864	0.21378	-0.793434	1.20543e-29	-0.527974	0.234875	0.611061	0.12965	0.272062	1.94434e-06	-0.144173	0.80358	0.343365	0.689654	-1.00548	0.99377	0.372235	0.00162041	-0.0753879	0.141393	-0.357584	0.661566	-0.209747	0.100776
N4BP2L2	-0.301037	0.0894575	-0.576899	1.4559e-21	-0.685888	0.0624546	-0.109093	0.658097	0.576292	0.000277201	-0.394122	0.133961	-0.213344	0.456277	-0.481444	5.63557e-09	-0.558599	1.108e-06	0.397191	1.98479e-07	0.179076	0.190502	0.00195649	0.984933	-0.329269	0.00180089	-0.860595	6.84068e-28	-0.192745	0.733502	0.445303	0.115601	-0.118825	0.136746	0.228291	0.609932	-0.3189	0.761799	-0.249899	0.999244	0.150909	0.263677	-0.113869	0.0312762	-0.2916	0.676012	-0.739322	2.46762e-11
RAPGEF1	-0.436417	0.0274187	-0.573252	1.61909e-33	-0.455073	0.309811	0.0298415	0.910718	-0.546099	1.15943e-12	-0.00573813	0.987045	-0.54526	0.0580844	0.162261	0.145499	0.89959	2.78806e-13	0.470543	6.7273e-16	-0.262955	0.017083	0.120799	0.184615	-0.763168	1.59597e-24	-0.723968	4.40977e-15	-0.701089	0.0670521	-0.774151	0.0430954	-0.211014	0.00126087	-0.474685	0.0083586	0.401199	0.633773	-0.0851355	0.999244	-0.177804	0.148402	-0.0510604	0.421837	-0.495744	0.4917	-0.447703	5.00236e-06
RAPGEF2	-0.48926	0.0130517	-0.938916	3.67488e-53	-0.727306	0.161659	-1.27783	3.33167e-06	-0.444885	3.41338e-05	-0.60821	0.0252559	-2.29552	1.64315e-20	-0.602609	1.82184e-08	1.37483	3.59891e-21	0.29232	0.000430377	-0.274778	0.019204	-0.614149	5.61547e-07	-0.791342	2.18171e-20	-1.85534	9.07746e-88	-0.15158	0.805211	1.03011	0.00645317	0.0391952	0.701807	-0.45465	0.0560819	-0.0111428	0.994374	0.670334	0.999244	-0.136211	0.239748	-0.38442	1.53281e-06	-0.642525	0.645456	-0.480783	3.04884e-05
RAPGEF3	-0.694393	0.0379138	-1.68646	4.46583e-61	-1.64087	0.0819089	0.267699	0.50133	0.0184852	0.908371	-0.952779	0.0196812	-2.69969	2.89555e-14	-0.334251	0.0891592	-1.17971	4.28355e-06	-1.75086	1.50276e-52	-1.29551	1.18337e-08	0.82395	6.21819e-09	-0.761208	1.95791e-08	-1.6757	2.09448e-25	0.368879	0.740259	1.09999	0.239443	-0.256434	0.0459511	-0.109075	0.992246	-1.32969	0.45808	1.36233	0.999244	-0.809894	5.6658e-06	0.776064	1.4274e-21	-1.38534	0.509565	-0.4172	0.118766
ZNF384	0.109208	0.562361	0.0527673	0.439799	0.238076	0.683043	1.04944	1.8733e-06	-0.0519441	0.570167	0.128155	0.594695	0.386393	0.122336	0.154379	0.225592	0.254587	0.00386889	0.487884	3.67861e-19	0.104207	0.439816	0.427267	0.000193364	0.286031	0.000277847	0.627557	3.61112e-15	0.0706011	0.934481	-0.245396	0.546399	-0.218973	0.0128134	0.253989	0.26223	0.608896	0.573108	0.441239	0.999244	0.0465778	0.651037	-0.150297	0.0316463	-0.574086	0.69314	-0.084875	0.558149
ZNF383	-0.0319237	0.877775	-0.446768	2.09824e-19	-0.740168	0.206738	0.408812	0.0693354	-0.22229	0.0539981	-0.680478	0.00433288	-0.0599355	0.848986	-0.410742	0.000655593	0.0805861	0.519924	0.0854774	0.129091	-0.37442	1.29269e-05	0.136258	0.15433	-0.311506	9.06096e-05	-0.0545759	0.665071	-0.309609	0.514228	0.371626	0.206133	-0.344997	2.18824e-16	-0.560666	0.00460079	0.217908	0.854048	-0.375311	0.999244	-0.460606	0.000436556	-0.371248	5.14717e-16	0.0655134	0.932801	-0.8325	1.04369e-15
POC1A	1.34212	1.04347e-09	2.11165	4.67078e-158	3.25471	9.28541e-11	0.330363	0.412778	0.787512	1.09903e-11	1.41993	6.31605e-07	1.71331	4.38125e-06	0.853766	5.25777e-11	1.18634	5.26642e-07	0.209909	0.0485191	0.539558	0.000432744	1.09995	6.43935e-17	1.56862	3.99476e-39	1.76404	1.03194e-77	1.1023	0.160515	-1.45143	0.00225932	0.864123	1.21535e-12	0.79841	0.00539018	1.66809	0.167917	0.389222	0.999244	0.817575	1.6316e-06	0.597007	7.1388e-13	0.707363	0.749914	3.26184	2.31434e-99
POC1B	-0.0317718	0.873626	0.184785	0.00242013	0.328893	0.582303	0.604857	0.0275747	0.824681	1.96915e-11	0.205552	0.558143	0.31934	0.301182	-0.360951	0.000107503	-0.0857953	0.591585	-0.160044	0.0168871	0.0670541	0.561388	-0.0283333	0.780872	0.427947	0.000121213	0.0923012	0.333698	0.319477	0.697593	-0.268931	0.502946	-0.297386	9.71646e-08	0.430575	0.136084	-0.0666414	0.964837	-0.295136	0.999244	0.493019	2.1958e-05	0.135695	0.00547929	-0.0747193	0.941507	0.314162	0.0947681
KRTAP3-1	2.67124	0.0299388	2.49003	4.84785e-12	5.29399	0.117838	1.87616	0.405611	4.50924	1.46033e-12	2.3097	0.0755866	0.0958532	NA	-5.51903	1.9583e-16	NA	NA	0.09486	0.952949	0.529491	NA	0.472	NA	2.59399	1.53375e-07	3.86165	1.12059e-14	-0.328312	NA	-0.0979798	NA	0.257519	0.533471	5.59078	0.000158313	0.179247	NA	2.24121	NA	4.29507	3.65725e-06	0.0764113	NA	0.752313	NA	5.52838	2.89845e-14
SNRPD3	0.618031	1.61739e-05	0.633927	1.96733e-28	0.71617	0.0731776	-0.140764	0.505167	0.319227	3.96241e-06	0.580536	0.00368931	0.202115	0.396466	0.334513	0.000252955	0.146942	0.0783295	-0.151465	0.000584828	-0.12065	0.19184	0.30107	0.00102335	0.266004	0.000319244	0.814984	2.28018e-25	0.225976	0.671967	-0.350405	0.343802	0.254249	4.54532e-06	0.337481	0.0524903	0.18801	0.856016	-0.131753	0.999244	0.151203	0.134407	-0.125783	0.0342788	0.850003	0.366621	0.785529	1.64043e-17
SNRPD2	0.503276	0.00396005	0.565952	3.31388e-17	0.263904	0.738996	0.868688	0.00177205	0.910096	3.06251e-14	0.842447	9.50347e-05	1.34274	0.000154491	0.381913	0.00308101	0.48541	0.000105042	0.625718	3.41594e-12	0.718807	1.34104e-09	0.929981	6.32123e-12	0.616996	1.05278e-07	1.10368	1.64497e-26	0.48954	0.474092	-0.123909	0.796204	0.373082	0.000105902	0.689597	0.0146185	0.391181	0.766606	0.0987821	0.999244	0.102801	0.461428	0.325194	0.000134069	1.33621	0.396352	0.680592	1.15789e-06
SNRPD1	0.748811	1.95837e-06	0.857388	2.46503e-43	1.05198	0.00923106	1.05687	6.4442e-08	0.837901	2.09401e-19	1.06688	6.98524e-06	0.70831	0.00370426	0.486071	1.4993e-05	0.355363	0.000507243	0.350957	2.45311e-12	0.404875	3.856e-05	0.73427	3.14841e-11	0.792212	7.05467e-17	1.30694	8.25641e-48	0.731842	0.21123	0.450431	0.117881	0.259419	0.000517476	0.379369	0.137524	0.62181	0.498264	-0.323967	0.999244	1.08286	7.05671e-13	0.15071	0.00737898	0.875067	0.480725	1.04942	6.17502e-21
RBM26-AS1	0.604452	0.00970446	-0.749772	4.75418e-21	0.0916062	0.911919	-0.967235	0.00326923	0.594759	3.88701e-05	-1.03719	0.00116294	0.231249	0.570099	-0.355854	0.0155032	-1.07731	1.10954e-10	-0.773783	6.36643e-20	-0.36355	0.00578195	-0.401563	0.00746065	-0.647091	1.73454e-07	-0.579182	3.78825e-06	-0.113719	0.927329	0.216027	0.711782	0.0779616	0.442302	0.617711	0.0775899	-0.0399436	0.983155	-0.370208	0.999244	-0.0392741	0.85102	-0.848323	1.66367e-19	0.015439	0.993309	-0.629797	1.33298e-05
IFT43	0.129679	0.479515	0.481884	2.52625e-13	-0.265193	0.585144	-0.185915	0.497911	0.104219	0.332894	0.302265	0.128093	0.787203	0.0082565	0.33206	0.00432464	0.00323055	0.981487	0.186026	0.00987869	0.717598	1.39815e-09	-0.0402127	0.751032	0.0975794	0.291191	0.130996	0.159267	0.23186	0.708697	-0.0159286	0.974677	7.62986e-06	0.999923	-0.178482	0.681816	-0.828642	0.38459	0.240876	0.999244	-0.395381	2.23321e-05	-0.0690411	0.407451	1.11775	0.270381	0.375645	0.00305344
IFT46	-0.194533	0.220693	0.0123327	0.901165	-1.19157	0.0057801	-0.294896	0.31339	0.152393	0.180911	-0.197257	0.483469	0.619438	0.0667338	-0.384009	0.000353059	-0.586846	6.4303e-10	-0.175105	0.000817292	-0.282599	0.000355205	-0.859046	7.41154e-13	-0.270064	0.00476886	0.0266125	0.801614	0.174388	0.754432	0.244288	0.53539	-0.161432	0.00397431	-0.134588	0.966133	-0.667012	0.454558	0.213358	0.999244	-0.457379	0.000117765	-0.263126	1.35243e-10	0.63842	0.315562	-0.339071	0.0129943
NOP14-AS1	-0.108021	0.636863	-0.0471223	0.462852	-0.441286	0.489671	0.355322	0.153382	-0.0909482	0.37827	0.0876556	0.836729	-0.7602	6.30119e-05	0.843374	4.56429e-09	0.258781	0.0166053	0.193351	0.00270242	0.55894	1.04848e-07	0.419442	9.25901e-06	-0.0373363	0.691435	0.0162057	0.88656	0.595934	0.272807	0.917482	0.00299616	-0.217339	1.98375e-05	0.0243611	0.992246	-0.335041	0.730085	0.251933	0.999244	-0.427008	0.000432084	0.0699357	0.224924	0.37292	0.755378	-0.137242	0.22221
GLDC	3.19796	1.73e-07	2.88632	2.09e-33	5.06606	0.00533749	-3.20072	3.17071e-07	0.0569874	0.886668	2.25643	0.00687487	1.42823	0.00338893	1.19757	0.0022229	-2.98719	9.58267e-06	-2.36059	3.904e-39	-0.134557	0.603868	-0.928563	9.01418e-06	2.78993	1.36297e-24	2.21436	1.49199e-14	0.341177	0.85415	-1.27521	0.375098	1.07645	0.00118409	0.591814	0.71272	-5.30142	0.0019344	-0.839846	0.999244	1.28366	0.00419416	-1.49727	1.75512e-05	0.406367	0.889077	3.75163	1.43923e-23
PC	0.545075	0.0670548	-1.53175	4.53509e-55	1.21684	0.118332	-3.73473	2.66772e-13	-1.12866	1.88311e-15	0.479954	0.403414	-1.49598	2.3049e-06	0.489122	0.00452083	-1.69144	4.77514e-12	-1.42703	2.18349e-24	-1.64686	1.92518e-14	-0.942453	2.87647e-08	1.70869	6.21933e-43	2.00296	2.895e-31	-0.195529	0.833068	-1.54334	0.0131843	-0.578406	4.32713e-08	-0.76043	0.0158441	-2.17287	0.085097	0.103179	0.999244	-0.747815	0.000194089	1.63404	1.76803e-45	-1.97683	0.0614259	0.850685	8.85247e-08
DHRS11	0.996863	4.94984e-05	-0.277202	0.00274295	0.766664	0.171017	-0.192487	0.720247	-2.37352	8.16073e-53	-0.262515	0.581216	-0.768224	0.0045071	-0.876856	3.58799e-12	-0.0304884	0.885627	-1.4354	5.21224e-54	-0.42429	0.0078747	0.317848	0.00544539	1.06854	7.20365e-27	0.988412	6.68919e-15	1.06417	0.201444	-0.146971	0.829921	0.530634	1.16138e-15	-1.58676	1.64276e-06	-1.29563	0.253114	0.516262	0.999244	-2.10143	1.6566e-19	0.698197	3.70285e-20	-0.151041	0.916469	0.588269	3.88042e-05
DHRS12	-0.440057	0.0355716	-0.647286	1.41281e-22	-1.34163	0.0118214	-1.74287	6.45028e-16	0.067969	0.633293	-0.664662	0.0123516	-0.186321	0.567204	-0.728569	3.14102e-10	0.00215151	0.991567	-0.0268142	0.801228	-0.0564785	0.6975	-0.707703	9.74316e-08	-0.497333	1.20287e-09	-1.09024	8.8757e-29	0.266021	0.768647	0.767893	0.0406496	-0.254137	0.00425857	0.356567	0.327561	-1.73081	0.0614436	0.624752	0.999244	-0.739332	5.97648e-09	-0.251603	8.25322e-05	-0.145584	0.884765	-0.623456	1.79449e-07
DHRS13	1.16391	2.16881e-05	1.20344	1.0587e-36	1.46002	0.0248361	0.860725	0.0071094	0.450537	0.000794809	0.576831	0.113574	1.37029	0.000842018	0.183843	0.234908	-0.806184	4.52662e-06	-0.111743	0.296164	0.0613768	0.717438	0.583319	0.000356711	1.15997	4.04239e-29	1.53496	9.30344e-43	0.294088	0.74388	0.124524	0.892244	0.429598	0.000203485	0.676005	0.0679331	0.120336	0.958077	0.234952	0.999244	0.00320235	0.988556	0.0911624	0.320959	0.164598	0.944598	1.60156	3.60853e-20
GPR89B	0.887241	6.33358e-07	0.70713	1.29883e-27	0.468052	0.324109	-0.568714	0.0300217	0.681095	1.57859e-09	-0.338455	0.155199	0.70871	0.000291476	0.321363	0.00369811	-0.508677	0.000139589	-0.383876	2.18535e-05	-0.340671	0.0206412	0.383121	0.00092316	0.990449	4.41177e-27	0.785145	6.61078e-24	0.351506	0.641566	0.345866	0.401616	0.75532	2.6176e-20	0.706252	0.000656495	-0.763993	0.355191	0.0125265	0.999844	0.389047	0.00478284	0.233225	0.00010752	0.149301	0.909478	1.08726	3.46753e-15
GPR89A	0.973151	3.93861e-11	1.0189	1.71915e-64	0.95745	0.0155318	-0.09109	0.761427	0.679609	1.9595e-17	0.0227132	0.937483	1.24966	5.37818e-13	0.540804	6.09811e-10	-0.195785	0.0713263	-0.0458996	0.601742	-0.261908	0.0187276	0.49594	1.93687e-06	1.05168	2.1597e-39	0.909986	1.55771e-41	0.572954	0.272937	0.0609011	0.899053	0.734518	2.177e-22	0.817907	2.77973e-06	-0.0170262	0.989828	1.11903	0.745444	0.601144	9.52566e-07	0.154209	0.00469781	0.718602	0.463295	1.13208	2.12554e-22
MAP1LC3B2	-0.382818	0.0245937	-0.313567	2.86526e-05	-0.140466	0.814074	-0.20633	0.596983	-0.723251	2.68597e-08	0.491847	0.24049	-0.24375	0.476248	-0.0320072	0.80784	0.593232	8.8761e-07	0.679592	3.63605e-12	0.652684	1.16882e-09	-0.138464	0.318096	0.0130848	0.921441	0.3058	0.0116566	-0.123628	0.875121	-0.384598	0.333048	-0.530588	2.55531e-13	-0.773831	0.0130195	-0.235288	0.847147	0.654865	0.999244	0.224704	0.262271	0.161992	0.0105279	0.520276	0.699258	-0.62629	0.000111315
LGMN	-0.487189	0.0309621	-0.54346	1.98294e-12	0.290462	0.630606	-0.724598	0.0140131	-0.51282	9.28965e-06	-0.0698603	0.844257	0.37961	0.428265	0.24219	0.0341744	2.2529	2.13276e-29	-0.045322	0.80019	-0.495487	0.0745077	-0.532831	7.71355e-07	-0.00195769	0.990309	-0.784956	1.47623e-14	-0.397544	0.550904	-0.0808018	0.944933	0.323555	9.5945e-05	-0.5222	0.0353372	-0.471426	0.830068	-1.2549	0.906314	-0.0464574	0.788178	-0.665509	7.19316e-11	-0.36415	0.820711	1.07842	3.44315e-13
CAPS2	-0.430831	0.133901	-0.683036	1.10489e-14	-0.737235	0.388718	-0.180539	0.657172	0.364208	0.123677	-0.753506	0.0509298	-0.64141	0.104603	-0.882201	1.38213e-09	0.575105	0.00179916	-0.528342	1.19496e-08	0.283292	0.0836931	-0.262406	0.110256	-0.562275	1.8753e-05	-0.975449	2.89478e-15	-0.317101	0.764048	0.123325	0.856201	-0.477161	2.57839e-06	0.23864	0.95955	0.00769921	0.997339	0.153049	0.999244	-0.329139	0.116042	-0.637292	1.93232e-13	-0.592765	0.606723	-1.23208	4.02392e-08
EHMT1	0.0796095	0.554498	0.313952	4.07906e-12	0.33319	0.325761	-0.430314	0.014056	0.106185	0.19287	0.178754	0.353629	0.159202	0.659394	0.23686	0.00267483	0.22147	0.0151946	0.0261653	0.671884	0.0538292	0.472603	-0.0961003	0.24013	0.161925	0.0198877	0.408891	3.09824e-06	-0.185081	0.635169	-1.15841	2.39451e-07	0.198828	5.09356e-05	0.284461	0.188128	0.695924	0.30101	0.0214213	0.999529	0.129319	0.127602	-0.235959	1.0011e-08	-0.341492	0.595863	0.239173	0.013335
EHMT2	0.484475	0.00018643	0.701532	6.15221e-41	0.0467473	0.932304	1.41607	3.23237e-11	0.80684	7.55576e-16	0.629669	0.00166916	-0.56	0.0605353	0.307983	0.000210639	-0.384378	0.00755066	0.160391	0.0026001	0.334189	5.7991e-06	1.30197	2.75255e-40	0.755278	2.7007e-19	0.792667	1.36415e-20	-0.10281	0.870937	0.217574	0.479904	0.227403	9.8942e-06	1.15064	1.35334e-08	0.239517	0.816866	0.253824	0.999244	0.551047	5.77022e-07	0.271967	3.9252e-11	0.307565	0.725358	0.575417	6.58326e-07
ADIPOR2	0.161906	0.368823	0.162758	0.109179	0.442576	0.281903	-1.66786	5.57532e-19	-0.322318	5.15448e-06	-0.428061	0.0704638	-1.02794	NA	-0.0860856	0.420022	1.57117	2.10812e-38	0.0169203	0.851977	-0.0266708	0.781365	-0.62986	4.83551e-09	-0.631684	4.16203e-13	0.131586	0.160497	0.372783	0.473179	-1.86363	8.09178e-12	-0.275614	4.1856e-06	-0.215176	0.49157	0.176722	0.839755	0.222886	0.999244	-0.398662	0.00278771	-0.532035	4.52561e-12	-0.550168	0.287603	-0.0367238	0.689898
ADIPOR1	0.132321	0.345279	0.885762	4.34851e-61	1.1264	0.00124696	-0.145071	0.57051	0.202843	0.00160542	-0.0353657	0.90525	0.243297	0.519701	-0.205813	0.0186214	-0.336907	2.44776e-05	-0.052322	0.265206	-0.262438	0.000853311	0.296239	0.000127207	0.126801	0.0843417	0.114288	0.116424	0.616471	0.087383	0.979514	0.000172744	0.244189	3.95145e-05	0.295352	0.0971639	0.0442965	0.956171	0.428575	0.999244	-0.351844	0.000527803	0.237582	1.47245e-07	0.400527	0.725358	0.660215	1.34841e-12
MARK4	-0.0757496	0.624168	0.517316	1.64407e-21	-0.175486	0.728895	0.369235	0.22348	0.165863	0.0803532	0.111229	0.735182	-1.10765	4.4258e-07	0.22839	0.0151822	0.915887	2.92183e-19	0.412812	2.90596e-19	0.138359	0.101076	0.90652	2.84656e-23	0.272963	0.000415165	0.648749	6.34987e-14	0.227753	0.677048	1.04834	0.00109994	-0.0390921	0.481578	0.198367	0.429407	0.324312	0.703646	0.883482	0.999244	-0.211241	0.072997	0.281334	2.1451e-13	0.467505	0.560156	0.244936	0.0345404
STOX1	-0.187747	0.677294	-0.669615	1.52288e-07	1.86911	0.0819426	2.15644	5.75632e-05	1.0362	2.51377e-07	-0.108393	0.892641	-1.70093	0.00264689	-0.129515	0.74446	-0.992795	0.00309237	-1.72793	2.33788e-20	-1.76826	1.95759e-06	1.79698	3.81857e-10	0.185198	0.349382	0.324532	0.195503	0.0923067	0.958425	-0.916111	0.302508	-0.388751	0.0123261	1.26306	0.00478419	0.388426	0.903362	0.650101	0.999244	-0.570509	0.0259584	-0.226212	0.12624	1.53972	0.579071	0.357955	0.146048
MARK1	-0.121955	0.745846	-1.13957	9.84361e-19	1.06137	0.250816	1.88046	0.000403069	-0.468991	0.0733901	0.517887	0.447192	-1.14706	0.000250397	0.86531	3.04452e-17	0.268654	0.179347	-0.531236	1.00557e-06	0.16746	0.450016	0.888681	0.000536206	0.879062	7.24777e-06	2.68848	6.60154e-83	-0.0359177	0.982484	2.12324	3.72552e-07	-0.0207448	0.815605	-1.06026	0.0834469	-0.121138	0.970065	2.39066	0.905152	-0.762396	0.0108338	-0.234808	0.0109757	-0.211475	0.954139	-0.206021	0.430495
MARK2	0.379258	0.00408235	0.591101	1.07723e-27	1.27671	5.15646e-05	1.19211	9.00348e-08	-0.64365	1.21065e-17	0.213151	0.398851	-1.0571	5.02571e-10	-0.304009	0.000608476	0.911187	1.87737e-18	-0.0359745	0.450623	0.0292596	0.724821	0.288205	0.000356052	0.5052	9.15534e-14	0.607806	9.8409e-16	0.370428	0.325631	-0.180994	0.586965	0.32788	4.92124e-10	-0.224454	0.250681	0.0323682	0.964245	0.157744	0.999244	-0.171256	0.133727	0.047515	0.262841	-0.180668	0.777	0.747641	1.30398e-16
STOX2	-0.558743	0.0962108	-1.40062	2.0222e-25	0.484585	0.608007	0.352804	0.470105	-2.40357	5.20197e-28	-0.666771	0.288967	-2.62228	2.7341e-11	-0.429077	0.0189752	-1.34975	2.31336e-07	0.25206	0.00583766	0.772017	1.15349e-06	0.212546	0.317001	-0.415016	0.00673445	0.512128	0.000758695	-0.814631	0.388044	1.45874	0.00925092	-1.52014	9.33447e-24	-2.64478	8.86485e-15	0.877015	0.751502	-0.356787	0.999244	-1.08595	3.78725e-05	-0.880184	2.31036e-23	0.0197294	0.994683	-0.389681	0.0926056
IGBP1	-0.353517	0.0107955	-0.267064	2.17178e-06	-0.869768	0.0359529	1.34744	3.21011e-13	0.228885	0.036321	-0.325808	0.123451	0.240697	0.349558	-0.442599	8.35187e-09	0.30773	0.00534651	0.529135	5.32504e-16	-0.0504309	0.688261	0.470791	2.41824e-07	0.280877	0.000529477	0.0556631	0.519489	0.280571	0.555353	-0.111946	0.690959	0.267917	1.75823e-05	0.310094	0.286283	-0.244774	0.789389	-0.0874991	0.999244	-0.467627	3.42381e-06	0.631375	4.32771e-24	0.681157	0.108991	-0.670975	5.32869e-14
RN7SL1	NA	NA	NA	NA	NA	NA	NA	NA	NA	NA	NA	NA	NA	NA	NA	NA	NA	NA	NA	NA	NA	NA	NA	NA	NA	NA	NA	NA	NA	NA	NA	NA	NA	NA	NA	NA	NA	NA	NA	NA	NA	NA	NA	NA	NA	NA	NA	NA
RN7SL2	0.0942834	0.796105	2.26528	2.04601e-33	-0.816878	0.345808	-1.35039	2.75391e-05	0.195171	0.584132	-0.48277	0.327795	-0.131915	0.887804	-0.287609	0.244188	-0.238772	0.220681	0.545574	0.00883752	0.306305	0.165717	-1.15094	1.653e-11	0.563555	0.0148216	-0.652868	0.000468288	-1.79415	NA	1.47482	0.0907417	-0.278038	0.192185	-1.26653	0.0214201	-0.405097	0.798072	0.415346	0.999244	-0.360185	0.285132	-0.188934	0.414266	0.197046	0.89282	0.604363	0.0118545
TPD52L2	0.406253	0.00227096	0.247056	9.12261e-06	0.0187064	0.974652	1.03765	1.425e-10	0.885039	1.79441e-22	0.563136	0.00574601	0.21033	0.34325	0.431143	2.39304e-05	0.578442	1.27047e-05	0.489714	2.76969e-23	0.783889	8.24757e-20	0.776422	1.49045e-20	0.501505	1.23612e-10	0.446055	2.37039e-07	0.357685	0.505702	-0.0496938	0.875149	-0.106828	0.0170164	1.00389	2.11053e-09	0.390078	0.651645	0.569699	0.999244	0.195086	0.0622067	0.19427	2.51892e-08	0.076227	0.937606	0.225898	0.0263365
TPD52L1	-1.3587	0.000177471	0.244009	0.0609331	1.20066	0.164037	-1.70214	0.00340139	1.08624	2.20516e-12	-0.51573	0.447841	-1.52277	0.0204149	-0.802728	1.91443e-09	-0.124192	0.697159	-1.72699	4.34684e-27	0.584492	0.00382685	-0.902613	1.06704e-07	0.495169	0.00742027	2.46576	1.37201e-49	0.73726	0.436573	-4.68373	0.00303243	-0.621356	6.62843e-12	0.200649	0.924162	-1.51506	0.604113	-0.430369	0.999244	-1.65134	6.13317e-08	1.85692	1.21133e-61	0.331572	0.880648	0.924924	2.39529e-07
EFCAB11	0.374492	0.0143945	0.346336	1.69328e-07	1.34196	0.000415315	-0.0831402	0.769848	0.494364	7.36095e-10	0.318997	0.145079	0.0681474	0.840834	-0.0631115	0.563369	-0.145963	0.303898	-0.621297	5.19052e-33	-0.377163	2.53738e-06	0.449134	6.04817e-06	0.314218	0.012824	0.56584	1.67094e-10	0.33244	0.490973	0.179149	0.726187	-0.0560369	0.456905	0.264082	0.199238	-0.493682	0.542179	0.409566	0.999244	0.230552	0.0248634	-0.252505	9.36693e-09	0.823684	0.232339	0.401321	0.000185309
EFCAB10	1.04836	7.68188e-05	0.754437	1.05711e-12	0.934193	0.284575	0.904754	0.0235411	1.1474	8.01224e-12	0.339269	0.315213	0.688635	0.406887	0.301922	0.224864	0.750524	0.000395385	0.62907	1.01291e-11	0.793638	8.3013e-06	0.313208	0.0359632	-1.00851	2.39101e-08	-1.55119	4.34114e-18	0.59656	0.644598	0.525584	0.330657	0.546422	2.55911e-05	0.926988	0.0038626	0.407695	0.77812	1.15307	0.999244	0.809162	1.32287e-06	0.506393	1.46679e-06	-0.270252	0.829166	-0.116176	0.768772
EFCAB13	0.242887	0.495593	-0.452048	4.50958e-05	0.103193	0.908706	0.0572274	0.89607	1.02554	1.53187e-05	-0.0392622	0.941022	0.4399	0.438939	0.0204566	0.92856	-0.16721	0.42159	0.58663	1.89288e-05	1.20051	7.75129e-06	0.410507	0.0116533	1.17423	5.67653e-13	0.277585	0.0543786	-0.372668	0.688596	1.50859	0.0334157	0.325832	0.00481704	0.428691	0.361485	1.05283	0.420594	-0.202379	0.999244	0.534976	0.00165077	0.808781	5.00486e-08	-1.01073	0.638528	-0.250526	0.275895
EFCAB12	0.971683	0.012735	1.05261	5.84094e-13	0.665311	0.692533	0.503779	0.332608	-0.00497311	0.984741	-1.6622	0.00107549	0.549662	0.552488	0.0593868	0.851585	-3.50733	5.48532e-40	0.655965	1.56429e-06	1.73955	1.3773e-15	1.14531	1.37861e-05	-1.53803	6.95844e-12	-2.59489	4.24123e-29	0.0166618	0.993542	-0.80394	0.446001	0.864729	4.09757e-10	0.518231	0.417455	-1.91077	0.200173	-0.315411	0.999244	0.930598	0.000591175	-0.535465	0.000323192	-1.35563	0.227048	-0.089783	0.815201
EFCAB14	-0.27608	0.0725684	-0.515593	7.82274e-27	-0.294566	0.454139	-0.0686103	0.78514	-0.454489	1.29923e-07	-0.917377	5.44392e-08	-0.174206	0.490771	-0.425098	2.99045e-08	-0.304423	0.0174026	-0.629036	3.95692e-31	-0.948751	8.13147e-22	-0.323285	2.22488e-05	-0.403419	1.67427e-08	-0.854173	5.22711e-37	0.161861	0.757893	-0.15479	0.734097	-0.431644	2.45265e-12	-0.659322	0.000836365	-0.320387	0.742619	0.104002	0.999244	-0.437544	2.55097e-06	-0.0317271	0.622726	-0.447834	0.629982	-0.53096	2.63091e-08
ACTR3C	0.592957	0.0354103	0.250777	0.00670411	1.17929	0.0650645	-1.4031	4.75598e-05	0.377318	0.0322323	-0.297647	0.499948	-1.17447	0.10851	-0.616155	0.000137104	0.852229	1.85153e-07	-0.393116	0.00256339	-0.248809	0.0827445	-0.695741	2.21402e-07	0.351054	0.0130094	0.151376	0.315491	-0.101279	0.919037	-1.68147	0.0296499	0.0705705	0.487576	0.135149	0.898939	-2.97243	0.18225	0.458149	0.999244	0.437422	0.00303404	-0.16418	0.0305203	0.754635	0.645871	0.831873	3.12631e-05
ACTR3B	0.706087	0.00021363	0.473504	2.39098e-06	-0.383766	0.579465	-0.53305	0.032792	1.24284	1.16415e-43	0.212879	0.521772	-2.03082	2.10638e-14	-0.385623	0.00199653	0.990596	4.4772e-08	-0.503037	6.89993e-11	0.177124	0.106904	0.141108	0.177028	0.817934	9.32598e-20	1.07197	2.30883e-25	0.29279	0.671967	0.614866	0.170917	0.441802	4.61861e-11	1.37685	2.51546e-15	0.0959298	0.960592	0.845133	0.999244	0.686052	4.80161e-08	0.22015	3.80023e-07	0.745088	0.300319	0.873447	4.85716e-17
WDR13	0.0360326	0.867946	-0.105082	0.163191	-0.708764	0.20429	0.348943	0.230355	0.18299	0.241693	-0.537224	0.0104914	-0.763245	6.64333e-07	-0.36636	0.000553773	0.360867	0.0060606	0.808815	2.71917e-22	0.841076	1.00053e-12	0.600672	3.01156e-05	-0.0497899	0.650258	-0.364726	3.5127e-07	0.139381	0.863917	-0.503692	0.174569	0.500418	1.5562e-08	0.413898	0.287302	-0.205789	0.871374	1.11789	0.917841	-0.639715	7.07567e-11	0.183617	0.0062659	0.309485	0.810256	0.138689	0.417641
WDR12	0.375181	0.00715189	0.332754	2.42497e-11	0.787612	0.059704	0.24877	0.234909	1.03994	9.96448e-45	0.481721	0.0262946	0.0204982	0.938594	-0.0194502	0.852664	-0.225324	0.142349	-0.223126	0.000114754	0.0460254	0.729424	0.312174	4.39708e-05	1.0041	5.61259e-36	1.35262	4.76481e-54	0.409882	0.376285	-0.216045	0.506096	0.294485	5.12313e-07	0.898904	1.76548e-08	-0.157502	0.883885	0.0705	0.999244	0.680436	3.57379e-10	-0.0155918	0.8011	0.479376	0.46129	0.692804	1.97222e-15
WDR11	-0.106109	0.477902	-0.291944	6.84907e-07	0.1714	0.706311	-0.203628	0.312345	-0.147071	0.0423742	-0.27589	0.108851	-0.432664	0.0442299	-0.162304	0.0583368	-0.310947	0.00731674	-0.404704	1.48664e-15	-0.169001	0.0505264	-0.198794	0.0232432	-0.00448639	0.961089	-0.102938	0.165581	-0.371704	0.278833	0.221351	0.465992	-0.120327	0.0722879	-0.270449	0.0498906	-0.251124	0.779996	0.140843	0.999244	0.220404	0.082935	-0.128981	0.0150515	-0.152234	0.923991	-0.125939	0.276233
WDR17	-1.94939	0.00182124	-0.332756	0.111883	-3.78994	0.0170556	1.19871	0.197381	-2.42238	6.26199e-13	-1.35428	0.109164	-2.43502	8.93075e-13	-1.30417	0.000171533	-0.880555	0.000757558	-0.576876	1.53339e-05	-0.59405	0.00133326	-1.70245	2.69334e-12	-0.843932	4.22454e-05	-1.53547	6.76296e-09	0.115795	0.96287	2.60262	2.93814e-08	-0.0118352	0.963144	-3.4638	9.88916e-08	-0.774311	0.813274	1.97403	0.999244	-1.4692	5.50192e-05	-0.971703	1.21555e-13	0.407681	0.894637	-2.43344	8.6822e-10
WDR19	-0.0880994	0.664875	-0.584314	4.48847e-18	-1.15222	0.0316033	-0.297914	0.352577	0.550743	1.00717e-08	-0.410169	0.129783	0.276323	0.377884	-0.350812	0.00201142	-1.38641	9.2852e-14	0.0410472	0.631327	0.549782	5.75038e-08	0.0382729	0.734211	-0.484963	1.76913e-08	-0.868315	3.94824e-17	-0.208654	0.777044	0.7046	0.0728626	-0.047075	0.510758	0.156122	0.733885	0.634598	0.527434	0.982677	0.973571	0.0101755	0.944886	-0.312065	2.25558e-07	-0.539016	0.59407	-0.708515	2.68072e-09
WDR18	0.836605	3.56159e-06	0.834102	9.37304e-27	0.939668	0.0753682	-0.410516	0.193105	0.868018	9.26513e-10	0.704998	0.00624576	0.470476	0.141055	0.303623	0.0124342	0.0317385	0.861003	0.191058	0.0189399	0.223006	0.088071	-0.0481942	0.689243	0.348356	0.000854377	0.939965	1.82405e-26	0.286772	0.749515	0.114493	0.833839	0.49901	2.85547e-07	1.14785	0.000481926	0.00507992	0.997082	0.465367	0.999244	0.297537	0.0304542	0.448834	5.28049e-08	0.781618	0.524144	1.21643	2.20368e-18
FAM204A	-0.37811	0.000423535	-0.124279	0.00664996	-0.864702	0.00505553	0.138251	0.55304	0.103191	0.326062	-0.0835181	0.603467	-0.756449	0.00397555	-0.0829101	0.285192	-0.698457	1.54147e-10	0.0454327	0.420013	-0.232419	0.00029996	-0.0359866	0.61158	-0.303174	5.16319e-05	-0.330836	0.000275562	-0.0257167	0.953336	0.275981	0.171255	-0.221384	4.28399e-08	-0.53668	0.0158373	-0.462243	0.456012	-0.164446	0.999244	-0.308039	0.000217282	-0.171656	7.59414e-09	0.218608	0.7087	-0.213873	0.0616849
USP9X	-0.506426	0.000328651	-0.00855053	0.91835	0.396472	0.390371	-0.639672	0.0112942	0.0994777	0.436595	-0.00856412	0.97815	-0.60625	0.00472025	-0.179865	0.111774	0.624661	3.76169e-07	-0.273869	0.00017227	-0.360883	0.00440673	-0.499312	3.35768e-09	0.154476	0.0521932	0.0192195	0.831897	0.0736161	0.905054	-0.27627	0.381253	-0.381232	3.21251e-07	0.0974867	0.974213	0.37087	0.72702	0.210547	0.999244	0.214165	0.0734714	-0.120758	0.0551709	-0.192383	0.854167	-0.0673613	0.611761
ZFP41	0.695417	0.00197263	0.939811	1.4802e-38	0.32642	0.62512	1.48864	1.27308e-14	0.537765	0.000135141	0.523068	0.0388738	-0.27301	0.418443	0.83521	5.59021e-17	0.816855	2.12662e-08	0.203346	0.0064506	0.410523	0.000447289	1.92624	1.03672e-45	0.775961	1.27232e-15	0.866047	2.49729e-17	0.365448	0.590338	0.429037	0.25795	0.501061	1.20675e-09	1.2177	1.90023e-05	0.166004	0.896776	0.754581	0.999244	0.714755	7.77018e-07	-0.193389	0.00100779	0.287266	0.749914	0.2951	0.042304
ZFP42	3.91297	0.000421742	4.0629	2.10817e-21	6.3463	0.139365	3.06263	0.269762	1.32996	0.0716987	2.72031	0.0280538	-1.16108	0.648075	5.11441	6.43809e-20	-4.36275	1.20917e-14	-1.47528	0.000216445	-2.06252	0.00420737	0.857276	0.471713	1.60581	0.00250663	0.535013	0.339109	0.888178	NA	0.793213	NA	0.0498097	0.928276	-0.821161	0.851746	-1.35689	NA	6.41819	0.804934	2.86363	0.000115228	1.71676	0.00177799	2.81054	NA	3.20502	0.00048304
MYADML2	2.01621	0.00114529	1.50858	4.72214e-25	0.0779512	0.971185	3.76799	0.000186329	2.9428	4.09567e-22	1.41326	0.0704573	-3.33093	2.88691e-13	-3.31107	4.61322e-13	0.216222	0.706843	-0.553895	0.0277773	0.386119	0.37299	2.80499	3.75346e-10	2.59017	4.48188e-18	3.00629	9.32468e-25	1.51814	0.526344	3.83067	0.00364345	1.04324	7.85456e-06	5.16374	2.74828e-16	2.28325	0.452849	1.0053	0.999244	2.29516	1.36733e-07	-0.348897	0.384671	1.82404	0.533277	2.37642	8.3905e-11
CMPK1	-0.460822	0.000307784	-0.362526	5.55766e-12	0.518198	0.21517	-0.799087	0.000283699	-0.285873	0.0119806	-0.110149	0.767259	-0.0366548	0.900248	-0.755308	1.754e-25	-0.478733	1.36462e-06	0.058952	0.401557	0.0981484	0.289925	-0.667474	2.27758e-18	0.166507	0.0240859	-0.303967	0.0001608	0.290565	0.640277	-0.479487	0.246113	0.461885	9.39084e-11	-0.511466	0.0498906	-0.506554	0.556848	-0.329083	0.999244	0.123986	0.374021	-0.144677	0.00134786	-0.546243	0.421933	0.0542153	0.71713
LDLRAD2	-2.40124	3.90008e-21	-1.88363	4.47951e-88	-2.73802	2.47563e-07	0.749495	0.035512	-0.999459	2.29417e-10	-0.829726	0.0100028	2.17027	0.00013687	-0.281751	0.0803196	-0.276655	0.227466	1.15595	1.6133e-21	-1.01905	1.51991e-08	0.253692	0.134328	-0.498141	0.000175382	-1.16521	2.40493e-16	-0.507871	0.495888	-0.326204	0.760022	-0.759566	1.26346e-10	-0.988251	0.000975121	-0.737504	0.670068	1.20599	0.999244	-0.423648	0.028456	0.0769611	0.501992	-2.90525	0.0127688	-1.64207	1.66339e-24
LDLRAD3	0.789748	0.0207426	0.79308	2.15316e-14	-0.645193	0.526904	1.03283	0.00259983	1.91795	2.01788e-36	0.902909	0.0208468	1.77322	4.48627e-09	-0.00289348	0.987018	-0.132643	0.661827	1.47629	1.57071e-64	1.35025	1.80734e-15	0.224417	0.261221	0.28705	0.0716699	1.18196	1.62905e-17	-0.126315	0.917625	-0.048899	0.942236	0.577881	2.41195e-08	1.84194	4.27225e-09	2.44448	0.0586005	0.614046	0.999244	0.0325649	0.889579	1.27566	1.47275e-41	0.197807	0.943589	-0.0244647	0.896168
HPCA	0.580711	0.079859	1.00423	4.77787e-15	-0.287281	0.816218	2.94178	8.53934e-05	-0.974877	1.04803e-06	0.619618	0.0902784	-4.0691	1.574e-08	1.5453	2.21704e-15	-2.4479	9.36634e-13	2.79764	5.92983e-67	3.06988	1.90944e-37	1.6984	1.03564e-05	2.39036	2.81366e-34	2.59853	1.46899e-36	0.912607	0.508986	4.21813	0.00157618	-0.20329	0.14627	-0.786404	0.0697376	1.77438	0.396403	0.190195	0.999244	0.0942923	0.692581	0.702187	3.57106e-06	1.63994	0.499609	-0.986395	0.000219411
APEH	0.412972	0.00674281	0.636709	1.45605e-26	0.720641	0.142433	-0.840395	1.04948e-05	0.153821	0.20268	-0.423708	0.109296	0.378892	0.0787361	-0.473719	4.41433e-07	0.605194	2.00067e-06	-1.23667	5.48697e-47	-0.0206564	0.885014	-0.0306471	0.765424	0.18976	0.0120838	-0.148652	0.0362937	0.202709	0.723258	-0.655422	0.138276	0.322315	2.35663e-06	0.378394	0.185183	-1.19888	0.111809	0.467541	0.999244	-0.123372	0.329926	0.265059	1.33067e-07	0.425282	0.685714	1.08526	3.42525e-20
[truncated: 13,944 more rows]
