# Supplementary material for: Systematical analysis reveals a strong cancer relevance of CREB1-regulated genes
Source: Cancer Cell Int. 2021 Oct 12;21:530. doi: 10.1186/s12935-021-02224-z (PMC8507136; doi:10.1186/s12935-021-02224-z)
Supplement: Supplementary file 5 — Additional file 5. RRHO concordant gene list. [file 12935_2021_2224_MOESM5_ESM.xlsx]

## Sheet: Sheet1
	CREB1 upregulated RRHO list	upregulated overlap genes between CREB1 rescue/KO and cancer/PCT comparisons
	CREB1 downregulated RRHO list	downregulated overlap genes between CREB1 rescue/KO and cancer/PCT comparisons
	*upregulated/downregulated genes: significant DEGS were upregulated/downregulated in at least two clones of CREB1 rescue/KO comparison
	*RRHO concordant degree: the overlap gene numbers between each CREB1 rescue/KO clone comparison in a certain cancer type
	*CHIP-seq overlap genes: overlap genes between RRHO concordant genes and CHIP-seq CREB1 binding gene list
	*Log2FC of CREB1 KO/WT comparison: log2 fold change value in each CREB1 KO/WT comparison clone
	*Log2FC of CREB1 rescue/KO comparison: log2 fold change value in each CREB1 rescue/KO comparison clone
	*CREB1 opposite genes: genes that are downregulated/upregulated in CREB1 KO/WT comparison and upregulated/downregulated in CREB1 rescue/KO comparison
	*Average log2FC of CREB1 rescue/KO comparison: average log2 fold change value in CREB1 rescue/KO comparison
	* "/" means "Nonavailable in a certain item"

## Sheet: CREB1 upregulated RRHO list
RRHO concordant degree																										CHIP-seq overlap genes		Log2FC of CREB1 KO/WT comparison			Log2FC of CREB1 rescue/KO comparison			CREB1 opposite regulated genes			Average log2FC of CREB1 rescue/KO comparison
Gene	BLCA	BRCA	CESC	CHOL	COAD	ESCA	GBM	HNSC	KICH	KIRC	KIRP	LIHC	LUAD	LUSC	PAAD	PCPG	PRAD	READ	SARC	SKCM	STAD	THCA	THYM	UCEC	Tumor_Count	CHIP-seq CREB1 binding gene	Chip-seq-CREB1 binding ratio	Log2FC(CREB1_KO1)	Log2FC(CREB1_KO2)	Log2FC(CREB1_KO3)	Log2FC(CREB1_rescue1 vs KO1)	Log2FC(CREB1_rescue2 vs KO2)	Log2FC(CREB1_rescue3 vs KO3)	CREB1 rescue 1	CREB1 rescue 2	CREB1 rescue 3	Average log2FC
TEX19	3	3	3	3	3	3	2	3	0	3	3	3	3	3	3	3	3	2	3	0	3	0	3	3	21	/	/	1.23704	1.05415	0.82136	2.89287	2.04299	4.97751	/	/	/	3.30446
TNNT1	3	3	3	3	3	3	0	0	2	3	3	3	3	3	3	3	0	3	3	3	3	3	0	3	20	/	/	-0.675182	-2.91843	0.00546727	3.5047	5.98527	3.6321	/	TNNT1	/	4.37402
HMGA2	2	2	2	3	0	2	2	2	0	2	2	2	2	2	2	2	0	1	2	2	3	2	2	2	20	/	/	0.0324155	1.7012	0.573319	2.34668	0.893028	1.58022	/	/	/	1.60664
CAMK2N2	3	3	3	3	0	3	0	3	0	3	3	3	3	3	3	0	3	0	3	3	3	3	3	3	19	/	/	-1.52339	-0.817903	-0.603548	2.7052	2.02732	1.98505	CAMK2N2	/	/	2.23919
NEUROG2	3	0	3	0	3	3	0	3	0	3	0	0	3	3	3	3	3	3	3	3	3	3	3	2	18	/	/	-3.09075	-2.4108	-1.41535	3.30979	3.33058	1.91484	NEUROG2	NEUROG2	NEUROG2	2.85173
PADI3	0	3	3	3	3	3	3	3	3	3	3	3	3	3	3	0	0	3	0	3	0	0	3	3	18	/	/	2.57108	0.315637	2.09551	2.17725	2.41898	2.66883	/	/	/	2.42169
CA9	3	3	3	3	3	0	3	3	0	3	3	3	3	3	3	0	0	3	3	3	0	0	3	3	18	/	/	1.2068	0.284687	1.17005	3.52849	3.81798	3.14204	/	/	/	3.49617
PI3	3	0	3	3	0	3	3	2	0	3	3	3	3	3	3	3	0	0	3	3	0	3	0	2	17	/	/	-2.21411	1.212	-2.15004	4.94771	3.32138	4.53368	PI3	/	PI3	4.26759
ULBP2	2	2	2	0	2	2	0	3	0	1	2	2	0	2	2	2	1	3	3	2	3	3	0	2	17	/	/	-0.838869	-0.338664	0.0531814	2.25614	1.43624	1.24957	/	/	/	1.64732
GPR19	2	3	3	3	0	3	0	3	0	2	1	3	3	3	2	3	1	1	3	3	3	3	0	3	17	/	/	-0.925389	-1.57008	-0.948708	1.51525	2.13791	1.16462	/	GPR19	/	1.60592
VGF	2	2	2	0	2	1	0	2	0	0	2	2	2	2	2	2	1	2	0	2	3	2	1	2	16	VGF	2.60346	0.140494	0.137785	0.397418	2.00381	1.19183	1.23721	/	/	/	1.47761
DHRS2	0	2	2	0	2	0	0	3	3	0	0	2	2	2	2	2	0	3	0	2	3	3	2	2	16	/	/	-2.71561	-0.400156	-2.35128	5.0269	1.41615	4.84045	DHRS2	/	DHRS2	3.76117
ULBP1	2	2	2	1	3	3	0	2	0	0	0	2	0	0	2	2	3	2	2	2	3	2	0	2	16	/	/	1.48604	-0.423605	0.697289	0.799444	2.37114	2.13023	/	/	/	1.76694
NAT16	3	3	0	0	3	0	0	0	0	0	3	3	3	3	3	3	3	3	3	3	3	0	3	3	16	/	/	-0.120077	-1.18825	-0.355471	1.81342	2.28154	2.84948	/	NAT16	/	2.31482
OR1F1	0	2	2	0	3	3	0	3	2	1	1	3	3	3	2	3	0	1	2	3	3	2	0	2	16	/	/	0.727014	-0.845006	0.729336	1.04778	2.12711	1.13164	/	/	/	1.43551
CDK5R2	2	2	2	3	0	0	0	2	0	2	2	2	2	2	2	2	1	0	2	2	0	0	0	2	15	/	/	0.0307198	1.19307	0.0405872	1.9478	1.2604	2.19566	/	/	/	1.80129
MYEOV	2	0	2	3	2	2	2	0	0	2	2	0	2	2	2	0	0	2	2	0	2	2	0	2	16	/	/	1.28036	2.84975	1.30195	1.83504	-0.561785	1.44081	/	/	/	0.904688
KRTAP5-1	0	1	2	1	2	1	0	0	2	2	2	2	2	0	2	2	2	2	2	2	3	0	0	2	15	/	/	-1.01016	-2.54942	-4.94682	0.437479	2.48824	4.42743	/	KRTAP5-1	KRTAP5-1	2.45105
STC2	0	0	2	3	2	2	2	2	2	2	0	2	0	0	0	2	0	2	1	2	3	2	1	2	15	STC2	2.46931	0.828273	0.91739	0.0503057	1.39016	0.798263	1.8845	/	/	/	1.35764
KRT15	0	0	3	3	1	3	0	0	0	3	3	0	3	3	3	3	0	0	3	3	0	3	3	2	14	/	/	-1.54302	-1.11342	-0.696742	2.56379	1.90974	2.2138	KRT15	KRT15	/	2.22911
DRGX	2	3	3	3	0	3	0	2	0	0	0	3	3	0	3	3	0	0	3	0	3	3	0	3	14	/	/	2.45762	2.6936	1.70475	2.4195	1.94498	3.08137	/	/	/	2.48195
EGLN3	0	2	2	3	0	1	0	1	0	2	2	2	2	2	2	2	0	0	0	2	0	2	0	2	13	EGLN3	3.53742	0.333232	1.07296	0.744177	2.34559	1.17745	2.20294	/	/	/	1.90866
GRB7	3	3	3	3	0	3	0	0	0	0	0	0	2	0	2	0	0	3	0	3	3	2	2	3	13	/	/	-0.870538	-1.81647	-0.803355	1.19549	2.08385	1.38077	/	GRB7	/	1.55337
SSTR5-AS1	3	3	3	3	3	3	0	0	0	0	0	3	3	3	3	0	0	0	0	1	3	0	3	3	13	/	/	-0.982297	-2.75415	-0.868838	1.39555	3.14455	1.80085	/	SSTR5-AS1	/	2.11365
RAET1L	3	3	3	3	3	0	0	0	0	0	0	0	3	3	3	0	0	1	0	3	0	3	3	3	12	/	/	-0.0983533	0.706177	0.122293	2.69995	1.97136	2.8378	/	/	/	2.50304
DUSP9	1	0	2	0	2	2	0	3	0	0	0	2	2	2	2	0	0	2	0	0	3	3	1	2	12	/	/	-0.430988	-0.373582	0.0844676	2.13899	1.47914	1.20843	/	/	/	1.60885
CDCP1	1	1	3	3	0	1	3	0	3	0	3	0	0	0	3	3	0	0	2	3	3	3	1	3	12	/	/	-1.28565	-0.441624	-0.510772	3.51266	2.68759	2.74399	CDCP1	/	/	2.98141
EPHB3	0	0	1	3	3	0	0	0	0	0	0	0	3	3	3	0	0	2	3	3	0	3	3	2	11	/	/	0.20585	-0.33498	1.31614	2.46336	2.01712	1.64564	/	/	/	2.04204
TTC39A	0	2	2	3	0	0	0	0	0	2	3	3	0	0	3	3	0	0	0	1	0	3	3	2	11	/	/	-0.0635344	0.496035	-0.302518	1.66718	1.68347	2.13417	/	/	/	1.82827
KRTAP5-AS1	0	3	0	3	0	0	0	0	3	0	0	3	0	0	2	3	0	0	0	3	3	3	3	3	11	/	/	-1.72199	-2.54585	-1.49434	1.48785	2.68077	1.48605	KRTAP5-AS1	KRTAP5-AS1	KRTAP5-AS1	1.88489
SLCO5A1	0	2	2	3	3	2	2	0	0	2	2	2	3	0	0	3	0	0	2	0	1	0	2	2	14	/	/	-1.99441	-1.42845	-1.06476	1.10614	1.72353	1.50994	SLCO5A1	SLCO5A1	SLCO5A1	1.44654
TGFA	0	0	2	3	0	2	0	0	0	2	0	0	3	1	2	0	0	0	0	3	0	3	3	2	10	/	/	-2.50412	1.4777	-1.36525	5.02235	1.64986	3.92051	TGFA	/	TGFA	3.53091
LGALS9C	0	2	2	3	0	0	2	0	0	2	2	2	0	0	2	0	0	0	2	0	0	0	0	2	10	/	/	-0.0563714	0.222687	0.149244	2.81884	1.10258	3.07234	/	/	/	2.33126
PRKCG	0	1	2	1	2	2	0	2	0	2	2	1	2	0	2	2	0	2	2	0	2	0	0	2	13	/	/	0.548718	-1.61631	-1.54473	-0.489986	1.94342	2.27746	/	PRKCG	PRKCG	1.24363
LGALS9B	0	2	3	3	0	0	2	0	0	3	3	1	0	0	3	0	0	0	3	0	0	0	3	2	10	/	/	0.599859	-0.159941	1.02657	2.58677	1.81548	2.36057	/	/	/	2.25428
RIMKLA	0	2	0	3	0	0	0	0	0	3	3	0	0	0	3	3	1	0	0	3	3	0	3	2	10	/	/	-0.43822	-0.771694	-0.266244	1.76444	1.87667	1.82923	/	/	/	1.82345
OASL	0	3	3	0	0	1	3	3	0	3	3	0	0	0	3	0	0	0	3	0	0	0	0	3	9	/	/	-2.58484	-1.76249	-1.99232	6.03005	3.34107	4.46309	OASL	OASL	OASL	4.6114
METTL7B	3	0	0	0	0	3	3	0	0	0	3	0	3	0	3	0	0	0	0	3	0	3	0	2	9	/	/	-0.100543	-1.1906	1.10506	3.62056	4.6015	2.61785	/	METTL7B	/	3.6133
SDR16C5	0	3	3	3	0	1	0	0	0	0	0	0	0	0	3	3	0	0	3	3	0	3	0	3	9	/	/	0.575387	0.483867	0.664508	1.90443	1.969	2.13507	/	/	/	2.00284
KCNH5	0	0	0	3	0	1	0	0	0	0	0	3	3	0	2	3	0	0	2	0	2	0	2	2	9	/	/	0.322197	0.37587	-0.171972	1.28441	2.27515	1.79658	/	/	/	1.78538
MAL2	0	2	2	0	0	1	0	0	0	0	0	0	0	0	2	2	0	0	0	2	3	0	2	2	8	/	/	-1.88191	-1.31327	-1.35951	2.53572	1.38731	1.98158	MAL2	MAL2	MAL2	1.9682
PTPRH	0	0	3	0	0	0	0	0	0	2	2	0	3	3	2	0	0	0	2	0	0	0	0	2	8	/	/	-0.461111	-2.52265	-1.12712	1.10462	2.81916	1.96819	/	PTPRH	PTPRH	1.96399
CREB3L3	2	3	2	0	0	3	0	2	0	3	0	0	0	0	3	0	0	0	0	0	0	0	0	3	8	/	/	1.85486	-1.54855	1.60796	4.59975	6.15016	4.74098	/	CREB3L3	/	5.16363
TLE6	3	3	0	0	0	1	3	0	0	0	0	2	0	0	3	3	0	0	0	0	3	0	0	3	8	/	/	3.89187	3.84163	3.92254	2.07742	2.17633	2.76476	/	/	/	2.3395
SYT17	0	2	2	0	0	0	0	0	2	0	0	0	0	0	2	2	0	0	0	0	2	0	2	2	8	/	/	0.327557	1.68151	0.027095	1.89688	0.690968	2.16893	/	/	/	1.58559
PLEK2	0	2	2	0	0	2	2	2	2	0	0	0	2	2	2	0	0	0	0	0	3	0	2	2	12	/	/	-1.07043	0.518382	-0.35701	2.1222	0.448385	1.46273	PLEK2	/	/	1.34444
SSTR5	0	3	3	3	3	3	0	0	0	0	0	3	3	3	3	0	0	3	0	1	3	0	1	3	12	/	/	-0.0499182	-1.0527	-0.094144	1.14016	1.92308	1.3298	/	SSTR5	/	1.46435
HNF4G	0	0	3	0	0	0	3	0	0	0	0	0	3	1	3	0	0	0	0	3	0	0	2	2	7	/	/	-0.0350656	-0.938106	-0.180833	1.22257	2.05793	1.66797	/	/	/	1.64949
SPINT2	0	2	2	3	0	1	0	0	0	0	0	0	0	0	2	2	0	0	0	0	3	0	1	2	7	/	/	-0.582482	0.210851	0.213928	2.03823	1.16328	1.30614	/	/	/	1.50255
SLC52A3	0	2	0	2	0	1	0	0	0	0	0	1	2	0	2	0	0	0	0	0	3	2	0	2	7	/	/	-0.509412	-2.75127	-0.278601	2.00818	2.77282	0.912939	/	SLC52A3	/	1.89798
SULT4A1	1	2	2	3	0	1	0	2	0	1	0	2	2	2	2	2	1	0	2	2	0	2	1	1	12	/	/	-0.966736	-0.0956113	-0.751977	1.45512	0.581874	1.16679	/	/	/	1.06793
CEACAM1	0	0	3	0	0	1	3	0	0	0	0	0	3	0	3	0	0	0	0	0	0	0	0	2	5	/	/	-0.0398801	-1.90646	0.402307	1.81607	3.09272	1.77141	/	CEACAM1	/	2.22673
CYP1A1	3	0	0	0	3	0	0	0	3	0	0	0	0	0	2	0	0	0	0	0	0	0	0	2	5	/	/	-0.483545	0.0579015	-0.243342	3.01936	2.59268	1.9156	/	/	/	2.50921
SMC1B	2	2	2	1	1	3	0	2	2	2	2	2	2	2	0	2	1	0	2	0	3	0	2	2	16	/	/	-0.0823981	-1.96584	-0.881507	0.836213	2.83655	2.87553	/	SMC1B	/	2.18276
PSG5	2	0	2	3	1	2	0	3	3	0	0	2	2	2	0	2	0	0	3	3	3	3	0	2	15	/	/	-1.53687	-0.929416	-1.92593	2.29683	1.56919	3.69376	PSG5	/	PSG5	2.51993
MMP9	2	2	2	1	0	2	2	2	0	2	2	2	2	0	0	2	2	0	2	0	2	0	0	2	15	/	/	-0.121308	-2.25454	-2.38249	-0.222019	2.55416	2.22754	/	MMP9	MMP9	1.51989
CPA4	1	0	2	3	2	2	2	0	0	2	2	2	0	2	0	0	0	3	3	2	0	3	1	2	14	/	/	-0.822865	0.0549423	0.0324373	2.54933	1.48925	2.14767	/	/	/	2.06208
PSG4	2	0	2	3	0	2	0	1	2	0	0	0	2	2	0	0	0	0	2	2	3	2	2	2	13	/	/	-1.08422	-0.579903	-2.59496	1.85047	1.21191	3.60276	PSG4	/	PSG4	2.22171
PPFIA4	3	3	2	3	0	1	0	0	0	3	0	3	3	3	0	3	0	0	3	3	0	3	0	3	13	/	/	1.15078	-0.200671	0.783428	2.27238	3.05548	2.67536	/	/	/	2.66774
TRIML2	3	3	3	0	3	3	0	3	0	3	3	0	0	3	0	0	0	0	3	3	3	1	1	3	13	/	/	0.850277	0.59557	0.275653	1.88064	2.82462	2.80343	/	/	/	2.5029
PCDHB2	1	0	0	3	0	3	1	0	0	2	2	3	0	0	0	3	2	0	3	3	3	3	0	2	12	/	/	-1.32977	0.832482	-0.128864	3.19029	2.09565	1.15879	PCDHB2	/	/	2.14824
DLX3	1	2	2	3	2	1	0	0	0	0	0	2	2	1	1	0	0	2	2	2	3	1	1	2	11	/	/	0.407303	0.482315	0.594329	1.45959	0.772708	1.25821	/	/	/	1.1635
B4GALNT2	3	3	3	3	0	0	0	3	0	0	0	3	3	3	0	0	0	0	0	3	0	0	3	3	11	/	/	-2.94343	-2.40379	-2.80491	5.49215	3.78005	5.74195	B4GALNT2	B4GALNT2	B4GALNT2	5.00472
CD177	0	2	2	3	0	2	0	0	0	0	0	2	2	2	0	0	0	0	2	0	3	2	0	2	11	/	/	-2.18634	-0.398845	-1.88737	2.64174	0.864319	1.67109	CD177	/	CD177	1.72571
HSPA6	1	3	3	0	0	3	2	0	2	2	2	0	2	0	0	0	0	1	3	0	3	0	0	3	11	/	/	1.60896	1.43083	3.07668	3.22307	3.03677	1.22828	/	/	/	2.49604
TCHH	3	1	3	0	0	3	0	0	0	3	3	0	0	3	0	0	0	0	3	3	3	3	0	3	11	/	/	-2.1567	-4.28701	-2.40341	3.07493	4.24834	3.3234	TCHH	TCHH	TCHH	3.54889
SBK1	3	3	3	3	1	3	0	0	0	0	3	1	3	1	0	0	3	1	3	0	3	0	0	3	11	/	/	0.0735892	-0.13466	1.14674	1.96231	2.86966	1.63273	/	/	/	2.1549
SLC6A15	2	0	0	0	0	1	0	1	3	0	3	3	3	3	0	3	0	0	3	3	0	0	0	2	10	/	/	0.0436678	0.153106	0.287041	2.02108	1.64409	1.81301	/	/	/	1.82606
TUBB4A	0	2	0	0	0	1	0	0	0	2	2	2	2	2	0	0	2	0	0	2	0	2	0	2	10	/	/	1.1428	-2.28731	0.664021	0.685542	3.45933	1.96155	/	TUBB4A	/	2.03547
APBA2	1	1	0	1	0	3	0	2	0	1	2	0	2	0	0	2	1	0	2	2	3	0	1	2	9	/	/	-0.440022	-2.3939	-0.551924	0.667403	3.04645	1.3199	/	APBA2	/	1.67792
SLAMF8	2	2	2	0	0	2	2	2	0	2	2	0	0	0	0	0	0	0	2	0	2	0	0	2	11	/	/	-0.856572	-3.99451	-1.83109	-0.397901	3.1026	1.6363	/	SLAMF8	SLAMF8	1.447
CFB	0	3	0	0	0	3	0	0	0	3	3	0	3	0	0	0	0	2	0	0	3	3	1	3	9	/	/	-0.554572	0.512382	-0.303292	3.26992	2.97432	2.84798	/	/	/	3.03074
ELOVL3	3	0	3	0	0	3	0	3	0	0	0	3	0	0	0	0	0	0	3	0	3	3	0	2	9	/	/	-0.224823	0.485533	-1.27752	2.71215	1.9033	3.24797	/	/	ELOVL3	2.62114
FOXN4	2	1	0	0	0	1	2	0	0	0	0	2	2	0	0	2	2	0	0	1	3	0	0	2	8	/	/	-0.480107	-1.75754	-0.475138	0.0886357	4.35857	1.63158	/	FOXN4	/	2.02626
ADORA1	0	0	1	3	0	1	0	0	0	0	3	2	1	0	0	3	0	0	0	0	3	3	0	2	7	/	/	-5.33043	-5.00867	-5.54796	9.1574	8.18223	9.84947	ADORA1	ADORA1	ADORA1	9.06304
GABRE	0	0	2	3	2	2	0	3	0	1	0	2	1	2	0	0	0	3	3	3	0	0	0	0	10	/	/	0.226057	0.296349	0.197962	1.24408	1.5554	1.31551	/	/	/	1.37166
ANGPTL4	0	0	1	0	0	0	0	0	0	3	3	0	3	0	0	0	0	0	3	3	0	3	0	2	7	/	/	0.464228	0.302092	0.787511	2.81742	1.90828	1.48835	/	/	/	2.07135
PIK3AP1	0	0	2	0	0	3	3	0	0	0	3	0	0	0	0	3	0	0	0	0	3	0	0	2	7	/	/	0.104223	1.39153	1.70746	4.59478	3.2539	3.68408	/	/	/	3.84425
HCAR2	1	0	3	0	3	1	2	0	3	0	0	0	0	0	0	0	0	1	0	3	0	3	0	2	7	/	/	-0.158115	-2.5588	0.116505	2.55113	5.06292	1.24839	/	HCAR2	/	2.95415
TUBB2B	0	0	0	3	0	2	0	0	0	0	0	0	3	3	0	3	0	0	3	0	0	0	0	2	7	/	/	-0.587687	0.447696	-0.00370866	2.35806	1.73968	1.77336	/	/	/	1.95704
KRT20	1	2	2	1	0	0	0	0	0	1	1	2	2	2	0	2	1	0	0	0	0	0	0	2	7	/	/	-0.697781	-5.49162	-1.54428	-0.203206	4.56089	1.19859	/	KRT20	KRT20	1.85209
DGAT2	0	0	2	0	1	0	0	0	0	0	0	0	0	0	0	2	0	2	0	2	1	2	0	2	6	/	/	1.94616	2.66653	2.48591	1.93227	1.32427	1.67478	/	/	/	1.64377
MTRNR2L1	3	0	0	0	0	0	2	0	0	0	0	0	0	0	0	3	0	0	0	0	0	3	3	2	6	/	/	1.00582	1.47206	1.96894	2.60577	2.75918	1.71997	/	/	/	2.36164
TTPA	3	0	2	0	0	1	0	0	0	0	0	0	0	0	0	0	0	0	0	0	3	3	0	2	5	/	/	-1.38416	0.214003	0.120648	3.96501	2.96286	2.4845	TTPA	/	/	3.13746
FBXO16	0	1	0	0	0	0	0	0	0	0	0	0	3	0	1	3	0	0	0	0	3	0	3	3	5	/	/	-1.97769	-2.37357	-1.79285	3.17741	4.48529	3.55336	FBXO16	FBXO16	FBXO16	3.73869
ABCG1	0	0	1	0	0	0	0	0	3	3	0	0	0	0	0	0	1	0	3	0	0	1	0	2	4	/	/	-1.58729	-3.11937	-1.055	1.41343	3.27427	1.58994	ABCG1	ABCG1	ABCG1	2.09255
SIPA1L2	0	0	1	0	0	1	0	0	0	3	0	1	0	0	0	3	0	0	0	0	0	3	0	2	4	/	/	0.539177	-0.526727	0.151144	1.66462	2.47396	1.78646	/	/	/	1.97501
RAB17	1	1	0	0	0	0	0	0	0	0	0	0	0	0	1	0	3	0	0	0	0	0	3	3	3	/	/	-2.33661	-2.59034	-1.37229	2.5492	2.20677	1.60898	RAB17	RAB17	RAB17	2.12165
YBX2	0	0	2	0	0	3	0	0	2	1	2	2	2	2	2	0	0	0	0	2	3	0	0	1	10	/	/	0.135396	-1.84434	-0.116734	0.331594	2.50307	1.22897	/	YBX2	/	1.35455
MTRNR2L8	0	0	0	0	0	0	0	0	3	0	0	0	0	0	0	0	0	0	0	3	0	0	0	2	3	/	/	1.81169	1.94298	2.62862	3.36826	4.20798	3.10585	/	/	/	3.5607
HOMER2	0	0	1	0	0	0	0	0	0	0	0	0	0	0	0	2	0	0	0	0	0	0	1	2	2	/	/	0.397958	1.52338	-0.0519962	2.87092	2.93813	2.97368	/	/	/	2.92758
IGFBP3	1	0	0	0	0	2	1	2	0	1	2	0	2	2	1	2	0	0	2	0	2	2	0	0	9	/	/	-2.00998	0.126355	-1.42325	2.1427	-0.738908	1.30748	IGFBP3	/	IGFBP3	0.903758
TSPAN33	0	0	0	0	0	1	0	0	0	0	0	0	0	0	0	0	0	0	0	0	0	0	2	2	2	/	/	0.697143	1.47177	1.14097	2.12881	1.36458	1.71965	/	/	/	1.73768
GJA3	3	3	1	3	3	3	3	2	0	0	0	2	3	3	3	3	3	2	0	0	3	3	0	1	16	/	/	-0.385654	0.195925	-1.27409	4.1749	3.97524	5.81025	/	/	GJA3	4.65346
CDH3	2	0	2	3	3	3	0	3	0	0	0	0	3	3	2	0	0	2	3	3	3	3	1	0	14	/	/	-1.28817	-3.14005	-1.0341	1.88548	2.52155	1.08413	CDH3	CDH3	CDH3	1.83039
PCSK1	0	1	1	0	3	0	0	0	0	0	0	1	2	2	2	3	0	2	2	2	0	0	2	1	9	/	/	0.0475191	-1.08365	-0.509828	0.924822	1.59567	1.44964	/	PCSK1	/	1.32338
ALOXE3	2	1	3	3	3	3	0	0	0	0	3	0	3	3	3	3	0	1	3	3	3	0	3	1	14	/	/	-0.244999	-2.34414	0.169185	3.16387	4.85905	2.67921	/	ALOXE3	/	3.56738
ALX1	0	0	0	3	2	2	0	3	0	0	0	2	2	2	3	2	2	2	3	3	3	0	0	0	14	/	/	-0.051031	0.365435	0.185992	1.80299	1.56859	1.22476	/	/	/	1.53211
GNG4	2	2	0	3	2	2	0	0	0	0	0	2	2	2	2	2	0	3	3	0	2	0	0	0	13	/	/	-0.228523	-0.634519	-0.336408	1.31255	1.43253	1.77764	/	/	/	1.50757
UCA1	3	3	0	3	3	1	3	1	0	0	3	0	3	3	3	0	0	3	0	3	3	3	0	1	13	/	/	-1.51513	3.60563	-0.469586	9.42051	4.18458	7.87412	UCA1	/	/	7.15974
IGF2BP2	2	0	2	3	0	1	2	3	0	0	3	3	0	2	2	0	0	0	3	0	3	3	3	0	13	/	/	-0.493196	0.95317	-0.447584	2.87877	1.75441	2.92573	/	/	/	2.51964
ATG9B	2	3	2	3	3	3	0	0	0	3	0	0	3	1	3	3	3	3	1	0	0	3	0	1	13	/	/	-0.438101	-1.52131	-1.496	1.62237	2.08055	3.30606	/	ATG9B	ATG9B	2.33632
TLL2	3	3	0	3	0	0	0	0	0	0	2	2	3	3	3	3	0	0	3	0	2	0	3	1	12	/	/	-0.107594	-2.39428	-0.0760226	1.40579	3.92646	1.518	/	TLL2	/	2.28342
UNC13A	1	3	0	3	0	0	0	2	3	3	3	3	3	0	2	3	0	0	3	0	3	1	0	1	12	/	/	0.124784	0.441688	-0.167938	3.20225	2.75355	3.40792	/	/	/	3.12124
PPP2R2C	0	2	0	3	2	0	0	0	0	2	2	2	2	2	2	2	0	1	0	2	0	2	0	0	12	/	/	2.9987	4.27679	3.40311	2.58721	1.16842	1.7566	/	/	/	1.83741
ZNF365	2	0	2	3	0	2	0	0	0	2	2	2	0	0	2	2	0	0	3	3	0	1	2	0	12	/	/	0.689902	1.47221	0.994223	2.15677	1.5217	2.39023	/	/	/	2.0229
CLGN	0	3	3	0	0	0	0	0	3	3	3	2	3	1	3	3	0	0	3	0	0	3	0	1	11	CLGN	2.32838	-1.12895	-1.63179	-1.79881	1.88362	3.46504	3.4642	CLGN	CLGN	CLGN	2.93762
RASD2	0	0	0	3	0	2	0	3	3	2	0	2	0	0	2	2	0	0	0	2	0	2	2	0	11	/	/	-0.755349	-0.282833	-0.777964	1.5818	1.3899	2.34114	/	/	/	1.77094
TCAM1P	0	1	1	0	2	2	0	2	0	0	1	2	2	2	2	0	0	1	2	0	3	0	1	1	9	/	/	-0.367373	-0.709337	-0.283862	0.363454	1.61024	1.21286	/	/	/	1.06218
TMEM145	0	0	0	3	1	1	0	2	1	0	1	2	2	1	2	3	2	1	1	0	3	2	1	0	9	/	/	0.250525	0.0661115	0.00979967	0.961492	1.61315	1.05781	/	/	/	1.21082
HS6ST3	2	3	0	3	0	0	0	0	3	0	0	0	2	1	3	3	3	0	2	3	0	0	2	1	11	/	/	1.30532	-0.464463	0.95379	1.14159	3.1764	1.74372	/	/	/	2.02057
CA12	0	3	0	0	0	1	2	0	3	0	0	3	3	3	2	0	0	0	0	2	0	3	2	1	10	/	/	0.507275	-0.7454	0.384626	1.6971	2.50762	1.29856	/	/	/	1.83443
CRLF2	0	0	0	3	0	0	0	0	0	3	3	3	3	0	2	3	0	0	3	0	3	3	0	0	10	/	/	0.206264	1.45624	1.30835	5.17853	3.48879	4.21731	/	/	/	4.29488
FAM222A-AS1	3	0	2	0	3	0	0	0	0	0	0	0	3	1	3	3	3	3	0	0	3	3	0	0	10	/	/	1.55038	1.63391	1.12201	2.44209	2.27741	3.53206	/	/	/	2.75052
VWDE	1	0	0	3	0	2	0	0	2	0	1	0	2	2	2	2	0	0	0	0	3	0	0	0	8	/	/	-1.01159	-0.939387	-1.21297	1.09537	1.07723	1.51572	VWDE	/	VWDE	1.22944
ITGA2	0	0	3	3	0	2	0	0	0	0	0	3	3	0	3	0	0	0	0	0	3	2	1	0	8	/	/	-0.0239361	-1.02679	-0.423074	1.0403	1.81586	1.54184	/	ITGA2	/	1.466
MB	1	2	2	0	0	1	0	0	2	2	0	2	2	1	2	0	0	0	2	2	0	0	0	0	9	/	/	-1.45601	-0.0476132	-1.92343	1.43294	0.872382	2.58358	MB	/	MB	1.62963
PCDHB16	0	0	0	3	0	1	3	0	0	3	2	1	0	0	2	3	3	0	0	3	3	0	0	0	9	/	/	-0.382558	0.432714	0.0228142	1.3833	2.9553	1.42762	/	/	/	1.92208
MYB	3	1	3	3	0	1	3	0	0	3	3	0	0	0	2	0	1	0	3	0	3	0	0	1	9	/	/	-0.188009	0.54597	0.256586	2.48349	2.03624	2.12099	/	/	/	2.21357
CREB3L1	0	2	0	3	0	0	0	0	2	0	0	2	0	0	2	0	1	0	0	2	3	2	2	0	9	/	/	0.279418	3.00814	1.17904	3.96388	0.879838	2.73205	/	/	/	2.52525
TTLL6	2	1	0	1	0	3	0	0	0	2	1	2	0	0	2	2	2	0	0	2	3	0	0	1	9	/	/	0.9026	-1.57357	-0.00474046	0.442377	3.55756	1.96831	/	TTLL6	/	1.98941
RASEF	0	0	3	3	0	0	3	0	0	0	0	1	0	0	2	3	0	0	0	3	3	0	3	0	8	/	/	-1.7125	-1.27922	-1.81424	2.46692	1.96778	2.3499	RASEF	RASEF	RASEF	2.26153
SCIN	0	1	2	1	0	0	2	0	0	0	0	2	2	0	2	2	1	0	0	2	0	2	0	1	8	/	/	-0.0296798	-2.74375	-0.260801	0.196496	3.90606	1.4644	/	SCIN	/	1.85565
EHF	0	0	3	3	0	0	0	0	0	0	0	2	0	0	3	0	0	0	0	3	0	3	3	0	7	/	/	-3.83463	-0.0664953	-2.20774	4.2064	2.81027	2.52145	EHF	/	EHF	3.17938
COL27A1	0	0	0	0	1	2	0	2	0	2	2	0	0	0	0	0	0	2	2	1	2	0	2	0	8	/	/	0.658371	2.30733	0.586116	1.86115	-0.769622	2.11206	/	/	/	1.06786
CHD5	0	1	0	0	0	0	0	0	3	0	0	0	0	0	3	3	0	0	3	3	0	3	3	1	7	/	/	0.203447	-0.898428	-0.362534	1.48472	3.22842	2.11853	/	/	/	2.27722
AKNAD1	0	0	0	3	1	0	3	2	3	0	0	1	0	0	2	0	0	0	3	3	0	0	0	0	7	/	/	0.671855	-0.561652	-0.021028	1.17232	2.64521	2.40417	/	/	/	2.0739
TMEM61	0	0	2	1	0	0	0	0	0	0	0	2	2	0	2	0	0	0	0	2	0	2	2	0	7	/	/	0.14544	-2.42233	-0.744212	-0.154789	3.17098	2.70589	/	TMEM61	/	1.90736
HOXA3	0	0	0	3	0	1	3	0	0	0	3	3	0	0	3	0	0	0	0	3	0	0	0	0	6	/	/	-3.03576	-1.81296	-2.31211	2.56799	2.11418	2.03448	HOXA3	HOXA3	HOXA3	2.23888
PMAIP1	0	1	1	1	2	3	0	0	1	0	0	0	2	0	0	2	0	0	2	0	3	2	0	1	7	PMAIP1	5.14921	0.951942	-0.644493	0.532188	0.688698	2.55092	1.10384	/	/	/	1.44782
PCLO	0	0	3	3	0	1	0	0	0	0	0	0	0	0	3	3	0	0	0	3	0	0	2	0	6	/	/	-1.04222	-2.20742	-0.833518	1.76669	3.29644	2.03105	PCLO	PCLO	/	2.36472
MYPN	2	0	2	0	0	0	0	0	0	2	0	0	2	0	2	0	0	0	2	2	0	0	0	0	7	/	/	-1.36771	0.117575	-1.42245	1.75337	0.295304	1.57248	MYPN	/	MYPN	1.20705
BSN	0	0	0	0	0	0	0	0	2	0	0	1	0	0	2	2	0	0	2	2	3	0	0	0	6	/	/	-1.18246	-0.219693	-0.513473	2.2464	1.16912	1.52804	BSN	/	/	1.64785
PRSS16	1	0	3	3	0	0	0	0	0	0	0	3	0	0	3	0	0	0	0	3	0	0	3	0	6	/	/	0.587434	-0.00973458	0.383093	1.6127	3.47569	2.20228	/	/	/	2.43022
CDH12	1	0	0	0	0	3	0	0	1	0	0	2	2	2	2	0	0	0	2	0	3	0	1	0	7	/	/	-0.990946	-3.41024	-1.24955	0.736145	2.05808	1.15548	/	CDH12	CDH12	1.31657
TNFRSF11B	2	0	0	0	2	2	2	0	0	0	0	0	0	0	2	0	0	1	0	0	3	0	0	0	6	/	/	1.56568	-0.0225538	1.36338	1.55672	2.78813	0.524691	/	/	/	1.62318
GNAZ	0	0	0	3	0	0	0	0	0	0	0	3	0	0	2	3	0	0	0	3	0	3	0	0	6	/	/	0.524866	-0.0447892	1.27231	1.46486	2.85734	1.04606	/	/	/	1.78942
WNT11	0	0	0	0	2	3	0	0	0	0	0	0	0	0	2	0	0	2	2	2	3	0	0	1	7	/	/	2.51179	0.162928	1.74013	0.149931	2.27965	1.30182	/	/	/	1.2438
CHRM1	0	0	0	3	0	0	0	0	3	0	0	1	0	0	3	3	0	0	0	3	0	0	3	0	6	/	/	-1.29183	-0.221529	-0.456216	2.44774	2.04679	1.6963	CHRM1	/	/	2.06361
MALL	0	0	2	3	0	0	0	0	0	2	0	0	0	0	3	0	0	0	0	3	0	3	0	0	6	/	/	0.239392	0.839663	0.629963	2.58461	1.6453	2.24751	/	/	/	2.15914
SCAMP5	0	1	0	3	0	0	0	0	0	0	0	2	2	0	2	3	0	0	0	2	0	0	0	1	6	/	/	0.121695	-0.065744	0.699151	1.79891	1.93532	1.55452	/	/	/	1.76292
RUNX2	0	1	0	0	0	2	0	0	0	2	1	0	2	0	0	2	0	0	2	0	3	2	0	0	7	/	/	1.21861	0.299904	-0.13066	0.198422	1.7312	1.5929	/	/	/	1.17417
SATB2	0	0	0	0	0	1	0	0	0	0	2	0	3	0	2	0	0	0	3	0	3	3	0	0	6	/	/	2.5518	2.04891	2.0198	1.37755	2.32181	2.33095	/	/	/	2.0101
ARMC4	0	0	0	3	0	0	0	0	2	0	2	0	0	0	2	2	0	0	0	0	0	2	0	0	6	/	/	-1.02451	0.660935	-0.723153	2.52211	0.528504	2.16778	ARMC4	/	/	1.73947
APOBEC4	0	2	2	0	0	0	2	0	0	0	0	0	0	0	2	0	2	0	1	0	2	0	0	1	6	/	/	0.313063	-4.02282	-0.894848	0.00343329	4.84118	2.01653	/	APOBEC4	/	2.28705
NOV	0	0	0	3	0	0	0	0	0	0	0	1	0	0	2	0	0	0	3	3	2	0	0	0	5	/	/	0.462246	0.826934	0.621706	2.25405	1.56478	1.26391	/	/	/	1.69424
MFSD2A	0	1	3	0	0	3	0	0	0	0	1	0	0	0	3	3	0	0	3	0	0	0	0	1	5	/	/	0.0159164	1.92296	2.19249	5.21156	2.20668	2.48259	/	/	/	3.30027
MRAP2	0	0	1	3	0	0	0	0	0	0	0	2	0	2	3	3	0	0	0	0	0	0	0	0	5	/	/	-0.897788	0.303707	-1.10839	1.01682	1.92012	1.96583	/	/	MRAP2	1.63426
RNVU1-7	1	2	0	0	2	2	1	0	0	0	0	0	2	0	0	0	0	2	2	2	0	0	1	0	7	/	/	-0.734662	-0.289243	-0.506763	1.45465	1.22553	1.27868	/	/	/	1.31962
C1orf116	0	0	2	3	0	0	0	0	0	0	0	1	0	0	3	0	0	0	0	2	0	2	1	1	5	/	/	-0.473554	-1.57224	-0.239918	0.987097	2.1996	1.33163	/	C1orf116	/	1.50611
SYTL5	2	1	1	0	0	0	0	0	0	0	0	0	2	0	3	0	0	0	2	3	0	2	2	1	7	/	/	-0.290128	-1.79668	-0.493989	1.03247	2.04066	1.3474	/	SYTL5	/	1.47351
TRIM2	0	0	0	0	0	0	0	0	0	0	0	0	3	0	2	3	0	0	0	0	3	0	0	0	4	/	/	-2.3598	-1.21282	-2.02864	3.45147	2.61689	3.69504	TRIM2	TRIM2	TRIM2	3.25446
NR1D1	0	0	0	0	0	1	0	0	0	0	2	0	0	0	3	0	0	0	1	0	3	2	1	0	4	/	/	0.214463	-1.06035	0.275119	1.27249	2.14892	1.27356	/	NR1D1	/	1.56499
PCDH1	0	0	0	0	0	0	0	0	0	0	0	0	0	0	3	3	0	0	0	3	0	3	0	0	4	/	/	-0.363998	-0.608289	-1.11369	5.93995	5.95025	6.9616	/	/	PCDH1	6.28394
FAM57B	1	1	1	1	0	0	0	0	2	1	1	1	1	1	2	1	2	0	2	2	3	2	0	1	7	/	/	0.407937	-0.857896	-0.512507	0.208999	1.50932	1.96975	/	/	/	1.22936
HOXA2	0	0	0	0	0	1	2	0	0	0	0	0	0	0	2	0	0	0	0	2	0	0	2	0	4	/	/	-1.57794	-2.39821	-0.658133	1.56821	2.96234	0.652627	HOXA2	HOXA2	/	1.72772
SPTBN4	0	0	0	0	0	0	0	0	3	0	0	0	0	0	3	3	0	0	0	3	0	0	0	0	4	/	/	-0.239227	-1.22425	-0.241131	1.67186	2.4538	1.26235	/	SPTBN4	/	1.79601
HAP1	2	0	2	0	0	3	0	2	0	0	0	0	1	2	0	0	0	0	0	2	0	0	2	0	7	/	/	2.70372	0.717559	2.00428	0.497648	2.33642	1.49122	/	/	/	1.44176
BRCA1	1	1	2	0	0	3	0	1	0	0	1	0	2	0	0	0	0	0	2	0	3	0	0	2	6	BRCA1	4.0295	0.18366	-1.04	-0.256929	0.565771	1.93139	1.18227	/	BRCA1	/	1.22647
CAPN5	0	0	0	0	0	0	2	0	0	0	0	0	2	0	2	2	0	0	0	0	0	0	0	0	4	/	/	1.51341	1.2687	1.24674	1.3929	0.991096	2.15642	/	/	/	1.51347
PRKG2	0	0	0	3	0	1	0	0	0	0	0	0	0	0	3	3	0	0	1	3	0	0	0	0	4	/	/	-1.74062	-1.07573	-0.76977	3.14701	2.48006	1.53978	PRKG2	PRKG2	/	2.38895
ELOVL6	0	0	0	0	0	0	0	0	0	0	0	0	2	0	3	0	0	0	0	2	0	3	0	0	4	/	/	-0.585931	1.1047	1.63318	6.2734	4.72033	4.12989	/	/	/	5.04121
AK4	0	0	0	0	0	0	0	0	0	0	0	0	2	2	3	2	0	0	0	0	0	0	0	0	4	/	/	-0.116978	0.384399	0.200561	1.82896	1.49651	1.56388	/	/	/	1.62978
IGF2	1	0	0	0	2	1	0	0	0	0	0	0	0	0	0	2	0	2	2	2	2	0	0	0	6	/	/	0.132504	-1.25822	0.658474	-0.0630188	1.63357	1.32529	/	IGF2	/	0.965282
ADAM12	0	0	0	3	2	2	0	2	0	0	0	1	1	1	0	2	0	1	1	1	3	1	0	0	6	/	/	0.592215	1.10475	0.217185	0.881896	0.280269	1.08001	/	/	/	0.747393
ERBB3	0	0	2	0	0	0	0	0	0	0	1	0	0	0	2	2	0	0	0	0	3	2	2	1	6	/	/	0.382567	-0.471149	0.216062	0.782611	1.74418	1.44261	/	/	/	1.32314
LETM2	0	0	0	3	0	1	0	3	0	0	0	0	0	0	3	3	0	0	0	0	0	0	0	0	4	/	/	-0.0911109	-1.84378	-1.20171	1.30122	2.78752	2.44916	/	LETM2	LETM2	2.1793
RASSF6	0	0	2	1	0	0	0	0	0	2	1	0	1	0	2	2	0	0	0	0	0	0	0	1	4	/	/	-0.503778	-2.5579	-1.45827	0.412769	2.49751	1.9473	/	RASSF6	RASSF6	1.61919
B3GNT3	0	0	1	3	0	0	0	0	0	0	0	2	2	2	1	2	0	0	0	0	0	2	1	1	6	/	/	-0.95021	-0.836429	-0.634104	1.49733	1.23424	1.10836	/	/	/	1.27998
ANG	0	0	0	0	0	0	3	0	0	3	0	0	0	0	3	0	0	0	0	0	0	0	0	0	3	ANG	3.28798	-1.39398	-1.66355	-1.16245	3.59594	3.71549	3.67727	ANG	ANG	ANG	3.6629
RNASE4	0	0	0	0	0	0	2	0	0	3	0	0	0	0	2	0	0	0	0	0	0	0	0	0	3	RNASE4	2.97577	-1.48175	-3.32615	-0.507831	3.78216	5.29816	3.26279	RNASE4	RNASE4	/	4.11437
SYTL2	0	0	0	0	0	0	0	0	0	0	3	0	1	0	2	0	0	0	0	0	0	3	0	0	3	/	/	-1.7378	-1.58591	-1.25778	3.06997	2.62343	3.41298	SYTL2	SYTL2	SYTL2	3.03546
SLC1A1	0	2	0	0	0	0	0	0	0	0	0	0	0	0	2	3	0	0	0	0	0	0	0	0	3	/	/	0.0804036	1.8952	-0.119879	3.08984	1.85144	3.65124	/	/	/	2.86417
CYP3A5	0	0	0	0	0	0	0	0	0	2	2	0	0	0	3	0	0	0	0	1	0	0	0	0	3	/	/	-0.166007	-1.88526	-0.406212	0.963972	2.59207	1.56234	/	CYP3A5	/	1.70613
NIPAL1	0	0	3	0	0	0	0	0	0	0	0	0	1	0	3	0	0	0	0	0	0	0	3	0	3	/	/	-0.865403	-0.0816531	-0.241965	2.94772	2.18302	2.64051	/	/	/	2.59042
DEPTOR	0	0	0	0	0	0	0	0	0	0	0	0	3	0	3	0	0	0	0	0	0	0	3	0	3	/	/	0.563499	-0.930454	-0.248455	2.00614	3.28761	3.17974	/	/	/	2.8245
REEP1	0	1	0	0	0	0	0	0	0	0	0	0	0	0	2	3	0	0	0	3	0	0	0	1	3	/	/	-0.69639	0.972393	-0.2493	1.68434	1.90267	1.11551	/	/	/	1.56751
LIMA1	0	0	0	0	0	1	2	0	3	0	0	0	0	0	2	0	0	0	1	0	1	0	0	0	3	/	/	-0.427025	-0.602646	-0.809436	1.62155	1.53299	1.9044	/	/	/	1.68632
PAQR8	0	0	0	3	0	0	0	0	0	0	0	2	0	0	3	0	0	0	0	0	0	0	0	0	3	/	/	0.194535	-1.52922	0.232422	1.30857	2.95218	1.76072	/	PAQR8	/	2.00716
MROH7-TTC4	0	0	0	0	0	0	0	0	0	0	1	0	0	0	2	2	0	0	0	1	0	0	2	0	3	/	/	0.275211	-3.34033	-1.65719	0.617073	4.2676	3.39513	/	MROH7-TTC4	MROH7-TTC4	2.75993
TIGD4	0	0	0	0	1	1	0	0	0	0	0	0	0	0	2	3	0	0	0	0	3	0	0	0	3	/	/	3.3763	0.658026	3.02177	0.965384	3.55613	2.20088	/	/	/	2.2408
SH3BGRL2	0	0	0	0	0	0	0	0	0	0	0	0	0	0	3	3	0	0	0	0	0	0	0	0	2	/	/	0.318549	-0.613714	0.79723	1.51653	2.46973	1.44248	/	/	/	1.80958
MAOA	0	0	0	0	0	0	0	0	0	0	0	0	0	0	2	0	0	0	0	3	0	0	0	0	2	/	/	-0.47883	-1.12577	-0.209223	2.52884	2.42124	2.1105	/	MAOA	/	2.35353
TMOD1	0	0	0	0	0	0	0	0	0	0	0	0	0	0	3	3	0	0	0	0	0	0	0	0	2	/	/	-0.139997	-0.302703	-0.107269	1.77349	2.38017	1.62206	/	/	/	1.92524
ACSL5	0	0	0	0	0	1	0	0	0	0	0	0	0	0	3	0	0	0	0	0	0	3	0	0	2	/	/	-0.673523	-0.369243	-1.04946	1.45558	1.962	2.45876	/	/	ACSL5	1.95878
CA13	0	0	0	0	0	0	0	0	0	0	0	0	0	0	2	0	0	0	0	0	1	3	0	0	2	/	/	-0.50594	-1.03347	-0.612649	1.36475	2.4343	1.03293	/	CA13	/	1.61066
GPRC5A	0	2	0	3	0	1	0	0	0	0	0	0	0	0	2	0	0	0	0	2	3	0	0	2	6	/	/	-0.435028	0.874665	-0.295769	1.97642	0.508859	1.59877	/	/	/	1.36135
SHOX2	3	0	3	3	1	3	3	3	0	3	3	3	3	3	0	3	3	0	3	0	3	0	0	1	15	/	/	-0.733612	-1.19733	-0.637965	1.89619	2.65938	2.4881	/	SHOX2	/	2.34789
DNAAF3	3	3	2	3	3	3	3	0	0	0	3	0	0	0	0	0	3	2	0	3	3	0	2	1	13	/	/	-0.704102	-2.07551	-1.40228	2.11996	3.72028	3.42757	/	DNAAF3	DNAAF3	3.08927
SPOCD1	0	2	0	3	2	2	2	2	0	2	2	2	0	0	0	2	0	1	2	0	3	2	0	0	13	/	/	-1.54702	0.78168	-0.909967	4.08744	0.865398	3.21014	SPOCD1	/	/	2.72099
TNFRSF21	0	0	1	3	0	1	0	0	0	0	0	0	2	0	1	2	0	0	0	0	2	2	0	0	5	TNFRSF21	2.63509	-0.194492	2.53264	0.269396	1.9584	-1.04184	1.26647	/	/	/	0.727676
SIX1	1	0	1	3	1	1	1	0	1	1	0	2	2	1	1	0	0	1	1	2	3	0	1	1	5	SIX1	2.35575	0.553036	1.20712	0.855756	1.32335	0.896014	1.04992	/	/	/	1.08976
CCL26	0	0	0	3	3	3	3	3	0	0	0	3	2	3	1	0	0	0	3	3	3	3	0	0	12	/	/	-1.33107	-1.26525	-1.15105	2.41233	2.22539	2.56646	CCL26	CCL26	CCL26	2.4014
AGT	0	3	0	0	3	3	0	0	0	3	0	0	3	0	0	3	2	3	0	3	3	3	0	1	11	/	/	-2.54327	-3.68549	-3.46406	2.92693	4.33102	2.76251	AGT	AGT	AGT	3.34015
ADAMTS2	0	0	0	0	3	3	2	3	0	3	3	0	0	0	0	0	0	3	3	3	3	3	0	0	11	/	/	-0.56182	2.76011	2.12862	5.97617	2.3781	4.66931	/	/	/	4.34119
KIAA1549L	0	0	2	1	2	3	0	2	0	0	0	0	2	2	0	2	0	0	2	0	3	2	2	1	11	/	/	-0.531801	-3.05301	-1.69815	0.250358	3.00044	2.03433	/	KIAA1549L	KIAA1549L	1.76171
SCN8A	3	0	2	0	0	1	0	3	0	0	3	0	3	3	0	3	0	0	3	3	3	1	0	0	10	/	/	-4.02519	-3.70342	-5.20451	3.8858	3.84458	3.73824	SCN8A	SCN8A	SCN8A	3.82288
PDGFRL	0	0	0	3	0	0	1	0	0	1	0	2	2	0	0	0	0	0	2	2	0	0	1	0	5	/	/	1.06681	2.02856	2.07945	2.33575	1.02429	1.11743	/	/	/	1.49249
OSMR	0	0	0	0	0	1	2	0	0	2	0	0	0	0	0	0	0	0	2	0	3	2	0	0	5	/	/	0.50478	0.408034	0.202487	1.49389	1.20876	1.34949	/	/	/	1.35071
SPOCK1	0	0	0	3	0	0	0	3	0	0	0	3	3	3	0	3	1	0	3	3	3	3	0	0	10	/	/	-1.27013	-1.96368	-1.4492	4.83461	6.08289	4.78391	SPOCK1	SPOCK1	SPOCK1	5.2338
HOXD9	0	0	0	3	0	1	1	1	0	0	0	2	0	1	0	0	0	0	0	2	3	2	0	0	5	/	/	-0.841416	0.905064	-0.39321	1.54244	1.24841	1.01084	/	/	/	1.26723
CLDN1	0	0	0	0	2	2	0	0	0	0	1	0	0	2	0	0	0	2	0	0	3	1	1	0	5	/	/	0.504499	1.6087	0.158029	1.17413	0.890505	1.70201	/	/	/	1.25555
SCN4A	0	0	0	0	0	0	0	0	0	1	0	2	2	0	0	0	0	0	2	0	2	2	0	0	5	/	/	1.43395	-1.96666	0.38781	-0.894611	2.74283	1.20115	/	SCN4A	/	1.01646
WISP1	2	3	0	0	3	3	2	3	0	0	0	0	3	0	0	0	0	1	3	0	3	2	0	1	10	/	/	4.70264	2.57319	4.6689	1.22087	3.46345	1.18408	/	/	/	1.95613
EVA1A	2	0	0	0	2	2	2	2	0	0	0	0	0	0	0	2	0	2	0	0	3	2	2	0	10	/	/	-2.96807	-1.09896	-1.16518	3.2268	1.15472	1.46429	EVA1A	EVA1A	EVA1A	1.9486
PRRX2	0	0	0	3	0	3	2	0	0	3	0	3	3	2	0	0	0	0	3	3	3	0	0	1	10	/	/	1.24589	1.29583	0.700128	2.00012	2.0568	2.53681	/	/	/	2.19791
CXCL8	0	0	1	1	2	2	2	2	0	0	2	0	0	0	0	0	0	2	2	2	2	2	0	0	10	/	/	2.82291	0.756817	1.93115	-0.166136	3.59409	1.3898	/	/	/	1.60592
HOXA1	0	0	2	0	0	2	2	2	0	0	2	0	2	2	0	0	0	0	0	2	3	0	0	0	9	HOXA1	2.23409	-0.539269	-0.0645936	-0.0676883	1.96798	1.42932	1.4718	/	/	/	1.62303
BCAS4	0	2	0	3	0	1	0	2	1	0	0	2	0	0	0	2	0	0	0	0	0	1	1	0	5	/	/	-0.120289	-0.0179897	0.216574	1.38936	1.08877	1.201	/	/	/	1.22638
SLC38A3	0	0	0	0	2	0	0	0	0	0	0	0	2	0	0	2	0	2	0	2	0	0	0	1	5	/	/	-1.52533	-0.00633756	-1.85054	0.00852919	1.61458	1.64502	/	/	SLC38A3	1.08938
LOX	0	0	1	0	0	2	2	2	0	2	0	2	0	0	0	0	0	0	2	2	3	2	0	0	9	/	/	-2.20467	-1.45434	-2.44691	2.28705	0.748645	1.98373	LOX	/	LOX	1.67314
KCNH1	0	2	0	0	0	1	0	2	0	0	0	0	3	3	1	3	0	0	3	3	0	3	3	0	9	/	/	0.361521	-0.661438	0.739367	2.47086	1.68045	2.00379	/	/	/	2.0517
CD44	0	0	0	3	0	1	2	0	2	2	2	0	0	0	0	2	0	0	2	0	3	2	0	0	9	/	/	-0.199747	0.42669	-0.0705166	2.01078	1.39116	2.02841	/	/	/	1.81012
ITGAD	0	0	0	0	0	3	0	2	3	3	3	0	0	0	0	3	3	0	3	0	3	0	0	0	9	/	/	1.68308	2.15361	1.91829	3.54872	2.13275	2.96397	/	/	/	2.88181
B3GNT5	0	0	3	3	0	3	3	0	0	3	0	2	0	0	1	2	0	0	3	0	0	0	0	0	8	/	/	-1.55599	-1.23419	-1.41254	2.54777	2.50973	2.60503	B3GNT5	B3GNT5	B3GNT5	2.55418
GPNMB	0	0	0	0	0	1	3	3	3	3	3	0	0	0	0	3	0	0	3	0	3	1	0	0	8	/	/	-2.07931	-2.945	-2.58203	1.71312	2.05024	2.28149	GPNMB	GPNMB	GPNMB	2.01495
PSMB9	0	1	2	0	0	3	3	3	0	3	3	0	0	0	0	0	0	0	3	0	3	0	0	1	8	/	/	-0.170152	-0.368976	0.48348	4.96678	4.47167	4.50072	/	/	/	4.64639
CD68	0	0	2	0	0	2	2	0	0	2	2	0	0	0	0	0	2	0	0	0	3	2	0	0	8	/	/	-1.00341	0.67091	-0.475723	2.80175	0.768515	2.20599	CD68	/	/	1.92542
IL24	0	2	1	0	0	2	2	3	0	3	0	0	0	0	0	3	0	0	3	0	3	0	0	0	8	/	/	0.777021	0.332512	0.607787	1.79977	1.85958	1.74804	/	/	/	1.80246
MARVELD2	0	0	2	0	0	0	0	0	0	0	0	0	0	0	2	2	0	0	0	0	3	0	1	2	5	/	/	-0.169902	0.24602	-0.0943217	1.77144	1.38429	1.27345	/	/	/	1.47639
KLF14	3	0	0	3	0	3	0	2	0	0	3	0	0	0	0	0	0	0	3	3	3	0	0	0	8	/	/	1.50529	1.99819	1.09877	2.37242	2.80931	2.0952	/	/	/	2.42564
GPR160	0	0	1	3	0	0	2	0	0	0	0	0	0	0	0	0	2	0	0	0	3	0	0	2	5	/	/	-0.158543	-0.0484888	-0.399648	1.06563	1.00321	1.75356	/	/	/	1.27414
ANKRD18A	0	0	1	0	0	1	0	0	0	0	1	0	3	1	2	3	0	0	2	0	3	0	1	0	5	/	/	-0.377238	-0.857644	-0.274179	1.06306	1.64815	1.13235	/	/	/	1.28119
LRRC37A6P	0	0	0	3	0	1	0	0	0	0	0	2	2	0	0	2	0	0	0	0	3	0	0	0	5	/	/	-0.367551	-0.459708	-0.382521	1.03062	1.2669	1.22396	/	/	/	1.17383
OSTCP1	0	1	0	0	0	0	2	0	0	2	1	0	2	0	0	0	0	0	0	2	3	0	0	1	5	/	/	-0.516445	-1.04795	0.0720043	1.36034	1.95125	0.694742	/	OSTCP1	/	1.33544
PKD1L2	0	0	0	0	0	0	0	2	2	2	2	2	2	0	0	0	0	0	2	2	0	0	0	0	8	/	/	1.2491	-1.6081	0.431189	0.615905	2.41496	1.74706	/	PKD1L2	/	1.59264
LINC00173	0	0	0	0	0	0	0	0	0	2	2	2	2	0	0	0	2	0	0	0	0	0	0	0	5	/	/	2.51826	-0.730317	0.497228	-1.38367	2.95895	2.23356	/	/	/	1.26962
ZNF705A	0	0	2	0	3	0	0	0	0	2	2	0	0	0	0	2	0	0	2	0	3	0	2	0	8	/	/	0.248728	-1.71506	0.132115	0.876042	2.59998	1.36674	/	ZNF705A	/	1.61426
MLXIPL	0	0	0	0	2	2	0	0	0	1	1	0	0	0	2	0	0	1	0	0	2	2	0	0	5	/	/	1.28768	-1.27495	0.625535	-0.111	2.17891	1.17042	/	MLXIPL	/	1.07944
E2F8	0	0	0	1	0	1	0	0	1	0	1	2	2	2	1	2	0	0	1	0	3	0	0	0	5	/	/	-0.149649	-0.719669	-0.467034	0.821408	1.65083	1.00624	/	/	/	1.15949
NOX5	0	1	0	0	0	1	0	3	0	0	0	2	3	1	0	3	0	0	3	3	0	3	1	1	7	/	/	1.86647	3.67428	3.33401	4.08372	2.39709	2.97109	/	/	/	3.15063
ALOX5	0	0	1	3	0	1	2	0	0	3	3	0	0	0	0	0	0	0	3	0	3	3	0	0	7	/	/	2.54296	1.17526	2.29	2.07109	3.06663	2.52956	/	/	/	2.55576
C18orf54	0	0	0	3	0	2	0	2	0	0	0	1	0	0	0	2	0	0	1	0	3	0	0	0	5	/	/	0.207907	0.060909	0.176341	0.895318	1.24373	1.21172	/	/	/	1.11692
MND1	0	1	1	3	0	2	0	2	0	0	0	1	1	1	1	2	0	0	1	0	3	1	0	1	5	/	/	-0.504227	-0.137677	-0.631135	0.935952	0.698565	1.20216	/	/	/	0.945558
KRT12	2	0	2	1	0	0	0	0	0	2	2	2	2	0	0	0	0	0	2	0	0	0	0	0	7	/	/	-0.313001	-4.35707	-1.50867	-0.316536	3.79675	1.55995	/	KRT12	KRT12	1.68005
RYR2	0	0	0	3	0	0	0	0	2	2	0	3	0	0	0	3	0	0	0	3	0	0	2	0	7	/	/	-0.547952	-0.677626	-0.890482	1.95981	2.30846	1.07096	/	/	/	1.77974
HRH1	0	0	0	3	0	1	0	0	0	3	3	0	0	0	0	3	0	0	3	0	3	3	0	0	7	/	/	0.239821	-0.237939	0.287144	1.78765	1.97852	1.38173	/	/	/	1.71597
ANO4	0	0	0	3	0	1	0	3	3	3	2	3	0	0	0	0	0	0	3	0	0	0	0	0	7	/	/	1.04903	0.380059	1.11375	1.26489	2.12527	1.43821	/	/	/	1.60945
RAB31	0	2	0	0	0	1	2	1	0	2	2	0	0	0	0	0	0	0	0	0	0	0	0	0	4	/	/	-1.75312	-1.30913	-1.81311	1.8505	0.623569	1.82713	RAB31	/	RAB31	1.43373
PLAG1	1	0	0	0	0	1	0	2	2	0	0	2	0	0	0	3	0	0	2	0	3	2	0	0	7	/	/	-0.350427	-1.12157	-0.766385	0.974422	1.95076	1.62623	/	PLAG1	/	1.51714
TRPC3	0	0	0	0	0	0	0	2	3	0	2	1	0	0	0	3	0	0	3	2	0	0	0	0	6	/	/	0.55123	-1.97512	0.049156	1.23216	3.34001	1.96478	/	TRPC3	/	2.17898
ETV1	0	0	0	0	0	3	3	0	0	0	0	0	0	0	0	0	3	0	3	0	0	3	3	0	6	/	/	0.0471865	-0.728094	-0.497568	1.35586	1.98395	2.07824	/	/	/	1.80601
PCED1B	0	0	0	0	0	2	0	2	0	2	0	0	0	0	0	0	0	0	0	0	2	1	0	0	4	/	/	-2.56072	0.27243	-2.84749	1.49679	-1.70791	2.34504	PCED1B	/	PCED1B	0.711307
NGFR	0	0	0	0	0	0	1	0	2	2	0	0	0	1	0	0	0	0	2	2	0	2	2	0	6	/	/	0.0910263	-2.99856	0.771871	2.02615	4.28899	0.610514	/	NGFR	/	2.30855
PAX9	0	1	1	3	2	2	0	0	0	0	0	0	1	1	2	0	0	1	1	1	0	1	0	1	4	/	/	0.338541	0.503189	0.432913	1.01192	0.617509	1.16731	/	/	/	0.932247
NR5A2	0	0	0	0	0	3	3	0	0	3	0	0	0	0	0	3	0	0	3	0	3	0	0	0	6	/	/	0.0257017	-1.04151	-0.442253	1.97632	3.17613	2.29513	/	NR5A2	/	2.48253
SNX10	3	0	0	0	0	3	0	3	0	3	3	0	0	0	0	0	0	0	0	0	3	0	0	0	6	/	/	-0.459268	-0.778913	-0.488389	1.94017	1.97003	2.17589	/	/	/	2.0287
ANGPTL3	1	0	0	0	0	0	0	1	0	0	0	0	2	0	2	0	2	0	0	2	0	0	0	0	4	/	/	-0.164093	-2.09936	-0.802982	-0.196257	2.60876	1.51301	/	ANGPTL3	/	1.3085
SLC4A3	0	0	0	3	0	0	0	2	0	0	0	3	3	1	0	3	0	0	0	3	0	0	0	0	6	/	/	-1.75671	-0.18937	-1.40901	1.62368	1.62423	2.63619	SLC4A3	/	SLC4A3	1.96137
CDH13	0	0	0	3	0	2	0	0	0	0	0	1	0	0	0	2	0	0	1	1	2	1	0	0	4	/	/	-1.11403	-1.30392	-1.18908	0.920165	1.0309	1.14668	/	CDH13	CDH13	1.03258
SPRY4	0	0	0	0	0	1	3	3	0	3	0	0	0	0	0	0	0	0	3	0	3	3	0	0	6	/	/	1.05941	1.4374	1.08407	3.60847	2.46402	3.18927	/	/	/	3.08725
LINC01085	0	0	0	3	0	0	0	0	0	0	0	3	0	0	0	3	0	0	3	3	3	0	0	0	6	/	/	-0.53821	-1.18315	-0.517825	2.57035	3.71332	2.38241	/	LINC01085	/	2.88869
SHC2	0	0	0	0	0	0	0	0	0	3	3	0	0	0	0	3	3	0	3	3	0	0	0	0	6	/	/	0.622669	0.23465	-0.577439	2.14567	2.80015	3.8648	/	/	/	2.93687
DDIT3	0	0	0	0	0	1	2	1	2	0	0	0	0	0	2	0	0	0	0	0	3	0	0	0	4	/	/	0.0352124	0.0948013	-0.303666	1.06475	0.823079	1.49565	/	/	/	1.12783
JAG1	0	0	0	3	0	1	1	1	0	0	0	0	0	1	0	2	0	0	0	2	3	0	0	0	4	/	/	0.99629	0.866129	1.02203	1.04171	0.558494	1.01479	/	/	/	0.871665
C3orf80	0	3	0	3	0	0	0	0	0	0	0	0	0	0	0	3	2	0	3	0	0	3	0	1	6	/	/	-0.478633	-0.801873	0.669132	1.88175	2.2602	1.18419	/	/	/	1.77538
PARP14	0	0	2	0	0	1	2	3	0	2	0	0	0	0	0	0	0	0	0	0	3	2	0	0	6	/	/	0.399946	-1.00295	-0.207461	1.06286	2.63415	1.65251	/	PARP14	/	1.78317
XKRX	0	1	2	0	2	0	2	0	0	0	0	1	2	0	0	0	0	2	0	0	0	2	0	1	6	/	/	-0.363091	-2.9297	-0.577689	0.575339	3.30369	1.74607	/	XKRX	/	1.87503
HLA-F	0	0	0	0	0	1	2	3	0	3	3	0	0	0	0	0	0	0	0	0	3	0	0	0	5	HLA-F	2.21759	-2.82918	-3.02629	-3.05019	5.601	5.82959	5.75714	HLA-F	HLA-F	HLA-F	5.72924
MYO6	0	0	0	0	0	0	0	0	0	0	0	0	0	0	0	0	2	0	0	2	3	2	0	1	4	/	/	-0.266227	-1.03551	-0.572477	0.547552	1.57732	1.3416	/	MYO6	/	1.15549
IFI16	0	0	0	0	0	3	3	0	0	3	1	0	0	0	0	0	0	0	3	0	3	0	0	0	5	/	/	-1.16544	-2.71683	-0.810937	4.16114	7.21348	2.70298	IFI16	IFI16	/	4.69253
SYCE2	0	0	2	0	0	1	0	2	1	2	0	0	1	0	0	0	0	0	2	0	3	0	0	1	5	/	/	-1.13558	-0.672602	-1.2066	1.68354	1.06757	1.79021	SYCE2	/	SYCE2	1.51377
ZNF239	0	0	0	3	1	1	0	0	0	0	0	2	2	0	0	0	0	1	0	0	3	0	0	0	4	/	/	0.542659	0.955277	0.532743	1.11409	0.72779	1.06461	/	/	/	0.968829
NPTXR	0	0	0	3	0	0	0	0	0	0	3	0	0	0	0	3	0	0	0	3	0	3	0	0	5	/	/	-0.8296	-0.559369	-0.897359	2.67484	2.4015	2.97992	/	/	/	2.68542
PCDHGA11	0	0	0	0	0	0	0	0	0	0	0	0	0	0	0	2	0	0	3	2	0	3	2	0	5	/	/	0.0571474	1.14165	0.10719	1.90638	1.47851	1.60328	/	/	/	1.66272
GCNT3	0	1	0	3	0	1	0	0	0	0	1	3	3	1	2	0	0	0	0	0	0	0	1	1	4	/	/	1.56633	0.572971	1.5154	1.16105	1.61593	1.10265	/	/	/	1.29321
SHANK2	0	0	2	0	0	0	0	0	0	0	0	0	0	0	0	3	0	0	0	2	3	0	2	0	5	/	/	0.382078	-0.409605	-1.27787	0.883772	2.58587	2.08257	/	/	SHANK2	1.85074
GBP2	0	0	0	3	0	1	3	0	0	3	3	2	0	0	0	0	0	0	0	0	0	1	0	0	5	/	/	-1.09331	-5.105	-1.791	4.43455	8.94807	5.56002	GBP2	GBP2	GBP2	6.31421
FGF13	0	0	0	3	0	0	0	0	3	0	0	3	0	0	0	3	0	0	0	0	0	0	3	0	5	/	/	-5.37182	-0.919003	-3.37132	2.70458	2.6517	1.64952	FGF13	/	FGF13	2.33527
SORCS1	0	3	0	3	0	0	0	0	0	0	0	0	0	0	0	3	0	0	0	3	0	0	3	1	5	/	/	-1.40484	-1.37957	-1.37584	5.00803	5.75095	4.24853	SORCS1	SORCS1	SORCS1	5.0025
CP	2	0	0	0	0	1	2	0	0	2	0	0	2	0	1	0	0	0	0	0	3	0	0	1	5	/	/	0.13297	-0.306225	0.329979	0.945659	2.50894	1.44289	/	/	/	1.6325
ZMIZ1-AS1	0	0	0	3	0	0	0	0	0	3	3	3	0	0	0	0	0	0	0	2	0	0	0	0	5	/	/	-1.39855	-0.781691	-0.203058	4.68242	4.48419	2.67086	ZMIZ1-AS1	/	/	3.94582
PLA1A	0	0	0	0	0	0	0	0	3	3	3	0	0	0	0	3	0	0	0	0	3	0	0	0	5	/	/	-1.85583	-3.31631	0.129687	3.43808	3.65291	2.19986	PLA1A	PLA1A	/	3.09695
PALM2-AKAP2	0	0	0	0	0	3	0	0	0	0	0	0	0	0	0	2	0	0	3	3	3	0	0	0	5	/	/	2.9325	-2.51045	2.54456	2.67901	5.64414	1.12695	/	PALM2-AKAP2	/	3.15004
CLEC2B	0	0	0	0	0	3	3	0	0	3	1	0	0	0	0	0	0	0	3	0	0	0	3	0	5	/	/	0.919241	0.646949	0.602625	1.91767	2.06545	2.23863	/	/	/	2.07392
SULF2	0	1	0	0	0	3	0	2	0	3	3	0	0	0	0	0	0	0	0	1	3	0	0	1	5	/	/	-0.366893	0.265879	-0.249498	1.67243	2.11486	2.04417	/	/	/	1.94382
TMEM154	0	0	2	0	0	1	2	0	0	0	0	0	0	0	0	2	0	0	2	0	0	2	0	0	5	/	/	-3.98834	-0.540813	-2.33978	0.589109	3.55896	2.35304	/	/	TMEM154	2.16704
LOC100379224	1	0	0	3	0	1	0	0	0	0	0	2	2	0	0	2	0	0	1	1	3	0	1	0	5	/	/	-1.27926	-3.27311	-1.561	0.960232	3.0197	1.01368	/	LOC100379224	LOC100379224	1.66454
BDKRB2	0	0	0	3	0	0	0	0	0	0	0	2	0	0	0	3	0	0	0	3	0	0	0	0	4	BDKRB2	2.60122	-4.32707	-4.29928	-6.11672	4.25083	3.79846	6.41187	BDKRB2	BDKRB2	BDKRB2	4.82039
ABRACL	0	2	2	0	0	1	0	0	0	0	1	0	0	0	0	0	0	0	0	0	3	0	0	2	4	/	/	-0.259561	-0.304499	0.150301	1.4292	1.80365	1.19289	/	/	/	1.47525
LRIG3	0	0	0	3	0	0	0	0	0	0	0	0	2	0	0	0	0	0	2	0	3	0	1	0	4	/	/	0.00595955	-0.15871	0.0336049	1.35172	1.40347	1.34765	/	/	/	1.36761
DISC1	0	0	0	0	0	1	0	0	0	2	2	0	0	0	0	0	0	0	2	0	3	0	0	0	4	/	/	-2.10801	-1.7823	-2.88192	1.84697	1.16324	2.4049	DISC1	DISC1	DISC1	1.80504
FMNL2	0	0	0	3	0	1	0	2	0	0	2	0	0	0	0	0	0	0	0	0	3	0	0	0	4	/	/	0.536405	0.0361097	0.31499	1.13282	1.63381	1.51218	/	/	/	1.42627
LOXL1-AS1	0	0	0	3	0	0	0	0	0	0	0	0	2	0	0	3	0	0	0	0	3	0	0	0	4	/	/	-0.29842	-1.28011	-0.275706	0.999957	2.11322	1.33235	/	LOXL1-AS1	/	1.48184
AMIGO2	0	0	0	0	0	2	0	2	0	0	0	0	0	0	1	0	0	0	0	0	2	2	0	0	4	/	/	-0.965988	1.36206	-0.871354	2.1089	-0.507989	1.56598	/	/	/	1.05563
AFAP1L1	0	0	0	0	0	1	2	0	0	2	0	0	0	0	0	0	0	0	2	0	2	0	0	0	4	/	/	-1.20342	1.41765	-0.384467	2.49692	-0.624281	1.92868	AFAP1L1	/	/	1.26711
TSPAN8	0	0	0	0	0	0	0	0	0	0	0	2	2	0	2	0	0	0	0	0	3	0	0	0	4	/	/	2.74725	4.08518	2.39556	1.69785	0.982321	1.38751	/	/	/	1.35589
ARHGAP22	0	0	0	3	0	1	0	1	0	1	1	2	0	0	0	2	0	0	1	0	3	0	0	0	4	/	/	-0.747991	0.79472	0.397246	1.75848	0.964634	1.00375	/	/	/	1.24229
CHST11	0	0	0	0	0	1	0	2	0	1	1	0	0	0	0	0	0	0	2	0	3	2	0	0	4	/	/	0.449163	1.20377	0.686694	1.83777	0.786709	1.0716	/	/	/	1.23203
ABCA1	0	0	0	0	0	1	3	0	0	3	1	0	0	0	0	0	0	0	0	0	3	3	0	0	4	/	/	-2.06607	-2.96469	-2.30166	3.15248	4.39504	3.53219	ABCA1	ABCA1	ABCA1	3.69324
SAMD9L	0	0	0	0	0	2	2	0	0	0	0	0	0	0	0	0	0	0	2	0	3	0	0	0	4	/	/	-2.70523	0.0784766	-2.01491	2.27377	1.30899	2.12357	SAMD9L	/	SAMD9L	1.90211
NEAT1	0	0	0	0	0	0	0	0	2	2	0	0	0	0	0	0	2	0	0	0	3	0	0	0	4	/	/	-0.309309	-1.4684	-0.908535	0.651295	1.90181	1.55376	/	NEAT1	/	1.36895
PROS1	0	0	0	0	0	0	3	0	0	3	0	0	0	0	0	0	0	0	0	3	0	3	0	0	4	/	/	-2.1511	-4.56283	-2.4763	1.94121	4.11283	2.03799	PROS1	PROS1	PROS1	2.69734
GPR63	0	0	0	3	0	1	0	0	0	0	0	2	0	0	0	0	0	0	0	3	3	0	0	0	4	/	/	0.369566	-1.08759	0.555194	1.11572	2.61397	1.89231	/	GPR63	/	1.874
GDF15	0	1	0	0	2	2	1	0	0	0	0	0	1	0	1	1	2	1	0	1	3	1	1	1	4	/	/	1.34775	0.327195	0.463874	0.869517	1.03407	2.05191	/	/	/	1.3185
GFI1	0	0	1	0	0	1	0	3	0	2	2	0	0	0	0	0	0	0	3	0	0	0	0	0	4	/	/	0.0353998	0.659208	0.195967	1.7317	1.41928	1.52798	/	/	/	1.55965
CHRFAM7A	0	0	0	1	0	0	0	0	0	0	1	2	0	0	0	2	0	0	2	2	0	0	0	0	4	/	/	0.633472	-0.706332	-0.0516626	0.14111	1.60608	1.18724	/	/	/	0.978146
TPBGL	0	0	0	1	0	1	0	1	0	0	0	2	0	0	0	2	0	0	1	2	3	0	0	0	4	/	/	1.76547	0.933451	1.55636	0.740784	1.63893	1.0008	/	/	/	1.12684
ASCL5	0	0	0	3	2	2	0	0	0	0	0	1	0	0	0	0	0	1	1	0	2	1	0	1	4	/	/	-0.346324	1.44261	-0.366966	0.990488	-1.11967	1.14862	/	/	/	0.339814
CD22	0	0	0	3	0	1	0	0	2	2	2	0	0	0	0	0	0	0	0	0	0	0	0	0	4	/	/	-0.889652	-0.411542	-0.802356	1.93365	1.02631	1.95025	/	/	/	1.63674
BTN3A2	0	0	0	0	0	0	1	0	0	1	1	0	0	0	0	0	0	0	2	2	3	0	0	0	3	BTN3A2	3.42668	-0.046705	0.118068	0.355051	1.56356	1.20528	1.12968	/	/	/	1.29951
CASP1	0	0	0	0	0	3	3	0	0	3	3	0	0	0	0	0	0	0	1	0	0	0	0	0	4	/	/	-1.46235	-0.837449	-2.28787	2.54985	1.91702	2.43909	CASP1	/	CASP1	2.30199
CAMK2A	0	1	0	0	0	1	0	0	0	0	0	2	0	0	0	3	0	0	0	3	0	3	0	1	4	/	/	0.534722	-0.117792	0.928094	1.60679	2.16846	1.70852	/	/	/	1.82792
CXCL16	0	0	0	0	0	1	3	0	0	1	2	0	0	0	0	0	0	0	0	0	3	3	0	0	4	/	/	0.154757	-0.0137442	-0.380899	1.49382	2.15303	2.26442	/	/	/	1.97042
TAS2R4	0	0	0	1	0	0	0	0	0	2	2	1	0	0	0	2	0	0	0	0	3	0	0	0	4	/	/	0.351584	-0.49046	-0.773757	0.639662	1.79153	2.41561	/	/	/	1.6156
KCNS3	0	1	0	0	0	3	0	0	0	0	2	0	0	0	0	0	1	0	0	2	0	2	0	1	4	/	/	0.903776	0.484943	0.883636	0.862266	2.66132	1.86573	/	/	/	1.79644
CECR2	0	0	1	0	1	3	0	0	0	0	0	0	0	0	0	3	2	1	0	3	1	0	0	0	4	/	/	0.0980879	-0.356228	0.500448	1.58966	1.9251	1.08507	/	/	/	1.53328
PSMB8	0	0	0	0	0	1	2	0	0	3	3	0	0	0	0	0	0	0	0	0	2	1	0	0	4	/	/	-1.03901	-0.917593	-0.463405	2.25341	1.84371	1.43726	PSMB8	/	/	1.8448
COL6A2	0	0	0	0	0	0	3	3	0	3	0	0	0	0	0	0	0	0	0	3	0	0	0	0	4	/	/	1.29123	2.00325	1.70006	4.02769	2.42981	4.18677	/	/	/	3.54809
TSPAN5	0	0	0	3	0	1	0	0	3	0	0	3	1	0	0	3	0	0	0	0	0	0	0	0	4	/	/	-1.21249	-0.610078	0.3807	5.49901	4.81984	4.24149	TSPAN5	/	/	4.85345
IFIH1	0	0	2	0	0	1	3	3	0	0	0	0	0	0	0	0	0	0	0	0	3	0	0	0	4	/	/	0.131718	-2.98997	0.788541	4.63565	7.78387	4.26285	/	IFIH1	/	5.56079
TMEM255B	0	0	0	0	1	0	0	0	0	3	0	0	0	0	0	0	0	2	0	0	3	3	0	0	4	/	/	-0.625772	-0.0428558	0.93178	4.1023	2.64621	3.07609	/	/	/	3.27487
LRRC8C	0	0	0	0	0	1	0	3	0	3	0	0	0	0	0	0	0	0	3	0	3	0	0	0	4	/	/	0.414063	0.823958	0.892275	3.52636	3.63877	3.09504	/	/	/	3.42006
MTRNR2L10	0	0	0	0	0	0	0	0	3	0	0	0	0	0	0	0	0	0	0	3	0	3	3	0	4	/	/	-1.3211	-1.76865	-0.707312	2.69385	3.74943	2.1475	MTRNR2L10	MTRNR2L10	/	2.8636
RPL13AP20	0	0	0	0	0	0	2	0	0	2	0	0	0	0	0	0	0	0	0	0	3	1	2	0	4	/	/	-0.469657	0.129004	-0.559334	1.8184	1.23968	1.81405	/	/	/	1.62404
TMEM173	0	0	0	0	0	1	0	0	0	2	0	0	0	0	0	0	0	0	0	0	3	2	0	0	3	/	/	-2.36039	-2.29987	-1.80238	1.93037	0.932554	1.62876	TMEM173	/	TMEM173	1.49723
FUT8	0	0	0	0	0	0	0	0	0	0	2	0	3	0	1	2	0	0	1	0	1	0	0	0	3	/	/	-0.00959813	0.13756	0.154247	1.38685	1.61165	1.2323	/	/	/	1.41027
FOSL1	0	0	0	0	2	2	0	0	0	0	0	0	0	0	0	0	0	0	1	1	3	0	0	0	3	/	/	0.755658	0.916263	0.604666	0.949231	0.570457	1.09101	/	/	/	0.870234
IFIT2	1	0	0	0	0	2	0	3	0	0	0	0	0	0	0	0	0	0	0	0	3	3	0	0	4	/	/	-0.841483	-1.34081	-1.13043	1.71043	1.48339	2.01082	/	IFIT2	IFIT2	1.73488
DTX3L	0	0	2	0	0	1	3	1	0	3	0	0	0	0	0	0	0	0	0	0	3	0	0	0	4	/	/	-0.284602	-0.570773	-0.529966	1.4469	1.97504	1.55141	/	/	/	1.65778
CD33	0	0	0	0	0	0	2	0	0	2	2	0	0	0	0	0	0	0	2	0	0	1	0	0	4	/	/	-3.27779	-1.06737	-1.01323	3.37328	3.83152	0.646881	CD33	CD33	/	2.61722
CXCR4	0	0	0	0	0	1	1	0	0	1	2	0	0	0	0	0	0	0	2	0	2	0	0	0	3	/	/	0.0631748	0.658058	0.431883	1.67301	0.960465	1.23221	/	/	/	1.28856
IFITM1	0	1	0	0	1	3	0	2	0	0	0	0	1	0	0	0	0	2	0	0	3	0	0	1	4	/	/	-1.95644	-2.4929	-3.01429	0.801108	1.9272	2.60052	/	IFITM1	IFITM1	1.77628
TMEM51-AS1	0	0	0	1	0	0	0	0	2	0	2	0	2	0	0	0	0	0	0	0	1	2	0	0	4	/	/	-1.13438	-3.78293	-0.893876	0.820808	4.11124	1.87632	/	TMEM51-AS1	/	2.26946
DPPA2	1	1	1	0	0	1	0	1	0	0	1	0	2	2	0	0	0	0	0	2	2	0	0	1	4	/	/	2.01173	-2.79083	1.8556	-0.360824	4.71073	1.06055	/	DPPA2	/	1.80348
RGS17	0	0	0	3	0	0	0	0	0	1	1	1	2	1	0	2	0	0	1	0	0	0	0	0	3	/	/	1.06841	0.596721	1.01848	1.1334	1.33156	1.70104	/	/	/	1.38867
PRPH	0	0	0	1	0	0	1	0	0	1	0	1	0	0	1	2	0	0	2	0	0	2	0	1	3	/	/	0.830291	-1.39731	0.163339	0.0767413	2.37254	1.14706	/	PRPH	/	1.19878
C3	0	0	0	0	0	1	1	0	0	1	2	0	0	0	0	0	0	0	0	0	2	2	0	0	3	/	/	-0.166858	2.95994	-0.279227	2.29799	-0.717452	1.32378	/	/	/	0.968107
CHRNA7	0	0	0	1	0	0	0	0	0	0	0	1	0	0	0	2	0	0	2	2	0	0	0	0	3	/	/	2.79752	1.03145	1.71014	-0.128305	1.60228	1.42539	/	/	/	0.966455
LSAMP	0	0	0	0	0	0	0	2	2	0	0	0	0	0	0	0	0	0	2	0	0	0	0	0	3	/	/	0.151092	-0.251404	-0.269418	0.344849	1.44714	1.29471	/	/	/	1.0289
HLA-B	0	0	0	0	0	1	2	1	0	2	2	0	0	0	0	0	0	0	1	0	1	1	0	0	3	HLA-B	4.11645	-0.605297	0.200622	-0.205566	2.43891	1.11729	2.06483	/	/	/	1.87368
NCALD	0	0	0	0	0	0	0	0	3	0	0	0	0	0	0	3	2	0	0	0	0	0	0	0	3	NCALD	2.80601	-2.9152	-2.59685	-1.631	2.36533	1.98771	3.13819	NCALD	NCALD	NCALD	2.49707
ALDH1A3	0	0	0	0	0	1	0	0	0	0	0	0	0	0	0	2	1	0	1	2	3	1	0	0	3	/	/	-0.929088	-0.207715	-0.74654	1.05286	0.489152	1.11808	/	/	/	0.886698
SLC25A21	0	0	0	0	0	0	0	0	0	0	0	0	2	0	0	0	0	0	0	2	0	0	2	0	3	/	/	-1.79119	-1.19348	-0.98748	2.08593	1.2068	1.44556	SLC25A21	SLC25A21	/	1.57943
EBI3	0	0	0	0	0	1	0	0	0	1	2	0	0	0	0	0	0	0	2	0	0	2	0	0	3	/	/	-0.0229782	2.43873	0.657558	2.39545	-0.459486	1.30117	/	/	/	1.07904
DAPK2	0	0	1	0	0	0	0	0	0	0	0	2	0	0	0	0	0	0	3	0	0	2	0	0	3	/	/	0.489789	0.0545654	0.225885	1.17177	1.4182	1.4974	/	/	/	1.36246
CHN1	0	0	0	0	0	2	0	3	0	0	0	0	0	0	0	0	0	0	3	0	0	0	0	0	3	/	/	0.2789	0.151467	0.306928	1.35472	1.53528	1.08948	/	/	/	1.32649
HLA-DOB	0	0	0	0	0	1	1	1	0	1	2	1	0	0	0	2	0	0	2	0	0	0	0	0	3	/	/	-1.3454	-2.30394	-1.8314	0.369092	1.63035	1.88712	/	HLA-DOB	HLA-DOB	1.29552
CPVL	0	0	0	0	0	2	2	0	0	0	0	0	0	0	0	0	0	0	0	0	2	0	0	0	3	/	/	-2.14378	-5.88424	-1.73545	1.39727	4.77529	0.167821	CPVL	CPVL	/	2.11346
CASP4	0	0	0	0	0	1	2	0	0	2	2	0	0	0	0	0	0	0	0	0	0	0	0	0	3	/	/	-0.118499	0.492773	-0.299167	1.63777	1.07546	1.62234	/	/	/	1.44519
ZNF217	0	0	0	0	0	1	0	0	0	0	0	0	2	0	0	0	0	0	0	0	3	2	0	0	3	/	/	0.501627	-0.425808	0.0715626	0.579665	1.63145	1.19379	/	/	/	1.13497
BMF	0	0	0	0	0	0	3	0	0	0	0	0	0	0	0	0	0	0	3	0	2	1	0	0	3	/	/	-1.75109	-1.80967	-1.8884	2.36764	4.00597	2.57359	BMF	BMF	BMF	2.9824
EYA4	0	0	0	0	0	1	2	0	0	0	0	1	0	0	1	0	0	0	2	0	3	0	0	0	3	/	/	-0.963002	0.763889	-0.657238	2.34722	0.434574	1.541	/	/	/	1.44093
TNFRSF14	0	0	0	0	0	0	2	0	0	3	2	0	0	0	0	0	0	0	0	0	0	0	0	0	3	/	/	-1.51085	-3.39514	-3.38675	1.14863	2.17525	3.37124	TNFRSF14	TNFRSF14	TNFRSF14	2.23171
CD163L1	0	0	0	0	0	0	0	0	0	3	0	0	0	0	0	3	1	0	3	0	0	0	0	0	3	/	/	-6.37656	-1.23891	-5.63229	7.3106	2.75632	6.60616	CD163L1	CD163L1	CD163L1	5.5577
SLC22A15	0	1	1	3	0	0	0	0	0	0	0	2	0	0	0	0	0	0	0	3	0	0	1	1	3	/	/	-2.79746	-3.60224	-1.95508	4.34923	5.45842	3.61699	SLC22A15	SLC22A15	SLC22A15	4.47488
FAM129A	0	0	0	0	0	0	3	0	0	1	3	0	0	0	0	0	0	0	0	0	0	3	0	0	3	/	/	-4.29963	-4.01653	-4.01384	4.18465	4.32724	4.3173	FAM129A	FAM129A	FAM129A	4.2764
CXorf57	1	0	0	0	0	1	0	2	0	0	0	0	0	0	0	3	0	0	0	0	3	0	0	0	3	/	/	-2.59114	-3.64493	-1.30554	3.52226	5.15013	1.88539	CXorf57	CXorf57	CXorf57	3.51926
GPR162	0	0	0	0	0	0	0	0	0	0	0	0	0	0	0	3	0	0	3	0	0	3	0	0	3	/	/	-2.80413	-2.92718	-1.94992	2.44824	2.7749	1.83888	GPR162	GPR162	GPR162	2.35401
PTGER2	0	0	0	0	0	0	0	0	0	0	3	0	0	0	0	3	0	0	3	0	0	0	0	0	3	/	/	0.959937	-2.1875	1.14001	2.32775	4.20602	1.29667	/	PTGER2	/	2.61015
BTN2A2	0	0	0	0	0	1	2	0	0	2	3	0	0	0	0	0	0	0	0	0	0	0	0	0	3	/	/	-0.690959	-0.135219	-0.730479	1.99519	1.65168	2.35377	/	/	/	2.00021
ETV5	0	0	0	0	0	1	0	0	0	0	0	0	0	0	0	0	0	0	3	0	3	3	1	0	3	/	/	1.47898	1.95063	0.912791	2.80329	1.70423	3.29834	/	/	/	2.60195
GRAP	0	0	0	0	0	1	2	2	0	2	0	0	0	0	0	0	0	0	0	0	0	0	0	0	3	/	/	-0.496889	-1.71796	0.585905	1.4695	2.93297	0.936602	/	/	/	1.77969
SLC7A8	0	1	0	0	0	0	0	3	0	0	0	0	0	0	1	0	0	0	0	3	0	0	3	1	3	/	/	-0.740308	-0.555586	-0.198153	2.74432	2.82747	2.86477	/	/	/	2.81219
KHDRBS3	0	0	0	0	0	0	0	0	0	0	0	0	0	0	0	3	0	0	0	0	3	1	3	0	3	/	/	3.0266	4.03102	3.4406	2.35626	2.2571	1.76033	/	/	/	2.12457
BTN3A1	0	0	0	0	0	0	2	0	0	3	0	0	0	0	0	0	0	0	0	0	3	0	0	0	3	/	/	-0.780762	0.484998	-0.116671	2.99123	1.8095	2.43777	/	/	/	2.41283
SP110	0	0	0	0	0	1	2	2	0	0	0	0	0	0	0	0	0	0	0	0	3	0	0	0	3	/	/	0.320372	-1.89061	0.423015	1.67996	3.29637	1.56187	/	SP110	/	2.1794
B4GALT6	0	0	0	0	0	1	0	0	2	0	0	0	0	0	0	0	0	0	0	0	3	2	0	0	3	/	/	-0.158267	-1.1475	0.126619	1.05138	2.32317	1.21639	/	/	/	1.53031
OSBPL6	0	0	0	0	0	1	0	0	0	0	0	0	0	0	1	3	0	0	3	2	0	0	0	0	3	/	/	1.31708	-1.11757	1.0971	1.63578	3.95029	1.94232	/	/	/	2.50946
C14orf132	0	0	0	0	0	0	0	0	0	0	0	0	0	0	0	3	0	0	3	3	0	0	1	0	3	/	/	0.583426	-0.755962	0.907613	3.32622	4.99367	3.36769	/	/	/	3.89586
MTRNR2L6	0	0	0	0	0	0	0	0	3	0	0	0	0	0	0	0	0	0	0	3	0	3	0	0	3	/	/	1.25775	1.69674	2.39215	3.09683	3.43336	2.51903	/	/	/	3.0164
PSD3	0	1	0	0	0	0	0	0	3	0	0	0	0	0	0	0	0	0	3	0	0	3	0	1	3	/	/	-0.947628	-0.505843	-0.572172	2.96184	2.60728	2.93922	/	/	/	2.83611
SPRY1	0	0	0	0	0	0	3	0	0	3	0	0	0	0	0	0	0	0	0	0	0	3	0	0	3	/	/	0.736314	1.74158	1.77026	2.96079	2.09704	1.80095	/	/	/	2.28626
NPL	0	0	3	0	0	1	2	0	0	0	0	0	0	0	0	0	0	0	0	0	3	0	0	0	3	/	/	-1.49882	-2.16644	-1.96008	2.7795	4.11615	3.66202	/	NPL	NPL	3.51922
TRANK1	0	0	0	0	0	0	0	0	0	3	0	0	0	0	0	3	0	0	3	0	0	0	0	0	3	/	/	-0.29932	-1.4215	-0.200382	1.21072	1.81855	1.45496	/	/	/	1.49474
TP53I11	0	0	0	0	0	1	0	0	0	3	0	0	0	0	0	0	0	0	3	0	3	0	0	0	3	/	/	-0.565414	-0.638438	-0.108681	2.619	3.16069	1.94423	/	/	/	2.57464
HOMER1	0	0	0	0	3	1	0	0	0	0	0	0	0	0	0	3	0	0	0	0	3	0	0	0	3	/	/	-1.10134	-0.393579	-0.57066	2.36911	1.72127	1.86048	/	/	/	1.98362
FAM167B	0	0	0	0	0	1	0	2	0	0	0	0	0	0	0	0	0	0	0	0	3	2	0	0	3	/	/	0.351579	-1.51988	0.206317	1.16529	2.02121	1.26483	/	FAM167B	/	1.48378
LRP12	0	0	0	0	0	1	0	2	0	0	0	1	0	0	0	1	0	0	2	0	2	0	0	0	3	/	/	0.385987	0.104004	0.227242	1.15986	1.32238	1.07658	/	/	/	1.18627
FRMD3	0	0	0	3	0	0	0	0	0	0	0	2	0	0	0	0	0	0	0	0	0	2	0	0	3	/	/	1.69702	1.16223	1.71755	1.09311	1.52566	1.1517	/	/	/	1.25682
FAM86B1	0	0	0	0	0	0	0	0	0	0	0	0	0	0	1	2	0	0	0	2	2	0	0	0	3	/	/	-0.297872	0.965055	0.160926	1.08833	-0.292003	1.09971	/	/	/	0.63201
TRNP1	0	0	0	3	0	0	0	0	0	0	0	2	0	0	2	0	0	0	0	0	0	1	0	0	3	/	/	1.06982	1.32679	1.41701	1.13348	0.663753	1.17671	/	/	/	0.991314
NAV1	0	0	0	0	0	1	0	1	0	0	0	0	0	0	0	2	0	0	1	2	3	1	0	0	3	/	/	-0.822309	-0.300417	-0.288557	1.5425	0.726113	1.00653	/	/	/	1.09171
TTLL7	0	0	0	0	0	0	0	0	0	3	0	0	0	0	0	3	0	0	0	3	0	0	0	0	3	/	/	0.657775	-0.405882	0.531134	1.77114	3.04004	1.97707	/	/	/	2.26275
ATP6V0E2-AS1	0	0	0	0	0	0	0	0	3	0	0	2	0	0	0	3	0	0	0	0	0	0	0	0	3	/	/	-0.146732	-0.844026	0.193995	1.76301	2.0708	1.46447	/	/	/	1.76609
PIWIL4	0	0	0	3	0	0	0	0	0	2	0	0	0	0	0	0	0	0	0	0	3	0	0	0	3	/	/	-0.302233	0.0369599	0.230036	1.6699	1.31283	1.675	/	/	/	1.55258
PARP9	0	1	1	0	0	1	3	0	0	0	0	0	0	0	0	0	0	0	0	0	3	3	0	1	3	/	/	-0.663449	-1.02315	-1.01882	1.62541	2.20178	1.77939	/	/	/	1.86886
LURAP1L	0	1	0	0	0	1	0	0	0	2	1	0	0	0	1	0	0	0	0	0	3	2	0	1	3	/	/	0.427293	-0.589154	0.0441439	0.980197	1.93049	1.56986	/	/	/	1.49351
SRCIN1	1	1	0	0	0	1	0	0	0	1	1	0	1	0	0	1	1	1	2	1	3	2	1	0	3	/	/	0.0393629	-0.745833	0.01628	0.760417	1.45708	1.58833	/	/	/	1.26861
PRRT2	0	0	0	1	0	0	0	1	0	0	0	1	0	0	1	1	0	0	2	2	0	2	0	0	3	/	/	0.925612	-1.24466	0.481883	-0.587391	1.49281	1.11442	/	/	/	0.67328
CUZD1	0	0	0	1	0	1	0	1	1	1	1	1	1	0	1	2	0	0	2	0	3	0	0	0	3	/	/	0.122293	-1.25879	-0.377206	0.0838374	1.74223	1.08841	/	/	/	0.971492
GOLGA6L4	0	0	0	0	0	0	0	0	2	1	2	0	0	0	0	0	0	0	0	2	0	0	0	0	3	/	/	-0.0630967	-2.46716	-0.975036	0.197575	2.90471	1.32916	/	GOLGA6L4	/	1.47715
ESCO2	0	0	1	1	0	1	0	1	0	1	1	1	2	2	1	0	0	0	1	0	3	0	0	0	3	/	/	0.131086	-0.762531	-0.17059	0.565906	1.77953	1.00824	/	/	/	1.11789
CCDC136	0	0	0	1	0	0	0	0	0	0	2	0	0	0	0	2	0	0	0	2	0	0	0	0	3	/	/	1.48266	-0.16441	1.116	0.706018	1.85687	1.43935	/	/	/	1.33408
RMI1	0	0	2	0	0	1	0	0	0	0	0	0	0	0	0	0	0	0	2	0	3	0	0	0	3	/	/	0.19689	-0.597045	-0.0298561	0.729984	1.7457	1.30508	/	/	/	1.26025
RALGAPA2	0	0	0	0	0	0	0	0	2	0	0	0	0	0	0	0	2	0	0	0	3	0	0	0	3	/	/	1.38126	0.73657	1.12734	0.903079	1.74002	1.26928	/	/	/	1.30413
LGI3	0	0	0	0	0	2	0	0	2	0	1	1	0	0	1	2	0	0	0	0	0	0	1	0	3	/	/	0.979366	-0.00654181	1.15815	0.907697	1.43553	1.46688	/	/	/	1.27004
CACNG8	0	0	0	1	2	2	0	0	0	0	0	1	0	0	0	1	0	0	1	0	3	1	0	0	3	/	/	-0.425596	-0.520179	-0.556811	0.866688	0.715559	1.09224	/	/	/	0.891495
ARHGEF6	0	0	0	0	0	0	2	0	0	3	0	0	0	0	0	0	0	0	3	0	0	0	0	0	3	/	/	0.163798	-2.93811	-0.205207	1.57255	4.57458	1.80854	/	ARHGEF6	/	2.65189
PDGFD	0	0	0	3	0	0	3	0	0	3	0	0	0	0	0	0	0	0	0	0	0	0	0	0	3	/	/	-0.500627	-1.13024	-0.230625	1.50042	2.26441	1.85975	/	/	/	1.87486
TC2N	0	0	0	3	0	0	2	0	0	0	0	0	0	0	0	0	0	0	0	0	3	0	0	0	3	/	/	-0.7199	-1.27894	-1.87665	1.43047	2.20579	1.87258	/	/	TC2N	1.83628
CNTNAP3B	0	0	0	0	0	0	0	0	0	0	0	2	0	0	0	3	0	0	3	0	0	0	1	0	3	/	/	-1.22066	-3.69807	-1.245	1.1744	3.02911	1.09667	/	CNTNAP3B	/	1.76673
ZNF711	0	0	0	3	0	1	0	0	0	0	0	1	0	0	0	0	0	0	3	0	3	0	0	0	3	/	/	0.250005	-0.291226	-0.262856	1.16732	1.8546	1.9657	/	/	/	1.66254
RAB7B	0	0	0	0	0	0	0	0	2	2	2	0	0	0	0	0	0	0	0	1	0	0	0	0	3	/	/	0.578749	-0.93698	0.3481	-0.395966	3.45092	1.78665	/	/	/	1.61387
HSD17B14	0	0	0	0	0	1	0	0	0	0	0	0	0	0	0	0	0	0	0	2	2	0	2	0	3	/	/	0.92951	-2.14323	0.0223325	0.676656	3.56621	1.59467	/	/	/	1.94584
MAPK8IP2	1	1	0	2	0	1	0	0	0	0	0	1	1	1	1	1	1	0	1	1	3	0	1	0	2	/	/	-0.124621	-1.40576	-0.0461804	1.60723	1.37198	0.919147	/	/	/	1.29945
EXT1	0	0	0	0	0	1	0	2	0	0	0	0	0	0	0	0	0	0	0	0	3	0	0	0	2	/	/	0.44902	0.378866	0.341373	0.916466	1.11079	1.0747	/	/	/	1.03399
ABCG2	0	0	0	0	0	0	0	0	0	2	0	0	0	0	0	0	0	0	0	0	0	2	0	0	2	ABCG2	2.24442	1.14131	1.51188	0.917239	1.45264	1.21241	2.12174	/	/	/	1.5956
ANK2	0	0	0	0	0	0	0	0	0	0	0	0	0	0	0	3	0	0	0	3	0	0	0	0	2	/	/	-5.80424	-6.44427	-4.54383	5.51461	7.92151	2.39168	ANK2	ANK2	ANK2	5.27593
UST	0	0	0	0	0	0	2	0	0	0	0	0	0	0	0	0	0	0	2	0	0	0	0	0	2	/	/	-2.75887	0.662743	-3.13197	3.49384	0.921849	2.72105	UST	/	UST	2.37891
DLG4	0	0	0	0	0	0	0	0	0	0	0	0	0	0	0	2	0	0	0	0	0	2	0	0	2	/	/	0.189023	-1.15124	0.11993	0.873562	1.97569	1.26512	/	/	/	1.37146
DENND2C	0	0	3	0	0	0	0	0	0	0	0	0	0	0	0	0	0	0	0	3	0	0	0	0	2	/	/	-2.95993	-1.34683	-1.6882	3.02109	2.52626	2.03194	DENND2C	/	DENND2C	2.52643
GPRC5B	0	0	0	3	0	0	0	0	0	0	0	0	0	0	0	0	0	0	0	0	1	2	0	0	2	/	/	1.45644	3.64368	2.03538	2.32824	-0.436243	1.40516	/	/	/	1.09905
F2RL1	0	0	1	0	0	1	1	0	0	0	0	0	1	0	2	0	0	0	0	2	0	0	0	1	2	/	/	1.32915	0.251508	0.920558	0.455451	1.57917	1.45574	/	/	/	1.16345
SEMA6D	0	0	0	0	0	1	0	0	0	0	0	0	0	0	0	3	0	0	0	3	0	0	0	0	2	/	/	-3.01349	-4.12565	-2.70707	2.43094	3.49364	2.7483	SEMA6D	SEMA6D	SEMA6D	2.89096
ACSM3	0	0	0	0	0	0	2	0	0	0	0	0	0	0	0	0	0	0	0	0	3	1	1	0	2	/	/	-1.05128	-2.76202	-1.51063	1.8505	3.45529	3.06799	/	ACSM3	ACSM3	2.79126
ELK3	0	0	0	0	0	1	2	0	0	0	0	0	0	0	0	0	0	0	3	0	1	1	0	0	2	/	/	-0.385575	-1.09462	-0.271895	1.35609	1.78922	1.50667	/	/	/	1.55066
AHR	0	0	0	0	0	1	0	0	0	0	1	0	0	0	1	0	0	0	0	0	3	2	0	0	2	/	/	0.855559	0.245357	0.497669	0.915317	1.51367	1.29364	/	/	/	1.24087
SH2D3C	0	0	0	0	0	0	0	0	0	2	0	0	0	0	0	2	0	0	0	0	0	0	0	0	2	/	/	1.37595	-2.27821	0.790558	0.750289	3.07078	1.538	/	/	/	1.78636
BTN3A3	0	0	0	0	0	1	3	0	0	3	0	0	0	0	0	0	0	0	1	0	1	0	0	0	2	/	/	-1.20048	-2.76058	-1.69388	2.94265	4.53419	3.83329	/	BTN3A3	BTN3A3	3.77004
CA11	0	0	0	0	0	0	0	0	0	0	0	0	0	0	0	2	0	0	0	0	0	2	1	0	2	/	/	1.36727	-1.16856	1.45539	0.773303	3.73824	1.2551	/	/	/	1.92221
EN2	0	0	1	2	1	1	1	1	0	0	0	1	1	1	1	0	1	1	0	1	3	0	0	1	2	/	/	0.2753	0.592667	0.5722	1.14403	1.03538	0.683025	/	/	/	0.954145
REPS2	0	1	0	0	0	0	0	0	0	0	0	0	0	0	2	0	2	0	0	0	1	0	1	0	2	/	/	0.135942	-0.361448	-0.296474	0.954575	1.44177	1.81091	/	/	/	1.40242
PELI1	0	0	0	0	0	1	0	0	0	0	0	0	0	0	0	2	0	0	0	0	0	3	0	0	2	/	/	-0.329057	-0.896042	-0.50846	1.34073	1.96432	1.66998	/	/	/	1.65834
C4BPA	0	0	0	0	0	2	0	0	0	1	1	0	0	0	0	0	0	1	1	0	3	0	1	1	2	/	/	1.17601	-0.286107	-0.363801	0.328652	1.36085	1.46975	/	/	/	1.05308
CGB8	1	0	1	1	1	2	0	1	0	1	0	0	1	1	1	0	0	1	1	0	2	0	1	1	2	/	/	-0.179552	1.59866	-2.10425	0.527916	-1.92928	1.97369	/	/	/	0.190774
KCNJ10	0	1	1	0	0	0	0	2	0	0	0	0	1	0	0	1	0	0	0	0	3	0	0	1	2	/	/	-1.33818	-2.30762	-1.75044	0.531784	1.56653	1.46299	/	KCNJ10	/	1.1871
PRKAA2	0	0	0	0	0	0	0	0	0	0	0	2	1	0	0	0	0	0	0	2	0	0	1	0	2	/	/	0.816127	-0.500176	0.405195	0.698442	1.95439	1.16237	/	/	/	1.27173
SELPLG	0	0	0	0	0	1	0	0	0	1	2	0	0	0	0	0	0	0	2	0	0	0	0	0	2	/	/	0.110934	0.880911	0.0430825	1.86916	1.41205	1.24585	/	/	/	1.50902
PCDHB11	0	0	0	2	0	1	0	2	0	0	0	1	0	0	1	0	1	0	0	1	1	0	0	0	2	/	/	-0.0794834	1.01146	-0.120403	1.06579	1.36085	0.700475	/	/	/	1.04237
RNF24	0	0	0	3	0	0	0	0	0	0	0	0	0	0	0	0	0	0	0	0	3	1	0	0	2	/	/	0.589303	1.21315	0.42145	1.13213	0.242312	1.01827	/	/	/	0.797572
ATP1A3	1	1	1	3	0	0	0	0	1	0	1	0	1	0	0	2	0	0	1	0	0	0	0	1	2	/	/	-0.63297	-0.256553	-0.416022	0.924903	1.09784	1.26463	/	/	/	1.09579
BIRC3	0	0	0	3	0	1	0	0	0	1	1	0	0	0	0	0	0	0	0	0	3	0	0	0	2	/	/	0.452446	-0.520205	0.26169	0.895577	1.48787	1.50243	/	/	/	1.29529
PRIM1	0	0	0	0	0	2	0	0	0	0	0	1	0	0	0	0	0	0	1	0	3	0	0	0	2	/	/	0.176649	-0.0565318	0.0164573	0.770102	1.20448	1.06727	/	/	/	1.01395
DUSP5	0	0	0	0	0	3	0	0	0	0	0	0	0	0	0	0	0	0	0	0	0	2	0	0	2	/	/	-0.0408187	-1.38307	-0.186577	1.00778	1.94606	1.13401	/	/	/	1.36262
C1QTNF2	0	0	0	0	0	0	0	0	0	0	0	0	0	0	0	3	0	0	3	0	0	0	0	0	2	/	/	-0.671178	-1.90304	-0.408763	1.29494	2.86842	1.07043	/	C1QTNF2	/	1.7446
IL4R	0	0	0	0	0	0	0	0	0	2	2	0	0	0	0	0	0	0	0	0	0	0	0	0	2	/	/	0.186227	1.31026	0.463652	2.26899	0.574775	1.4768	/	/	/	1.44019
F3	0	0	2	0	0	1	0	0	0	0	0	0	0	0	1	0	0	0	0	2	0	0	0	0	2	/	/	0.127418	1.15482	0.0647716	1.27576	-0.297252	1.19078	/	/	/	0.723097
TLR3	0	0	0	0	0	0	3	0	0	3	0	0	0	0	0	0	0	0	0	0	0	0	0	0	2	/	/	0.188008	-3.79235	-0.882379	2.65056	6.02338	3.781	/	TLR3	/	4.15165
MMD	0	0	0	0	0	1	0	2	0	0	0	0	0	0	0	3	0	0	0	0	0	0	0	0	2	/	/	-0.139869	-0.287065	0.819676	2.77412	3.09576	2.17623	/	/	/	2.68203
IL12A	0	0	1	0	0	0	0	0	0	0	0	1	0	0	0	2	0	0	3	0	0	0	0	0	2	/	/	-2.34476	-0.20748	-1.12737	3.78049	1.51618	2.85782	/	/	/	2.71816
TRIM34	0	0	0	0	0	0	2	0	0	0	0	0	0	0	0	0	0	0	2	0	0	0	0	0	2	/	/	1.86234	-4.10537	1.85429	1.02701	6.26283	1.80876	/	TRIM34	/	3.03287
BOC	0	0	0	0	0	0	2	0	0	0	0	0	0	0	0	0	0	0	2	0	0	0	0	0	2	/	/	1.30892	0.582591	0.296751	1.35579	3.16221	1.01424	/	/	/	1.84408
SSBP2	0	0	0	0	0	0	0	0	0	0	0	0	0	0	0	3	0	0	0	0	0	3	0	0	2	/	/	-1.3242	-0.895062	-0.949363	1.83542	1.65796	1.84517	/	/	/	1.77952
AKAP2	0	0	0	0	0	0	0	0	2	0	0	0	0	0	0	0	0	0	2	0	0	0	0	0	2	/	/	0.240719	-0.11945	-0.0895665	1.57373	1.48204	1.73479	/	/	/	1.59685
GBP3	0	0	0	0	0	1	3	0	0	0	0	0	0	0	0	0	0	0	0	0	0	3	0	0	2	/	/	-1.88006	-0.659605	-1.46397	4.36583	2.35959	3.75226	GBP3	/	/	3.49256
CLMN	0	0	0	0	0	0	0	0	0	0	0	0	0	0	0	3	0	0	0	0	3	0	0	0	2	/	/	-1.03083	-2.02057	-1.18062	3.66917	5.05407	4.26125	/	CLMN	/	4.32816
ST3GAL6	0	0	0	0	0	0	0	0	3	0	0	0	0	0	0	2	0	0	0	0	0	1	0	0	2	/	/	-0.435889	-0.197238	-0.17415	3.52161	2.88238	3.41243	/	/	/	3.27214
HERC5	0	0	0	0	0	1	3	3	0	0	0	0	0	0	0	0	0	0	0	0	1	0	0	0	2	/	/	-0.421111	0.424808	-0.45807	3.13451	2.5482	3.21855	/	/	/	2.96709
ENDOD1	0	0	0	3	0	1	0	0	0	0	0	0	0	0	1	0	0	0	0	0	0	3	0	0	2	/	/	0.324354	1.22328	1.28084	2.63056	2.04636	2.33122	/	/	/	2.33605
HLA-F-AS1	0	0	0	0	0	0	0	0	0	3	3	0	0	0	0	0	0	0	0	0	0	0	0	0	2	/	/	-1.09394	-3.17813	-1.3736	2.60748	3.90191	3.16658	/	HLA-F-AS1	/	3.22532
SMAD9	0	0	0	0	0	0	0	0	0	0	3	0	0	0	0	3	0	0	0	0	0	0	1	0	2	/	/	-0.401528	-0.594386	-0.367328	2.23904	3.73235	2.8412	/	/	/	2.93753
MOXD1	0	1	0	0	0	1	0	0	0	0	0	0	0	0	0	0	0	0	3	3	0	0	0	1	2	/	/	-0.272007	-3.34713	-0.220894	2.17214	5.21986	2.46474	/	/	/	3.28558
MTUS1	0	0	0	0	0	0	0	0	0	0	0	0	0	0	0	0	0	0	0	0	3	3	0	0	2	/	/	-0.0329795	-0.857107	-0.278845	2.14773	3.04047	2.22442	/	/	/	2.47087
BTBD8	0	0	0	0	0	0	0	0	0	0	0	0	0	0	0	0	0	0	2	0	3	0	0	0	2	/	/	-0.43247	-1.79618	0.228225	2.1083	3.49001	2.24376	/	/	/	2.61402
DDX60	0	0	0	0	0	1	2	3	0	0	0	0	0	0	0	0	0	0	0	0	0	0	0	0	2	/	/	-0.543624	-1.49799	-0.619281	1.8739	2.06593	2.34524	/	/	/	2.09502
RGPD5	0	0	0	0	0	0	2	0	0	0	0	0	0	0	0	0	0	0	0	0	3	0	0	0	2	/	/	-0.275106	-0.629812	-0.779336	1.70194	2.44695	2.28463	/	/	/	2.1445
ERAP2	0	0	0	0	0	1	3	0	0	3	0	0	0	0	0	0	0	0	0	0	0	1	0	0	2	/	/	-0.521121	-2.12362	-1.14869	1.68332	3.39399	2.33005	/	ERAP2	/	2.46912
SLFN5	0	0	0	0	0	1	0	0	0	0	1	0	0	0	0	0	0	0	3	0	3	1	0	0	2	/	/	-0.699211	-2.52997	-1.70511	1.50603	3.27252	3.28681	/	SLFN5	SLFN5	2.68845
ISM1	0	0	0	0	0	0	0	0	0	0	0	0	0	0	0	0	0	1	3	3	0	0	0	0	2	/	/	-0.813858	-1.40065	-1.19724	1.45972	2.10107	1.96936	/	/	/	1.84338
SLC41A2	0	0	0	0	0	0	0	0	0	3	2	0	1	0	0	0	0	0	0	0	0	0	0	0	2	/	/	-0.257777	-1.02964	-0.227739	1.43493	2.63558	1.66393	/	/	/	1.91148
CLDN23	0	0	2	0	0	0	1	0	0	0	1	0	0	0	2	0	0	0	0	0	0	0	0	0	2	/	/	1.27968	0.803383	1.51366	1.37754	1.71637	1.18447	/	/	/	1.42613
LRRC8B	0	0	3	0	0	1	0	0	0	0	0	0	0	0	0	0	0	0	0	0	3	0	0	0	2	/	/	-0.334737	-0.862928	-0.188845	1.42309	2.20707	1.39832	/	/	/	1.67616
ZNF600	0	0	0	0	0	1	2	0	0	0	0	0	0	0	0	0	0	0	0	0	3	0	0	0	2	/	/	-0.00253326	-0.293471	0.0922585	1.34465	1.68383	1.34478	/	/	/	1.45775
DDX58	0	0	0	0	0	1	0	3	0	0	0	0	0	0	0	0	0	0	0	0	3	0	1	0	2	/	/	-0.0711507	-0.992074	-0.578722	1.31572	1.62534	1.81578	/	/	/	1.58561
MYZAP	0	0	0	0	0	0	2	0	2	0	0	0	0	0	0	0	0	0	0	0	0	0	0	0	2	/	/	0.726538	0.485864	0.674886	1.20717	1.30353	1.36517	/	/	/	1.29196
RBM47	0	0	2	0	0	0	1	0	0	0	0	0	0	0	1	0	0	0	0	0	0	0	0	2	2	/	/	-0.688513	-0.25417	-0.900231	1.11342	1.04856	1.18939	/	/	/	1.11712
P2RX6	0	0	0	0	0	1	0	0	0	0	0	0	0	0	0	2	0	0	0	2	0	0	0	0	2	/	/	-0.524543	0.029018	-0.773118	1.77387	0.916604	2.22516	/	/	/	1.63854
VGLL3	0	0	0	3	0	0	0	0	0	0	0	0	0	0	0	0	1	0	2	0	0	0	0	0	2	/	/	-0.839394	0.492633	-0.780793	1.95619	0.726117	1.83384	/	/	/	1.50538
C1orf74	0	0	2	0	0	1	0	0	0	0	0	0	1	1	0	0	0	0	0	0	3	0	0	0	2	/	/	-1.90205	0.61106	-0.980211	2.85177	0.572272	1.81793	C1orf74	/	/	1.74732
TBC1D2B	0	0	0	0	0	0	0	0	0	0	0	0	0	0	0	0	0	0	2	0	3	0	0	0	2	/	/	0.194589	0.3683	0.345382	1.14707	0.959602	1.09005	/	/	/	1.06557
MFAP3L	0	0	0	0	0	1	0	0	0	0	0	0	0	0	0	2	0	0	0	1	3	0	1	0	2	/	/	0.203012	1.01719	0.0971922	1.4295	0.465121	1.07187	/	/	/	0.98883
PLIN2	0	0	0	0	0	0	2	0	0	2	0	0	0	0	0	0	0	0	0	0	0	1	0	0	2	/	/	-0.290106	0.294821	-0.25154	1.49188	0.492624	1.35717	/	/	/	1.11389
CACNA1H	0	2	0	0	0	0	0	0	0	0	0	0	0	0	1	0	0	0	0	2	0	0	0	1	2	/	/	1.61838	0.120205	2.02484	1.10725	2.02457	0.836791	/	/	/	1.32287
STBD1	0	0	0	0	0	0	0	0	0	1	0	0	0	0	0	0	0	0	0	2	0	2	0	0	2	/	/	-0.734336	-0.910048	-0.119283	1.41756	1.54435	0.829914	/	/	/	1.26394
IFIT3	1	0	1	0	0	1	0	2	0	0	0	0	0	0	0	0	0	0	1	0	3	1	0	0	2	/	/	-0.68182	-1.23439	-0.616036	1.14963	1.42276	0.728783	/	/	/	1.10039
RAET1K	1	1	1	2	1	1	1	1	0	1	0	1	1	1	0	0	1	1	1	0	3	0	0	1	2	/	/	-0.160173	-0.348124	0.207565	1.17636	1.06567	0.792894	/	/	/	1.01164
ACTL8	1	1	1	2	1	1	0	1	0	1	1	1	1	1	1	1	1	0	1	0	3	0	1	1	2	/	/	0.868085	3.22346	2.55728	2.76155	1.02274	0.463627	/	/	/	1.41597
CASS4	0	0	0	0	0	1	0	0	0	3	0	0	0	0	0	0	0	0	0	0	3	0	0	0	2	/	/	-0.997156	-2.59089	-1.24713	1.98978	2.96085	2.17005	/	/	/	2.37356
RAD9B	0	0	0	0	0	1	0	0	0	0	0	0	0	0	0	0	0	0	3	0	3	0	0	0	2	/	/	-1.72484	-2.11721	-1.12347	1.29936	1.72467	1.07063	/	RAD9B	/	1.36488
BIVM-ERCC5	0	0	0	0	0	0	0	0	0	2	0	0	0	0	0	0	0	0	0	0	3	0	0	0	2	/	/	0.0580085	-0.938748	-0.322185	0.817259	2.23125	1.5169	/	/	/	1.5218
CCDC15	0	0	1	0	0	1	1	0	0	0	0	0	0	0	0	0	0	0	2	0	3	0	0	0	2	/	/	-0.121877	-0.62418	-0.308798	0.930524	1.85048	1.51085	/	/	/	1.43062
KIAA1217	0	0	1	0	0	1	0	0	0	0	0	0	0	0	0	0	0	0	0	2	3	0	0	0	2	/	/	-0.329559	-0.945377	-1.37316	0.952415	1.65706	1.9295	/	/	/	1.51299
ZNF702P	0	0	0	3	0	0	0	0	0	0	0	0	0	0	0	0	0	0	0	0	3	0	0	0	2	/	/	0.323347	-0.439592	-0.217005	0.984626	1.67183	1.69607	/	/	/	1.45084
SMIM18	0	0	1	0	0	0	0	0	0	0	0	0	2	0	0	2	0	0	0	0	0	0	0	0	2	/	/	-0.205021	-2.12515	-0.799677	-0.408945	2.43327	1.46984	/	/	/	1.16472
ZBED8	0	0	0	0	0	0	0	0	0	0	0	1	0	0	0	2	0	0	0	0	2	0	0	0	2	/	/	0.190369	-1.53908	-0.0998416	0.0134177	1.97324	1.06232	/	ZBED8	/	1.01633
GOLGA8O	0	0	0	0	0	0	0	0	0	0	0	0	0	0	0	0	0	0	2	2	0	0	0	0	2	/	/	-1.22145	-2.92438	-1.51132	0.0829333	1.54451	1.07332	/	GOLGA8O	/	0.900255
LOC730101	0	0	0	0	0	1	0	1	0	0	0	1	1	2	0	0	0	0	0	0	3	0	0	0	2	/	/	0.126877	-1.15912	-0.0247281	0.38338	1.76178	1.05652	/	/	/	1.06723
ZNF37BP	0	0	0	0	0	0	0	0	0	0	0	0	0	0	0	2	0	0	0	0	3	0	0	0	2	/	/	0.0484325	-1.38835	-0.520269	0.385172	2.21718	1.22031	/	/	/	1.27422
BEAN1	0	0	0	0	0	0	0	0	0	0	0	0	1	0	0	1	0	0	1	1	2	2	0	0	2	/	/	-0.833876	-2.3009	-0.801195	0.0247624	1.44133	1.05133	/	/	/	0.839142
CDK19	0	0	0	0	0	0	0	0	0	0	0	0	0	0	0	0	0	0	2	0	3	0	0	0	2	/	/	0.0612372	-1.36381	-0.376005	0.491991	2.29334	1.21979	/	/	/	1.33504
LRRC37A11P	0	0	0	0	0	0	0	0	0	0	0	0	0	0	0	2	0	0	0	0	3	0	0	0	2	/	/	-0.651625	-1.42533	-1.14591	0.516633	2.437	1.37506	/	/	/	1.4429
HSD17B6	0	2	0	0	0	0	0	2	0	0	0	0	0	0	0	0	0	0	0	0	0	0	0	1	2	/	/	0.486545	-0.656814	0.222856	0.523787	2.11486	1.20654	/	/	/	1.28173
ZEB1-AS1	0	0	0	0	0	2	0	0	0	0	1	0	0	0	0	1	0	0	0	0	3	0	0	0	2	/	/	0.181554	-0.823913	-0.261504	0.3163	1.26387	1.3805	/	/	/	0.986888
XYLT1	0	0	0	1	0	0	0	0	0	0	0	0	0	0	0	0	0	0	2	2	0	0	0	0	2	/	/	-1.43998	-2.69635	-2.16717	0.635244	2.16483	1.20116	/	XYLT1	/	1.33374
SAMD12	0	0	0	0	0	1	0	0	0	0	0	0	0	0	0	2	0	0	0	0	3	0	0	0	2	/	/	0.368564	-0.805969	0.00928517	0.698023	1.8219	1.39068	/	/	/	1.30353
EML6	0	0	0	0	0	0	0	0	0	0	0	2	0	0	0	0	0	0	0	0	3	0	0	0	2	/	/	0.222616	-0.722481	-0.0748668	0.706249	1.8369	1.1861	/	/	/	1.24308
TBC1D8B	0	0	0	0	0	0	0	0	0	0	0	0	0	0	0	0	0	0	0	2	3	0	0	0	2	/	/	0.227284	-1.00901	-0.0211789	0.714153	1.68938	1.3575	/	/	/	1.25368
ERVV-2	1	1	1	0	1	2	0	1	0	0	1	1	1	1	0	0	0	1	1	1	3	1	0	1	2	/	/	1.27176	0.257614	0.612015	0.449597	1.3021	1.27058	/	/	/	1.00742
ZC2HC1A	0	0	0	3	0	1	0	0	0	0	0	0	0	0	0	3	0	0	0	0	0	0	0	0	2	/	/	0.650557	-0.297528	0.359968	0.904739	2.15887	1.28335	/	/	/	1.44899
CEP97	0	0	0	0	0	1	0	0	0	0	0	0	0	0	0	0	0	0	2	0	3	0	0	0	2	/	/	-0.029003	-0.835447	-0.344764	0.568819	1.48915	1.10046	/	/	/	1.05281
PHLDB2	0	0	0	0	0	1	0	3	0	0	0	0	0	0	0	0	0	0	0	0	0	2	0	0	2	/	/	0.971308	0.184836	0.499659	0.981707	1.81495	1.40121	/	/	/	1.39929
MORC4	0	0	0	0	0	1	0	0	0	0	0	0	0	0	0	0	0	0	2	1	3	0	0	0	2	/	/	0.0437809	-0.811652	-0.159232	0.610467	1.43501	1.23547	/	/	/	1.09365
LINC00888	0	0	0	0	0	2	0	0	0	0	0	0	0	0	0	0	0	0	0	0	3	0	0	0	2	/	/	0.123543	-0.0438261	-0.00826487	0.955815	1.11118	1.2093	/	/	/	1.0921
ZNF525	1	0	0	0	0	1	0	0	2	0	0	0	0	0	0	0	0	0	0	0	3	0	0	0	2	/	/	0.429252	-0.20472	0.230047	0.974819	1.40385	1.23139	/	/	/	1.20335
RHEBL1	1	0	0	0	0	2	0	1	0	1	1	1	0	0	0	1	0	1	1	0	3	0	0	0	2	/	/	0.646779	0.12531	0.179126	0.442409	0.842044	1.48019	/	/	/	0.921547
JPH1	0	1	0	1	1	2	0	0	0	0	0	1	0	0	1	1	0	0	0	1	3	1	0	0	2	/	/	0.259524	0.333347	0.0576913	0.82796	0.826269	1.17464	/	/	/	0.942958
DRAM1	0	0	0	3	0	0	0	0	0	0	0	0	0	0	0	0	0	0	0	0	3	1	0	0	2	/	/	0.192944	0.0220564	0.0734379	0.908411	0.900852	1.08214	/	/	/	0.963801
SCARNA10	1	1	0	0	2	0	1	0	0	0	1	0	1	0	0	2	1	0	1	0	0	0	1	0	2	/	/	0.332557	0.458362	0.367759	0.91245	0.731206	1.38011	/	/	/	1.00792
DISP2	0	0	0	0	0	0	0	2	0	0	1	1	0	0	1	2	0	0	0	1	1	0	0	0	2	/	/	0.676169	0.570996	0.598209	0.933634	0.965504	1.22994	/	/	/	1.04303
FAXC	0	0	0	3	0	0	0	0	0	0	0	1	1	0	0	2	0	0	0	0	0	1	0	0	2	/	/	-0.125881	0.172006	-0.215529	0.953738	0.743881	1.03103	/	/	/	0.909551
ANKRD33B	0	0	0	3	0	1	0	0	0	0	0	0	0	0	0	2	0	0	0	0	0	0	0	0	2	/	/	-0.035844	0.412906	0.105425	0.997136	0.577078	1.08902	/	/	/	0.887743
HOXA4	0	0	0	0	0	0	1	0	0	1	1	0	0	0	0	0	0	0	0	2	0	0	1	0	1	HOXA4	2.13271	-1.31077	-0.784946	-1.02187	1.5427	1.4215	1.05318	/	/	/	1.33913
SNAPC1	0	0	0	0	0	2	0	1	0	0	0	0	0	0	0	0	0	0	0	0	1	0	0	0	1	SNAPC1	3.48411	-0.184016	0.205834	-0.189396	1.11845	0.722766	1.42806	/	/	/	1.08976
DCLRE1C	0	0	0	0	0	1	0	0	0	0	0	0	0	0	0	0	0	0	0	0	3	0	0	0	1	DCLRE1C	3.01094	0.0154332	-0.732602	-0.385996	0.522589	1.37973	1.00821	/	/	/	0.970177
GCNT1	0	0	0	0	0	0	0	0	1	0	0	0	0	0	1	0	1	0	2	0	0	0	1	0	1	GCNT1	2.75081	0.107529	-3.15076	-0.37915	0.470767	3.48112	1.09882	/	GCNT1	/	1.68357
TAF1A	0	0	0	0	0	1	0	0	0	0	0	0	0	0	0	0	0	0	0	0	3	0	0	0	1	TAF1A	2.68962	0.72432	0.313403	0.450393	0.799209	1.02841	1.11907	/	/	/	0.982228
LNPEP	0	0	0	0	0	0	0	0	0	0	0	0	0	0	0	2	0	0	0	0	0	0	0	0	1	LNPEP	2.44603	0.0879894	-0.984424	-0.174529	0.75998	1.76972	1.33734	/	/	/	1.28901
UBE2D1	0	0	0	0	0	1	0	0	0	0	0	0	0	0	0	0	0	0	0	0	3	0	0	0	1	UBE2D1	2.00521	0.285893	0.165875	0.243124	1.00679	1.25965	1.20588	/	/	/	1.15744
PMS1	0	0	0	0	0	1	0	0	0	0	0	0	0	0	0	0	0	0	0	0	3	0	0	0	1	PMS1	3.96418	0.510795	0.356349	0.460253	0.551046	1.00965	1.08173	/	/	/	0.880807
CD2AP	0	0	0	0	0	1	0	0	0	0	0	0	0	0	0	0	0	0	0	0	3	0	0	0	1	CD2AP	3.18133	0.12508	-0.49389	-0.282399	0.78537	1.66825	1.2758	/	/	/	1.24314
PPP2R5B	0	0	0	0	0	0	0	0	0	0	0	0	0	0	0	2	0	0	0	0	0	0	0	0	1	PPP2R5B	3.00887	1.6313	1.40512	1.47492	0.9726	1.21158	1.02751	/	/	/	1.07056
THRB	0	0	0	0	0	0	0	0	0	0	0	0	0	0	1	0	0	0	0	3	0	0	0	0	1	THRB	2.25645	1.0541	0.727265	0.648644	1.71476	1.72234	2.09621	/	/	/	1.84444
SLC35A1	0	0	0	0	0	0	0	0	0	0	0	0	0	0	1	0	0	0	0	0	3	0	0	0	1	SLC35A1	2.0853	0.562995	0.713242	0.579728	1.16929	0.947162	1.11031	/	/	/	1.07559
PLCE1	0	0	0	0	0	0	0	0	0	0	0	0	0	0	1	2	0	0	0	0	0	0	0	0	1	/	/	-1.56057	-1.5521	-1.80388	1.78059	2.1956	2.08045	PLCE1	PLCE1	PLCE1	2.01888
AKAP6	0	0	0	0	0	0	0	0	0	0	0	0	0	0	0	3	0	0	0	0	0	0	0	0	1	/	/	-2.62079	-2.36583	-2.54346	3.4798	3.41139	3.88342	AKAP6	AKAP6	AKAP6	3.59154
MVB12B	0	0	0	0	0	0	0	0	0	0	0	0	0	0	0	2	0	0	0	0	0	0	0	0	1	/	/	-1.79813	1.17144	-1.02741	2.16379	1.10662	1.53738	MVB12B	/	/	1.6026
NEURL1B	0	0	0	0	0	1	0	0	0	1	0	0	0	0	0	0	0	0	0	0	0	3	0	0	1	/	/	-2.0833	-1.6455	-0.613638	1.59652	1.62979	1.21792	NEURL1B	NEURL1B	/	1.48141
HMGN5	0	0	0	0	0	0	0	0	0	0	0	0	0	0	0	0	0	0	0	2	0	0	0	0	1	/	/	-2.53388	-1.14705	-1.59318	1.4866	1.48504	1.04974	/	/	/	1.34046
CCDC169	0	0	0	2	0	0	0	0	0	0	0	1	1	1	1	0	0	0	0	1	0	0	0	0	1	/	/	-1.52977	-1.62525	-0.480597	1.59618	1.28322	0.457037	CCDC169	/	/	1.11215
TMOD2	0	0	0	0	0	0	0	0	0	0	0	0	0	0	0	3	0	0	0	0	0	0	0	0	1	/	/	0.147309	-2.02587	0.0225256	0.957905	3.38292	1.75616	/	TMOD2	/	2.03233
PRKG1	0	0	0	0	0	0	0	0	0	0	0	0	0	0	0	0	0	0	0	2	0	0	0	0	1	/	/	0.241378	-1.71309	-0.49789	-0.278307	1.58963	1.02299	/	PRKG1	/	0.778105
POU2F1	0	0	0	0	0	1	0	0	0	0	0	0	0	0	0	0	0	0	0	0	3	0	0	0	1	/	/	-0.325472	-1.2536	-0.729205	0.638643	1.62082	1.10646	/	/	/	1.12197
SPTLC2	0	0	0	0	0	0	0	0	0	0	0	0	0	0	0	0	0	0	0	0	3	0	0	0	1	/	/	-0.285804	-1.01078	-0.777267	0.371688	1.21141	1.00929	/	/	/	0.864128
PLSCR1	0	0	0	0	0	1	1	0	0	0	0	0	0	0	0	0	0	0	0	0	3	0	0	0	1	/	/	0.216124	-0.0478318	0.234119	1.11082	1.28196	1.15229	/	/	/	1.18169
CREB1	0	0	0	0	0	0	0	0	0	0	0	0	0	0	0	0	0	0	0	0	3	0	0	0	1	/	/	0.744101	-0.47895	0.405582	0.889522	2.12259	1.32778	/	/	/	1.44663
PEX1	0	0	0	0	0	1	0	0	0	0	0	0	0	0	0	0	0	0	0	0	3	0	0	0	1	/	/	0.408248	-0.0531279	0.191881	0.271875	0.748581	1.03115	/	/	/	0.68387
TXNIP	0	0	0	0	0	0	3	0	0	0	0	0	0	0	0	0	0	0	0	0	0	0	0	0	1	/	/	-0.730262	-1.7219	-1.52737	3.0079	4.03642	4.41314	/	TXNIP	TXNIP	3.81915
DUSP4	0	0	0	1	1	0	0	0	0	0	0	0	1	0	0	1	0	0	0	0	3	1	0	0	1	/	/	2.55503	2.24647	1.94119	0.787764	1.00608	1.06034	/	/	/	0.951394
IER3	0	0	0	0	0	1	0	0	0	0	0	0	0	0	0	0	0	0	0	2	0	0	0	0	1	/	/	0.972352	0.677957	0.912675	1.0796	1.30286	1.1253	/	/	/	1.16925
TLR5	0	0	0	1	0	0	2	0	0	0	0	0	0	0	0	0	0	0	0	0	0	0	0	0	1	/	/	-0.963436	-3.93572	-2.59689	0.586475	3.9432	2.60497	/	/	/	2.37822
POT1	0	0	0	0	0	1	0	0	0	0	0	0	0	0	0	0	0	0	0	0	3	0	0	0	1	/	/	0.289603	-0.0750968	-0.0630177	0.70156	1.06516	1.26946	/	/	/	1.01206
PIBF1	0	0	0	0	0	1	0	0	0	0	0	0	0	0	0	0	0	0	0	0	3	0	0	0	1	/	/	0.147608	-0.316084	-0.175937	0.358233	0.938668	1.02598	/	/	/	0.774295
HELZ	0	0	0	0	0	0	0	0	0	0	0	0	0	0	0	0	0	0	0	0	2	0	0	0	1	/	/	-0.354444	-1.09012	-0.68959	0.482078	1.51236	1.00926	/	/	/	1.00124
EPOR	0	0	0	0	0	0	0	1	0	0	0	0	0	0	0	0	0	0	1	1	3	1	0	0	1	/	/	0.401298	0.00100056	0.458006	0.894925	0.973064	1.15366	/	/	/	1.00722
ACTN3	0	0	0	0	0	1	0	0	0	2	0	0	0	0	1	0	0	0	0	0	0	0	0	0	1	/	/	1.48299	-1.83106	0.332299	0.51325	2.79721	2.0263	/	/	/	1.77892
PLCG2	0	0	0	0	0	1	0	0	3	0	0	0	0	0	0	0	0	0	0	0	0	0	0	0	1	/	/	1.91428	1.28121	1.74078	1.5087	1.9135	1.40073	/	/	/	1.60765
CTSF	0	0	0	0	0	0	0	0	0	0	0	0	0	0	0	0	0	0	0	2	0	0	0	0	1	/	/	0.56808	0.153161	0.490078	0.948385	1.66839	1.43999	/	/	/	1.35226
MXI1	0	0	0	0	0	0	0	0	0	3	0	0	0	0	0	0	0	0	0	0	0	0	0	0	1	/	/	0.286023	-0.312971	-0.0169589	1.37551	1.99861	1.82985	/	/	/	1.73466
SLC6A12	1	0	0	0	0	1	0	2	0	0	0	0	0	0	0	0	0	0	0	0	0	0	0	0	1	/	/	2.16447	-0.373468	2.86278	1.81391	2.75173	0.0886216	/	/	/	1.55142
ACVR2B	0	0	0	0	0	0	0	0	0	0	0	0	0	0	0	0	0	0	0	0	3	0	0	0	1	/	/	0.100205	-0.597139	-0.187314	0.921515	1.90829	1.28037	/	/	/	1.37006
ERG	0	0	0	0	0	0	0	0	0	0	0	0	0	0	0	0	2	0	0	0	0	0	0	0	1	/	/	-0.105843	-1.55587	1.60365	2.74185	3.64645	0.638893	/	/	/	2.3424
TLR4	0	0	0	0	0	0	0	0	0	0	0	0	0	0	0	0	0	0	0	0	3	0	0	0	1	/	/	1.08656	-0.49218	0.682357	0.629874	2.00029	1.19729	/	/	/	1.27582
PLA2G4C	0	0	0	0	0	1	0	0	0	2	0	1	0	0	0	0	0	0	0	0	0	0	0	0	1	/	/	0.910438	0.0457381	0.835935	0.843987	1.7499	1.42612	/	/	/	1.34
PCDHGB3	0	0	0	0	0	0	0	0	0	0	0	0	0	0	0	2	0	0	0	1	0	0	0	0	1	/	/	1.10154	-0.640905	-1.67525	-0.686673	2.60844	1.58955	/	/	/	1.17044
SMURF2	0	0	0	0	0	0	0	0	0	0	0	0	0	0	0	0	0	0	0	0	3	0	0	0	1	/	/	-0.396278	-0.399352	-0.308154	1.03177	1.26844	0.981436	/	/	/	1.09388
SLC5A3	0	0	0	0	0	1	0	0	0	0	0	0	1	0	0	0	0	0	0	0	3	0	0	0	1	/	/	0.377311	-0.521572	0.634008	1.03128	1.07275	0.884956	/	/	/	0.99633
KCND1	0	0	0	0	0	1	0	0	0	0	0	0	0	0	0	2	0	0	0	0	0	0	0	0	1	/	/	0.858843	-0.785818	0.431619	0.85515	2.23323	1.5115	/	/	/	1.53329
C4A	0	1	0	0	0	1	0	0	0	1	0	0	0	0	0	0	1	0	0	0	3	1	1	0	1	/	/	-0.346872	0.879301	-0.322953	1.55748	1.00418	0.445641	/	/	/	1.00243
RFX3	0	0	0	0	0	0	0	0	0	0	0	0	0	0	0	1	0	0	0	0	3	0	0	0	1	/	/	-0.262617	-0.691097	-1.26841	0.101505	0.893759	1.22189	/	/	/	0.739051
CD47	0	0	0	0	0	1	0	0	0	0	0	0	0	0	0	0	0	0	0	0	3	0	0	0	1	/	/	-0.314969	-0.221651	-0.340424	1.45473	1.43653	1.58887	/	/	/	1.49337
WASF3	0	0	0	0	0	0	0	0	0	0	0	0	0	0	0	0	0	0	0	2	0	0	0	0	1	/	/	-1.84723	0.670278	-0.0894225	3.72214	3.24745	0.849395	/	/	/	2.60633
UGCG	0	0	0	0	0	0	0	0	0	0	2	0	0	0	0	0	0	0	0	0	0	0	0	0	1	/	/	-0.811491	-0.137674	-0.626055	1.82675	1.09381	1.8244	/	/	/	1.58165
HPS3	0	0	0	0	0	1	0	0	0	0	0	0	0	0	0	0	0	0	0	0	3	0	0	0	1	/	/	0.327496	-0.728263	0.0589796	0.398912	1.2955	1.02233	/	/	/	0.905583
MVP	0	0	0	0	0	0	0	0	0	0	0	0	0	0	0	0	0	0	0	0	0	2	0	0	1	/	/	-0.151079	0.0737773	-0.235427	1.3718	0.828862	1.0254	/	/	/	1.07535
BCAN	0	0	0	1	0	2	0	0	0	0	0	1	1	1	0	1	0	0	1	1	0	1	0	0	1	/	/	0.401497	0.0729933	0.245292	0.418149	0.754985	1.06497	/	/	/	0.746034
C5	0	0	0	0	0	0	0	0	0	0	0	0	0	0	0	2	0	0	0	0	0	0	0	0	1	/	/	1.15284	-1.05483	0.979568	0.543648	3.07404	1.75487	/	/	/	1.79085
AMY2B	0	0	0	0	0	0	0	0	0	0	1	0	0	0	1	0	0	0	0	0	3	0	0	0	1	/	/	0.0133522	-0.936694	-0.692981	0.204087	1.48594	1.29867	/	/	/	0.99623
SLIT2	0	0	0	0	0	0	0	0	2	0	0	0	0	0	0	0	0	0	0	0	0	0	0	0	1	/	/	-2.32799	2.3804	-1.35612	3.87708	-0.570785	2.079	SLIT2	/	/	1.7951
PRKAA1	0	0	0	0	0	0	0	0	0	0	0	0	0	0	0	0	0	0	0	0	3	0	0	0	1	/	/	0.208896	-0.489792	0.056399	0.725596	1.52831	1.06995	/	/	/	1.10795
GLI3	0	0	0	0	0	1	0	0	0	0	0	0	0	0	0	0	0	0	3	0	0	0	0	0	1	/	/	-0.372724	-1.43927	-0.180848	2.39738	4.05861	2.57274	/	/	/	3.00958
NMI	0	0	1	0	0	1	1	0	0	1	0	0	0	0	0	0	0	0	0	0	3	0	0	0	1	/	/	-0.237292	0.0751556	0.124175	1.80226	1.33955	1.03963	/	/	/	1.39381
TMEM86A	0	0	0	0	0	1	0	0	0	0	0	0	0	0	0	0	1	0	0	0	3	0	0	0	1	/	/	-3.40006	-3.88159	-3.53652	4.63585	5.33418	4.0883	/	TMEM86A	TMEM86A	4.68611
FAM184A	0	0	0	0	0	0	0	0	0	0	0	0	0	0	0	3	0	0	0	0	0	0	0	0	1	/	/	-2.46495	-2.57537	-1.20551	4.01524	4.05261	3.78764	/	/	/	3.95183
SLC16A14	0	0	0	0	0	1	0	0	0	0	0	0	3	1	0	0	0	0	0	0	1	0	0	0	1	/	/	-0.644243	-0.948284	-0.648722	3.96673	3.9621	4.26539	/	/	/	4.06474
GRAMD1C	0	0	3	0	0	0	0	0	0	0	0	0	0	0	0	0	0	0	0	0	0	0	0	0	1	/	/	-0.974643	-2.64423	-1.07674	3.52023	5.17284	4.04005	/	GRAMD1C	/	4.24438
OAF	0	0	0	0	0	0	0	0	0	0	1	0	0	0	0	0	0	0	0	3	0	0	0	0	1	/	/	-0.197011	0.616277	0.874803	3.24766	2.26572	2.03904	/	/	/	2.51747
SESN3	0	0	0	0	0	1	0	0	0	0	0	0	0	1	0	3	0	0	1	0	0	0	0	0	1	/	/	-1.57316	-1.4444	-2.65389	2.80677	4.5237	3.53404	/	/	SESN3	3.62151
NKX3-1	0	0	0	0	0	2	0	0	0	0	0	0	0	0	0	0	0	0	0	0	1	0	1	0	1	/	/	-1.07508	-0.0289518	-0.954691	2.48229	1.19245	2.02924	/	/	/	1.90133
ROBO3	0	0	0	0	0	1	0	0	0	0	0	0	0	0	0	0	0	0	2	0	0	0	0	0	1	/	/	-0.642695	-0.874823	0.0112409	2.35193	3.0222	2.64007	/	/	/	2.6714
KALRN	0	0	0	0	0	0	0	0	0	0	0	0	0	0	0	0	0	0	3	0	0	0	0	0	1	/	/	-0.909283	-0.597978	-0.259935	2.26023	2.01725	1.84814	/	/	/	2.04187
CDK14	0	0	0	0	0	0	0	0	0	0	0	0	0	0	0	3	0	0	0	0	0	0	1	0	1	/	/	-0.822299	-0.996941	-0.594305	2.13892	3.50618	1.78008	/	/	/	2.47506
PRTG	0	0	0	0	0	0	0	0	0	0	0	1	0	0	0	3	0	0	0	0	0	0	0	0	1	/	/	0.407847	0.73141	0.489653	2.11214	1.79713	2.20847	/	/	/	2.03925
USP27X	0	0	0	0	0	0	0	0	0	0	0	0	0	0	0	3	0	0	0	0	0	0	0	0	1	/	/	1.67404	0.108332	-0.30428	2.09335	4.07348	4.30053	/	/	/	3.48912
USP51	0	0	0	0	0	0	0	0	0	0	0	0	0	0	0	0	0	0	0	3	0	0	0	0	1	/	/	0.00915598	-0.700505	0.00252432	2.07781	3.53495	2.11316	/	/	/	2.57531
SYNE3	0	0	0	0	0	0	0	0	0	0	0	0	0	0	0	0	0	0	3	0	0	0	0	0	1	/	/	0.136506	-0.824365	0.741992	1.95382	2.98572	1.63098	/	/	/	2.19017
C19orf66	0	0	0	0	0	1	0	2	0	0	0	0	0	0	0	0	0	0	0	0	1	0	0	0	1	/	/	0.726305	-0.442937	0.64034	1.94849	3.30681	2.57635	/	/	/	2.61055
HEBP2	0	0	0	0	0	0	2	0	0	0	0	0	0	0	1	0	0	0	0	0	0	0	0	0	1	/	/	0.130467	-0.671157	-0.188612	1.7722	1.96638	1.72517	/	/	/	1.82125
CSDC2	0	0	0	0	0	0	0	0	0	0	0	0	0	0	0	0	0	0	0	3	1	0	0	0	1	/	/	-0.213254	-0.524602	0.562129	1.75742	2.18828	2.08493	/	/	/	2.01021
MB21D2	0	0	0	0	0	1	0	2	0	0	0	0	0	0	0	0	0	0	0	0	0	1	0	0	1	/	/	1.24646	1.64172	1.31843	1.74661	1.46982	1.96824	/	/	/	1.72822
SOBP	0	0	0	0	0	0	0	0	0	0	0	0	0	0	0	0	0	0	0	2	0	0	0	0	1	/	/	0.848291	1.4804	0.903991	1.74004	1.17987	1.32481	/	/	/	1.41491
ZNF670	0	0	0	0	0	1	0	0	0	0	0	0	0	0	0	0	0	0	0	0	3	0	0	0	1	/	/	-0.396924	-0.32295	-0.24395	1.72412	1.48403	1.60326	/	/	/	1.6038
SMPDL3A	0	0	0	0	0	0	0	0	0	3	0	0	0	0	0	0	0	0	0	0	0	0	1	0	1	/	/	0.05642	-1.30858	-0.0777868	1.70286	3.56387	1.79589	/	/	/	2.35421
RGPD3	0	0	0	0	0	1	0	0	0	0	0	0	0	0	0	0	0	0	0	0	3	0	1	1	1	/	/	-1.47711	-1.89685	-0.587348	1.65663	2.07296	1.00682	/	/	/	1.5788
ANKRD24	0	0	0	0	0	0	0	0	0	0	0	0	0	0	0	0	0	0	0	0	0	0	2	0	1	/	/	1.28555	0.307867	0.543276	1.65304	2.69134	2.96915	/	/	/	2.43784
MAST4	0	0	0	0	0	0	0	0	0	0	0	0	0	0	0	0	0	0	0	2	0	0	0	0	1	/	/	0.73254	1.04839	0.646189	1.52261	1.6283	2.06488	/	/	/	1.7386
ZNF395	0	0	0	0	0	0	0	0	0	2	0	0	0	0	0	0	0	0	0	0	0	0	0	0	1	/	/	-0.468151	-1.44983	-0.11849	1.40269	2.30694	1.22468	/	/	/	1.64477
DOCK4	0	0	0	0	0	1	0	0	0	1	0	0	0	0	0	0	0	0	0	0	3	0	0	0	1	/	/	0.700123	0.445444	0.811412	1.32431	1.3612	1.31805	/	/	/	1.33452
DMRTA1	0	0	2	0	0	0	0	0	0	0	0	0	0	0	0	0	0	0	0	0	0	0	1	0	1	/	/	-0.695833	-2.19819	-0.998724	1.27591	2.76715	1.54623	/	DMRTA1	/	1.8631
FAM169A	0	0	0	0	0	1	0	0	0	0	0	0	1	1	0	0	0	0	0	0	3	0	0	0	1	/	/	-0.645295	-1.26747	-0.931278	1.26549	1.46693	1.54309	/	/	/	1.42517
ZFHX2	0	0	0	0	0	0	0	0	0	0	0	0	0	0	0	3	0	0	0	0	0	0	0	0	1	/	/	0.312643	0.5993	-0.164951	1.26459	1.87795	1.99747	/	/	/	1.71334
PITPNC1	0	0	0	0	0	0	0	0	0	3	0	0	0	0	0	0	0	0	0	0	1	0	0	0	1	/	/	1.33412	0.358904	0.939156	1.24993	2.11601	1.71349	/	/	/	1.69314
ZBTB10	0	0	0	0	0	0	0	0	0	0	0	0	0	0	0	0	0	0	0	0	3	0	0	0	1	/	/	0.0557281	-1.64156	-0.365261	1.2276	2.92291	1.88594	/	ZBTB10	/	2.01215
RALGPS2	0	0	0	0	0	1	0	0	0	0	0	0	2	0	0	0	0	0	1	0	0	0	0	0	1	/	/	-0.614115	-0.808643	-0.895317	1.19992	1.47898	1.8229	/	/	/	1.5006
NEDD4	0	0	0	0	0	1	2	0	0	0	0	0	0	0	0	0	0	0	0	0	0	0	0	0	1	/	/	-0.73255	-0.811127	-0.795769	1.18516	1.52958	1.39869	/	/	/	1.37114
ZNF449	0	0	0	0	0	0	0	0	0	0	0	0	0	0	0	0	0	0	0	0	3	0	0	0	1	/	/	1.24712	-0.269788	0.917662	1.16907	2.6534	1.72667	/	/	/	1.84971
KCNIP4	0	0	0	0	0	0	0	0	0	0	0	0	0	0	1	3	0	0	0	0	0	0	0	0	1	/	/	-0.632353	-1.25958	-0.99052	1.1377	1.9182	1.7578	/	/	/	1.60457
ZNF616	0	0	0	0	0	0	0	0	0	0	0	0	0	0	0	0	0	0	0	0	3	0	0	0	1	/	/	0.410714	0.188822	0.479154	1.08874	1.32692	1.07454	/	/	/	1.1634
GXYLT1	0	0	0	0	0	0	0	0	0	0	0	0	0	0	0	0	0	0	0	0	3	0	0	0	1	/	/	-0.0140137	-0.482025	-0.148878	1.07209	1.6334	1.2479	/	/	/	1.3178
ZNF624	0	0	0	0	0	1	0	0	0	0	0	0	0	0	0	0	0	0	0	0	3	0	0	0	1	/	/	-0.140545	-0.762581	-0.273416	1.06464	1.57911	1.57007	/	/	/	1.40461
HELB	0	0	0	0	0	1	0	0	0	0	0	0	0	0	0	0	0	0	0	0	3	0	0	0	1	/	/	0.752996	0.380617	0.544132	1.02519	1.4179	1.20143	/	/	/	1.21484
ATP6V1E2	0	0	0	0	0	1	0	0	0	0	0	0	0	0	0	0	0	0	0	0	3	0	0	0	1	/	/	1.11926	1.19962	1.18232	1.02401	1.07413	1.05634	/	/	/	1.05149
ATP13A3	0	0	0	0	0	1	0	0	0	0	0	0	0	0	0	0	0	0	0	0	3	0	0	0	1	/	/	-0.804314	-0.157083	-1.00197	1.44186	0.97018	1.67634	/	/	/	1.36279
NAV2	0	0	0	0	0	0	0	0	0	0	0	0	0	0	0	2	0	0	1	0	0	1	0	1	1	/	/	-0.65039	-0.103094	-0.616821	1.06806	0.404197	1.08412	/	/	/	0.852127
NDNF	0	0	0	0	0	0	0	0	0	0	0	0	0	0	2	0	0	0	0	0	0	0	0	0	1	/	/	-0.0403227	0.980576	-0.172077	1.09581	-0.664746	1.22401	/	/	/	0.551692
ZNF343	0	0	0	0	0	1	0	0	0	0	0	0	0	0	0	0	0	0	0	0	3	0	0	0	1	/	/	0.0525674	0.3499	0.133376	1.15508	0.906975	1.17514	/	/	/	1.07907
ALKBH8	0	0	0	0	0	0	0	0	0	0	0	0	0	0	0	0	0	0	0	0	3	0	0	0	1	/	/	-0.085664	0.186947	0.0544658	1.32802	0.992069	1.00517	/	/	/	1.10842
SLC22A23	0	0	1	0	0	0	0	0	0	0	0	0	0	0	1	0	0	0	0	2	0	0	0	0	1	/	/	-0.916042	-0.049752	-1.10354	1.60691	0.487979	1.42504	/	/	/	1.17331
SMAGP	0	0	0	0	0	0	1	0	0	0	0	0	0	0	1	0	0	0	0	0	0	2	0	0	1	/	/	-0.498006	0.36977	-0.0566605	1.64523	0.699639	1.05341	/	/	/	1.13276
EEPD1	0	0	0	0	0	0	0	0	2	0	0	0	0	0	0	0	0	0	0	0	0	0	0	0	1	/	/	0.106097	0.740551	0.577888	1.86041	0.927987	1.32083	/	/	/	1.36974
CERS4	0	0	0	0	0	0	0	0	2	0	0	0	0	0	0	0	1	0	0	0	0	0	0	0	1	/	/	0.313938	-0.828387	0.509445	1.13877	2.29489	0.88228	/	/	/	1.43865
KLHL11	0	0	0	0	0	1	0	0	0	0	0	0	0	0	0	0	0	0	0	1	3	0	0	0	1	/	/	-0.406667	-0.627406	-0.346928	1.0865	1.38382	0.881569	/	/	/	1.1173
FBXO28	0	0	0	0	0	1	0	0	0	0	0	0	0	0	0	0	0	0	0	0	2	0	0	0	1	/	/	-0.524426	-0.51519	-0.465074	1.09734	1.06435	0.957923	/	/	/	1.03987
SRRM3	0	0	0	2	0	1	0	0	1	0	0	1	1	1	0	0	0	0	0	1	0	0	0	0	1	/	/	0.897806	1.11264	1.09631	1.10416	1.09667	0.853057	/	/	/	1.01796
CCDC7	0	0	0	0	0	0	0	0	0	0	0	0	0	0	0	0	0	0	0	0	2	0	0	0	1	/	/	-0.718201	-0.378578	0.731262	1.13043	1.0999	-0.0717979	/	/	/	0.71951
FMNL3	0	0	0	0	0	1	0	1	0	1	0	0	0	0	0	0	0	0	1	0	3	0	0	0	1	/	/	-0.154097	0.480589	0.198227	1.26512	1.05616	0.863584	/	/	/	1.06162
CIB2	0	0	0	2	0	1	0	0	0	0	0	1	1	1	0	0	0	0	0	1	0	0	0	0	1	/	/	0.698682	0.676713	1.33865	1.3826	1.16022	0.977077	/	/	/	1.1733
KBTBD11	0	0	0	0	0	0	0	0	0	0	0	0	0	0	1	0	0	0	0	0	3	0	0	0	1	/	/	-0.639702	-0.773494	-0.225751	1.4065	1.18996	0.92032	/	/	/	1.17226
TLR1	0	0	0	0	0	0	3	0	0	0	0	0	0	0	0	0	0	0	0	0	0	0	0	0	1	/	/	-0.368266	-1.74207	-1.47403	1.14502	2.52906	2.02429	/	/	/	1.89946
PIK3R1	0	0	0	0	0	0	0	0	0	0	0	0	0	0	0	2	0	0	0	0	0	0	0	0	1	/	/	1.47145	-1.83864	0.29572	-0.330193	2.93674	1.84768	/	/	/	1.48474
AK7	0	0	0	0	0	0	0	0	0	0	0	0	0	0	0	0	0	0	0	0	3	0	0	0	1	/	/	0.482237	-3.33361	-0.508752	0.159135	3.59393	2.42555	/	AK7	/	2.05954
STON1	0	0	0	0	0	0	2	0	0	0	0	0	0	0	0	0	0	0	0	0	0	0	0	0	1	/	/	1.56338	-1.93208	1.34881	0.412328	3.421	2.09787	/	/	/	1.97707
KLHL24	0	0	0	0	0	0	0	0	0	0	0	0	0	0	0	0	0	0	0	0	3	0	0	0	1	/	/	0.400255	-1.80174	-0.450069	0.543535	3.19774	1.84245	/	KLHL24	/	1.86124
ZDBF2	0	0	0	0	0	0	0	0	0	0	0	0	0	0	0	2	0	0	0	0	0	0	0	0	1	/	/	0.245388	-1.03702	-0.183924	0.552214	2.28749	1.53848	/	/	/	1.45939
CAPRIN2	0	0	0	0	0	0	0	0	0	0	0	0	0	0	0	0	0	0	0	0	3	0	0	0	1	/	/	0.301968	-0.373613	-0.0670075	0.942196	1.66471	1.70519	/	/	/	1.43737
SPEF2	0	0	0	1	0	0	0	0	0	0	0	0	0	0	0	0	0	0	0	0	3	0	0	0	1	/	/	-0.238129	-0.831225	-0.802885	0.573686	1.18471	1.82649	/	/	/	1.19496
ZEB1	0	0	0	0	0	0	0	0	0	0	0	0	0	0	0	3	0	0	0	0	0	0	0	0	1	/	/	0.367856	-0.500891	-0.0386782	0.992038	1.88647	1.5041	/	/	/	1.46087
SLC43A1	0	0	0	0	0	0	0	0	0	0	0	0	0	0	0	0	1	0	0	0	3	0	0	0	1	/	/	0.490451	-0.117912	0.160651	0.685741	1.05844	1.54221	/	/	/	1.09546
LYST	0	0	0	0	0	0	0	0	0	0	0	0	0	0	0	0	0	0	0	0	0	2	0	0	1	/	/	0.318429	-0.19019	-0.0679	0.932348	1.4663	1.84352	/	/	/	1.41406
UQCRHL	0	0	0	0	0	1	1	0	0	0	0	0	0	0	0	0	0	0	0	2	0	0	0	0	1	/	/	0.890223	-1.11303	0.125764	0.0571875	2.53233	1.31776	/	/	/	1.30243
DCST2	0	0	0	0	0	0	0	0	0	0	0	1	1	0	0	0	0	0	1	1	2	1	0	0	1	/	/	0.476029	-0.669327	0.0123238	-0.279132	1.00038	1.14055	/	/	/	0.620599
TMEM221	0	0	0	0	0	0	0	0	0	0	1	0	0	0	0	0	0	0	2	0	0	0	1	0	1	/	/	0.979438	-0.468075	0.939185	0.231622	1.72147	1.16728	/	/	/	1.04012
CYFIP2	0	2	0	0	0	0	0	0	0	0	0	0	0	0	0	0	0	0	0	0	0	0	0	1	1	/	/	-0.369349	-1.96472	0.131059	0.246294	3.45194	1.17866	/	/	/	1.62563
CYS1	0	0	0	1	0	0	0	0	0	0	0	0	0	0	0	0	0	0	0	0	0	2	0	0	1	/	/	1.67916	-1.34986	1.90084	0.268359	3.79594	1.39192	/	/	/	1.81874
SEC1P	0	0	0	0	0	1	0	0	0	0	0	0	0	0	0	0	0	0	2	0	0	0	0	0	1	/	/	-0.114864	-3.6633	-0.0226225	0.287266	3.34344	1.29217	/	SEC1P	/	1.64096
NCOA7	0	0	0	0	0	1	0	0	0	0	0	0	0	0	0	0	0	0	0	0	3	0	0	0	1	/	/	0.791307	-1.07191	0.215543	0.311496	2.21879	1.01999	/	/	/	1.18343
KATNAL1	0	0	0	0	0	1	0	0	0	0	0	0	0	0	0	2	0	0	0	0	0	0	0	0	1	/	/	0.0291946	-1.06095	-0.255375	0.341112	1.83775	1.11392	/	/	/	1.09759
ZNF766	0	0	0	0	0	0	0	0	0	0	0	0	0	0	0	0	0	0	0	0	3	0	0	0	1	/	/	0.0786138	-0.922598	-0.228243	0.500888	1.6242	1.08812	/	/	/	1.07107
NLRP6	0	1	0	0	0	3	0	0	0	1	0	0	0	0	0	0	0	1	0	0	0	0	0	1	1	/	/	1.82859	-0.704847	1.38814	0.507823	2.55869	1.07784	/	/	/	1.38145
PRKCI	0	0	0	0	0	1	0	0	0	0	0	0	0	0	1	0	0	0	0	0	3	0	0	0	1	/	/	-0.0494631	-0.961444	-0.47181	0.509221	1.64325	1.03944	/	/	/	1.06397
NHLRC2	0	0	0	0	0	0	0	0	0	0	0	0	0	0	0	0	0	0	0	0	2	0	0	0	1	/	/	0.183896	-0.728119	-0.192393	0.207458	1.46082	1.04729	/	/	/	0.905193
CCDC14	0	0	0	0	0	1	0	1	0	0	0	0	0	0	0	0	0	0	0	0	3	0	0	0	1	/	/	0.0301342	-0.766659	-0.373599	0.208056	1.344	1.01732	/	/	/	0.856461
CNTRL	0	0	0	0	0	1	0	0	0	0	0	0	0	0	0	0	0	0	0	0	3	0	0	0	1	/	/	-0.382706	-0.938182	-0.762566	0.243865	1.13884	1.01501	/	/	/	0.799237
RLIM	0	0	0	0	0	1	0	0	0	0	0	0	0	0	0	0	0	0	0	0	3	0	0	0	1	/	/	0.175012	-0.867906	-0.18207	0.578704	1.69701	1.0752	/	/	/	1.11697
BIVM	0	0	0	0	0	0	0	0	0	0	0	0	0	0	0	0	0	0	0	0	3	0	0	0	1	/	/	0.158447	-0.68763	-0.0290513	0.604702	1.5768	1.117	/	/	/	1.0995
ZNF292	0	0	0	0	0	0	0	0	0	0	0	0	0	0	0	0	0	0	0	0	3	0	0	0	1	/	/	0.292159	-0.639568	-0.159833	0.283873	1.25637	1.06858	/	/	/	0.869609
RSF1	0	0	0	0	0	0	0	0	0	0	0	0	0	0	0	0	0	0	0	0	2	0	0	0	1	/	/	0.0582849	-0.756738	-0.295412	0.626387	1.55699	1.03179	/	/	/	1.07172
RIOK3	0	0	0	0	0	1	0	0	0	0	0	0	0	0	2	0	0	0	0	0	0	0	0	0	1	/	/	-0.20328	-1.04174	-0.729878	0.632878	1.54064	1.17487	/	/	/	1.11613
PFN1P2	0	0	0	0	0	0	0	0	0	0	0	0	0	0	0	1	0	0	0	0	3	0	0	0	1	/	/	-0.434679	-1.24663	-0.664098	0.32538	1.35121	1.01719	/	/	/	0.897926
IQCH	0	0	0	0	0	1	0	0	0	0	0	1	0	0	0	0	0	0	0	0	3	0	0	0	1	/	/	0.224809	-1.27256	-0.302989	0.650189	1.72014	1.47869	/	/	/	1.28301
LCOR	0	0	0	0	0	0	0	0	0	0	0	0	0	0	0	0	0	0	0	0	3	0	0	0	1	/	/	0.0556724	-0.534857	-0.206025	0.669367	1.57824	1.17267	/	/	/	1.14009
UPF2	0	0	0	0	0	1	0	0	0	0	0	0	0	0	0	0	0	0	0	0	3	0	0	0	1	/	/	0.181393	-0.503057	-0.21975	0.673241	1.56447	1.16335	/	/	/	1.13369
SNX30	0	0	0	0	0	1	0	0	0	0	0	0	0	0	0	0	0	0	0	1	3	0	0	0	1	/	/	-0.266199	-0.842778	-0.481164	0.381804	1.05628	1.08497	/	/	/	0.841018
RHOBTB3	0	0	0	0	0	0	0	0	0	0	0	0	0	0	0	0	0	0	0	0	0	2	0	0	1	/	/	-0.235737	-0.911523	-0.742206	0.684319	1.55345	1.21834	/	/	/	1.15204
CSGALNACT2	0	0	0	0	0	1	0	1	0	0	0	0	0	0	0	0	0	0	0	0	3	0	0	0	1	/	/	0.0450498	-1.06875	-0.450535	0.687625	1.8745	1.33877	/	/	/	1.3003
LMLN	0	0	0	0	0	1	0	0	0	0	0	0	0	0	0	0	0	0	0	0	3	0	0	0	1	/	/	-0.132836	-1.12849	-0.373529	0.692457	1.76556	1.18244	/	/	/	1.21349
STOX1	0	0	1	1	0	0	0	0	0	0	0	2	0	0	0	0	0	0	0	0	0	0	1	0	1	/	/	-0.0469086	-1.17213	-0.281888	0.692826	2.08099	1.28572	/	/	/	1.35318
TRMT13	0	0	0	0	0	0	0	0	0	0	0	0	0	0	0	0	0	0	0	0	3	0	0	0	1	/	/	0.558737	-0.52173	0.346959	0.704802	1.96047	1.05284	/	/	/	1.23937
ST6GAL1	0	0	0	0	0	0	0	0	0	0	0	0	0	0	0	0	0	0	0	0	3	0	0	0	1	/	/	0.613278	0.00344376	0.436534	0.707013	2.36041	1.39736	/	/	/	1.48826
CCP110	0	0	0	0	0	1	0	0	0	0	0	0	0	0	0	1	0	0	0	0	3	0	0	0	1	/	/	-0.0120307	-0.87815	-0.341347	0.421368	1.378	1.00714	/	/	/	0.935501
ZNF280B	0	0	0	1	0	1	0	0	0	0	1	0	1	0	0	0	0	0	0	0	3	0	0	0	1	/	/	0.192149	-0.261752	-0.45859	0.436404	1.07522	1.30381	/	/	/	0.938479
AK9	0	0	0	0	0	0	0	0	0	0	0	0	0	0	0	2	0	0	0	0	0	0	0	0	1	/	/	-0.209291	-1.46405	-0.414058	0.735525	2.56459	1.20965	/	/	/	1.50325
PAG1	0	0	0	0	0	0	0	0	0	1	0	0	0	0	0	1	0	0	1	0	3	0	0	0	1	/	/	-0.362212	-0.813264	-0.240023	0.449393	1.07623	1.42352	/	/	/	0.983048
IKZF2	0	0	1	0	0	0	0	0	0	0	0	0	0	0	0	0	0	0	0	0	0	2	0	0	1	/	/	-1.03377	-1.71624	-1.74094	0.449793	1.45285	1.36535	/	/	/	1.08933
LINC00638	0	0	0	0	0	1	0	0	0	0	0	0	0	0	0	0	0	0	1	0	3	0	0	0	1	/	/	0.648479	-0.259631	0.205763	0.459286	1.3651	1.45387	/	/	/	1.09275
LRRCC1	0	0	0	0	0	1	0	0	0	0	0	0	0	0	0	0	0	0	0	0	3	0	0	0	1	/	/	0.285949	-0.559399	0.186815	0.488521	1.48121	1.08675	/	/	/	1.01883
PXK	0	0	0	0	0	0	0	0	2	0	0	0	0	0	0	0	0	0	0	0	0	0	0	0	1	/	/	0.646602	-0.0937945	0.341797	0.806498	1.7363	1.40878	/	/	/	1.31719
ZBTB33	0	0	0	0	0	1	0	0	0	0	0	0	0	0	0	0	0	0	0	0	3	0	0	0	1	/	/	0.369877	-0.219842	0.101609	0.815188	1.78753	1.30043	/	/	/	1.30105
SEPSECS	0	0	0	0	0	0	0	0	0	0	0	0	0	0	0	0	0	0	0	0	3	0	0	0	1	/	/	-0.368484	-0.882561	-0.564448	0.839722	1.53604	1.39064	/	/	/	1.25547
TBC1D15	0	0	0	0	0	0	0	0	0	0	0	0	0	0	0	0	0	0	0	0	2	0	0	0	1	/	/	-0.0953977	-0.665946	-0.350671	0.869152	1.69094	1.26887	/	/	/	1.27632
NHS	0	0	0	1	0	1	0	0	0	0	0	0	1	0	1	0	0	0	0	0	3	0	0	0	1	/	/	0.326707	-0.333187	-0.465758	0.539254	1.36245	1.30436	/	/	/	1.06869
ZNF485	0	0	0	0	0	1	0	0	0	0	0	0	0	0	0	0	0	0	0	0	3	0	0	0	1	/	/	0.230145	-0.0978202	0.21739	0.949687	1.54999	1.08785	/	/	/	1.19584
GSDMB	0	0	1	0	0	1	0	0	0	0	0	0	1	0	1	1	0	0	1	0	3	1	0	0	1	/	/	0.830968	0.49178	0.478749	0.571333	1.02593	1.1815	/	/	/	0.926254
UBE2W	0	0	0	0	0	0	0	0	0	0	0	0	0	0	0	0	0	0	0	0	3	0	0	0	1	/	/	0.342152	-0.176333	-0.0250501	0.57725	1.15626	1.07058	/	/	/	0.934698
ZNF845	0	0	0	0	0	0	0	0	0	0	0	0	0	0	0	0	0	0	0	0	3	0	0	0	1	/	/	0.40245	-0.0836593	0.173196	0.971998	1.51124	1.32695	/	/	/	1.27006
SC5D	0	0	0	0	0	1	0	0	2	0	0	0	0	0	0	0	0	0	0	0	0	0	0	0	1	/	/	0.162683	-0.311188	-0.237369	0.609688	1.34234	1.23768	/	/	/	1.06323
MYBL1	0	1	0	0	0	1	0	1	1	1	1	1	0	0	0	0	0	0	1	0	3	0	0	0	1	/	/	0.25234	-0.155793	0.117999	0.634332	1.1496	1.38359	/	/	/	1.05584
CENPU	0	0	0	1	0	1	0	0	0	0	0	1	1	1	0	1	0	0	0	0	3	1	0	0	1	/	/	-0.728977	-1.16097	-0.897116	0.649859	1.16247	1.01273	/	/	/	0.941684
TMEM87B	0	0	0	0	0	0	0	0	0	0	0	0	0	0	0	0	0	0	0	0	3	0	0	0	1	/	/	-0.287737	-1.24271	-0.614483	0.653185	1.24916	1.35264	/	/	/	1.08499
ZNF566	0	0	0	0	0	0	0	0	0	0	0	0	0	0	0	0	0	0	0	0	3	0	0	0	1	/	/	-0.067389	-0.481163	-0.335628	0.686453	1.1495	1.16217	/	/	/	0.999373
CEP57L1	0	0	0	0	0	0	0	0	0	0	0	0	0	0	0	0	0	0	0	0	3	0	0	0	1	/	/	0.00233732	-0.53305	-0.151845	0.689721	1.49035	1.23838	/	/	/	1.13948
SUCO	0	0	0	0	0	0	0	0	0	0	0	1	0	0	0	0	0	0	0	0	3	0	0	0	1	/	/	-0.0164463	-0.663217	-0.101256	0.701991	1.30401	1.03777	/	/	/	1.01459
FAM24B	1	0	0	1	0	1	0	1	1	0	0	1	1	0	0	1	0	0	0	0	3	1	0	0	1	/	/	0.165386	-0.534262	-0.513567	0.716413	1.23581	1.28261	/	/	/	1.07827
ELOVL7	0	0	0	1	0	1	0	0	1	0	0	1	0	0	0	0	0	0	0	1	3	0	0	0	1	/	/	-0.361756	-1.06678	-0.891918	0.727708	1.27591	1.42501	/	/	/	1.14288
ERMP1	0	0	0	0	0	0	0	0	0	0	0	0	0	0	0	0	0	0	0	0	3	0	0	0	1	/	/	0.200187	0.210538	-0.179093	0.767011	1.21726	1.46092	/	/	/	1.1484
SSX2IP	0	0	0	0	0	1	0	0	0	0	0	0	0	0	0	1	0	0	0	0	3	0	0	0	1	/	/	-0.528744	-0.955285	-0.524673	0.769496	1.27275	1.16812	/	/	/	1.07012
RBPJ	0	0	0	0	0	0	0	0	0	0	0	0	0	0	0	0	0	0	0	0	2	0	0	0	1	/	/	0.45356	0.107012	0.271722	0.772834	1.2361	1.10946	/	/	/	1.03946
ZNF484	0	0	0	0	0	1	0	0	0	0	0	0	0	0	0	0	0	0	0	0	3	0	0	0	1	/	/	0.0312236	-0.380222	-0.283333	0.774081	1.25762	1.16012	/	/	/	1.06394
ZDHHC23	1	0	1	0	0	0	0	0	1	0	0	0	0	0	0	1	0	0	0	0	3	0	0	0	1	/	/	0.213897	-0.116461	-0.066586	0.794411	1.1589	1.24323	/	/	/	1.06551
THAP9-AS1	0	0	0	0	0	1	0	0	0	0	0	0	0	0	0	0	0	0	0	0	3	0	0	0	1	/	/	-0.175406	-0.748428	-0.554245	0.796795	1.35315	1.26545	/	/	/	1.13846
EDEM3	0	0	0	0	0	0	0	0	0	0	0	0	0	0	0	0	0	0	0	0	3	0	0	0	1	/	/	0.326364	-0.0239636	0.274429	0.796937	1.22963	1.11793	/	/	/	1.04816
PHF6	0	0	0	0	0	1	0	0	0	0	0	0	0	0	0	0	0	0	0	0	3	0	0	0	1	/	/	0.0879453	-0.446632	-0.161666	0.80219	1.45945	1.24449	/	/	/	1.16871
RICTOR	0	0	0	0	0	1	0	0	0	0	0	0	0	0	0	0	0	0	0	0	3	0	0	0	1	/	/	0.0228946	-0.515237	-0.136483	0.811613	1.38041	1.23169	/	/	/	1.14124
TMEM182	0	0	0	0	0	1	0	0	0	0	0	0	1	0	0	1	0	0	0	0	3	0	0	0	1	/	/	0.0732775	-0.847867	-0.0685915	0.835437	1.42516	1.04443	/	/	/	1.10168
LPCAT2	0	0	0	0	0	1	0	0	0	0	0	0	0	0	0	0	0	0	0	0	3	0	0	0	1	/	/	0.261696	0.203556	0.0416042	0.847772	1.02883	1.19758	/	/	/	1.02473
ZNF184	0	0	0	0	0	1	0	0	0	0	0	0	0	0	0	0	0	0	0	0	3	0	0	0	1	/	/	0.2101	-0.210737	0.129736	0.880084	1.40464	1.02511	/	/	/	1.10328
IQCB1	0	0	0	0	0	1	0	0	0	0	0	0	0	0	0	0	0	0	0	0	3	0	0	0	1	/	/	-0.459312	-0.768648	-0.61367	0.915673	1.12536	1.18443	/	/	/	1.07515
ZNF813	0	0	0	0	0	0	0	0	0	0	0	0	0	0	0	0	0	0	0	0	3	0	0	0	1	/	/	0.100249	-0.634472	-0.0172635	0.92541	1.48007	1.09251	/	/	/	1.166
LCN10	0	0	0	0	0	0	0	0	2	0	0	0	0	0	0	0	0	0	0	0	0	1	0	0	1	/	/	1.15691	-0.220592	1.50772	0.93548	1.3823	1.27755	/	/	/	1.19845
PPWD1	0	0	0	0	0	0	0	0	0	0	0	0	0	0	0	0	0	0	0	0	3	0	0	0	1	/	/	0.0569853	-0.107994	0.0231078	0.943962	1.22693	1.00609	/	/	/	1.059
ESYT3	0	0	0	3	0	0	0	0	0	0	0	1	0	0	1	0	0	0	0	1	0	0	0	0	1	/	/	-0.0568698	-0.0557317	-0.211957	0.94928	1.03036	1.26035	/	/	/	1.08
ZCCHC7	0	0	0	0	0	1	0	0	0	0	0	0	0	0	0	0	0	0	0	0	3	0	0	0	1	/	/	-0.314628	-0.363381	-0.435423	0.992418	1.07397	1.17633	/	/	/	1.0809
DDX60L	0	0	0	0	0	1	1	1	0	1	0	0	0	0	0	0	0	0	1	0	3	0	0	0	1	/	/	-0.0601042	-0.300691	-0.563179	0.691989	0.729165	1.56901	/	/	/	0.996721
FSD1L	0	0	0	1	0	1	0	0	0	0	0	1	0	0	0	1	0	0	0	0	3	0	0	0	1	/	/	-0.48979	-0.528981	-0.667896	0.502916	0.84388	1.12893	/	/	/	0.825243
RAB11FIP4	0	0	1	0	0	0	0	0	0	0	0	1	0	0	0	1	0	0	0	0	3	0	0	1	1	/	/	-0.58805	-0.723709	-0.814117	0.527417	0.74532	1.16621	/	/	/	0.812982
ZBED9	0	0	0	0	0	1	0	0	0	0	0	0	0	0	0	0	0	0	0	1	3	0	0	0	1	/	/	-0.257824	-0.349113	-0.452565	0.52956	0.701002	1.0222	/	/	/	0.750921
TANC2	0	0	0	1	0	1	0	0	0	0	0	0	0	0	0	1	0	0	0	0	3	1	0	0	1	/	/	-0.209801	-0.245902	-0.677176	0.536175	0.674135	1.01565	/	/	/	0.741985
RRM2B	0	0	0	0	0	1	0	0	0	0	0	0	0	0	0	0	0	0	0	0	3	0	0	0	1	/	/	0.0793137	-0.114269	-0.297248	0.657655	0.852649	1.49462	/	/	/	1.00164
RNF219	0	0	0	0	0	1	0	0	0	0	0	0	0	0	0	0	0	0	0	0	3	0	0	0	1	/	/	0.400122	0.322215	0.205321	0.713069	0.807208	1.04681	/	/	/	0.855694
MCTP1	0	0	0	0	0	0	0	0	0	0	0	1	0	0	0	0	0	0	1	0	3	0	0	0	1	/	/	0.480275	-1.25308	0.359634	0.791819	0.982629	1.08769	/	/	/	0.954044
ERLIN2	0	0	0	0	0	0	0	0	0	0	0	0	0	0	0	0	0	0	0	0	3	0	0	0	1	/	/	0.101131	0.089277	-0.0185853	0.801705	0.826476	1.06392	/	/	/	0.897366
MAP3K1	0	0	0	0	0	1	0	0	0	0	0	0	0	0	0	0	0	0	0	0	3	1	0	0	1	/	/	0.172013	0.123277	0.0777318	0.82156	0.762948	1.1361	/	/	/	0.906868
ZNF774	0	0	0	0	0	0	0	0	0	0	0	0	0	0	0	0	0	0	0	0	3	0	0	0	1	/	/	-0.175881	-0.203931	-0.397576	0.822637	0.767416	1.09044	/	/	/	0.893496
ZNF799	0	0	0	0	0	0	0	0	0	0	0	0	0	0	0	0	0	0	0	0	3	0	0	0	1	/	/	-0.352601	-0.429658	-0.629607	0.850463	0.725998	1.15193	/	/	/	0.909464
NMD3	0	0	0	0	0	0	0	0	0	0	0	0	0	0	0	0	0	0	0	0	2	0	0	0	1	/	/	0.0751448	0.272409	0.00505352	0.877385	0.80652	1.02074	/	/	/	0.901547
ZNF699	0	0	0	0	0	0	0	0	0	0	0	0	0	0	0	0	0	0	1	0	3	0	0	0	1	/	/	-0.624445	-0.69051	-0.977041	0.88875	0.875743	1.45856	/	/	/	1.07435
SRFBP1	0	0	0	0	0	1	0	0	0	0	0	0	0	0	0	0	0	0	0	0	3	0	0	0	1	/	/	0.173574	0.153368	0.0411477	0.905208	0.803002	1.01099	/	/	/	0.906401
AADAT	0	0	0	0	0	1	0	0	0	0	0	0	0	0	0	2	0	0	0	0	0	0	0	0	1	/	/	-0.696684	-0.356344	-0.356733	0.955713	0.6351	1.01664	/	/	/	0.86915
GAS5-AS1	0	0	0	0	0	0	0	0	0	0	0	0	0	0	0	0	0	0	0	0	3	0	0	0	1	/	/	-0.370375	0.144337	-0.0107424	0.974067	0.541415	1.07878	/	/	/	0.864754

## Sheet: CREB1 downregulated RRHO list
RRHO concordant degree																										Chip-seq overlap genes		Log2FC of CREB1 KO/WT comparison			Log2FC of CREB1 rescue/KO comparison			CREB1 opposite genes			Average log2FC of CREB1 rescue/KO comparison
Gene	BLCA	BRCA	CESC	CHOL	COAD	ESCA	GBM	HNSC	KICH	KIRC	KIRP	LIHC	LUAD	LUSC	PAAD	PCPG	PRAD	READ	SARC	SKCM	STAD	THCA	THYM	UCEC	Tumor_Count	Chip-seq CREB1 binding gene	Chip-seq-CREB1 binding ratio	Log2FC(CREB1_KO1)	Log2FC(CREB1_KO2)	Log2FC(CREB1_KO3)	Log2FC(CREB1_rescue1 vs KO1)	Log2FC(CREB1_rescue2 vs KO2)	Log2FC(CREB1_rescue3 vs KO3)	CREB1 rescued genes - clone1	CREB1 rescued genes - clone2	CREB1 rescued genes - clone 3	Average_log2FC (CREB1 rescue vs KO)
ARHGDIB	0	0	0	0	2	0	0	2	1	0	0	0	1	1	1	0	0	0	0	0	2	0	0	0	3	/	/	-4.34486	-2.23397	-4.47014	-1.52317	-3.2431	-0.251243	/	/	/	-1.6725
NR4A2	0	1	0	0	2	0	1	1	1	0	0	0	1	1	0	1	0	0	2	0	2	0	0	0	3	/	/	0.558355	-1.98941	0.419354	-2.95507	-0.353077	-2.70873	/	/	/	-2.00562
BAD	0	0	0	0	1	1	0	0	0	0	0	0	1	0	0	0	0	0	2	0	2	0	0	0	2	BAD	2.92747	-0.104409	0.519319	0.207466	-0.741517	-1.60019	-1.23651	/	/	/	-1.19274
SPINT1	0	0	0	0	1	0	0	1	0	0	0	0	0	0	0	0	0	0	2	0	2	0	0	0	2	/	/	1.38221	1.04819	1.28966	-2.1237	-1.7796	-1.18564	SPINT1	SPINT1	SPINT1	-1.69631
PTGS1	0	0	0	0	1	1	0	0	1	0	0	0	1	1	1	0	0	0	2	0	2	0	0	0	2	/	/	1.09781	1.06112	1.2124	-2.12098	-1.53264	-1.55215	PTGS1	PTGS1	PTGS1	-1.73525
MEOX1	0	1	0	0	1	1	0	1	1	0	0	0	1	1	1	0	0	0	2	0	3	0	0	0	2	/	/	-0.856746	-1.67553	-1.04307	-2.56595	-1.3038	-2.14307	/	/	/	-2.00427
LAD1	0	0	0	0	0	0	1	1	1	0	0	0	0	0	0	0	0	0	2	0	2	0	0	0	2	/	/	-3.14726	-0.357693	-2.3357	-2.14286	-2.43632	-1.01571	/	/	/	-1.86496
HSPB7	0	1	0	0	1	1	0	1	1	0	0	0	1	1	1	0	0	0	2	0	2	0	0	0	2	/	/	0.0608711	0.488693	0.249392	-1.45207	-1.79436	-1.73989	/	/	/	-1.66211
F10	0	1	0	0	1	1	1	1	0	0	0	0	1	1	0	0	0	0	2	0	2	0	0	0	2	/	/	0.626329	0.547171	0.0744329	-3.20622	-2.18135	-2.40095	/	/	/	-2.59618
TAGLN	0	1	0	0	1	1	0	1	1	0	0	0	1	1	1	1	0	0	2	0	2	0	0	0	2	/	/	-0.709908	0.977689	-0.986695	-1.28616	-2.91873	-0.600135	/	/	/	-1.60168
CRYAB	0	1	0	0	1	1	0	1	1	0	0	0	1	0	1	0	0	0	2	0	2	0	0	0	2	/	/	-1.04858	0.138801	-1.25952	-1.91875	-3.87555	-2.56862	/	/	/	-2.78764
CLU	0	1	0	0	1	1	0	1	1	0	0	0	1	1	0	0	0	0	2	0	2	0	0	0	2	/	/	0.0817186	0.612219	0.124373	-2.8526	-2.9422	-2.28064	/	/	/	-2.69181
KCNQ1	0	1	0	0	0	1	0	1	0	0	0	0	1	1	0	0	0	0	2	0	2	0	0	0	2	/	/	0.283574	0.0449536	0.193678	-2.52972	-2.33667	-2.57132	/	/	/	-2.47924
PRSS8	0	0	0	0	1	1	1	1	0	0	0	0	0	1	0	0	0	0	2	0	2	0	0	0	2	/	/	0.259365	0.0615509	0.29892	-1.09178	-1.62304	-2.39559	/	/	/	-1.70347
FOXF2	0	0	0	0	1	1	0	0	1	0	0	0	1	1	0	0	0	0	2	0	2	0	0	0	2	/	/	0.97656	0.671138	0.931861	-2.21143	-1.96115	-2.25745	/	/	/	-2.14335
GSTP1	0	1	0	0	0	0	0	0	1	0	0	0	0	0	0	0	0	0	2	0	2	0	0	0	2	/	/	0.171131	0.872565	0.331854	-1.25438	-1.98078	-1.48078	/	/	/	-1.57198
AMN	0	0	0	0	1	0	1	0	1	0	0	0	0	0	0	0	0	0	2	0	2	0	0	0	2	/	/	0.461148	0.474659	0.394933	-1.47902	-2.59903	-0.732349	/	/	/	-1.60347
WISP2	0	1	0	0	1	1	1	1	0	0	0	0	1	1	0	0	0	0	2	0	2	0	0	0	2	/	/	-0.727214	-0.0166418	-0.588395	-1.40665	-2.52127	-1.54849	/	/	/	-1.82547
RORC	0	0	0	0	1	1	0	1	0	0	0	0	0	1	0	0	0	0	2	0	2	0	0	0	2	/	/	-0.58795	-1.20739	-0.82487	-2.84889	-1.58773	-1.91855	/	/	/	-2.11839
WFDC1	0	0	0	0	1	1	1	1	1	0	0	0	1	1	0	0	0	0	2	0	2	0	0	0	2	/	/	0.497838	-0.0851071	0.149689	-3.16708	-5.36501	-2.52042	/	/	/	-3.68417
GLP2R	0	1	0	0	1	1	1	1	1	0	0	0	1	1	0	0	0	0	2	0	2	0	0	0	2	/	/	-0.21671	-0.937544	0.0194395	-2.69244	-2.32344	-2.56096	/	/	/	-2.52561
PCYT2	0	0	0	0	0	0	1	1	1	0	0	0	0	0	0	0	0	0	2	0	2	0	0	0	2	/	/	-0.0880054	0.190889	0.245736	-1.33854	-1.88943	-1.49367	/	/	/	-1.57388
SLC2A9	0	1	0	0	1	0	0	0	1	0	0	0	1	0	1	0	0	0	2	0	2	0	0	0	2	/	/	0.885234	1.5934	0.822139	-1.14697	-2.49108	-1.21648	/	SLC2A9	/	-1.61817
KCND3	0	1	0	0	1	1	1	1	1	0	0	0	1	1	0	0	0	0	2	0	2	0	0	0	2	/	/	-3.63112	-1.70142	-5.21093	-2.88609	-4.48792	-1.23178	/	/	/	-2.8686
CTH	0	1	0	0	1	1	0	0	1	0	0	0	0	0	0	0	0	0	2	0	3	0	0	0	2	/	/	1.55212	-0.62651	0.720429	-2.67856	-0.678251	-1.23392	CTH	/	/	-1.53024
CPA3	0	0	0	0	1	1	0	1	1	0	0	0	1	1	0	0	0	0	2	0	2	0	0	0	2	/	/	-2.32456	-0.911892	-2.172	-1.06423	-3.43679	-1.33576	/	/	/	-1.9456
HPD	0	1	0	0	1	1	0	1	1	0	0	0	1	1	1	0	0	0	2	0	2	0	0	0	2	/	/	-2.04515	-1.08645	-2.72474	-2.70082	-2.83711	-2.12049	/	/	/	-2.55281
TREH	0	1	0	0	1	1	1	1	1	0	0	0	0	1	0	0	0	0	2	0	2	0	0	0	2	/	/	0.15741	-0.253314	0.262981	-1.52702	-1.4614	-2.57095	/	/	/	-1.85312
CSRP1	0	1	0	0	1	1	1	1	1	0	0	0	1	1	1	0	0	0	2	0	2	0	0	0	2	/	/	0.149595	1.07573	0.319218	-1.21533	-2.38726	-1.53658	/	CSRP1	/	-1.71306
BMP5	0	1	0	0	1	1	0	1	1	0	0	0	1	1	0	0	0	0	2	0	2	0	0	0	2	/	/	-1.05117	-1.75536	-0.929747	-2.27043	-2.33234	-1.9211	/	/	/	-2.17462
CEBPD	0	1	0	0	1	1	0	1	1	0	0	0	1	1	0	0	0	0	2	0	2	0	0	0	2	/	/	-0.112864	1.03519	0.181232	-0.625998	-2.18068	-1.84425	/	CEBPD	/	-1.55031
NR2F1	0	1	0	0	0	1	1	1	1	0	0	0	1	1	1	0	0	0	2	0	2	0	0	0	2	/	/	0.0706434	0.127369	0.200609	-1.59131	-1.65661	-1.69658	/	/	/	-1.64817
CREM	0	0	0	0	1	1	0	1	1	0	0	0	1	1	1	0	0	0	2	0	2	0	0	0	2	/	/	1.61843	1.21789	1.07262	-2.29879	-1.89882	-1.40012	CREM	CREM	CREM	-1.86591
PPP2R2B	0	1	0	0	1	1	1	0	1	0	0	0	1	0	0	0	0	0	2	0	2	0	0	0	2	/	/	0.773358	0.370514	0.706896	-1.85415	-1.5556	-1.40231	/	/	/	-1.60402
CLCNKB	0	1	0	0	1	1	0	1	0	0	0	0	0	1	0	0	0	0	2	0	2	0	0	0	2	/	/	-1.29665	-1.65743	-1.77417	-2.16387	-2.11523	-1.86009	/	/	/	-2.0464
SLC6A9	0	0	0	0	1	1	0	0	0	0	0	0	0	0	0	0	0	0	2	0	2	0	0	0	2	/	/	0.884453	0.453544	0.654428	-2.54098	-1.75013	-2.12634	/	/	/	-2.13915
IGFBP4	0	1	0	0	1	0	0	1	1	0	0	0	1	1	0	0	0	0	2	0	2	0	0	0	2	/	/	1.26742	1.94754	1.62074	-0.722916	-2.59372	-1.40563	/	IGFBP4	IGFBP4	-1.57409
COL4A5	0	0	0	0	1	1	1	0	1	0	0	0	1	0	0	0	0	0	2	0	2	0	0	0	2	/	/	0.973782	0.171029	0.396663	-2.3811	-1.51984	-1.53756	/	/	/	-1.81283
MVK	0	0	0	0	0	1	1	1	1	0	0	0	1	0	0	0	0	0	2	0	2	0	0	0	2	/	/	0.273946	0.116966	0.408868	-2.29113	-2.29249	-2.12769	/	/	/	-2.23711
TM4SF20	0	1	0	0	1	0	0	0	1	0	0	0	0	0	0	1	0	0	2	0	2	0	0	0	2	/	/	3.63455	2.31007	3.34896	-2.77836	-1.36752	-2.50813	TM4SF20	TM4SF20	TM4SF20	-2.218
FOXQ1	0	0	0	0	0	1	1	1	1	0	0	0	0	0	0	0	0	0	2	0	2	0	0	0	2	/	/	1.57542	1.07426	1.44254	-2.07969	-1.91366	-2.3695	FOXQ1	FOXQ1	FOXQ1	-2.12095
FGFBP1	0	1	0	0	1	1	1	1	1	0	0	0	0	0	0	1	0	0	2	0	2	0	0	0	2	/	/	1.60619	-0.655039	1.25906	-2.74359	-1.01909	-1.61274	FGFBP1	/	FGFBP1	-1.79181
KCNE2	0	0	0	0	1	1	1	0	1	0	0	0	0	0	0	0	0	0	2	0	2	0	0	0	2	/	/	-1.65128	0.396186	-1.58311	-1.01986	-3.96143	-1.2361	/	/	/	-2.07246
MAMDC2-AS1	0	1	0	0	1	1	0	1	0	0	1	0	1	1	0	0	0	0	2	0	2	0	0	0	2	/	/	-4.26535	-3.17818	-5.45576	-4.09358	-5.23268	-0.042761	/	/	/	-3.12301
KLHL13	0	1	0	0	1	0	0	0	1	0	0	0	1	0	1	0	0	0	2	0	2	0	0	0	2	/	/	0.570527	-0.108656	0.370546	-1.84517	-1.35952	-1.30416	/	/	/	-1.50295
ZNF503	0	1	0	0	0	1	0	0	0	0	0	0	1	0	0	0	0	0	2	0	3	0	0	0	2	/	/	0.628764	0.426091	0.611182	-1.66511	-1.44221	-2.19161	/	/	/	-1.76631
SRRM4	0	0	0	0	1	1	1	1	0	0	0	0	1	1	1	0	0	0	2	0	3	0	0	0	2	/	/	0.399958	-0.431671	-0.0929907	-2.32999	-1.3526	-0.967376	/	/	/	-1.54999
SOCS2	0	1	0	0	1	1	0	1	1	0	0	0	1	1	1	1	0	0	2	0	2	0	0	0	2	/	/	1.73701	0.941601	1.32028	-1.36373	-2.48493	-0.797737	SOCS2	/	/	-1.5488
FRY	0	1	0	0	1	1	1	1	1	0	0	0	1	1	0	0	0	0	2	0	2	0	0	0	2	/	/	-0.871632	-1.85391	-1.17831	-2.58404	-2.2009	-1.74897	/	/	/	-2.17797
COBL	0	1	0	0	1	1	1	1	0	0	0	0	1	1	0	0	0	0	2	0	3	0	0	0	2	/	/	-0.111913	-0.248631	-0.260029	-2.47541	-1.4166	-2.18156	/	/	/	-2.02452
PRR15	0	0	0	0	1	1	0	1	1	0	0	0	0	0	0	1	0	0	2	0	3	0	0	0	2	/	/	-0.781169	-2.14851	-0.708719	-2.37766	-1.49714	-1.9072	/	/	/	-1.92733
MYLK3	0	0	0	0	1	1	1	1	1	0	0	0	1	1	1	0	0	0	2	0	3	0	0	0	2	/	/	-1.48518	-2.27241	-1.77938	-2.31425	-1.0388	-1.7789	/	/	/	-1.71065
MOB3B	0	1	0	0	1	1	1	0	0	0	0	0	1	1	1	0	0	0	2	0	2	0	0	0	2	/	/	0.177282	-0.271727	-0.222424	-2.20731	-1.79213	-1.40307	/	/	/	-1.80084
LMO3	0	1	0	0	1	1	1	1	1	0	0	0	1	1	0	1	0	0	2	0	2	0	0	0	2	/	/	-0.56299	-0.294473	-0.649838	-2.08731	-1.32727	-1.24175	/	/	/	-1.55211
ATP6V0A4	0	0	0	0	0	0	1	1	0	0	0	0	0	0	0	0	0	0	2	0	2	0	0	0	2	/	/	-1.04575	-0.456216	-1.20529	-2.08407	-3.90893	-2.50525	/	/	/	-2.83275
PHGDH	0	1	0	0	0	1	1	1	1	0	0	0	0	0	1	0	0	0	2	0	2	0	0	0	2	/	/	0.63269	0.0544973	0.718763	-1.86982	-1.69482	-1.73388	/	/	/	-1.76618
MMAB	0	1	0	0	0	0	1	1	0	0	0	0	1	0	0	1	0	0	2	0	3	0	0	0	2	/	/	0.549032	0.1804	0.566346	-1.8072	-1.46393	-1.40399	/	/	/	-1.55837
RHOV	0	0	0	0	0	0	1	1	1	0	0	0	0	0	0	0	0	0	2	0	2	0	0	0	2	/	/	-0.267447	-0.272209	0.162732	-1.77863	-2.9248	-2.51361	/	/	/	-2.40568
RAD21-AS1	0	0	0	0	0	1	1	0	1	0	0	0	1	0	0	1	0	0	2	0	3	0	0	0	2	/	/	0.224612	-0.159268	0.102924	-1.68297	-1.52941	-1.62752	/	/	/	-1.6133
OTUD7A	0	1	0	0	1	1	1	0	0	0	0	0	1	1	1	0	0	0	2	0	2	0	0	0	2	/	/	-1.52427	-2.17594	-1.56957	-1.63719	-1.52098	-1.65801	/	/	/	-1.60539
ST7-AS1	0	1	0	0	0	0	0	1	1	0	0	0	1	1	0	1	0	0	2	0	3	0	0	0	2	/	/	-0.330552	-0.685899	-0.415685	-1.56234	-1.23744	-1.79331	/	/	/	-1.53103
MIR22HG	0	1	0	0	1	1	1	1	1	0	0	0	1	1	1	1	0	0	2	0	2	0	0	0	2	/	/	0.124705	0.161656	-0.120474	-1.54252	-1.48893	-1.89091	/	/	/	-1.64079
EPHX3	0	0	0	0	0	0	0	1	1	0	0	0	0	0	0	0	0	0	2	0	2	0	0	0	2	/	/	-0.0178774	0.209324	0.455492	-1.5233	-0.99176	-2.02979	/	/	/	-1.51495
CADM4	0	0	0	0	1	1	1	1	0	0	0	0	0	0	1	0	0	0	2	0	2	0	0	0	2	/	/	-1.34067	0.631014	-1.13474	-1.45702	-3.20366	-1.4884	/	/	/	-2.04969
ACKR3	0	1	0	0	1	0	0	0	1	0	0	0	1	0	1	0	0	0	2	0	2	0	0	0	2	/	/	0.292573	0.560706	0.339152	-1.42796	-2.57416	-1.46598	/	/	/	-1.8227
LINC01137	0	0	0	0	1	0	0	0	1	0	0	0	0	0	0	0	0	0	2	0	2	0	0	0	2	/	/	0.49046	1.08863	0.672317	-1.39016	-2.26755	-1.28317	/	LINC01137	/	-1.64696
GPRIN2	0	1	0	0	1	1	1	1	1	0	0	0	1	1	1	0	0	0	2	0	2	0	0	0	2	/	/	-0.393993	0.381996	-0.227278	-1.34784	-2.28147	-1.73333	/	/	/	-1.78755
TRIM16L	0	0	0	0	1	0	0	0	1	0	0	0	0	0	0	0	0	0	2	0	2	0	0	0	2	/	/	0.695599	0.667347	0.878611	-1.30997	-1.59451	-1.74272	/	/	/	-1.54907
UPK3B	0	0	0	0	0	1	1	1	1	0	0	0	1	1	0	0	0	0	2	0	2	0	0	0	2	/	/	-1.69736	-0.605609	-1.25586	-1.14823	-2.40299	-1.70976	/	/	/	-1.75366
CHMP6	0	0	0	0	1	0	0	1	1	0	0	0	0	1	1	0	0	0	2	0	2	0	0	0	2	/	/	-0.503002	1.52781	-0.152194	-1.07677	-2.80625	-1.22397	/	CHMP6	/	-1.70233
HIST1H3A	0	0	0	0	0	0	1	0	1	0	0	0	0	0	0	0	0	0	2	0	2	0	0	0	2	/	/	-0.53943	0.872729	-0.270094	-1.00312	-2.3975	-1.50357	/	/	/	-1.63473
FAM3B	0	1	0	0	0	1	0	1	1	0	0	0	0	1	0	0	0	0	2	0	2	0	0	0	2	/	/	-1.43899	-0.461175	-1.72902	-2.38261	-3.09543	-1.03248	/	/	/	-2.17017
DPEP1	0	0	0	0	0	0	0	0	1	0	0	0	0	1	0	0	0	0	2	0	2	0	0	0	2	/	/	-1.77614	0.118103	-0.588785	-1.28169	-3.32663	-3.02926	/	/	/	-2.54586
HBEGF	0	1	0	0	0	0	0	1	1	0	0	0	1	1	1	0	0	0	2	0	2	0	0	0	2	/	/	0.0496609	1.12069	0.48352	-0.901987	-2.35749	-1.35678	/	HBEGF	/	-1.53875
MRGPRF	0	1	0	0	1	1	0	1	1	0	0	0	1	1	0	0	0	0	2	0	2	0	0	0	2	/	/	-0.667	0.182172	-0.0956738	-0.766341	-2.12919	-2.24915	/	/	/	-1.71489
BTD	0	1	0	0	1	1	0	1	1	0	0	0	1	1	0	1	0	0	2	0	2	0	0	0	2	BTD	3.07816	0.728857	1.16377	0.731063	-1.03114	-1.40889	-1.06972	/	BTD	/	-1.16992
CKB	0	0	0	0	1	1	1	0	0	0	0	0	1	1	0	0	0	0	2	0	2	0	0	0	2	CKB	2.01725	0.0415905	0.59442	0.266215	-0.731646	-1.56751	-1.29118	/	/	/	-1.19678
DMAP1	0	1	0	0	1	1	1	0	1	0	0	0	0	0	1	1	0	0	2	0	3	0	0	0	2	DMAP1	2.19174	0.254008	0.889156	0.412266	-0.880009	-1.41883	-1.37369	/	/	/	-1.22417
OLFM1	0	1	0	0	1	0	1	0	1	0	0	0	1	0	1	0	0	0	0	0	2	0	0	0	1	/	/	1.49017	1.26408	1.3472	-2.15598	-1.89838	-2.12362	OLFM1	OLFM1	OLFM1	-2.05933
GLDC	0	0	0	0	0	0	0	0	1	0	0	0	0	0	0	0	0	0	2	0	0	0	0	0	1	/	/	2.50916	2.72527	2.31562	-2.7834	-1.69182	-1.0486	GLDC	GLDC	GLDC	-1.84127
FGFR4	0	0	0	0	0	0	0	0	1	0	0	0	1	1	0	0	0	0	2	0	0	0	0	0	1	/	/	1.06192	0.863851	1.2444	-1.46297	-1.66972	-1.4287	FGFR4	/	FGFR4	-1.52046
CLIC3	0	0	0	0	0	0	0	1	1	0	0	0	1	1	0	0	0	0	0	0	2	0	0	0	1	/	/	1.54925	1.69241	1.55395	-1.431	-1.86188	-1.90766	CLIC3	CLIC3	CLIC3	-1.73352
CHL1	0	1	0	0	1	0	1	1	1	0	0	0	0	0	0	0	0	0	2	0	1	0	0	0	1	/	/	3.40684	0.861802	1.97308	-11.627	-5.03609	-7.29837	CHL1	/	CHL1	-7.98713
AKR1C2	0	1	0	0	1	0	1	0	1	0	0	0	0	0	0	0	0	0	1	0	2	0	0	0	1	/	/	3.66272	0.684549	3.2668	-3.23937	-1.87728	-2.67047	AKR1C2	/	AKR1C2	-2.59571
COL4A4	0	1	0	0	1	1	0	1	1	0	0	0	1	1	1	0	0	0	2	0	0	0	0	0	1	/	/	0.00430728	-0.66146	-0.192361	-2.99775	-1.90772	-2.68724	/	/	/	-2.5309
NRG2	0	1	0	0	1	1	0	1	0	0	0	0	1	1	1	0	0	0	1	0	2	0	0	0	1	/	/	1.96439	-2.17667	1.01307	-6.12704	-3.56683	-3.39272	NRG2	/	NRG2	-4.3622
GABRB3	0	0	0	0	1	1	1	1	1	0	0	0	0	0	0	0	0	0	2	0	0	0	0	0	1	/	/	0.171669	1.0585	-0.0440092	-3.44813	-4.42617	-1.8548	/	GABRB3	/	-3.24303
SEMA5A	0	1	0	0	1	1	0	1	1	0	0	0	1	1	1	0	0	0	2	0	0	0	0	0	1	/	/	-0.213063	-0.0306052	-0.253088	-1.33492	-2.31497	-1.57046	/	/	/	-1.74012
DDAH2	0	0	0	0	1	0	0	1	1	0	0	0	1	1	1	0	0	0	2	0	0	0	0	0	1	/	/	-0.0952052	0.117784	-0.025499	-1.61021	-1.87909	-2.07068	/	/	/	-1.85333
CCND3	0	1	0	0	1	0	1	1	1	0	0	0	1	1	1	0	0	0	0	0	2	0	0	0	1	/	/	0.448543	1.16755	0.857459	-1.58263	-2.90236	-2.44321	/	CCND3	/	-2.3094
TNNC1	0	0	0	0	0	1	1	1	1	0	0	0	1	1	0	0	0	0	2	0	0	0	0	0	1	/	/	-1.55459	-0.905461	-1.51521	-2.46942	-4.2849	-2.80491	/	/	/	-3.18641
TLL1	0	1	0	0	1	1	1	0	1	0	0	0	1	1	1	0	0	0	1	0	2	0	0	0	1	/	/	0.243001	-0.63011	-0.210144	-2.52801	-1.81712	-2.4281	/	/	/	-2.25774
COL9A2	0	0	0	0	0	0	1	0	1	0	0	0	0	0	1	0	0	0	0	0	2	0	0	0	1	/	/	-1.0582	0.124305	-0.784717	-1.2987	-2.32459	-1.36511	/	/	/	-1.6628
MAP2K6	0	1	0	0	1	0	0	1	1	0	0	0	0	0	0	0	0	0	2	0	0	0	0	0	1	/	/	0.0852096	-0.970422	-0.337689	-2.38409	-1.15776	-1.62091	/	/	/	-1.72092
MFNG	0	1	0	0	1	1	0	0	1	0	0	0	1	1	1	1	0	0	0	0	3	0	0	0	1	/	/	0.797115	0.619516	0.408422	-1.89168	-1.36257	-1.36197	/	/	/	-1.53874
ALDH3A1	0	1	0	0	1	0	0	1	0	0	0	0	0	0	0	0	0	0	1	0	2	0	0	0	1	/	/	-0.75685	-1.81001	-0.647477	-3.15297	-1.76541	-3.06622	/	/	/	-2.66153
PALMD	0	1	0	0	1	1	0	1	1	0	0	0	1	1	1	0	0	0	0	0	2	0	0	0	1	/	/	-0.626257	-1.43742	-1.17639	-2.12194	-1.55165	-1.89685	/	/	/	-1.85682
MN1	0	1	0	0	1	1	1	0	1	0	0	0	1	0	0	0	0	0	0	0	2	0	0	0	1	/	/	0.322526	0.524782	0.300505	-1.52059	-1.54867	-1.51137	/	/	/	-1.52687
CDH1	0	0	0	0	1	1	1	1	0	0	0	0	0	0	0	0	0	0	2	0	0	0	0	0	1	/	/	-0.454544	-1.08312	-1.12785	-2.35445	-1.726	-1.88962	/	/	/	-1.99003
DNMT3L	0	0	0	0	0	0	1	0	1	0	0	0	0	0	1	0	0	0	2	0	0	0	0	0	1	/	/	-0.866908	-1.1835	-0.221839	-2.55859	-3.16668	-2.37277	/	/	/	-2.69935
PRKCH	0	1	0	0	1	0	0	1	0	0	0	0	1	1	1	0	0	0	0	0	2	0	0	0	1	/	/	0.894211	0.249031	0.576105	-1.92556	-2.43219	-1.25464	/	/	/	-1.8708
DCN	0	1	0	0	1	1	0	1	1	0	0	0	1	1	0	0	0	0	0	0	2	0	0	0	1	/	/	-2.18702	-3.89412	-2.53212	-4.50089	-3.27742	-3.47424	/	/	/	-3.75085
DGKD	0	0	0	0	1	1	1	1	0	0	0	0	0	1	1	0	0	0	0	0	2	0	0	0	1	/	/	0.747725	0.806444	0.671409	-1.46892	-1.62773	-1.48454	/	/	/	-1.52707
TFPI2	0	1	0	0	0	0	0	0	1	0	0	0	0	0	1	0	0	0	0	0	2	0	0	0	1	/	/	-1.81411	0.426835	-2.02396	-1.26147	-3.75736	-1.44833	/	/	/	-2.15572
TGM1	0	1	0	0	0	0	0	1	1	0	0	0	1	0	0	0	0	0	1	0	2	0	0	0	1	/	/	-1.76422	-0.44143	-1.57337	-1.25181	-2.2439	-1.82064	/	/	/	-1.77212
EDIL3	0	0	0	0	1	1	1	0	1	0	0	0	1	1	0	0	0	0	0	0	2	0	0	0	1	/	/	-1.12964	-2.09287	-1.50374	-2.48949	-2.37941	-2.44364	/	/	/	-2.43751
CRLF1	0	0	0	0	1	1	1	0	0	0	0	0	0	0	0	0	0	0	0	0	2	0	0	0	1	/	/	0.592448	-0.452517	0.887669	-2.41234	-1.7187	-2.09398	/	/	/	-2.07501
DHCR7	0	0	0	0	0	0	1	0	0	0	0	0	0	0	0	0	0	0	2	0	0	0	0	0	1	/	/	0.442402	0.285821	0.681712	-2.07264	-2.21977	-2.10769	/	/	/	-2.13337
IGFBP7	0	0	0	0	0	0	0	0	1	0	0	0	1	1	1	0	0	0	2	0	0	0	0	0	1	/	/	0.234945	0.675851	0.519575	-1.48878	-3.12054	-1.80225	/	/	/	-2.13719
MAPK4	0	1	0	0	1	1	0	1	0	0	0	0	1	1	0	0	0	0	1	0	2	0	0	0	1	/	/	0.217579	0.606565	-0.4925	-6.95822	-4.08993	-0.435856	/	/	/	-3.828
BMP6	0	1	0	0	1	1	1	1	1	0	0	0	1	1	1	0	0	0	0	0	2	0	0	0	1	/	/	1.19441	0.824982	0.779036	-2.18699	-1.73088	-1.41944	BMP6	/	/	-1.7791
LCN2	0	0	0	0	0	0	0	1	0	0	0	0	0	0	0	0	0	0	2	0	0	0	0	0	1	/	/	-5.64101	-3.46137	-5.13458	-0.971303	-3.28099	-1.7441	/	/	/	-1.9988
LAG3	0	0	0	0	1	0	0	0	1	0	0	0	0	0	1	0	0	0	0	0	3	0	0	0	1	/	/	-0.285024	-0.495202	-0.149859	-1.32183	-1.51346	-1.76223	/	/	/	-1.53251
ALPL	0	1	0	0	1	0	1	1	1	0	0	0	1	1	1	0	0	0	2	0	0	0	0	0	1	/	/	0.424331	0.502471	0.495958	-3.19722	-4.58061	-3.38268	/	/	/	-3.72017
COL9A3	0	0	0	0	0	0	2	1	1	0	0	0	0	0	0	0	0	0	0	0	0	0	0	0	1	/	/	0.00434947	-1.79928	0.250014	-2.63632	-0.690035	-2.00842	/	/	/	-1.77826
PYY2	0	0	0	0	1	0	1	0	1	0	0	0	0	0	1	0	0	0	2	0	0	0	0	0	1	/	/	-0.206402	0.038976	-0.531933	-1.94897	-2.10415	-2.30373	/	/	/	-2.11895
TNNT2	0	0	0	0	0	0	1	0	1	0	0	0	1	1	0	0	0	0	2	0	0	0	0	0	1	/	/	-4.13561	-2.55772	-3.61292	-0.537322	-5.42808	-3.2094	/	/	/	-3.05827
PDE1C	0	1	0	0	1	1	1	1	0	0	0	0	1	1	0	0	0	0	1	0	2	0	0	0	1	/	/	1.59934	0.443641	-0.111367	-3.91671	-4.60591	-1.35871	PDE1C	/	/	-3.29378
AQP5	0	0	0	0	0	0	0	1	1	0	0	0	0	1	0	0	0	0	0	0	2	0	0	0	1	/	/	-2.53661	-1.83514	-2.51325	-1.21959	-2.56385	-1.0657	/	/	/	-1.61638
TGM2	0	0	0	0	0	0	0	0	1	0	0	0	1	1	0	0	0	0	2	0	0	0	0	0	1	/	/	0.609754	1.15814	0.87765	-0.557262	-2.69724	-1.51161	/	TGM2	/	-1.58871
RARRES2	0	1	0	0	1	1	0	0	0	0	0	0	1	1	1	0	0	0	2	0	1	0	0	0	1	/	/	-0.712762	-0.181875	-0.301245	-2.6761	-3.11397	-3.6534	/	/	/	-3.14782
WNT10B	0	1	0	0	1	0	1	0	1	0	0	0	0	0	1	0	0	0	0	0	2	0	0	0	1	/	/	0.171151	0.784459	0.310111	-1.87773	-2.40809	-1.974	/	/	/	-2.08661
PLCB4	0	1	0	0	0	1	1	1	0	0	0	0	1	0	0	0	0	0	2	0	0	0	0	0	1	/	/	-0.641057	0.438372	-0.701809	-1.78962	-3.06176	-1.19967	/	/	/	-2.01702
DMBT1	0	1	0	0	1	0	1	1	1	0	0	0	1	1	0	0	0	0	0	0	2	0	0	0	1	/	/	3.16412	5.83364	4.55432	-0.129664	-5.08424	-1.44051	/	DMBT1	DMBT1	-2.21814
ROR2	0	0	0	0	1	1	0	0	1	0	0	0	0	0	0	0	0	0	0	0	2	0	0	0	1	/	/	0.221517	0.208463	0.284711	-1.27903	-1.56539	-1.86457	/	/	/	-1.56966
KLF4	0	1	0	0	1	1	1	1	1	0	0	0	1	1	0	1	0	0	0	0	2	0	0	0	1	/	/	0.652729	0.11283	0.483348	-1.77512	-1.2363	-1.54117	/	/	/	-1.51753
MUC1	0	0	0	0	1	1	0	1	1	0	0	0	0	1	0	0	0	0	2	0	0	0	0	0	1	/	/	-1.44252	-1.09912	-1.86222	-1.42361	-1.6099	-1.89803	/	/	/	-1.64384
LRP1	0	1	0	0	1	1	0	0	1	0	0	0	1	1	1	0	0	0	0	0	2	0	0	0	1	/	/	0.302606	0.520763	0.385138	-1.49883	-1.73593	-1.50687	/	/	/	-1.58054
ADAMTS5	0	1	0	0	1	1	0	0	0	0	0	0	0	0	1	0	0	0	0	0	2	0	0	0	1	/	/	0.393056	-0.114092	0.39636	-2.18331	-1.65344	-2.40314	/	/	/	-2.07996
LTBP1	0	0	0	0	0	1	0	0	1	0	0	0	0	0	0	0	0	0	0	0	2	0	0	0	1	/	/	-0.164792	-0.546618	-0.539334	-2.44568	-1.66965	-2.07208	/	/	/	-2.06247
FST	0	1	0	0	1	0	0	0	1	0	0	0	0	0	0	0	0	0	0	0	2	0	0	0	1	/	/	0.897681	1.28953	0.82732	-2.06204	-2.58244	-2.23583	/	FST	/	-2.29344
MSLN	0	0	0	0	0	0	0	0	1	0	0	0	0	1	0	1	0	0	2	0	0	0	0	0	1	/	/	0.0982467	0.0454781	0.195001	-1.64121	-1.49993	-1.39852	/	/	/	-1.51322
SEMA3F	0	0	0	0	0	1	0	1	0	0	0	0	1	0	0	0	0	0	0	0	2	0	0	0	1	/	/	0.61717	0.756052	0.795229	-2.17195	-2.91075	-1.89673	/	/	/	-2.32647
TRIM53AP	0	0	0	0	0	1	0	1	0	0	0	0	0	0	1	0	0	0	0	0	2	0	0	0	1	/	/	2.35223	-0.0262637	1.91427	-3.14582	-1.99462	-2.51546	TRIM53AP	/	TRIM53AP	-2.55196
MMP17	0	0	0	0	0	0	1	0	0	0	0	0	0	0	1	0	0	0	0	0	2	0	0	0	1	/	/	1.22148	1.62052	1.40513	-2.43349	-3.47516	-2.22312	MMP17	MMP17	MMP17	-2.71059
LRRC38	0	1	0	0	0	0	1	1	1	0	0	0	0	0	0	0	0	0	0	0	2	0	0	0	1	/	/	1.37603	1.05029	1.09699	-1.50993	-1.5796	-1.75865	LRRC38	LRRC38	LRRC38	-1.61606
LOC100506688	0	1	0	0	1	0	0	1	0	0	0	0	1	1	1	1	0	0	2	0	0	0	0	0	1	/	/	1.78701	1.50454	1.26667	-2.60896	-1.53168	-1.21852	LOC100506688	LOC100506688	LOC100506688	-1.78638
KCNJ18	0	0	0	0	1	0	1	0	1	0	0	0	0	0	0	0	0	0	2	0	0	0	0	0	1	/	/	1.33343	1.63219	1.37779	-2.24776	-3.46188	-2.32379	KCNJ18	KCNJ18	KCNJ18	-2.67781
GPR37	0	0	0	0	0	0	1	1	0	0	0	0	0	0	1	0	0	0	0	0	2	0	0	0	1	/	/	1.29174	2.00292	1.38288	-1.28726	-3.05885	-1.28178	GPR37	GPR37	GPR37	-1.87596
CD83	0	0	0	0	0	0	1	0	0	0	0	0	1	1	1	1	0	0	2	0	0	0	0	0	1	/	/	2.76211	1.12358	2.18411	-2.81102	-1.09753	-1.85064	CD83	CD83	CD83	-1.91973
CADM1	0	0	0	0	1	0	1	1	1	0	0	0	1	1	1	0	0	0	0	0	3	0	0	0	1	/	/	1.18007	0.770939	1.09737	-1.85573	-1.49076	-1.76583	CADM1	/	CADM1	-1.7041
ACTC1	0	1	0	0	1	1	1	1	0	0	0	0	1	1	0	0	0	0	2	0	1	0	0	0	1	/	/	1.45763	2.81653	1.68858	-2.47416	-3.6268	-3.77842	ACTC1	ACTC1	ACTC1	-3.29313
LINGO2	0	1	0	0	1	1	1	0	0	0	0	0	0	0	0	0	0	0	0	0	2	0	0	0	1	/	/	0.841617	-0.138212	-0.386958	-4.24433	-1.91777	-2.59479	/	/	/	-2.91896
LYPD3	0	0	0	0	0	1	1	1	1	0	0	0	0	0	0	0	0	0	0	0	2	0	0	0	1	/	/	0.173994	0.138048	0.331961	-1.84373	-2.42287	-2.04962	/	/	/	-2.10541
SDC2	0	1	0	0	1	1	0	0	0	0	0	0	1	1	1	0	0	0	0	0	2	0	0	0	1	/	/	0.125758	0.0751684	0.204772	-1.67595	-2.01969	-1.36255	/	/	/	-1.68606
NPB	0	1	0	0	0	0	1	1	1	0	0	0	1	0	0	0	0	0	2	0	0	0	0	0	1	/	/	0.860358	0.345675	0.656821	-2.06055	-1.66203	-1.80499	/	/	/	-1.84252
DDN	0	0	0	0	0	0	1	1	1	0	0	0	0	0	0	0	0	0	2	0	0	0	0	0	1	/	/	-0.518651	0.991332	-0.0454528	-1.66156	-2.21312	-2.04605	/	/	/	-1.97357
FUT9	0	0	0	0	1	1	1	1	1	0	0	0	0	0	0	0	0	0	0	0	2	0	0	0	1	/	/	0.127105	-0.436213	0.0785793	-1.65978	-1.59643	-1.86282	/	/	/	-1.70634
BHLHA15	0	0	0	0	1	1	1	1	1	0	0	0	0	0	0	0	0	0	0	0	2	0	0	0	1	/	/	0.660979	0.265191	0.927301	-1.49347	-2.0952	-2.24968	/	/	/	-1.94612
CHURC1-FNTB	0	1	0	0	0	0	0	0	0	0	0	0	1	0	1	0	0	0	0	0	2	0	0	0	1	/	/	-0.852249	0.847113	0.0247083	-0.492549	-2.15511	-2.34805	/	/	/	-1.66524
GALNT12	0	1	0	0	1	1	1	1	1	0	0	0	1	1	0	1	0	0	0	0	2	0	0	0	1	/	/	-0.0556012	-2.15812	-0.0283306	-2.95381	-1.10567	-0.862571	/	/	/	-1.64068
SAMD5	0	1	0	0	0	1	1	1	0	0	0	0	1	1	0	0	0	0	2	0	0	0	0	0	1	/	/	1.6522	0.281141	1.09453	-2.25994	-1.44688	-0.861286	SAMD5	/	/	-1.5227
SVEP1	0	1	0	0	1	1	1	1	0	0	0	0	1	1	1	0	0	0	0	0	2	0	0	0	1	/	/	-0.390931	-0.485688	-0.723352	-1.51504	-2.29876	-0.859223	/	/	/	-1.55767
SORBS2	0	1	0	0	1	1	1	1	1	0	0	0	1	1	1	0	0	0	0	0	2	0	0	0	1	/	/	0.369854	-5.99957	-0.741773	-5.17543	1.93639	-3.37261	/	/	/	-2.20389
MYOCD	0	1	0	0	1	1	1	1	1	0	0	0	1	1	0	0	0	0	1	0	2	0	0	0	1	/	/	0.411549	0.207283	-0.599134	-5.91739	-7.7003	-2.21709	/	/	/	-5.27826
SCUBE1	0	0	0	0	1	1	1	1	0	0	0	0	1	1	1	0	0	0	0	0	2	0	0	0	1	/	/	1.48874	0.279478	0.783946	-3.97899	-3.33341	-2.44068	SCUBE1	/	/	-3.25103
IL17REL	0	0	0	0	1	0	1	0	0	0	0	0	0	0	1	0	0	0	0	0	2	0	0	0	1	/	/	0.937801	-1.51592	0.413534	-3.87819	-1.41382	-2.54339	/	/	/	-2.6118
NPTX1	0	1	0	0	1	1	1	0	1	0	0	0	0	0	0	0	0	0	0	0	2	0	0	0	1	/	/	0.498334	1.09834	0.560748	-3.47339	-4.26321	-2.83416	/	NPTX1	/	-3.52359
ANO2	0	1	0	0	1	1	1	1	1	0	0	0	1	1	1	0	0	0	0	0	2	0	0	0	1	/	/	-1.19062	0.402842	-1.87572	-3.4698	-4.96609	-1.82083	/	/	/	-3.41891
COL4A3	0	1	0	0	1	1	0	1	1	0	0	0	1	1	1	0	0	0	2	0	0	0	0	0	1	/	/	-1.32665	-2.03836	-1.64507	-3.19283	-2.59109	-2.92099	/	/	/	-2.90164
SNED1	0	1	0	0	1	1	1	1	1	0	0	0	1	1	1	1	0	0	0	0	3	0	0	0	1	/	/	1.07167	-1.4945	0.618331	-3.40961	-0.841459	-2.38859	SNED1	/	/	-2.21322
KLHL38	0	0	0	0	1	1	1	1	0	0	0	0	1	1	0	0	0	0	0	0	2	0	0	0	1	/	/	0.636311	-1.13656	-1.10407	-3.03693	-3.59451	-1.56425	/	/	/	-2.7319
KCNJ2-AS1	0	1	0	0	1	0	1	1	1	0	0	0	1	0	0	0	0	0	1	0	3	0	0	0	1	/	/	0.424359	-0.350204	-0.467464	-3.01843	-1.44124	-1.26356	/	/	/	-1.90774
TRABD2B	0	1	0	0	1	1	0	1	1	0	0	0	1	1	1	0	0	0	2	0	0	0	0	0	1	/	/	0.721344	-0.633791	0.420041	-2.92763	-2.06704	-3.01922	/	/	/	-2.6713
RASGRP3	0	1	0	0	1	1	1	1	0	0	0	0	1	1	1	0	0	0	2	0	0	0	0	0	1	/	/	-1.19011	-2.7597	-1.86573	-2.91484	-1.28907	-1.8409	/	/	/	-2.01494
CPS1-IT1	0	0	0	0	0	0	0	2	0	0	0	0	0	0	0	1	0	0	1	0	0	0	0	0	1	/	/	0.809288	-1.13963	0.384308	-2.85756	-0.995903	-2.63848	/	/	/	-2.16398
VWA1	0	0	0	0	0	0	1	0	1	0	0	0	0	1	1	0	0	0	2	0	0	0	0	0	1	/	/	-0.533819	-2.18387	-1.00356	-2.84241	-3.57841	-2.99317	/	/	/	-3.138
MLC1	0	0	0	0	0	0	0	1	0	0	0	0	1	1	1	0	0	0	0	0	2	0	0	0	1	/	/	1.33843	0.449011	1.31717	-2.71007	-2.38937	-2.95709	MLC1	/	MLC1	-2.68551
LCN12	0	0	0	0	0	0	1	1	1	0	0	0	0	0	0	0	0	0	2	0	0	0	0	0	1	/	/	1.01153	0.630543	0.267192	-2.68665	-1.83412	-1.90107	LCN12	/	/	-2.14062
PRRG3	0	1	0	0	1	1	1	1	1	0	0	0	1	1	0	0	0	0	0	0	2	0	0	0	1	/	/	0.021522	-0.760682	-0.600501	-2.61787	-2.32142	-3.30095	/	/	/	-2.74675
HRCT1	0	1	0	0	1	1	0	1	1	0	0	0	1	1	0	0	0	0	0	0	2	0	0	0	1	/	/	-0.209542	0.0259044	-0.347052	-2.58716	-2.70605	-2.36113	/	/	/	-2.55145
KIAA0825	0	0	0	0	0	1	1	1	1	0	0	0	0	1	1	0	0	0	0	0	3	0	0	0	1	/	/	-0.267945	-2.13476	-0.944063	-2.75237	-0.582778	-1.6148	/	/	/	-1.64998
MAMDC2	0	1	0	0	1	1	0	1	1	0	0	0	1	1	1	0	0	0	1	0	2	0	0	0	1	/	/	-5.49413	-2.83182	-5.71856	-2.55101	-4.90825	-1.41083	/	/	/	-2.95669
CCDC24	0	0	0	0	0	0	1	0	1	0	0	0	0	0	0	0	0	0	2	0	0	0	0	0	1	/	/	0.707619	0.108781	0.182124	-2.50954	-2.15907	-2.12792	/	/	/	-2.26551
MAML3	0	1	0	0	1	1	1	1	0	0	0	0	1	1	0	0	0	0	0	0	3	0	0	0	1	/	/	0.772692	-0.45435	0.293291	-2.49169	-1.5588	-1.47148	/	/	/	-1.84066
LGR6	0	1	0	0	0	1	0	1	1	0	0	0	0	0	0	0	0	0	2	0	0	0	0	0	1	/	/	0.631832	-0.701894	0.946387	-2.59362	-0.956632	-2.52785	/	/	/	-2.02603
KLF17	0	0	0	0	1	1	0	0	1	0	0	0	1	1	1	0	0	0	2	0	0	0	0	0	1	/	/	0.56229	-0.051235	0.460708	-2.44545	-1.98879	-2.45148	/	/	/	-2.29524
CRB2	0	1	0	0	0	0	1	0	1	0	0	0	0	1	1	0	0	0	2	0	0	0	0	0	1	/	/	-0.779203	-0.627715	-0.431338	-2.43794	-2.40746	-2.8351	/	/	/	-2.56017
CHST13	0	0	0	0	1	0	1	0	1	0	0	0	1	1	1	0	0	0	2	0	0	0	0	0	1	/	/	0.482777	-0.285796	0.828643	-2.40085	-2.13967	-2.7259	/	/	/	-2.42214
PTDSS2	0	0	0	0	0	0	1	0	0	0	0	0	0	1	0	0	0	0	2	0	0	0	0	0	1	/	/	0.255519	0.607654	0.448306	-2.38448	-2.70315	-2.91674	/	/	/	-2.66813
KANK4	0	1	0	0	1	0	1	0	1	0	0	0	1	1	1	0	0	0	0	0	2	0	0	0	1	/	/	-0.875618	-0.972293	-1.24213	-2.36162	-1.76628	-1.31339	/	/	/	-1.81376
CELF2	0	1	0	0	1	1	1	1	0	0	0	0	1	1	1	0	0	0	0	0	2	0	0	0	1	/	/	-1.17398	-1.13504	-1.49093	-2.35182	-2.22894	-2.45343	/	/	/	-2.34473
LY6G6C	0	0	0	0	0	1	0	1	1	0	0	0	0	0	0	0	0	0	0	0	2	0	0	0	1	/	/	1.36393	0.747268	-0.0186029	-2.3132	-2.1954	-1.89492	LY6G6C	/	/	-2.1345
ALPK3	0	1	0	0	0	1	0	1	0	0	0	0	0	1	0	0	0	0	1	0	3	0	0	0	1	/	/	0.0680634	-0.313875	-1.11348	-2.30488	-1.24226	-1.00239	/	/	/	-1.51651
LY6D	0	0	0	0	0	0	1	1	0	0	0	0	0	0	0	0	0	0	0	0	2	0	0	0	1	/	/	0.888129	-0.0602927	1.26069	-2.2139	-1.94147	-2.26166	/	/	LY6D	-2.13901
ECEL1P2	0	0	0	0	0	0	0	0	1	0	0	0	1	1	0	0	0	0	2	0	0	0	0	0	1	/	/	0.404669	0.651752	0.60631	-2.19708	-1.5392	-2.19894	/	/	/	-1.97841
NPR1	0	1	0	0	1	1	0	1	1	0	0	0	1	1	1	0	0	0	1	0	2	0	0	0	1	/	/	0.483178	0.673484	0.659812	-2.1254	-2.38607	-2.14003	/	/	/	-2.21717
CYP24A1	0	1	0	0	0	0	1	0	1	0	0	0	0	0	0	0	0	0	2	0	0	0	0	0	1	/	/	0.791632	-0.306663	-0.0699891	-2.08867	-1.567	-1.07865	/	/	/	-1.5781
FBLN7	0	1	0	0	1	0	0	0	1	0	0	0	0	1	0	0	0	0	0	0	3	0	0	0	1	/	/	-0.630118	-1.10923	-0.522786	-2.03579	-1.47422	-1.54332	/	/	/	-1.68444
ASS1	0	1	0	0	1	0	1	1	1	0	0	0	0	0	0	0	0	0	2	0	0	0	0	0	1	/	/	0.427707	0.207897	0.532822	-2.01761	-2.13251	-2.12315	/	/	/	-2.09109
KIAA1211L	0	0	0	0	1	1	1	1	1	0	0	0	1	1	0	0	0	0	1	0	2	0	0	0	1	/	/	-0.946866	-1.23249	-0.806402	-1.94144	-1.86928	-1.82229	/	/	/	-1.87767
FAM71E1	0	0	0	0	0	0	1	0	0	0	0	0	0	0	0	0	0	0	2	0	0	0	0	0	1	/	/	0.19109	-0.438286	0.304427	-1.92755	-1.06579	-2.64813	/	/	/	-1.88049
SLC22A14	0	0	0	0	0	0	1	1	1	0	0	0	0	0	0	0	0	0	2	0	0	0	0	0	1	/	/	1.38312	1.26825	0.591094	-1.92439	-1.20007	-2.5995	SLC22A14	SLC22A14	/	-1.90799
SCARA3	0	1	0	0	1	1	0	1	1	0	0	0	1	1	1	0	0	0	0	0	2	0	0	0	1	/	/	-0.3082	0.619962	-0.207371	-1.87321	-2.50907	-2.07865	/	/	/	-2.15364
AATK	0	0	0	0	0	1	1	0	1	0	0	0	1	1	0	0	0	0	0	0	2	0	0	0	1	/	/	-0.409777	0.141618	-0.0062605	-1.87148	-2.79446	-3.0508	/	/	/	-2.57225
COL18A1	0	0	0	0	0	0	0	0	1	0	0	0	0	0	1	0	0	0	2	0	0	0	0	0	1	/	/	0.422195	0.391022	0.311182	-1.81082	-2.56052	-1.45578	/	/	/	-1.94237
CPED1	0	1	0	0	1	1	0	1	1	0	0	0	1	1	1	0	0	0	1	0	2	0	0	0	1	/	/	0.264718	0.736558	0.042167	-1.80045	-2.18051	-1.75515	/	/	/	-1.91204
LDLRAD4	0	0	0	0	1	1	1	0	1	0	0	0	1	1	1	0	0	0	0	0	2	0	0	0	1	/	/	0.411737	-0.475288	-0.038331	-1.75933	-1.56778	-1.2378	/	/	/	-1.52164
TNS4	0	1	0	0	0	0	1	0	0	0	0	0	0	0	0	0	0	0	2	0	0	0	0	0	1	/	/	0.235128	-0.0814599	0.674552	-1.5752	-2.25589	-2.2624	/	/	/	-2.03117
DOCK2	0	0	0	0	1	1	0	0	0	0	0	0	1	1	1	1	0	0	0	0	3	0	0	0	1	/	/	-0.667125	-0.615502	-0.634549	-1.56478	-1.47707	-1.79874	/	/	/	-1.61353
CRISPLD2	0	0	0	0	1	1	0	0	1	0	0	0	1	1	0	0	0	0	0	0	2	0	0	0	1	/	/	0.442387	0.233973	0.513293	-1.55761	-2.28164	-1.52125	/	/	/	-1.78683
AGRN	0	0	0	0	0	0	0	0	1	0	0	0	0	0	0	0	0	0	2	0	0	0	0	0	1	/	/	-0.121884	0.551071	0.0328507	-1.49943	-2.18855	-1.71583	/	/	/	-1.80127
C1orf198	0	1	0	0	0	0	1	1	1	0	0	0	1	1	0	0	0	0	2	0	0	0	0	0	1	/	/	-0.777346	-0.289268	-0.718798	-1.48804	-2.29808	-1.61354	/	/	/	-1.79989
ZBED1	0	0	0	0	1	0	0	0	1	0	0	0	0	0	1	0	0	0	2	0	0	0	0	0	1	/	/	0.471153	0.952018	0.463209	-1.39117	-1.8963	-1.50107	/	/	/	-1.59618
GIPC3	0	1	0	0	1	1	0	0	1	0	0	0	1	1	1	0	0	0	0	0	2	0	0	0	1	/	/	0.600695	0.813754	0.758785	-1.35755	-2.13552	-1.75002	/	/	/	-1.7477
HCN2	0	0	0	0	0	0	1	1	0	0	0	0	0	0	0	0	0	0	0	0	2	0	0	0	1	/	/	0.156206	0.846845	0.378992	-1.30207	-2.20987	-1.97356	/	/	/	-1.8285
HBA1	0	1	0	0	0	1	0	1	1	0	0	0	1	1	1	0	0	0	0	0	2	0	0	0	1	/	/	0.765153	1.05924	0.725207	-1.29821	-2.59106	-2.12607	/	HBA1	/	-2.00511
NPEPL1	0	0	0	0	0	0	0	0	0	0	0	0	0	0	1	0	0	0	2	0	0	0	0	0	1	/	/	-0.280236	0.483877	0.101699	-1.17266	-1.95962	-1.51282	/	/	/	-1.54837
MMP24	0	1	0	0	0	1	1	1	0	0	0	0	1	1	1	0	0	0	2	0	0	0	0	0	1	/	/	-0.683079	0.107333	-0.563784	-1.1437	-2.2863	-1.68693	/	/	/	-1.70564
MFSD12	0	0	0	0	0	0	1	0	0	0	0	0	0	0	1	0	0	0	2	0	0	0	0	0	1	/	/	0.170961	0.695442	0.314571	-1.10828	-2.0009	-1.69692	/	/	/	-1.60203
METRNL	0	0	0	0	1	0	0	1	0	0	0	0	1	1	1	0	0	0	0	0	2	0	0	0	1	/	/	0.385072	1.18098	0.63782	-1.01646	-2.66134	-1.77983	/	METRNL	/	-1.81921
RBM14-RBM4	0	0	0	0	0	0	0	0	0	0	0	0	0	0	1	0	0	0	2	0	0	0	0	0	1	/	/	-0.189907	0.348323	0.556561	-1.13794	-2.02144	-1.53565	/	/	/	-1.56501
PRKAR1B	0	1	0	0	0	0	1	0	0	0	0	0	1	1	0	0	0	0	2	0	0	0	0	0	1	/	/	0.394559	1.4389	0.814407	-0.921526	-2.02067	-1.8309	/	PRKAR1B	/	-1.59103
DNAJC25-GNG10	0	0	0	0	0	0	0	0	1	0	0	0	1	0	0	0	0	0	2	0	0	0	0	0	1	/	/	0.370481	-1.43468	-0.644288	-0.649275	-7.52568	-1.73394	/	/	/	-3.30297
ST8SIA5	0	0	0	0	1	1	1	1	0	0	0	0	0	0	0	0	0	0	2	0	0	0	0	0	1	/	/	-1.32782	-0.0326075	-0.536683	-0.407683	-2.7111	-3.02271	/	/	/	-2.04716
SPINK6	0	0	0	2	1	0	0	0	0	0	0	0	0	0	1	0	0	0	0	0	0	0	0	0	1	/	/	-0.142001	2.22473	0.00798548	-0.155985	-5.1491	-1.33243	/	SPINK6	/	-2.21251
GPT	0	1	0	0	1	1	1	1	1	0	0	0	0	0	0	2	0	0	2	0	2	0	0	0	3	/	/	-0.532977	-0.24098	-0.580938	-1.08814	-1.12447	-0.704163	/	/	/	-0.972258
IMMP2L	0	1	0	0	0	1	0	1	1	0	0	0	0	1	0	2	0	0	2	0	3	0	0	0	3	/	/	0.13597	-0.0704811	-0.299849	-1.32975	-1.11161	-0.731484	/	/	/	-1.05762
MAP1A	0	1	0	0	2	1	1	1	2	0	0	0	1	1	0	0	0	0	0	0	2	0	0	0	3	/	/	0.994598	-0.675102	1.30155	-1.3395	-0.265217	-1.39915	/	/	MAP1A	-1.00129
NPR3	0	1	0	0	1	0	1	0	1	0	0	0	1	1	1	2	0	0	2	0	2	0	0	0	3	/	/	0.444949	-0.333635	-0.705491	-1.66484	-1.30336	-0.626481	/	/	/	-1.19823
CPQ	0	1	0	0	1	1	0	1	0	0	0	0	1	1	2	0	0	0	3	0	2	0	0	0	3	/	/	0.697047	0.0403157	0.375155	-1.32726	-1.21924	-0.193332	/	/	/	-0.913278
LYRM9	0	1	0	0	1	1	1	1	1	0	0	0	1	1	1	2	0	0	2	0	2	0	0	0	3	/	/	-0.790687	-0.999331	-0.764824	-0.994066	-1.48729	-0.815222	/	/	/	-1.09886
ACOT1	0	1	0	0	1	1	2	1	0	0	0	0	1	1	0	1	0	0	2	0	2	0	0	0	3	/	/	-0.366399	-1.09319	-0.27809	-1.83896	-0.82412	-1.67056	/	/	/	-1.44455
EBP	0	0	0	0	0	0	0	0	0	0	0	0	0	0	0	0	0	0	2	0	3	0	0	0	2	EBP	2.51453	0.141959	0.629891	0.393539	-0.827062	-1.36761	-1.20495	/	/	/	-1.13321
EPHA7	0	1	0	0	1	0	1	1	1	0	0	0	0	0	0	0	0	0	2	0	2	0	0	0	2	EPHA7	2.02693	-0.913162	-1.44757	-0.969674	-2.01256	-0.812417	-1.52957	/	/	/	-1.45152
MVD	0	0	0	0	0	0	1	1	0	0	0	0	1	0	0	0	0	0	2	0	2	0	0	0	2	MVD	3.8549	0.965973	0.464626	1.01406	-1.4498	-1.66814	-1.32425	/	/	MVD	-1.48073
NR4A3	0	1	0	0	1	1	1	1	1	0	0	0	1	1	1	0	0	0	2	0	2	0	0	0	2	NR4A3	5.00215	0.318182	-1.21684	-0.196279	-3.22362	-1.88285	-2.70501	/	/	/	-2.60383
OGDH	0	1	0	0	1	1	1	1	0	0	0	0	1	1	0	0	0	0	2	0	2	0	0	0	2	OGDH	4.46732	0.603027	1.21086	0.881565	-1.09066	-1.7765	-1.54855	/	OGDH	/	-1.4719
RGS2	0	1	0	0	1	1	0	1	1	0	0	0	1	1	0	1	0	0	2	0	2	0	0	0	2	RGS2	2.97	1.12023	-0.92694	0.674261	-2.42816	-0.374552	-1.61264	RGS2	/	/	-1.47178
SEMA6A	0	1	0	0	1	0	1	2	1	0	0	0	1	1	1	1	0	0	0	0	3	0	0	0	2	SEMA6A	2.75221	-0.0563085	-0.171663	-0.305532	-1.09032	-0.458722	-1.2916	/	/	/	-0.946881
SLC22A4	0	0	0	0	1	0	0	1	1	0	0	0	1	1	0	0	0	0	2	0	3	0	0	0	2	SLC22A4	2.68077	0.468887	0.230926	0.0637333	-1.60437	-0.895891	-1.2728	/	/	/	-1.25769
TIMM13	0	0	0	0	0	0	0	1	0	0	0	0	0	0	0	0	0	0	2	0	2	0	0	0	2	TIMM13	2.9089	-0.344864	0.903006	0.09633	-0.299542	-1.732	-1.20362	/	/	/	-1.07839
C11orf24	0	0	0	0	1	0	0	0	0	0	0	0	0	0	0	1	0	0	0	0	3	0	0	0	1	C11orf24	2.42085	0.192043	0.617247	0.487924	-0.507342	-1.17767	-0.997929	/	/	/	-0.894312
CGA	0	0	0	0	0	0	0	0	0	0	0	0	0	0	0	0	0	0	2	0	0	0	0	0	1	CGA	2.40729	3.28067	6.04149	0.859529	-3.5339	-3.61088	3.38462	CGA	CGA	/	-1.25338
PDE7B	0	1	0	0	1	1	1	1	1	0	0	0	1	1	1	0	0	0	1	0	2	0	0	0	1	PDE7B	2.6963	0.263595	-1.71784	-0.598771	-3.90582	-1.65328	-2.78036	/	/	/	-2.77982
NAGLU	0	1	0	0	0	1	0	0	0	0	0	0	1	1	1	0	0	0	2	0	2	0	0	0	2	/	/	-0.173948	0.618893	0.055121	-0.721305	-1.75914	-0.995094	/	/	/	-1.15851
TPD52L1	0	0	0	0	0	1	1	1	1	0	0	0	0	0	0	0	0	0	2	0	2	0	0	0	2	/	/	-0.0639789	-0.447688	-0.212365	-1.21105	-1.27918	-1.04486	/	/	/	-1.17837
ITPR1	0	1	0	0	1	1	1	1	0	0	0	0	1	1	1	1	0	0	2	0	2	0	0	0	2	/	/	0.586675	-0.831654	-0.0778603	-1.92231	-0.753819	-1.04089	/	/	/	-1.23901
HPCAL1	0	0	0	0	0	1	1	0	1	0	0	0	1	1	0	1	0	0	2	0	3	0	0	0	2	/	/	0.0541702	0.87708	0.386921	-0.44437	-1.48901	-1.00352	/	/	/	-0.978964
KMO	0	0	0	0	1	0	0	0	1	0	0	0	1	1	1	2	0	0	2	0	0	0	1	0	2	/	/	0.482479	-0.332939	-0.540827	-1.93517	-1.45543	-0.147319	/	/	/	-1.17931
SDC1	0	0	0	0	0	0	0	0	1	0	0	0	0	0	0	0	0	0	2	0	3	0	0	0	2	/	/	0.0818985	1.12426	0.551442	-0.212905	-1.55724	-1.02891	/	SDC1	/	-0.933015
MMP28	0	1	0	0	1	0	1	0	1	1	0	0	1	1	0	0	0	0	2	0	2	0	0	0	2	/	/	-1.06317	-1.69667	-0.93383	-1.82431	-1.03591	-1.40372	/	/	/	-1.42131
PSPN	0	0	0	0	1	1	1	1	0	0	0	0	1	1	0	0	0	0	2	0	2	0	0	0	2	/	/	0.385198	-0.290722	0.557686	-1.10501	-1.70725	-1.54813	/	/	/	-1.45346
CDKN1C	0	1	0	0	0	1	1	1	1	0	0	0	1	1	1	0	0	0	2	0	2	0	0	0	2	/	/	0.636848	1.50914	1.22309	-0.650349	-1.80272	-1.46609	/	CDKN1C	CDKN1C	-1.30639
PALM	0	1	0	0	2	1	1	1	1	0	0	0	1	1	1	0	0	0	0	0	2	0	0	0	2	/	/	-0.247783	-0.622049	0.135801	-1.11205	-0.357434	-1.68699	/	/	/	-1.05216
EHD1	0	0	0	0	1	0	1	0	1	0	0	0	1	1	0	0	0	0	2	0	2	0	0	0	2	/	/	-0.399993	0.732762	-0.111768	-0.602542	-1.85349	-1.01082	/	/	/	-1.15562
KRT8	0	0	0	0	1	0	0	0	0	0	0	0	0	0	0	0	0	0	2	0	3	0	0	0	2	/	/	-1.07341	0.17426	-0.689084	-0.310598	-1.48938	-1.04307	/	/	/	-0.947685
SNCA	0	1	0	0	1	0	1	1	0	0	0	0	1	0	1	0	0	0	2	0	2	0	0	0	2	/	/	0.302621	-0.793517	-0.0476185	-2.21582	-0.567432	-1.24698	/	/	/	-1.34341
FGFR3	0	0	0	0	1	1	1	1	1	0	0	0	1	0	0	1	0	0	2	0	3	0	0	0	2	/	/	-0.0104261	0.341467	0.0765334	-0.765897	-1.41561	-1.05039	/	/	/	-1.0773
EPM2A	0	1	0	0	1	1	1	1	1	0	0	0	1	1	1	1	0	0	2	0	2	0	0	0	2	/	/	-0.215274	-1.09126	-0.377926	-1.54387	-0.591755	-1.30078	/	/	/	-1.14547
GCDH	0	0	0	0	0	1	0	1	0	0	0	0	0	0	1	0	0	0	2	0	2	0	0	0	2	/	/	0.260117	1.45936	0.828427	-0.524903	-1.68157	-1.20284	/	GCDH	/	-1.13644
MAOB	0	1	0	0	1	1	0	1	1	0	0	0	1	1	0	1	0	0	2	0	2	0	0	0	2	/	/	-0.277332	-0.188926	-0.471506	-1.73188	-0.913946	-1.71608	/	/	/	-1.45397
AQP1	0	1	0	0	1	1	0	1	1	0	0	0	1	1	1	0	0	0	2	0	3	0	0	0	2	/	/	-0.916925	-1.05174	-0.735413	-1.2529	-1.28994	-1.37462	/	/	/	-1.30582
MGMT	0	0	0	0	0	1	1	1	1	0	0	0	0	1	0	1	0	0	2	0	3	0	0	0	2	/	/	-0.353837	-0.0932352	-0.0410823	-0.656105	-1.13015	-1.01435	/	/	/	-0.933536
AP1M2	0	0	0	0	0	1	1	1	0	0	0	0	0	0	0	1	0	0	2	0	3	0	0	0	2	/	/	-0.427856	0.24329	-0.13471	-0.657625	-1.25615	-1.19319	/	/	/	-1.03566
SLC2A4RG	0	0	0	0	0	0	0	0	0	0	0	0	0	0	0	0	0	0	2	0	2	0	0	0	2	/	/	-0.515747	0.370822	-0.146627	-0.570637	-1.62561	-1.02304	/	/	/	-1.0731
SLC39A4	0	0	0	0	0	0	1	0	1	0	0	0	0	0	0	0	0	0	2	0	2	0	0	0	2	/	/	-0.745883	0.442047	-0.109606	-0.673322	-2.01224	-1.44155	/	/	/	-1.3757
FN3K	0	0	0	0	1	1	1	1	0	0	0	0	0	1	0	1	0	0	2	0	3	0	0	0	2	/	/	0.246016	0.159429	0.17006	-1.5633	-1.25018	-1.24017	/	/	/	-1.35122
ZNF358	0	0	0	0	1	1	1	1	0	0	0	0	1	1	0	0	0	0	2	0	2	0	0	0	2	/	/	-0.262682	-0.426977	-0.243868	-1.08491	-0.652816	-0.996626	/	/	/	-0.91145
PITX1	0	0	0	0	0	0	0	1	0	0	0	0	0	0	0	0	0	0	2	0	2	0	0	0	2	/	/	-0.345532	0.663673	-0.0357584	-0.348459	-1.51632	-1.13698	/	/	/	-1.00059
NR4A1	0	1	0	0	0	1	1	1	1	0	0	0	1	1	1	1	0	0	2	0	2	0	0	0	2	/	/	0.160681	-1.45119	-0.167916	-2.24961	-0.333076	-1.8966	/	/	/	-1.49309
SNURF	0	0	0	0	0	1	0	1	1	0	0	0	0	0	1	0	0	0	2	0	2	0	0	0	2	/	/	0.714459	1.2005	0.992171	-0.936625	-1.63846	-1.13106	/	SNURF	/	-1.23538
MYL9	0	1	0	0	1	1	0	1	1	0	0	0	1	1	1	0	0	0	2	0	2	0	0	0	2	/	/	-0.339787	0.456482	-0.164246	-1.00091	-2.10248	-1.26156	/	/	/	-1.45498
COL4A6	0	1	0	0	1	1	0	0	1	0	0	0	1	0	0	0	0	0	2	0	2	0	0	0	2	/	/	1.18232	0.686662	0.881606	-1.26729	-0.936051	-1.04445	COL4A6	/	/	-1.0826
ADAM33	0	1	0	0	1	1	0	1	1	0	0	0	1	1	0	2	0	0	1	0	2	0	0	0	2	/	/	1.21086	0.0452702	0.61821	-1.05163	-1.07679	-0.350127	ADAM33	/	/	-0.826181
SEMA3B	0	0	0	0	1	1	1	0	1	0	0	0	1	1	0	0	0	0	2	0	2	0	0	0	2	/	/	0.194282	0.825848	0.302445	-0.914552	-1.61261	-1.10365	/	/	/	-1.21027
MCAM	0	1	0	0	1	1	0	0	0	0	0	0	1	1	1	0	0	0	2	0	2	0	0	0	2	/	/	-0.104228	0.505836	-0.107093	-0.831066	-1.63868	-1.17946	/	/	/	-1.2164
SNRPN	0	1	0	0	1	1	1	1	1	0	0	0	1	1	1	0	0	0	2	0	2	0	0	0	2	/	/	0.713982	1.20295	0.99047	-0.924065	-1.63637	-1.12607	/	SNRPN	/	-1.22884
JPH2	0	1	0	0	1	1	0	1	0	0	0	0	1	1	0	1	0	0	2	0	2	0	0	0	2	/	/	-0.357941	0.191106	-0.231216	-0.771419	-1.41596	-0.996946	/	/	/	-1.06144
HDAC4	0	1	0	0	1	1	1	1	1	0	0	0	1	0	1	1	0	0	2	0	2	0	0	0	2	/	/	0.794335	0.747112	0.79589	-1.0303	-0.925797	-1.14349	/	/	/	-1.0332
IFFO1	0	1	0	0	1	1	2	1	0	0	0	0	1	1	1	0	0	0	0	0	3	0	0	0	2	/	/	1.29982	1.31004	1.3656	-1.40217	-1.03532	-1.80932	IFFO1	IFFO1	IFFO1	-1.4156
KIF1C	0	1	0	0	1	1	1	1	1	0	0	0	1	1	1	1	0	0	2	0	2	0	0	0	2	/	/	-0.309227	0.536909	0.000165683	-0.545823	-1.47454	-1.2889	/	/	/	-1.10309
ATP9B	0	1	0	0	1	1	1	1	0	0	0	0	1	1	1	0	0	0	2	0	2	0	0	0	2	/	/	-0.361432	0.863677	-0.315456	-0.95869	-1.98796	-1.10142	/	/	/	-1.34936
TMEM184A	0	0	0	0	1	1	1	1	0	0	0	0	0	0	0	1	0	0	2	0	3	0	0	0	2	/	/	0.296188	0.323033	0.0929632	-0.877898	-1.0014	-1.04444	/	/	/	-0.974579
C1orf122	0	0	0	0	0	0	0	0	0	0	0	0	0	0	0	0	0	0	2	0	3	0	0	0	2	/	/	0.0974796	0.996427	0.377956	-0.295041	-1.42738	-1.021	/	/	/	-0.914475
PI16	0	1	0	0	1	1	0	1	1	0	0	0	1	1	0	0	0	0	2	0	2	0	0	0	2	/	/	-0.490104	-0.108297	-0.92223	-1.90269	-1.62502	-0.931887	/	/	/	-1.48653
COL18A1-AS1	0	0	0	0	0	1	1	0	1	0	0	0	0	1	1	2	0	0	2	0	0	0	0	0	2	/	/	0.667304	-0.436935	0.0877146	-1.502	-1.37428	-0.77419	/	/	/	-1.21682
SLC16A9	0	1	0	0	1	1	0	1	1	0	0	0	0	0	1	0	0	0	2	0	2	0	0	0	2	/	/	0.726756	0.421901	0.544381	-1.29546	-1.08004	-0.884226	/	/	/	-1.08657
RNF208	0	0	0	0	0	1	1	1	0	0	0	0	0	0	0	0	0	0	2	0	3	0	0	0	2	/	/	-0.539815	-0.358608	-0.748408	-1.29074	-1.16786	-0.554039	/	/	/	-1.00421
SHC3	0	1	0	0	0	1	1	1	1	0	0	0	1	1	0	2	0	0	0	0	3	0	0	0	2	/	/	0.459744	0.7361	-0.0730014	-1.19758	-1.06503	-0.650624	/	/	/	-0.971077
LDLRAD4-AS1	0	0	0	0	1	1	0	1	1	0	0	0	1	1	0	0	0	0	2	0	3	0	0	0	2	/	/	-0.175611	-1.23726	-0.243192	-1.77423	-1.05018	-1.38801	/	/	/	-1.40414
CDHR5	0	0	0	0	1	1	1	0	1	0	0	0	0	0	0	1	0	0	2	0	2	0	0	0	2	/	/	0.00341157	-0.810993	-0.183441	-1.79499	-0.832484	-1.41552	/	/	/	-1.34766
WDR44	0	1	0	0	1	1	1	2	0	1	0	0	1	1	0	1	0	0	1	0	3	0	0	0	2	/	/	-0.129136	-1.12304	-0.438138	-1.73878	-0.706926	-1.2722	/	/	/	-1.2393
GPLD1	0	1	0	0	1	1	1	1	1	0	0	0	1	0	1	0	0	0	2	0	2	0	0	0	2	/	/	0.42995	-0.270277	0.260183	-1.6557	-0.645623	-1.22283	/	/	/	-1.17472
ZNF503-AS2	0	0	0	0	0	1	0	0	0	0	0	0	0	0	1	0	0	0	2	0	3	0	0	0	2	/	/	0.921923	0.597933	0.827401	-1.55182	-1.17957	-1.68372	/	/	/	-1.4717
SIK2	0	1	0	0	1	1	1	1	0	0	0	0	1	1	1	0	0	0	2	0	3	0	0	0	2	/	/	0.304678	-0.096099	0.0155293	-1.5827	-0.941136	-1.23297	/	/	/	-1.25227
CASP9	0	0	0	0	1	1	0	1	1	0	0	0	0	1	1	1	0	0	2	0	3	0	0	0	2	/	/	-0.1572	-0.398205	-0.321603	-1.5161	-1.4097	-1.44605	/	/	/	-1.45728
KIAA1614	0	1	0	0	1	1	1	0	1	0	0	0	1	1	0	0	0	0	2	0	2	0	0	0	2	/	/	0.274192	-0.157499	0.237282	-1.50652	-0.82616	-1.13407	/	/	/	-1.15558
PLIN4	0	1	0	0	1	1	1	1	0	0	0	0	1	1	1	0	0	0	2	0	2	0	0	0	2	/	/	-0.0661164	-0.464335	-0.0700745	-1.45669	-1.08971	-1.18607	/	/	/	-1.24416
REEP2	0	1	0	0	1	1	1	1	0	0	0	0	0	0	0	0	0	0	2	0	2	0	0	0	2	/	/	0.776895	0.0227459	0.93011	-1.4767	-0.865918	-1.082	/	/	/	-1.14154
MEGF8	0	1	0	0	1	1	1	1	0	0	0	0	1	0	1	0	0	0	2	0	3	0	0	0	2	/	/	-0.369613	-0.514189	-0.341292	-1.41706	-1.05533	-1.12992	/	/	/	-1.20077
QRFP	0	0	0	0	1	1	1	0	0	0	0	0	1	0	0	0	0	0	2	0	3	0	0	0	2	/	/	0.318331	0.297677	-0.0472225	-1.37063	-1.26104	-1.07427	/	/	/	-1.23531
GJC2	0	1	0	0	0	1	1	1	0	0	0	0	1	1	0	0	0	0	2	0	2	0	0	0	2	/	/	-0.0295347	-0.321865	0.300411	-1.36503	-1.15627	-1.19867	/	/	/	-1.23999
PPP1R3F	0	0	0	0	1	1	1	1	0	0	0	0	0	0	0	0	0	0	2	0	2	0	0	0	2	/	/	0.623771	0.76834	0.806862	-1.35354	-1.37996	-1.29521	/	/	/	-1.3429
EMILIN1	0	0	0	0	1	1	0	0	1	0	0	0	0	1	1	0	0	0	2	0	2	0	0	0	2	/	/	-0.667213	-0.469964	-0.653229	-1.32541	-1.30594	-1.52234	/	/	/	-1.38456
MARVELD1	0	1	0	0	1	0	0	0	1	0	0	0	1	0	0	0	0	0	2	0	3	0	0	0	2	/	/	-0.185	-0.391441	0.0891867	-1.28685	-1.09635	-1.2183	/	/	/	-1.2005
SSR4P1	0	1	0	0	1	1	1	1	1	0	0	0	1	1	1	1	0	0	2	0	3	0	0	0	2	/	/	0.0239973	-0.14269	0.187476	-1.28341	-1.51047	-1.35405	/	/	/	-1.38265
TSC22D3	0	1	0	0	2	1	0	1	1	0	0	0	1	1	1	1	0	0	0	0	2	0	0	0	2	/	/	0.536121	-0.433681	0.430278	-1.28226	-0.265347	-1.08875	/	/	/	-0.878786
ADM5	0	1	0	0	0	0	1	1	1	0	0	0	1	1	1	0	0	0	2	0	3	0	0	0	2	/	/	0.131959	0.279603	0.144778	-1.24744	-1.40871	-1.30135	/	/	/	-1.31917
BCYRN1	0	1	0	0	0	0	1	0	0	0	0	0	0	0	1	0	0	0	2	0	2	0	0	0	2	/	/	0.87733	1.38293	0.892178	-1.21612	-1.76523	-1.23419	/	BCYRN1	/	-1.40518
PERM1	0	0	0	0	0	0	0	1	1	0	0	0	0	0	0	0	0	0	2	0	2	0	0	0	2	/	/	-0.528436	-0.542906	-0.689786	-1.20661	-1.64821	-1.31199	/	/	/	-1.38893
NUPR1	0	0	0	0	1	1	0	1	0	0	0	0	1	1	1	0	0	0	2	0	2	0	0	0	2	/	/	0.417031	-1.29009	0.227932	-1.24284	-0.48544	-1.0145	/	/	/	-0.914261
LIMS2	0	1	0	0	1	1	1	1	1	0	0	0	1	1	1	0	0	0	2	0	2	0	0	0	2	/	/	-0.0114813	0.387454	0.128227	-1.17221	-1.70644	-1.21138	/	/	/	-1.36334
CGNL1	0	1	0	0	1	1	1	1	0	0	0	0	1	1	1	1	0	0	2	0	2	0	0	0	2	/	/	0.063836	0.108461	0.20076	-1.17045	-1.00886	-1.07044	/	/	/	-1.08325
NOXO1	0	0	0	0	0	1	1	1	0	0	0	0	1	0	1	0	0	0	2	0	2	0	0	0	2	/	/	-0.563948	-1.42245	-0.52963	-1.17819	-0.95432	-2.15289	/	/	/	-1.42847
CRIP2	0	0	0	0	1	1	1	1	1	0	0	0	1	1	0	0	0	0	2	0	3	0	0	0	2	/	/	-0.620751	-1.24057	-0.489393	-1.15286	-0.828238	-1.4185	/	/	/	-1.1332
HSPB6	0	1	0	0	1	1	0	1	1	0	0	0	1	1	0	1	0	0	2	0	2	0	0	0	2	/	/	-0.58582	-0.617469	-0.750161	-1.08717	-1.05399	-1.05125	/	/	/	-1.06413
TOB1-AS1	0	0	0	0	0	1	1	1	0	0	0	0	0	0	0	0	0	0	2	0	3	0	0	0	2	/	/	0.487328	0.116776	0.520956	-1.0568	-1.19024	-1.26471	/	/	/	-1.17058
FLVCR2	0	0	0	0	1	0	0	1	0	0	0	0	1	1	1	0	0	0	2	0	2	0	0	0	2	/	/	0.143949	0.236271	0.220559	-1.04948	-1.74572	-1.22788	/	/	/	-1.34103
LAMB2	0	1	0	0	1	1	0	1	0	0	0	0	1	1	0	1	0	0	2	0	3	0	0	0	2	/	/	0.494117	0.23178	0.638385	-1.0768	-0.623429	-1.02668	/	/	/	-0.90897
SIK1	0	1	0	0	0	0	1	1	1	0	0	0	1	1	1	1	0	0	2	0	2	0	0	0	2	/	/	-0.322701	-0.448321	0.0481563	-1.01487	-1.4739	-1.35396	/	/	/	-1.28091
VWA5A	0	1	0	0	1	1	0	1	1	0	0	0	1	1	0	0	0	0	2	0	3	0	0	0	2	/	/	0.646039	0.728494	0.641862	-1.00952	-1.31422	-1.40309	/	/	/	-1.24227
NUAK2	0	0	0	0	1	1	0	1	1	0	0	0	0	0	1	0	0	0	2	0	2	0	0	0	2	/	/	0.188767	0.745998	0.263192	-1.00916	-1.78922	-1.10537	/	/	/	-1.30125
TRIM16	0	0	0	0	0	0	0	1	1	0	0	0	0	0	0	1	0	0	2	0	3	0	0	0	2	/	/	0.638252	0.636981	0.828795	-0.992973	-1.24254	-1.2778	/	/	/	-1.1711
TACSTD2	0	1	0	0	0	0	1	1	1	0	0	0	0	0	0	0	0	0	2	0	2	0	0	0	2	/	/	0.172494	0.542189	0.294635	-0.986645	-1.2251	-1.20264	/	/	/	-1.13813
TKT	0	1	0	0	0	0	1	0	0	0	0	0	0	0	0	1	0	0	2	0	3	0	0	0	2	/	/	0.55308	0.916492	0.732627	-0.973822	-1.54105	-1.39886	/	/	/	-1.30458
SLC25A1	0	1	0	0	1	0	0	0	0	0	0	0	0	0	0	0	0	0	2	0	2	0	0	0	2	/	/	-0.397292	0.254197	-0.0846623	-0.969383	-1.77334	-1.24107	/	/	/	-1.32793
DANCR	0	0	0	0	0	0	0	1	1	0	0	0	0	0	0	0	0	0	2	0	2	0	0	0	2	/	/	-0.557837	0.483534	-0.512599	-0.937339	-1.71717	-1.23343	/	/	/	-1.29598
EMC10	0	0	0	0	0	1	0	0	0	0	0	0	0	0	0	0	0	0	2	0	3	0	0	0	2	/	/	-0.186747	0.443138	0.0792384	-0.92982	-1.43529	-1.34989	/	/	/	-1.23833
ZNF672	0	0	0	0	1	0	0	1	0	0	0	0	0	1	1	1	0	0	2	0	3	0	0	0	2	/	/	0.559301	1.16414	0.816616	-0.900566	-1.32608	-1.30685	/	ZNF672	/	-1.17784
ECHDC3	0	1	0	0	1	1	0	1	1	0	0	0	1	1	1	0	0	0	2	0	2	0	0	0	2	/	/	-0.20118	0.633855	0.12068	-0.881081	-1.67087	-1.23568	/	/	/	-1.26254
CCDC102A	0	1	0	0	1	0	0	0	1	0	0	0	1	1	1	1	0	0	2	0	3	0	0	0	2	/	/	0.176735	0.264296	0.464492	-0.856623	-1.31415	-1.56019	/	/	/	-1.24365
SRPK3	0	0	0	0	0	1	1	1	0	0	0	0	0	0	0	0	0	0	2	0	3	0	0	0	2	/	/	-0.463696	0.373885	-0.111444	-0.841303	-1.39568	-1.43044	/	/	/	-1.22247
OSGIN1	0	1	0	0	1	0	1	0	0	0	0	0	0	0	0	0	0	0	2	0	2	0	0	0	2	/	/	0.964149	0.203295	1.00405	-0.828116	-1.28037	-1.44292	/	/	OSGIN1	-1.1838
PICK1	0	0	0	0	0	1	1	1	0	0	0	0	0	0	0	0	0	0	2	0	3	0	0	0	2	/	/	-0.220647	0.494381	0.0575214	-0.816977	-1.474	-1.24267	/	/	/	-1.17788
CCDC106	0	0	0	0	1	1	1	1	1	0	0	0	1	0	1	0	0	0	2	0	2	0	0	0	2	/	/	-0.750745	-0.0064275	-0.302708	-0.806401	-1.14777	-0.995149	/	/	/	-0.983108
ALKBH7	0	0	0	0	1	1	0	1	0	0	0	0	1	0	0	0	0	0	2	0	2	0	0	0	2	/	/	-0.394007	0.230054	-0.145068	-0.800712	-1.60541	-1.06843	/	/	/	-1.15819
SLC9A3R2	0	0	0	0	0	1	1	1	1	0	0	0	1	1	0	0	0	0	2	0	2	0	0	0	2	/	/	-0.381964	0.431899	-0.0658679	-0.798288	-1.89467	-1.34103	/	/	/	-1.34466
EVA1C	0	1	0	0	1	1	0	1	1	0	0	0	1	1	0	0	0	0	2	0	3	0	0	0	2	/	/	0.205029	0.443105	0.274537	-0.786542	-1.05887	-1.02938	/	/	/	-0.958266
NUDT8	0	0	0	0	0	0	0	1	0	0	0	0	0	0	0	1	0	0	2	0	3	0	0	0	2	/	/	-0.726813	-0.744829	-0.405397	-0.784239	-1.04315	-0.998188	/	/	/	-0.941858
HEXIM2	0	0	0	0	0	1	0	1	1	0	0	0	0	0	1	0	0	0	2	0	3	0	0	0	2	/	/	-0.164362	0.312722	-0.0818271	-0.764972	-1.17339	-1.05243	/	/	/	-0.99693
FAM20C	0	1	0	0	1	1	0	2	1	0	0	0	0	0	1	0	0	0	1	0	3	0	0	0	2	/	/	0.788859	1.04879	0.980811	-0.742031	-1.00043	-1.07439	/	FAM20C	/	-0.938953
SLC41A3	0	1	0	0	0	1	1	1	1	0	0	0	0	0	0	1	0	0	2	0	3	0	0	0	2	/	/	0.126155	0.705234	0.407014	-0.742013	-1.26594	-1.05393	/	/	/	-1.02063
CRTC1	0	0	0	0	1	1	1	1	0	0	0	0	1	1	0	0	0	0	2	0	3	0	0	0	2	/	/	-0.125117	0.45594	0.118254	-0.740958	-1.25417	-1.04119	/	/	/	-1.01211
TPRN	0	0	0	0	1	1	1	1	0	0	0	0	1	1	0	0	0	0	2	0	2	0	0	0	2	/	/	-0.665264	0.389615	-0.343045	-0.72405	-1.89018	-1.22649	/	/	/	-1.28024
PHYHIP	0	1	0	0	1	1	1	1	1	0	0	0	1	1	0	0	0	0	2	0	2	0	0	0	2	/	/	-1.00422	0.10194	-1.03509	-0.721627	-1.67881	-1.12802	/	/	/	-1.17615
ARHGEF17	0	1	0	0	1	1	1	0	0	0	0	0	1	1	1	0	0	0	2	0	3	0	0	0	2	/	/	-0.314299	0.354371	-0.0583245	-0.71647	-1.33198	-1.04315	/	/	/	-1.03053
RHOD	0	0	0	0	0	0	0	0	1	0	0	0	0	0	0	0	0	0	2	0	2	0	0	0	2	/	/	-0.169946	0.705141	0.189305	-0.713616	-1.74977	-1.20911	/	/	/	-1.22416
GPER1	0	1	0	0	1	1	1	0	1	0	0	0	1	1	0	1	0	0	2	0	2	0	0	0	2	/	/	-0.393044	0.315702	-0.127053	-0.707186	-1.36599	-1.10397	/	/	/	-1.05905
SLC25A6	0	1	0	0	0	1	0	1	0	0	0	0	0	0	1	0	0	0	2	0	2	0	0	0	2	/	/	-0.633427	0.213657	-0.305039	-0.70346	-1.61282	-1.07933	/	/	/	-1.13187
PLA2G15	0	0	0	0	0	0	2	0	0	0	0	0	1	1	1	0	0	0	2	0	0	0	0	0	2	/	/	0.589934	0.671569	0.813713	-0.696188	-1.33996	-1.12766	/	/	/	-1.0546
ZNF219	0	1	0	0	1	1	0	1	0	0	0	0	1	1	0	0	0	0	2	0	2	0	0	0	2	/	/	-0.656242	-0.109202	-0.280749	-0.692433	-1.10625	-1.02032	/	/	/	-0.939667
EPS8L2	0	0	0	0	1	1	0	1	1	0	0	0	1	1	0	0	0	0	2	0	2	0	0	0	2	/	/	-0.71934	0.411214	-0.33614	-0.689754	-1.66112	-1.21797	/	/	/	-1.18961
COMTD1	0	0	0	0	0	0	1	1	0	0	0	0	0	0	0	0	0	0	2	0	3	0	0	0	2	/	/	0.193039	0.772393	0.557521	-0.681557	-1.44615	-1.06028	/	/	/	-1.06266
CSRNP1	0	1	0	0	1	1	1	1	1	0	0	0	1	1	0	1	0	0	2	0	2	0	0	0	2	/	/	0.379401	0.575964	0.610619	-0.669807	-1.02309	-1.20512	/	/	/	-0.966007
RHOF	0	0	0	0	1	0	1	0	0	0	0	0	0	1	0	1	0	0	2	0	2	0	0	0	2	/	/	-0.73437	-0.032536	-0.686182	-0.66281	-1.42116	-1.00256	/	/	/	-1.02884
PPDPF	0	0	0	0	0	1	0	1	0	0	0	0	0	1	0	0	0	0	2	0	3	0	0	0	2	/	/	-0.511368	0.155836	-0.163833	-0.637029	-1.48848	-1.01123	/	/	/	-1.04558
MT1E	0	1	0	0	1	1	0	0	1	0	0	0	1	1	0	0	0	0	2	0	2	0	0	0	2	/	/	-0.568081	0.673083	0.132535	-0.62792	-2.25364	-1.10754	/	/	/	-1.3297
KLC3	0	0	0	0	0	0	1	0	0	0	0	0	0	0	0	0	0	0	2	0	2	0	0	0	2	/	/	0.849108	1.2928	1.04111	-0.589626	-1.4044	-1.3429	/	KLC3	KLC3	-1.11231
THAP11	0	0	0	0	0	0	0	0	1	0	0	0	1	0	0	0	0	0	2	0	3	0	0	0	2	/	/	0.480149	0.950241	0.838162	-0.578831	-1.19816	-1.0235	/	/	/	-0.933498
EPS8L1	0	0	0	0	0	1	0	1	1	0	0	0	0	0	0	0	0	0	2	0	2	0	0	0	2	/	/	0.0616499	1.18102	0.587721	-0.545679	-1.84677	-1.14258	/	EPS8L1	/	-1.17834
SOX7	0	1	0	0	1	0	1	1	1	0	0	0	1	1	0	0	0	0	2	0	2	0	0	0	2	/	/	0.192151	0.924052	0.380173	-0.529182	-1.03373	-1.10209	/	/	/	-0.888333
VPS51	0	1	0	0	1	1	1	1	0	0	0	0	1	1	1	1	0	0	2	0	3	0	0	0	2	/	/	-0.224897	0.577338	0.112597	-0.513059	-1.2597	-1.01969	/	/	/	-0.930815
BCL7C	0	0	0	0	0	0	0	0	1	0	0	0	0	0	0	0	0	0	2	0	3	0	0	0	2	/	/	-0.647987	-0.107982	-0.149224	-0.496581	-1.17802	-1.14566	/	/	/	-0.940086
SOCS3	0	1	0	0	0	1	0	1	1	0	0	0	1	1	1	1	0	0	2	0	2	0	0	0	2	/	/	0.0954194	0.301752	-0.0236558	-0.495511	-1.10416	-1.22646	/	/	/	-0.942043
PDLIM2	0	0	0	0	1	0	0	1	1	0	0	0	1	1	1	0	0	0	2	0	2	0	0	0	2	/	/	-0.802878	0.267818	-0.450738	-0.436973	-1.78563	-1.04833	/	/	/	-1.09031
GTPBP6	0	0	0	0	0	1	1	1	0	0	0	0	1	0	1	0	0	0	2	0	2	0	0	0	2	/	/	0.623112	1.61313	1.03446	-0.410132	-1.70982	-1.15584	/	GTPBP6	GTPBP6	-1.09193
CD151	0	1	0	0	1	0	0	0	0	0	0	0	1	1	0	0	0	0	2	0	2	0	0	0	2	/	/	0.104407	1.29616	0.434942	-0.404207	-1.73354	-1.09912	/	CD151	/	-1.07896
FAM173A	0	0	0	0	0	1	1	0	0	0	0	0	0	0	0	0	0	0	2	0	3	0	0	0	2	/	/	-0.251578	0.61521	0.406769	-0.377505	-1.44189	-1.06964	/	/	/	-0.963013
NUDT16L1	0	0	0	0	1	1	0	1	0	0	0	0	0	0	0	0	0	0	2	0	2	0	0	0	2	/	/	-0.194948	0.769267	0.22498	-0.360267	-1.71243	-1.16767	/	/	/	-1.08012
TEN1	0	0	0	0	1	1	0	1	1	0	0	0	0	0	1	1	0	0	2	0	3	0	0	0	2	/	/	-1.04047	0.106042	-0.522386	-0.347619	-1.51374	-1.35504	/	/	/	-1.07213
APOM	0	1	0	0	0	1	0	1	1	0	0	0	0	1	1	1	0	0	2	0	3	0	0	0	2	/	/	-1.01345	0.149645	-0.0423505	-0.305459	-1.32435	-1.12146	/	/	/	-0.917089
AVEN	0	1	0	0	0	1	0	0	0	0	0	0	0	0	0	1	0	0	2	0	3	0	0	0	2	/	/	-0.143709	0.813014	0.322381	-0.295378	-1.19747	-1.11577	/	/	/	-0.869539
TAX1BP3	0	0	0	0	1	0	0	0	1	0	0	0	1	0	1	0	0	0	2	0	2	0	0	0	2	/	/	-1.00575	0.83504	-0.473445	-0.276885	-1.98245	-1.15168	/	/	/	-1.137
MISP	0	0	0	0	1	0	1	0	1	0	0	0	0	1	0	0	0	0	2	0	3	0	0	0	2	/	/	-0.317572	0.922969	0.134695	-0.253751	-1.4299	-1.32621	/	/	/	-1.00329
KEAP1	0	0	0	0	0	0	0	1	0	0	0	0	0	0	0	2	0	0	0	0	3	0	0	0	2	/	/	-0.255896	0.906571	0.154081	-0.199148	-1.2823	-1.04935	/	/	/	-0.8436
NAGPA	0	0	0	0	1	1	1	0	0	0	0	0	0	1	1	0	0	0	2	0	3	0	0	0	2	/	/	-0.0861301	0.824302	0.368493	-0.110737	-1.27645	-1.13937	/	/	/	-0.842186
MRPL12	0	0	0	2	0	0	0	0	0	0	0	0	0	0	0	1	0	0	2	0	0	0	0	0	2	/	/	-0.0840802	1.48264	0.488821	-0.0812972	-1.86621	-1.05184	/	MRPL12	/	-0.999782
RBM3	0	0	0	0	0	0	0	1	0	0	0	0	0	1	0	0	0	0	0	0	2	0	0	0	1	RBM3	2.02085	-2.28922	-0.88986	-2.20014	-1.1945	-2.3778	-1.18739	/	/	/	-1.58656
SERPINI1	0	0	0	0	0	1	1	0	0	0	0	0	0	0	0	0	0	0	1	0	2	0	0	0	1	SERPINI1	3.27769	0.389615	-1.91487	-0.189738	-4.27856	-3.03496	-3.30267	/	/	/	-3.53873
SH3BP5	0	1	0	0	1	1	1	1	1	0	0	0	1	1	1	0	0	0	0	0	3	0	0	0	1	SH3BP5	2.00316	0.264577	-0.30818	0.0355902	-1.60095	-1.50921	-1.38627	/	/	/	-1.49881
USP11	0	1	0	0	0	0	1	0	0	0	0	0	1	1	1	0	0	0	0	0	2	0	0	0	1	USP11	2.19803	-0.0750846	0.859878	0.283997	-0.685309	-1.66289	-1.2326	/	/	/	-1.1936
LPL	0	1	0	0	1	0	0	1	1	0	0	0	1	1	1	1	0	0	0	0	3	0	0	0	1	/	/	2.00349	0.472489	1.20996	-2.0829	-0.612475	-1.26105	LPL	/	LPL	-1.31881
GLUL	0	0	0	0	1	1	1	1	1	0	0	0	1	1	1	1	0	0	0	0	2	0	0	0	1	/	/	1.06269	0.524173	1.1636	-1.48167	-0.822485	-1.32815	GLUL	/	GLUL	-1.21077
DHCR24	0	0	0	0	1	1	1	1	1	0	0	0	1	1	0	0	0	0	0	0	3	0	0	0	1	/	/	0.242643	0.690443	0.386355	-1.03567	-1.52207	-1.06931	/	/	/	-1.20902
ARSB	0	0	0	0	1	1	0	0	1	0	1	0	1	1	1	0	0	0	2	0	0	0	0	0	1	/	/	0.603082	-0.4772	0.410151	-1.5837	-0.41182	-1.49257	/	/	/	-1.1627
DAG1	0	0	0	0	1	1	0	1	0	0	0	0	1	1	0	1	0	0	2	0	0	0	0	0	1	/	/	-0.236932	0.519243	0.0747811	-0.743231	-1.42289	-1.12742	/	/	/	-1.09785
DSC2	0	0	0	0	1	1	0	1	0	0	0	0	0	0	1	0	0	0	1	0	2	0	0	0	1	/	/	0.142105	-2.33047	-0.493739	-1.22914	0.671951	-1.02015	/	/	/	-0.525779
PIP5K1B	0	1	0	0	1	1	1	1	0	0	0	0	1	1	0	0	0	0	1	0	2	0	0	0	1	/	/	0.420342	-4.52204	-0.918846	-2.19878	2.89388	-2.27654	/	/	/	-0.527144
DNAH7	0	0	0	0	1	1	1	1	1	0	0	0	1	1	0	0	0	0	2	0	0	0	0	0	1	/	/	-0.281203	-0.688328	-0.891886	-1.0437	-1.06787	-0.631164	/	/	/	-0.914244
FGF12	0	0	0	0	1	0	1	0	0	0	0	0	0	0	1	0	0	0	2	0	0	0	0	0	1	/	/	0.69082	0.253661	0.167389	-1.52701	-1.37122	-0.866825	/	/	/	-1.25502
ALDH5A1	0	1	0	0	0	1	1	1	1	0	0	0	0	1	1	1	0	0	2	0	0	0	0	0	1	/	/	0.328638	-0.248857	0.198377	-1.40482	-0.686041	-1.05079	/	/	/	-1.04722
DAPK1	0	0	0	0	1	1	1	1	1	0	0	0	1	1	1	0	0	0	2	0	0	0	0	0	1	/	/	0.126247	-0.73222	-0.107476	-1.53675	-1.51445	-1.10451	/	/	/	-1.38524
AHCY	0	0	0	0	0	0	0	1	1	0	0	0	0	0	0	0	0	0	2	0	0	0	0	0	1	/	/	0.20019	1.35803	0.591816	-0.573865	-1.79632	-1.01388	/	AHCY	/	-1.12802
ATF5	0	0	0	0	0	0	0	0	0	0	0	0	0	0	1	2	0	0	0	1	0	0	0	0	1	/	/	-0.0935054	1.08682	0.339295	-0.0418217	-1.37875	-1.00119	/	ATF5	/	-0.807254
BMP2	0	1	0	0	1	1	0	0	1	0	0	0	1	1	0	1	0	0	0	0	3	0	0	0	1	/	/	-0.920013	-1.51667	-1.53863	-2.24396	-1.20486	-1.02629	/	/	/	-1.4917
KRT18	0	0	0	0	0	0	0	0	0	0	0	0	0	1	0	1	0	0	2	0	0	0	0	0	1	/	/	-0.724522	0.337721	-0.28134	-0.291948	-1.32514	-1.00616	/	/	/	-0.874415
EDNRA	0	0	0	0	0	0	0	0	0	0	0	0	1	1	1	0	0	0	0	0	3	0	0	0	1	/	/	0.380427	-0.110849	-0.020639	-1.27155	-1.19112	-0.514073	/	/	/	-0.99225
CTSZ	0	0	0	0	1	0	0	0	0	0	0	0	1	1	1	0	0	0	0	0	3	0	0	0	1	/	/	0.251632	0.44659	0.30339	-0.976521	-1.13365	-1.15437	/	/	/	-1.08818
CLDN2	0	1	0	0	0	0	1	0	1	0	0	0	0	1	0	0	0	0	2	0	0	0	0	0	1	/	/	-0.419106	0.104328	-1.30172	-1.55213	-1.65581	-0.356301	/	/	/	-1.18808
MBD3	0	0	0	0	0	1	0	0	0	0	0	0	1	0	1	0	0	0	0	0	3	0	0	0	1	/	/	0.115674	0.874569	0.500883	-0.720327	-1.39442	-1.31026	/	/	/	-1.14167
ARHGEF16	0	0	0	0	1	0	1	0	1	0	0	0	0	0	0	1	0	0	2	0	0	0	0	0	1	/	/	-0.354907	0.0695317	-0.00899535	-0.681912	-1.33971	-1.25793	/	/	/	-1.09319
HYAL2	0	0	0	0	0	1	0	1	1	0	0	0	1	1	1	1	0	0	1	0	3	0	0	0	1	/	/	0.573979	1.52819	1.01047	-0.411657	-1.56415	-1.04289	/	HYAL2	HYAL2	-1.00623
QPRT	0	0	0	0	0	0	0	0	1	0	0	0	0	1	1	1	0	0	2	0	0	0	0	0	1	/	/	2.42601	-2.59175	2.28398	-1.27371	-1.37609	-0.873738	QPRT	/	/	-1.17451
OSBPL10	0	0	0	0	0	0	1	1	1	0	0	0	0	1	0	1	0	0	2	0	0	0	0	0	1	/	/	1.19204	0.130742	0.840524	-1.43769	-0.635618	-1.39166	OSBPL10	/	/	-1.15499
JDP2	0	1	0	0	1	1	0	1	1	0	0	0	1	1	1	1	0	0	0	0	2	0	0	0	1	/	/	0.477955	0.446146	0.452637	-1.07012	-1.3529	-0.989214	/	/	/	-1.13741
CNGB1	0	0	0	0	1	0	1	0	0	0	0	0	0	0	1	0	0	0	0	0	2	0	0	0	1	/	/	1.39666	-1.13019	0.796711	-2.19211	0.903245	-1.14692	CNGB1	/	/	-0.811926
EMP2	0	0	0	0	0	0	0	1	1	0	0	0	1	1	0	0	0	0	0	0	3	0	0	0	1	/	/	0.149055	-0.309171	0.162406	-1.49636	-1.06478	-1.45538	/	/	/	-1.33884
ITPKA	0	0	0	0	1	1	1	0	0	0	0	0	0	0	0	1	0	0	0	0	2	0	0	0	1	/	/	-0.775649	-0.0906682	-0.290165	-0.568772	-1.02751	-1.12433	/	/	/	-0.906869
CARD10	0	1	0	0	1	0	1	0	1	0	0	0	0	0	0	1	0	0	2	0	0	0	0	0	1	/	/	-0.341513	0.573852	0.0295083	-0.534622	-1.41398	-1.0633	/	/	/	-1.00397
PIK3C2B	0	1	0	0	1	1	1	1	1	0	0	0	1	1	0	0	0	0	2	0	0	0	0	0	1	/	/	-0.787065	-0.312842	-0.903207	-1.24282	-1.68638	-1.21025	/	/	/	-1.37982
MMP23B	0	0	0	0	0	1	0	0	1	0	0	0	1	1	0	0	0	0	0	0	3	0	0	0	1	/	/	1.20232	1.15164	1.31273	-1.31068	-1.21593	-1.70537	MMP23B	MMP23B	MMP23B	-1.41066
SERPINF2	0	1	0	0	0	0	0	0	1	0	0	0	1	1	0	1	0	0	2	0	0	0	0	0	1	/	/	-0.292005	-0.425477	0.0238948	-0.936821	-1.01038	-1.20813	/	/	/	-1.05178
GJB5	0	0	0	0	0	0	1	0	1	0	0	0	0	0	0	0	0	0	0	0	2	0	0	0	1	/	/	-0.157923	0.901582	0.556044	-0.241531	-1.40624	-1.10587	/	/	/	-0.917883
GALNT2	0	0	0	0	0	0	0	0	1	0	0	0	0	0	0	1	0	0	0	0	3	0	0	0	1	/	/	0.615136	0.957026	0.60528	-0.787149	-1.2852	-1.04301	/	/	/	-1.03845
HPGD	0	1	0	0	1	1	0	1	0	0	0	0	1	1	0	0	0	0	1	0	2	0	0	0	1	/	/	-0.378128	-1.74125	-1.51205	-3.66143	1.22216	-1.22643	/	/	/	-1.2219
PKP2	0	1	0	0	1	0	1	1	0	0	0	0	0	0	0	0	0	0	2	0	0	0	0	0	1	/	/	-0.145677	0.00930693	-0.329153	-1.8157	-1.45541	-1.2032	/	/	/	-1.49143
OPN3	0	0	0	0	1	1	1	0	0	0	0	0	0	1	1	0	0	0	2	0	0	0	0	0	1	/	/	0.552407	0.0165131	0.249933	-1.52578	-1.58995	-1.08278	/	/	/	-1.39951
GNG7	0	1	0	0	1	1	1	1	0	0	0	0	1	1	1	0	0	0	1	0	2	0	0	0	1	/	/	3.02766	-1.43058	2.76247	-2.43573	1.53045	-1.32699	GNG7	/	GNG7	-0.744094
PCDH7	0	0	0	0	1	1	1	0	1	0	0	0	0	0	0	0	0	0	0	0	2	0	0	0	1	/	/	0.426673	0.57144	0.397402	-1.28405	-1.8968	-1.24533	/	/	/	-1.4754
MAN2B1	0	0	0	0	1	1	0	0	0	0	0	0	1	1	1	1	0	0	0	0	3	0	0	0	1	/	/	-0.472987	0.140513	-0.21808	-1.05318	-1.51211	-1.09635	/	/	/	-1.22055
NDST1	0	1	0	0	1	1	1	1	0	0	0	0	1	1	1	0	0	0	0	0	2	0	0	0	1	/	/	-0.583623	0.769746	-0.251656	-0.613381	-1.85007	-1.12075	/	/	/	-1.19473
PTP4A1	0	0	0	0	1	0	1	1	1	0	0	0	0	1	0	1	0	0	2	0	0	0	0	0	1	/	/	1.09997	-0.0954874	0.596523	-1.65744	-0.558253	-1.13155	PTP4A1	/	/	-1.11575
MAP7	0	0	0	0	0	0	1	1	1	0	0	0	0	0	0	0	0	0	2	0	0	0	0	0	1	/	/	0.072016	-0.697219	-0.312238	-1.47634	-0.419575	-1.46179	/	/	/	-1.11924
PIGL	0	1	0	0	0	1	1	0	0	0	0	0	0	0	1	2	0	0	0	0	0	0	0	0	1	/	/	-1.34938	-0.721173	-1.42633	-1.11572	-1.47756	-0.795876	/	/	/	-1.12972
SLC8A3	0	1	0	0	1	1	1	1	1	0	0	0	1	1	0	0	0	0	0	0	2	0	0	0	1	/	/	1.72494	-1.11931	0.849789	-2.97803	1.11321	-1.20054	SLC8A3	/	/	-1.02179
NUMBL	0	0	0	0	1	0	1	0	1	0	0	0	0	0	0	0	0	0	0	0	3	0	0	0	1	/	/	0.0166483	0.168042	0.244175	-0.896414	-1.18392	-1.0914	/	/	/	-1.05725
ACAT2	0	0	0	0	1	0	1	1	1	0	0	0	1	0	1	1	0	0	0	0	3	0	0	0	1	/	/	0.163522	0.0261094	0.341351	-1.29884	-1.24524	-1.55166	/	/	/	-1.36525
SLC7A5	0	0	0	0	0	0	1	0	1	0	0	0	0	0	0	0	0	0	0	0	2	0	0	0	1	/	/	-0.0428855	0.718332	0.263561	-0.831461	-1.96994	-1.45843	/	/	/	-1.41994
LAMA5	0	0	0	0	0	0	0	0	0	0	0	0	0	0	0	0	0	0	2	0	0	0	0	0	1	/	/	-0.155867	0.378448	0.0632327	-0.89123	-1.27101	-1.10002	/	/	/	-1.08742
LSS	0	1	0	0	0	1	1	1	0	0	0	0	1	1	1	0	0	0	0	0	2	0	0	0	1	/	/	0.325255	-0.0284758	0.797136	-1.25728	-1.67387	-1.52908	/	/	/	-1.48674
PTPRS	0	1	0	0	1	1	1	0	1	0	0	0	1	0	0	0	0	0	0	0	2	0	0	0	1	/	/	-0.0880396	0.681245	0.110445	-0.746078	-1.59986	-0.997718	/	/	/	-1.11455
SPTB	0	1	0	0	0	0	1	1	1	0	0	0	0	0	0	0	0	0	2	0	0	0	0	0	1	/	/	-0.371101	-0.322862	-0.235702	-1.0324	-1.16286	-1.24382	/	/	/	-1.14636
VTN	0	0	0	0	0	0	1	0	1	0	0	0	1	1	1	0	0	0	2	0	0	0	0	0	1	/	/	-1.21229	-0.225435	-1.62694	-1.05441	-1.96699	-1.07067	/	/	/	-1.36402
IRS1	0	1	0	0	0	1	1	0	0	0	0	0	0	0	0	0	0	0	0	0	3	0	0	0	1	/	/	0.585699	0.283246	0.312623	-1.40302	-0.700811	-1.07825	/	/	/	-1.0607
GPC1	0	0	0	0	0	0	0	0	0	0	0	0	0	0	0	0	0	0	0	0	2	0	0	0	1	/	/	-0.189433	0.959142	0.123694	-0.724392	-2.13107	-1.27181	/	/	/	-1.37576
FOXC1	0	1	0	0	0	0	0	1	1	0	0	0	0	0	0	1	0	0	2	0	0	0	0	0	1	/	/	1.00864	0.220394	0.879023	-1.58766	-0.742421	-1.27756	FOXC1	/	/	-1.20255
PLXNB1	0	0	0	0	0	1	1	1	1	0	0	0	1	0	0	0	0	0	2	0	0	0	0	0	1	/	/	-0.357134	-0.116209	-0.237415	-1.01365	-1.07703	-1.09802	/	/	/	-1.0629
ULK1	0	0	0	0	0	1	1	0	0	0	0	0	0	0	1	0	0	0	0	0	3	0	0	0	1	/	/	0.246503	-0.600816	0.0445915	-1.35633	-0.255044	-1.23777	/	/	/	-0.949715
WFIKKN1	0	0	0	0	0	0	1	0	0	0	0	0	1	1	0	0	0	0	2	0	0	0	0	0	1	/	/	0.44985	-0.522777	0.648886	-1.0622	-1.28107	-1.5822	/	/	/	-1.30849
EFCAB12	0	0	0	0	1	1	0	0	1	0	0	0	1	1	0	1	0	0	2	0	0	0	0	0	1	/	/	0.889953	0.204568	0.45573	-0.949185	-1.30121	-1.03012	/	/	/	-1.09351
LINC00689	0	1	0	0	1	1	0	1	1	0	0	0	0	1	1	0	0	0	0	0	3	0	0	0	1	/	/	-1.10993	-1.1512	-1.06669	-1.37314	-1.28705	-0.975009	/	/	/	-1.21173
TMEM178B	0	0	0	0	0	1	1	1	1	0	0	0	0	0	0	0	0	0	2	0	0	0	0	0	1	/	/	-0.270218	-0.340006	-0.906973	-1.35525	-1.41641	-0.547277	/	/	/	-1.10631
CCDC157	0	0	0	0	0	0	1	0	1	0	0	0	1	1	0	0	0	0	2	0	0	0	0	0	1	/	/	-0.18975	-0.50075	-0.774632	-1.3321	-1.42925	-0.845503	/	/	/	-1.20229
SNTB1	0	1	0	0	0	1	0	1	0	0	0	0	0	1	0	0	0	0	2	0	0	0	0	0	1	/	/	0.177462	-0.154988	-0.344397	-1.20491	-1.31465	-0.721654	/	/	/	-1.0804
LOC100288123	0	1	0	0	0	1	1	0	0	0	0	0	0	0	1	2	0	0	0	0	0	0	0	0	1	/	/	-0.242079	-0.169962	-0.648538	-1.19821	-1.25625	-0.795513	/	/	/	-1.08332
RNF224	0	0	0	0	0	1	1	1	1	0	0	0	0	1	0	0	0	0	2	0	0	0	0	0	1	/	/	-0.700164	-0.498171	-0.776669	-1.18525	-1.14385	-0.988994	/	/	/	-1.10603
C6orf223	0	1	0	0	0	0	1	0	0	0	0	0	1	1	0	0	0	0	2	0	0	0	0	0	1	/	/	0.221425	0.0188109	0.0530231	-1.08934	-1.00249	-0.694394	/	/	/	-0.928741
JOSD1	0	1	0	0	1	0	1	0	1	0	0	0	1	0	0	1	0	0	0	0	3	0	0	0	1	/	/	0.478557	0.616356	0.512179	-1.01911	-1.08714	-0.962703	/	/	/	-1.02299
OPLAH	0	0	0	0	0	1	1	1	0	0	0	0	0	0	0	0	0	0	2	0	0	0	0	0	1	/	/	-0.353356	0.275413	-0.185033	-1.00889	-1.31759	-0.965028	/	/	/	-1.09717
FAM120C	0	0	0	0	0	0	0	1	0	0	0	0	0	0	1	0	0	0	0	0	3	0	0	0	1	/	/	0.0236354	0.104224	-0.104781	-1.00529	-1.04854	-0.595337	/	/	/	-0.883055
FOS	0	1	0	0	1	1	0	1	1	0	0	0	1	1	0	0	0	0	1	0	2	0	0	0	1	/	/	0.598734	-1.78543	0.460808	-1.5016	1.39467	-1.32104	/	/	/	-0.475989
INSIG1	0	0	0	0	0	1	1	1	0	0	0	0	1	1	1	1	0	0	0	0	3	0	0	0	1	/	/	0.632491	-0.834329	0.378759	-2.18229	-1.12098	-1.16315	/	/	/	-1.4888
GCGR	0	0	0	0	1	0	0	0	0	0	0	0	0	0	0	0	0	0	2	0	0	0	0	0	1	/	/	0.345198	-1.37759	0.329403	-2.18635	-0.70542	-1.45684	/	/	/	-1.44954
SEMA3C	0	1	0	0	1	0	1	0	0	0	0	0	0	0	0	0	0	0	0	0	3	0	0	0	1	/	/	-0.0255059	-1.10059	-0.22091	-1.81757	-1.0293	-1.35359	/	/	/	-1.40015
CNIH2	0	0	0	0	1	0	1	0	0	0	0	0	0	0	0	0	0	0	0	0	3	0	0	0	1	/	/	-0.454902	-1.37112	-0.796174	-1.87753	-0.700555	-1.54396	/	/	/	-1.37402
VEPH1	0	0	0	0	1	0	0	1	1	0	0	0	1	1	1	0	0	0	2	0	0	0	0	0	1	/	/	-0.877805	-1.87083	-1.34805	-1.64795	-1.04124	-1.18721	/	/	/	-1.29213
CACTIN-AS1	0	0	0	0	0	1	0	0	0	0	0	0	0	0	1	1	0	0	0	0	3	0	0	0	1	/	/	0.361591	-0.963152	-0.0560096	-1.75626	-0.763098	-1.00254	/	/	/	-1.17397
C17orf51	0	1	0	0	0	1	1	0	0	0	0	0	1	0	0	0	0	0	0	0	3	0	0	0	1	/	/	0.882857	0.620013	0.613122	-1.57274	-1.45397	-1.10042	/	/	/	-1.37571
WIPF1	0	1	0	0	1	0	0	0	0	0	0	0	1	1	1	0	0	0	0	0	3	0	0	0	1	/	/	-0.202448	-0.735223	-0.378731	-1.47443	-1.22126	-1.26857	/	/	/	-1.32142
AUTS2	0	0	0	0	0	1	1	1	0	0	0	0	0	0	1	0	0	0	0	0	3	0	0	0	1	/	/	0.331062	-0.229585	0.185771	-1.45718	-1.33995	-1.26187	/	/	/	-1.353
STOX2	0	1	0	0	1	1	1	1	1	0	0	0	1	0	1	0	0	0	0	0	2	0	0	0	1	/	/	0.367543	-0.46065	-0.110805	-1.49725	-0.611047	-1.08378	/	/	/	-1.06403
XKR8	0	0	0	0	1	1	0	1	1	0	0	0	0	1	1	0	0	0	0	0	3	0	0	0	1	/	/	-0.344559	-0.72464	-0.0975809	-1.4454	-0.782043	-1.67415	/	/	/	-1.30053
TM4SF1	0	1	0	0	0	0	0	1	1	0	0	0	0	1	0	1	0	0	2	0	0	0	0	0	1	/	/	0.199723	0.477727	0.0345064	-1.37864	-1.51177	-1.23305	/	/	/	-1.37449
LRRC73	0	0	0	0	0	1	1	1	1	0	0	0	1	1	0	1	0	0	2	0	0	0	0	0	1	/	/	-0.00362391	-0.352209	0.0773362	-1.33019	-1.34734	-1.61178	/	/	/	-1.42977
TBX1	0	0	0	0	1	0	0	1	0	0	0	0	0	0	0	1	0	0	0	0	3	0	0	0	1	/	/	0.420693	0.192972	0.425757	-1.25976	-1.21067	-1.64337	/	/	/	-1.37126
MFSD3	0	0	0	0	0	0	1	0	0	0	0	0	0	0	0	1	0	0	2	0	0	0	0	0	1	/	/	0.37323	0.514774	0.456199	-1.25784	-1.36407	-1.04613	/	/	/	-1.22268
TAS1R3	0	0	0	0	0	1	0	1	0	0	0	0	0	0	0	0	0	0	0	0	2	0	0	0	1	/	/	-0.291356	-0.595979	-0.165027	-1.27608	-0.755157	-1.32256	/	/	/	-1.11793
SAMD11	0	0	0	0	1	1	1	1	1	0	0	0	0	1	1	0	0	0	0	0	3	0	0	0	1	/	/	-0.0316822	0.377353	-0.0564636	-1.23455	-1.36337	-1.71671	/	/	/	-1.43821
CRTC3	0	1	0	0	1	1	1	1	0	0	0	0	1	1	1	1	0	0	0	0	3	0	0	0	1	/	/	0.418389	0.253229	0.305543	-1.23329	-0.907606	-1.27226	/	/	/	-1.13772
WNT9A	0	0	0	0	1	1	1	0	0	0	0	0	1	1	0	1	0	0	0	0	2	0	0	0	1	/	/	-0.443117	-0.080263	-0.613588	-1.14904	-1.25939	-1.15679	/	/	/	-1.18841
GPR153	0	1	0	0	0	0	1	0	1	0	0	0	1	0	0	0	0	0	0	0	3	0	0	0	1	/	/	0.379305	0.322089	0.678807	-1.14195	-1.12974	-1.22798	/	/	/	-1.16656
LPAR5	0	0	0	0	1	1	0	1	0	0	0	0	0	0	1	1	0	0	0	0	3	0	0	0	1	/	/	-0.000956493	-0.4043	0.282999	-1.10643	-1.02601	-1.39839	/	/	/	-1.17694
FAT4	0	1	0	0	1	1	1	1	1	0	0	0	1	1	1	0	0	0	0	0	3	0	0	0	1	/	/	-1.15274	-0.709209	-0.822793	-1.10032	-1.371	-1.1997	/	/	/	-1.22367
FGFBP3	0	1	0	0	0	0	0	1	1	0	0	0	1	0	0	0	0	0	2	0	0	0	0	0	1	/	/	-0.404129	-0.211412	0.269315	-1.08438	-1.19601	-1.11233	/	/	/	-1.1309
LMNTD2	0	0	0	0	0	0	0	0	0	0	0	0	0	0	0	0	0	0	2	0	0	0	0	0	1	/	/	-0.343766	-0.834367	-0.532849	-1.14172	-0.73722	-1.08877	/	/	/	-0.989237
TBXA2R	0	0	0	0	1	1	0	0	1	0	0	0	1	1	1	1	0	0	0	0	3	0	0	0	1	/	/	0.100009	0.281242	0.222697	-1.07132	-1.30856	-1.28103	/	/	/	-1.22031
HTRA1	0	1	0	0	0	0	0	0	1	0	0	0	0	0	1	0	0	0	0	0	3	0	0	0	1	/	/	-0.0743216	0.210823	0.20441	-1.06638	-1.11074	-0.992853	/	/	/	-1.05666
UNKL	0	1	0	0	0	1	1	0	0	0	0	0	0	0	1	0	0	0	0	0	2	0	0	0	1	/	/	0.141199	0.453153	0.10779	-1.04858	-1.65686	-1.22926	/	/	/	-1.31157
SH3TC1	0	0	0	0	0	1	0	0	0	0	0	0	1	1	1	0	0	0	2	0	0	0	0	0	1	/	/	0.591898	1.08936	0.528242	-1.04006	-1.52595	-1.24101	/	SH3TC1	/	-1.269
CASC10	0	0	0	0	0	0	1	0	1	0	0	0	1	0	1	0	0	0	2	0	0	0	0	0	1	/	/	0.281225	0.537331	0.390237	-1.01369	-1.38472	-1.16554	/	/	/	-1.18798
NKX3-2	0	0	0	0	1	0	0	0	0	0	0	0	0	0	1	1	0	0	0	0	2	0	0	0	1	/	/	0.421869	-0.025317	1.08943	-1.04216	-0.531308	-1.55071	/	/	NKX3-2	-1.04139
ADAT3	0	0	0	0	0	0	0	1	0	0	0	0	0	0	0	1	0	0	0	0	3	0	0	0	1	/	/	0.223407	0.85778	0.28697	-1.00605	-1.28116	-1.14028	/	/	/	-1.1425
AP5S1	0	0	0	0	1	0	0	0	0	0	0	0	0	0	1	1	0	0	2	0	0	0	0	0	1	/	/	0.120366	0.892918	0.369877	-0.97758	-1.54184	-1.40827	/	/	/	-1.30923
KAZALD1	0	0	0	0	1	1	0	1	0	0	0	0	0	0	1	0	0	0	0	0	2	0	0	0	1	/	/	-0.499691	-0.136757	-0.455982	-0.969448	-1.33851	-1.14242	/	/	/	-1.15012
EPPK1	0	0	0	0	0	0	1	0	1	0	0	0	0	0	0	1	0	0	2	0	0	0	0	0	1	/	/	-0.103892	0.391084	0.34522	-0.939037	-1.48026	-1.34242	/	/	/	-1.25391
HMG20B	0	0	0	0	0	0	0	0	0	0	0	0	0	0	0	0	0	0	0	0	2	0	0	0	1	/	/	-0.129759	0.124562	-0.0218052	-0.913081	-1.57347	-1.15234	/	/	/	-1.21297
ARHGAP23	0	1	0	0	0	0	1	1	1	0	0	0	1	0	0	0	0	0	0	0	2	0	0	0	1	/	/	-0.768408	0.321412	-0.487068	-0.846124	-2.00096	-1.50288	/	/	/	-1.44999
AJUBA	0	1	0	0	0	0	0	0	1	0	0	0	1	0	0	1	0	0	2	0	0	0	0	0	1	/	/	-0.128125	0.873411	-0.00553363	-0.840112	-1.52463	-1.16749	/	/	/	-1.17741
MBLAC1	0	0	0	0	1	1	1	1	0	0	0	0	0	0	0	0	0	0	1	0	2	0	0	0	1	/	/	-0.465593	-0.0481611	-0.293961	-0.83372	-1.59779	-1.13941	/	/	/	-1.19031
SLC45A4	0	0	0	0	0	1	1	0	1	0	0	0	0	1	0	0	0	0	2	0	0	0	0	0	1	/	/	0.525425	0.489484	0.615485	-0.827686	-1.06227	-1.31299	/	/	/	-1.06765
SYDE1	0	1	0	0	1	0	0	0	1	0	0	0	1	1	1	1	0	0	0	0	3	0	0	0	1	/	/	-0.111275	0.589164	0.131253	-0.820872	-1.54994	-1.30331	/	/	/	-1.22471
LIPT2	0	0	0	0	0	0	0	0	0	0	0	0	0	0	0	0	0	0	2	0	0	0	0	0	1	/	/	-0.251357	0.0653169	-0.0222719	-0.817511	-1.28046	-1.2158	/	/	/	-1.10459
VASN	0	0	0	0	0	1	0	1	1	0	0	0	0	1	0	0	0	0	0	0	2	0	0	0	1	/	/	0.0435918	0.514907	0.249982	-0.773909	-1.92511	-1.32165	/	/	/	-1.34022
CLPTM1L	0	0	0	0	0	0	0	0	0	0	0	0	0	0	0	0	0	0	2	0	0	0	0	0	1	/	/	-0.239844	0.881996	0.100019	-0.763642	-2.05334	-1.39856	/	/	/	-1.40518
TTC7A	0	1	0	0	1	1	0	1	1	0	0	0	1	1	0	1	0	0	1	0	3	0	0	0	1	/	/	0.0141514	0.360372	0.190686	-0.760992	-1.33451	-1.02901	/	/	/	-1.0415
CXCR5	0	0	0	0	1	1	0	0	1	0	0	0	0	1	1	1	0	0	0	0	2	0	0	0	1	/	/	0.814221	1.41494	1.33159	-0.753823	-1.51973	-1.83138	/	CXCR5	CXCR5	-1.36831
TSPO	0	0	0	0	1	1	0	1	0	0	0	0	1	1	0	0	0	0	0	0	2	0	0	0	1	/	/	-0.371322	0.283059	-0.0796709	-0.725875	-1.58979	-1.00299	/	/	/	-1.10622
TUSC1	0	0	0	0	1	0	1	0	0	0	0	0	1	1	1	1	0	0	0	0	2	0	0	0	1	/	/	-0.256301	0.472455	-0.0383901	-0.691067	-1.38276	-1.1002	/	/	/	-1.05801
BTBD6	0	1	0	0	1	1	1	1	0	0	0	0	0	0	1	0	0	0	0	0	2	0	0	0	1	/	/	-0.0745566	1.18232	0.351067	-0.673792	-1.80315	-1.37656	/	BTBD6	/	-1.2845
SIGIRR	0	0	0	0	1	1	1	1	0	0	0	0	0	1	0	0	0	0	2	0	0	0	0	0	1	/	/	-0.196515	0.364704	0.0990954	-0.667762	-1.31146	-1.092	/	/	/	-1.02374
NSMF	0	0	0	0	0	0	1	0	0	0	0	0	0	0	0	0	0	0	2	0	0	0	0	0	1	/	/	0.174187	0.703525	0.586845	-0.628162	-1.43418	-1.30166	/	/	/	-1.12133
RASSF7	0	0	0	0	0	0	1	0	1	0	0	0	0	1	0	0	0	0	2	0	0	0	0	0	1	/	/	-0.436051	0.414138	-0.0502164	-0.613667	-1.68276	-1.24119	/	/	/	-1.17921
CORO1B	0	0	0	0	1	0	0	0	0	0	0	0	0	0	0	1	0	0	0	0	3	0	0	0	1	/	/	0.0118108	0.681533	0.278481	-0.602269	-1.4209	-1.01138	/	/	/	-1.01152
SLC25A10	0	0	0	0	0	0	1	1	1	0	0	0	0	0	0	0	0	0	2	0	0	0	0	0	1	/	/	-0.570278	0.609467	-0.158323	-0.575288	-1.85189	-1.09377	/	/	/	-1.17365
ABHD4	0	1	0	0	1	1	0	0	1	0	0	0	0	0	1	1	0	0	1	0	3	0	0	0	1	/	/	-0.104737	0.174143	0.0954386	-0.549672	-1.12067	-1.00706	/	/	/	-0.892466
PKP3	0	0	0	0	0	1	1	1	0	0	0	0	0	0	0	0	0	0	0	0	2	0	0	0	1	/	/	-0.615636	0.490079	-0.076786	-0.536839	-1.57901	-1.36558	/	/	/	-1.16048
RNF126	0	0	0	0	0	0	1	0	0	0	0	0	0	0	0	0	0	0	0	0	2	0	0	0	1	/	/	-0.808101	0.42597	-0.546943	-0.527258	-1.86166	-1.17427	/	/	/	-1.18773
TSKU	0	1	0	0	1	0	0	0	1	0	0	0	0	0	0	1	0	0	0	0	3	0	0	0	1	/	/	0.255884	0.773027	0.502197	-0.524624	-1.32419	-1.00567	/	/	/	-0.951495
MZT2A	0	0	0	0	0	0	1	0	1	0	0	0	0	0	0	0	0	0	1	0	3	0	0	0	1	/	/	-0.382367	0.200395	-0.0618589	-0.51764	-1.22436	-1.09867	/	/	/	-0.94689
PXN-AS1	0	0	0	0	0	0	0	0	1	0	0	0	0	0	0	0	0	0	0	0	3	0	0	0	1	/	/	-0.18629	1.0302	0.399648	-0.441536	-1.53661	-1.027	/	PXN-AS1	/	-1.00172
PDF	0	0	0	0	0	0	0	1	1	0	0	0	0	0	0	1	0	0	2	0	0	0	0	0	1	/	/	0.21877	0.667158	0.610471	-0.432519	-1.29898	-1.11153	/	/	/	-0.947676
FAM83H	0	0	0	0	0	0	1	0	0	0	0	0	0	0	0	1	0	0	2	0	0	0	0	0	1	/	/	-0.297618	0.659089	0.0163818	-0.421334	-1.34831	-1.14931	/	/	/	-0.972986
TPGS1	0	0	0	0	0	1	0	0	1	0	0	0	1	1	0	0	0	0	0	0	3	0	0	0	1	/	/	-0.955462	-0.124966	-0.514895	-0.418996	-1.25301	-1.06003	/	/	/	-0.910679
ST3GAL4	0	0	0	0	1	1	1	1	0	0	0	0	0	1	0	0	0	0	0	0	3	0	0	0	1	/	/	-0.124289	0.515458	0.245812	-0.40412	-1.15743	-1.00742	/	/	/	-0.856324
ANKRD39	0	0	0	0	0	0	1	1	1	0	0	0	0	0	0	0	0	0	2	0	0	0	0	0	1	/	/	-0.169512	0.971493	0.266748	-0.351582	-1.42627	-1.03003	/	/	/	-0.935963
EFNA1	0	0	0	0	0	0	0	0	1	0	0	0	0	1	0	1	0	0	2	0	0	0	0	0	1	/	/	-0.709683	-0.159767	-0.356639	-0.307821	-1.04667	-1.11788	/	/	/	-0.824122
NCDN	0	0	0	0	0	1	1	0	0	0	0	0	0	0	0	0	0	0	0	0	3	0	0	0	1	/	/	-0.174308	1.01331	0.222311	-0.282298	-1.48905	-1.02843	/	NCDN	/	-0.933259
ZSCAN5A	0	0	0	0	1	0	0	0	0	0	0	0	1	0	0	2	0	0	1	0	0	0	0	0	1	/	/	-0.289186	0.805749	0.229038	-0.208957	-1.08626	-1.03064	/	/	/	-0.775284
C19orf24	0	0	0	2	0	0	0	0	0	0	0	0	0	0	0	1	0	0	1	0	0	0	0	0	1	/	/	-0.172199	1.17354	0.465362	-0.185316	-1.69307	-1.24828	/	C19orf24	/	-1.04222
DUS3L	0	0	0	2	0	0	0	0	0	0	0	0	0	0	1	1	0	0	0	0	0	1	0	0	1	/	/	-0.243441	1.33636	0.486266	-0.0514405	-1.68736	-1.11994	/	DUS3L	/	-0.952914
ABCB6	0	0	0	0	0	0	0	0	1	0	0	0	0	0	0	0	0	0	0	0	0	0	0	0	0	ABCB6	2.07183	0.77572	1.34416	1.26258	-0.654825	-1.1636	-1.26708	/	ABCB6	ABCB6	-1.0285
ACLY	0	0	0	0	0	0	0	0	1	0	0	0	0	0	0	0	0	0	0	0	0	0	0	0	0	ACLY	2.41303	0.306268	0.634358	0.527785	-0.840235	-1.29397	-1.09955	/	/	/	-1.07792
CITED1	0	1	0	0	0	0	0	1	1	0	0	0	1	1	0	0	0	0	0	0	0	0	0	0	0	CITED1	2.24665	-1.0568	-0.704757	-1.19497	-0.877798	-1.48835	-2.10695	/	/	/	-1.49103
GALNS	0	0	0	0	1	0	0	0	0	0	0	0	0	0	1	1	0	0	0	0	0	0	0	0	0	GALNS	2.59254	2.281	1.06393	2.45299	-0.794743	-1.33359	-1.12879	/	GALNS	GALNS	-1.08571
KPTN	0	0	0	0	0	0	0	0	1	0	0	0	0	0	1	0	0	0	1	0	0	0	0	0	0	KPTN	4.54169	0.821882	1.79822	1.02616	-0.529686	-1.62073	-0.993468	/	KPTN	/	-1.04796
MAZ	0	0	0	0	1	0	0	0	0	0	0	0	0	0	0	0	0	0	0	0	0	0	0	0	0	MAZ	2.72084	-0.112884	0.404005	0.250688	-0.486171	-1.06941	-1.04117	/	/	/	-0.865584
SLC2A1	0	0	0	0	0	0	0	0	1	0	0	0	0	0	0	0	0	0	0	0	0	0	0	0	0	SLC2A1	2.38646	0.0332455	0.883518	0.429575	-0.356709	-1.71686	-1.11174	/	/	/	-1.06177
SOAT1	0	0	0	0	1	1	0	0	0	0	0	0	0	1	1	0	0	0	0	0	0	0	0	0	0	SOAT1	2.88769	1.27474	-0.463106	0.672064	-1.84981	0.296759	-1.25838	SOAT1	/	/	-0.937144
SREBF1	0	0	0	0	0	0	1	0	0	0	0	0	0	0	0	0	0	0	0	0	0	0	0	0	0	/	/	-0.647844	-0.279124	-0.379794	-1.31907	-1.70594	-1.44493	/	/	/	-1.48998
NEK6	0	0	0	0	0	1	0	0	1	0	0	0	0	1	1	0	0	0	1	0	0	0	0	0	0	/	/	0.311369	1.10474	0.475789	-0.718683	-1.8565	-1.14114	/	NEK6	/	-1.23878
HDAC10	0	0	0	0	0	0	0	0	0	0	0	0	0	0	1	0	0	0	0	0	0	0	0	0	0	/	/	0.195354	0.266814	0.0552476	-1.02424	-1.102	-0.74749	/	/	/	-0.957912
HSPG2	0	1	0	0	1	1	0	0	1	0	0	0	1	1	1	0	0	0	0	0	0	0	0	0	0	/	/	0.320835	0.443102	0.659582	-1.43002	-1.52868	-1.49224	/	/	/	-1.48365
FADS2	0	0	0	0	0	0	0	0	0	0	0	0	0	0	1	0	0	0	0	0	0	0	0	0	0	/	/	0.293288	0.506969	0.580292	-0.527656	-1.07497	-0.993685	/	/	/	-0.865438
GALR2	0	0	0	0	0	0	0	0	0	0	0	0	0	0	0	0	0	0	0	0	1	0	0	0	0	/	/	-0.564041	1.12333	0.342248	0.482207	-1.59263	-1.12942	/	GALR2	/	-0.746615
PTPN6	0	0	0	0	1	0	0	0	0	0	0	0	1	1	1	0	0	0	0	0	0	0	0	0	0	/	/	-0.932595	0.330218	-0.216146	-0.439429	-1.90418	-1.5265	/	/	/	-1.29004
PTPRCAP	0	0	0	0	0	0	0	0	0	0	0	0	0	0	0	0	0	0	0	0	0	0	0	0	0	/	/	0.249635	-0.486646	-0.13387	-1.71507	-0.912806	-1.611	/	/	/	-1.41296
TMPRSS5	0	1	0	0	0	0	0	1	0	0	0	0	0	0	0	0	0	0	0	0	0	0	0	0	0	/	/	-1.36594	-1.02995	-1.18414	-0.893	-1.15591	-1.04272	/	/	/	-1.03054
KRT17	0	1	0	0	0	0	1	0	1	0	0	0	0	0	0	0	0	0	0	0	0	0	0	0	0	/	/	-1.07336	0.0555517	-1.56939	-1.29893	-2.35701	-0.770912	/	/	/	-1.47562
CARD9	0	0	0	0	0	0	0	0	0	0	0	0	1	1	1	0	0	0	0	0	0	0	0	0	0	/	/	0.826243	0.973912	0.734186	-0.863609	-1.14089	-1.34715	/	/	/	-1.11722
TAF6L	0	0	0	0	0	0	1	0	1	0	0	0	0	0	1	1	0	0	1	0	0	0	0	0	0	/	/	-0.151872	0.834685	0.252395	-0.266963	-1.16218	-0.991082	/	/	/	-0.806743
SNRPB	0	0	0	0	0	0	0	0	0	0	0	0	0	0	0	0	0	0	0	0	0	0	0	0	0	/	/	-0.318616	0.774094	-0.0578937	-0.593041	-1.75872	-1.13983	/	/	/	-1.16386
C1QTNF6	0	0	0	0	0	0	0	0	1	0	0	0	0	0	1	1	0	0	0	0	0	0	0	0	0	/	/	-0.82475	-0.0346921	-0.514333	-0.56549	-1.08858	-1.13234	/	/	/	-0.928804
PADI2	0	0	0	0	0	0	0	0	0	0	0	0	0	0	0	0	0	0	1	0	0	0	0	0	0	/	/	-1.75959	-0.42656	-0.391982	0.411913	-1.50898	-1.82916	/	/	/	-0.975411
DNASE1L2	0	0	0	0	0	0	1	1	0	0	0	0	0	0	0	0	0	0	0	0	0	0	0	0	0	/	/	0.589777	0.507523	0.632527	-0.960193	-1.14325	-1.07785	/	/	/	-1.06043
ENO3	0	0	0	0	0	0	0	1	0	0	0	0	0	0	1	1	0	0	0	0	0	0	0	0	0	/	/	0.680566	0.431398	1.1858	-1.03065	-0.776445	-1.36955	/	/	ENO3	-1.05888
B3GNT1	0	0	0	0	0	0	0	0	0	0	0	0	0	0	0	0	0	0	0	0	0	0	0	0	0	/	/	0.309994	0.97233	0.595717	-0.75277	-1.54631	-1.19077	/	/	/	-1.16328
ABCD1	0	0	0	0	1	0	0	0	0	0	0	0	0	0	0	0	0	0	1	0	0	0	0	0	0	/	/	-0.297182	0.678839	0.0478724	-0.685324	-1.59956	-1.34742	/	/	/	-1.21077
OTX1	0	0	0	0	0	0	0	1	0	0	0	0	0	0	0	0	0	0	0	0	0	0	0	0	0	/	/	0.503697	-0.17703	0.423241	-1.60661	-1.0496	-1.37552	/	/	/	-1.34391
CYBB	0	0	0	0	1	0	0	0	0	0	0	0	1	1	1	0	0	0	0	0	0	0	0	0	0	/	/	-1.00214	-2.42199	-1.03698	-1.32471	0.66096	-1.02383	/	/	/	-0.562525
S100A4	0	1	0	0	0	0	0	1	1	0	0	0	1	1	0	0	0	0	0	0	0	0	0	0	0	/	/	-0.105543	0.540069	0.188779	-1.23037	-1.83676	-1.1321	/	/	/	-1.39974
TCF7	0	1	0	0	0	0	0	0	0	0	0	0	0	1	1	1	0	0	0	0	0	0	0	0	0	/	/	0.14247	-0.122312	0.202645	-1.28277	-0.777405	-1.37996	/	/	/	-1.14671
ADAMTS7	0	0	0	0	0	0	0	0	0	0	0	0	0	1	1	0	0	0	0	0	0	0	0	0	0	/	/	-0.290261	-0.61676	-0.0901983	-1.61198	-1.18616	-0.79131	/	/	/	-1.19648
GMEB2	0	0	0	0	0	0	1	0	0	0	0	0	0	0	0	1	0	0	0	0	0	0	0	0	0	/	/	-0.00345549	0.796903	0.275047	-0.469928	-1.21607	-0.991238	/	/	/	-0.892412
CPS1	0	1	0	0	0	0	0	1	1	0	0	0	0	0	0	0	0	0	0	0	0	0	0	0	0	/	/	1.12823	-0.18396	0.690911	-1.93242	-0.598167	-1.59658	CPS1	/	/	-1.37572
DPYSL4	0	0	0	0	0	1	1	0	1	0	0	0	0	0	1	0	0	0	0	0	0	0	0	0	0	/	/	1.04306	-0.100211	0.640307	-1.64084	-1.1502	-1.48624	DPYSL4	/	/	-1.42576
SRM	0	0	0	0	0	0	0	0	0	0	0	0	0	0	0	1	0	0	0	0	0	0	0	0	0	/	/	-0.321961	1.33496	0.292822	-0.139282	-1.92707	-1.04401	/	SRM	/	-1.03679
ATP1B3	0	0	0	0	1	0	0	0	1	0	0	0	1	0	0	0	0	0	0	0	0	0	0	0	0	/	/	1.48063	-0.056006	0.94061	-2.07731	-0.652188	-1.5811	ATP1B3	/	/	-1.43687
COL7A1	0	1	0	0	0	0	1	0	1	0	0	0	0	0	0	0	0	0	0	0	0	0	0	0	0	/	/	0.4371	0.85796	0.554506	-0.745416	-1.24875	-1.15668	/	/	/	-1.05028
C21orf2	0	0	0	0	0	0	0	0	0	0	0	0	0	0	0	0	0	0	0	0	0	0	0	0	0	/	/	-0.120163	-0.100407	0.302399	-0.779084	-1.31203	-1.17189	/	/	/	-1.08767
CBS	0	0	0	0	0	1	0	0	1	0	0	0	0	0	1	0	0	0	0	0	0	0	0	0	0	/	/	0.748118	0.204305	0.875376	-1.24979	-1.70466	-0.885326	/	/	/	-1.27992
RFX1	0	0	0	0	0	1	0	0	0	0	0	0	1	1	0	0	0	0	0	0	0	0	0	0	0	/	/	0.240808	0.873149	0.660769	-0.565022	-1.23429	-1.22838	/	/	/	-1.00923
FZD2	0	0	0	0	0	0	0	0	0	0	0	0	1	0	0	0	0	0	0	0	0	0	0	0	0	/	/	-0.00373545	1.17807	0.410511	-0.40817	-1.5835	-1.07717	/	FZD2	/	-1.02294
HSF2BP	0	0	0	0	0	0	0	0	0	0	0	0	0	0	0	0	0	0	0	0	0	0	0	0	0	/	/	-0.261922	-0.686449	-0.131706	-0.848163	-1.22816	-1.06228	/	/	/	-1.0462
TCTEX1D4	0	0	0	0	0	1	0	1	0	0	0	0	1	1	0	0	0	0	0	0	0	0	0	0	0	/	/	1.93564	-0.442659	1.57164	-2.12225	0.69929	-1.68648	TCTEX1D4	/	TCTEX1D4	-1.03648
MAMDC4	0	0	0	0	0	0	0	0	0	0	0	0	0	0	0	0	0	0	0	0	0	0	0	0	0	/	/	1.1746	0.305257	1.0549	-1.32238	-0.786594	-1.08593	MAMDC4	/	MAMDC4	-1.06497
MAFA	0	0	0	0	1	0	1	1	0	0	0	0	0	0	0	0	0	0	0	0	0	0	0	0	0	/	/	1.53519	-0.0250148	1.30255	-1.19306	0.525149	-1.05631	MAFA	/	MAFA	-0.574742
EPS8L3	0	0	0	0	1	0	1	1	1	0	0	0	0	0	0	0	0	0	0	0	0	0	0	0	0	/	/	3.2785	0.156415	3.01155	-1.37379	2.62507	-1.37414	EPS8L3	/	EPS8L3	-0.0409537
MUC16	0	0	0	0	0	0	0	1	1	0	0	0	0	0	0	0	0	0	0	0	0	0	0	0	0	/	/	-0.101211	-1.83399	-0.224828	-1.77231	-0.463388	-1.64344	/	/	/	-1.29305
GAPDHS	0	0	0	0	0	0	1	1	0	0	0	0	0	0	1	0	0	0	0	0	0	0	0	0	0	/	/	-0.635095	-0.173062	-0.803223	-1.52548	-2.03512	-0.795922	/	/	/	-1.45217
C12orf61	0	0	0	0	0	0	0	0	0	0	0	0	0	0	0	0	0	0	0	0	0	0	0	0	0	/	/	0.0654235	-0.325374	0.0530766	-1.49552	-0.99261	-1.26524	/	/	/	-1.25113
CHST14	0	0	0	0	0	0	0	0	1	0	0	0	1	0	1	0	0	0	0	0	0	0	0	0	0	/	/	-0.0304675	0.875096	0.497222	-0.486216	-1.5017	-1.07922	/	/	/	-1.02238
LOC340017	0	0	0	0	0	0	0	0	0	0	0	0	0	0	0	0	0	0	0	0	0	0	0	0	0	/	/	0.300145	0.237958	-0.321167	-2.36103	-1.30609	-0.815082	/	/	/	-1.49407
REM2	0	0	0	0	0	0	1	0	1	0	0	0	0	0	1	0	0	0	0	0	0	0	0	0	0	/	/	-0.380088	-0.299801	-0.916047	-1.45644	-1.71834	0.0105217	/	/	/	-1.05475
LINC00685	0	0	0	0	0	0	0	0	0	0	0	0	0	0	0	0	0	0	0	0	0	0	0	0	0	/	/	0.641981	-0.129858	0.143334	-1.34332	-1.09161	-0.792006	/	/	/	-1.07565
GPC2	0	0	0	0	0	0	0	0	0	0	0	0	0	0	1	0	0	0	0	0	0	0	0	0	0	/	/	0.946179	0.168234	0.558426	-1.33276	-1.13856	-0.791676	/	/	/	-1.08766
NODAL	0	1	0	0	0	0	0	1	0	0	0	0	0	0	0	0	0	0	0	0	0	0	0	0	0	/	/	-1.28458	-1.23362	-1.56171	-1.28469	-1.16411	-0.530128	/	/	/	-0.992976
FOXB1	0	0	0	0	0	0	0	0	1	0	0	0	0	0	0	0	0	0	0	0	0	0	0	0	0	/	/	-0.0761811	-0.363075	-0.174748	-1.28128	-2.35942	-0.851546	/	/	/	-1.49742
KRT86	0	0	0	0	0	0	1	0	1	0	0	0	0	0	0	0	0	0	0	0	0	0	0	0	0	/	/	-1.14982	-1.04533	-1.39407	-1.24435	-1.50343	-0.917249	/	/	/	-1.22168
TRIB3	0	0	0	0	0	0	0	0	0	0	0	0	0	0	0	0	0	0	0	0	0	0	0	0	0	/	/	1.20086	0.233214	0.835406	-1.21882	-1.00658	-0.901009	TRIB3	/	/	-1.04213
C21orf119	0	0	0	0	0	0	0	0	0	0	0	0	0	0	0	0	0	0	0	0	0	0	0	0	0	/	/	-0.6612	-1.27632	-1.07609	-1.14481	-1.06556	-0.684226	/	/	/	-0.964868
FLJ45513	0	0	0	0	0	0	0	0	0	0	0	0	0	0	0	0	0	0	0	0	0	0	0	0	0	/	/	-0.627445	0.431255	-0.81947	-1.14342	-1.58327	-0.257642	/	/	/	-0.994777
C1orf145	0	0	0	0	0	0	0	0	0	0	0	0	0	0	0	0	0	0	0	0	0	0	0	0	0	/	/	-0.458166	-0.41929	-0.501421	-1.03737	-1.12029	-0.621473	/	/	/	-0.926377
MROH6	0	0	0	0	0	0	0	1	1	0	0	0	0	0	0	1	0	0	0	0	0	0	0	0	0	/	/	-1.44876	-0.999496	-1.10317	-0.998197	-1.31168	-0.923044	/	/	/	-1.07764
HMCN1	0	1	0	0	1	0	0	0	1	0	0	0	1	1	1	0	0	0	0	0	0	0	0	0	0	/	/	1.82311	-2.37761	0.292222	-3.39912	0.782045	-1.38912	HMCN1	/	/	-1.3354
NTN3	0	0	0	0	0	0	1	0	0	0	0	0	0	0	1	0	0	0	0	0	0	0	0	0	0	/	/	-0.175226	-1.72362	-0.852521	-2.28923	-0.606495	-1.16275	/	/	/	-1.35283
MAGEC2	0	0	0	0	0	0	0	0	0	0	0	0	0	0	0	0	0	0	0	0	0	0	0	0	0	/	/	0.192693	-0.349766	-0.513649	-1.92631	-1.06018	-1.15971	/	/	/	-1.38206
LHFPL4	0	0	0	0	1	1	1	0	0	0	0	0	0	0	0	0	0	0	0	0	0	0	0	0	0	/	/	0.552559	-1.58383	0.146111	-1.91518	0.614506	-1.19131	/	/	/	-0.830661
LINC01089	0	0	0	0	0	1	0	0	0	0	0	0	0	0	1	0	0	0	0	0	0	0	0	0	0	/	/	-0.537083	-1.15673	-0.922983	-1.6944	-0.816776	-1.35643	/	/	/	-1.2892
SALL4	0	0	0	0	0	0	0	0	0	0	0	0	0	0	0	0	0	0	0	0	0	0	0	0	0	/	/	0.13294	-0.589887	-0.28984	-1.66837	-0.841938	-1.50732	/	/	/	-1.33921
LCN15	0	1	0	0	0	0	1	1	1	0	0	0	0	0	0	0	0	0	0	0	0	0	0	0	0	/	/	-0.441317	-0.945119	-0.497969	-1.5381	-1.61351	-1.06588	/	/	/	-1.40583
ZC3H12A	0	1	0	0	0	0	0	1	1	0	0	0	1	1	0	1	0	0	0	0	0	0	0	0	0	/	/	0.359054	0.145399	0.244118	-1.5237	-1.21599	-1.38738	/	/	/	-1.37569
RHPN1-AS1	0	0	0	0	0	0	0	0	1	0	0	0	0	0	0	1	0	0	0	0	0	0	0	0	0	/	/	-0.462396	-0.208135	-0.555775	-1.52278	-1.12493	-1.08991	/	/	/	-1.24587
LOC100499194	0	0	0	0	0	0	0	0	0	0	0	0	0	0	0	0	0	0	0	0	0	0	0	0	0	/	/	-0.053021	-0.757039	-0.80491	-1.51126	-1.25481	-1.31261	/	/	/	-1.35956
C9orf163	0	0	0	0	0	0	0	0	0	0	0	0	0	0	0	0	0	0	0	0	0	0	0	0	0	/	/	-0.349451	-0.598772	-0.565313	-1.48772	-1.75674	-1.18895	/	/	/	-1.4778
PXDN	0	0	0	0	0	0	0	0	0	0	0	0	0	0	1	0	0	0	0	0	0	0	0	0	0	/	/	0.443704	0.36582	0.424795	-1.47911	-1.52549	-1.31413	/	/	/	-1.43958
FBN1	0	1	0	0	1	0	0	0	0	0	0	0	0	1	1	1	0	0	0	0	0	0	0	0	0	/	/	0.616654	0.599832	0.301287	-1.43555	-1.23652	-1.31718	/	/	/	-1.32975
SULF1	0	0	0	0	0	0	0	0	1	0	0	0	0	0	1	0	0	0	0	0	0	0	0	0	0	/	/	-1.22082	-2.8078	-1.50058	-1.40081	-1.73995	-1.34918	/	/	/	-1.49665
CLTCL1	0	1	0	0	0	0	1	1	0	0	0	0	0	0	0	0	0	0	0	0	0	0	0	0	0	/	/	0.497869	0.628147	0.405005	-1.39121	-1.57112	-1.40221	/	/	/	-1.45485
LINC01126	0	1	0	0	0	0	0	0	1	0	0	0	0	0	1	0	0	0	0	0	0	0	0	0	0	/	/	0.353481	0.188894	0.396249	-1.41831	-0.984668	-1.05725	/	/	/	-1.15341
FAS-AS1	0	0	0	0	0	0	0	0	0	0	0	0	0	0	0	0	0	0	0	0	0	0	0	0	0	/	/	1.71214	-0.1985	1.1573	-1.41365	0.811904	-0.996286	FAS-AS1	/	/	-0.532676
AHRR	0	0	0	0	1	1	1	0	1	0	0	0	1	0	1	0	0	0	0	0	0	0	0	0	0	/	/	-0.330231	0.0454031	-0.558853	-1.34557	-1.43734	-1.48573	/	/	/	-1.42288
TEN1-CDK3	0	0	0	0	0	0	0	0	0	0	0	0	0	0	1	1	0	0	0	0	0	0	0	0	0	/	/	0.154457	-0.21359	-0.00341828	-1.37348	-0.678739	-1.03689	/	/	/	-1.0297
MIRLET7BHG	0	1	0	0	0	1	0	0	1	0	0	0	1	1	0	1	0	0	0	0	0	0	0	0	0	/	/	0.152686	-0.184824	0.0550333	-1.31615	-0.623633	-1.05052	/	/	/	-0.996768
FASN	0	1	0	0	0	0	1	1	0	0	0	0	1	1	0	1	0	0	0	0	0	0	0	0	0	/	/	0.123377	0.345765	0.444373	-1.23664	-1.47556	-1.51155	/	/	/	-1.40792
MXRA8	0	0	0	0	0	0	0	0	1	0	0	0	0	1	1	0	0	0	0	0	0	0	0	0	0	/	/	-0.661976	-1.01597	-0.638196	-1.26445	-0.827805	-1.05624	/	/	/	-1.0495
C9orf172	0	0	0	0	0	0	0	0	0	0	0	0	0	0	0	0	0	0	0	0	0	0	0	0	0	/	/	0.422349	0.461868	0.427317	-1.23268	-1.33477	-1.41014	/	/	/	-1.32586
IQCJ-SCHIP1	0	0	0	0	0	0	0	0	0	0	0	0	0	0	0	0	0	0	0	0	0	0	0	0	0	/	/	0.444905	0.22728	0.163761	-1.21841	-1.12041	-1.07976	/	/	/	-1.13952
CRIP1	0	0	0	0	1	0	0	1	1	0	0	0	1	1	0	0	0	0	0	0	0	0	0	0	0	/	/	-0.504832	-0.642549	-0.328709	-1.16579	-1.2689	-1.2341	/	/	/	-1.22293
PRR5L	0	0	0	0	1	0	1	0	1	0	0	0	1	1	1	0	0	0	0	0	0	0	0	0	0	/	/	0.537163	0.290065	0.385046	-1.15971	-1.46409	-1.18693	/	/	/	-1.27024
GPR56	0	0	0	0	0	0	0	0	0	0	0	0	0	0	0	0	0	0	0	0	0	0	0	0	0	/	/	0.24123	0.241588	0.158213	-1.15639	-1.85978	-1.32812	/	/	/	-1.44809
PIEZO1	0	1	0	0	0	0	0	0	1	0	0	0	1	1	1	1	0	0	1	0	0	0	0	0	0	/	/	0.0940886	-0.165182	0.174583	-1.13365	-1.32913	-1.22848	/	/	/	-1.23042
G6PD	0	0	0	0	0	0	1	0	0	0	0	0	0	0	1	1	0	0	0	0	0	0	0	0	0	/	/	0.520719	0.522467	0.566725	-1.11161	-1.30608	-1.35522	/	/	/	-1.25764
UCN2	0	0	0	0	0	0	0	0	1	0	0	0	0	0	0	0	0	0	0	0	0	0	0	0	0	/	/	-0.108716	0.170373	-0.209959	-1.09457	-1.58001	-1.64911	/	/	/	-1.44123
TRABD2A	0	0	0	0	0	0	0	0	0	0	0	0	0	0	0	0	0	0	0	0	0	0	0	0	0	/	/	-0.653264	-0.172694	-0.579729	-1.12611	-0.952905	-1.0421	/	/	/	-1.04037
SPIRE2	0	0	0	0	0	0	1	1	0	0	0	0	0	0	0	0	0	0	1	0	0	0	0	0	0	/	/	0.393329	-0.0397816	0.363964	-1.10054	-0.797318	-1.06484	/	/	/	-0.987566
PRKCDBP	0	0	0	0	0	0	0	0	0	0	0	0	0	0	0	0	0	0	0	0	0	0	0	0	0	/	/	-0.920021	-0.335028	-0.583992	-1.01933	-1.41967	-1.31116	/	/	/	-1.25005
FLJ22447	0	0	0	0	0	0	0	0	0	0	0	0	0	0	0	0	0	0	0	0	0	0	0	0	0	/	/	-0.197418	-0.0478974	-0.0323352	-1.07309	-2.06903	-1.04769	/	/	/	-1.3966
POM121L9P	0	1	0	0	0	1	0	0	1	0	0	0	0	0	1	0	0	0	0	0	0	0	0	0	0	/	/	0.254126	0.19944	-0.118937	-1.0521	-2.045	-0.992685	/	/	/	-1.36326
TH	0	0	0	0	0	0	0	0	0	0	0	0	0	0	0	0	0	0	0	0	1	0	0	0	0	/	/	1.8603	2.17859	2.11414	1.23188	-2.7785	-1.29429	/	TH	TH	-0.946972
FBXW9	0	0	0	0	0	0	0	1	1	0	0	0	0	0	0	1	0	0	0	0	0	0	0	0	0	/	/	-0.762491	-0.173127	-0.467625	-0.924503	-1.53841	-1.06605	/	/	/	-1.17632
INTS1	0	0	0	0	0	0	1	0	0	0	0	0	0	0	1	0	0	0	0	0	0	0	0	0	0	/	/	-0.371263	0.418042	-0.150903	-0.913404	-1.6222	-1.07288	/	/	/	-1.20283
KIF26A	0	1	0	0	1	0	1	0	1	0	0	0	1	1	1	0	0	0	0	0	0	0	0	0	0	/	/	-0.0216753	0.812675	0.280935	-0.894761	-1.71767	-1.48664	/	/	/	-1.36635
SLC17A9	0	0	0	0	0	0	0	0	0	0	0	0	0	0	0	0	0	0	0	0	0	0	0	0	0	/	/	0.154487	0.570427	0.459128	-0.861239	-1.66862	-1.09086	/	/	/	-1.20691
PIF1	0	0	0	0	0	0	0	0	0	0	0	0	0	0	0	0	0	0	0	0	0	0	0	0	0	/	/	-0.412394	-0.0830848	-0.154846	-0.784162	-1.21946	-1.4929	/	/	/	-1.16551
FAM73B	0	0	0	0	0	0	0	0	0	0	0	0	0	0	0	0	0	0	0	0	0	0	0	0	0	/	/	-0.0118566	0.525618	0.15437	-0.774477	-1.45115	-1.11749	/	/	/	-1.11437
RPUSD1	0	0	0	0	0	0	0	0	0	0	0	0	0	0	0	0	0	0	0	0	0	0	0	0	0	/	/	-0.414588	0.478471	-0.134279	-0.757853	-1.93362	-1.39186	/	/	/	-1.36111
RGS19	0	0	0	0	1	0	0	0	0	0	0	0	1	1	1	0	0	0	0	0	0	0	0	0	0	/	/	0.185545	0.923187	0.664099	-0.755873	-1.62594	-1.28448	/	/	/	-1.2221
LOC400684	0	0	0	0	0	0	0	0	1	0	0	0	0	0	0	0	0	0	0	0	0	0	0	0	0	/	/	0.443431	1.09626	0.624177	-0.751579	-1.42137	-1.07708	/	LOC400684	/	-1.08334
PGP	0	0	0	0	0	0	1	0	0	0	0	0	0	0	0	0	0	0	0	0	0	0	0	0	0	/	/	0.131357	0.300259	0.418884	-0.730534	-1.19652	-1.0361	/	/	/	-0.987717
AMIGO3	0	0	0	0	0	1	1	0	0	0	0	0	0	0	1	0	0	0	0	0	0	0	0	0	0	/	/	0.0721486	0.319076	0.210701	-0.73011	-1.0995	-1.11301	/	/	/	-0.980872
PRKCSH	0	0	0	0	0	0	0	0	0	0	0	0	0	0	0	0	0	0	0	0	0	0	0	0	0	/	/	-0.0827659	0.522013	0.140177	-0.659752	-1.33982	-0.99894	/	/	/	-0.999503
PCSK6	0	0	0	0	1	1	1	1	1	0	0	0	0	0	1	1	0	0	0	0	0	0	0	0	0	/	/	0.531295	1.18594	0.759136	-0.650448	-1.16268	-1.10749	/	PCSK6	/	-0.973541
SELO	0	0	0	0	0	0	0	0	0	0	0	0	0	0	0	0	0	0	0	0	0	0	0	0	0	/	/	0.0534955	0.684337	0.358783	-0.648841	-1.35929	-1.08972	/	/	/	-1.03262
TELO2	0	0	0	0	0	0	1	0	0	0	0	0	0	0	1	0	0	0	0	0	0	0	0	0	0	/	/	-0.22126	0.562569	0.141004	-0.541417	-1.46166	-1.00652	/	/	/	-1.0032
TUBB3	0	0	0	0	0	0	1	0	0	0	0	0	0	0	1	0	0	0	0	0	0	0	0	0	0	/	/	-0.223009	1.37636	0.0513623	-0.530372	-2.24647	-1.41664	/	TUBB3	/	-1.39783
FJX1	0	0	0	0	0	0	0	0	1	0	0	0	0	0	1	0	0	0	0	0	0	0	0	0	0	/	/	0.388477	1.76432	0.90155	-0.512798	-1.68536	-1.0273	/	FJX1	/	-1.07515
C19orf10	0	0	0	0	0	0	0	0	0	0	0	0	0	0	0	0	0	0	0	0	0	0	0	0	0	/	/	0.0810945	1.01307	0.452632	-0.498138	-1.86887	-1.27099	/	C19orf10	/	-1.21267
SAPCD2	0	0	0	0	0	0	0	0	0	0	0	0	0	0	0	0	0	0	0	0	0	0	0	0	0	/	/	-0.623836	0.518899	-0.0454598	-0.496711	-1.87087	-1.09437	/	/	/	-1.15398
PLXND1	0	1	0	0	0	0	0	0	1	0	0	0	1	1	1	0	0	0	0	0	0	0	0	0	0	/	/	0.0996153	1.01585	0.440286	-0.485409	-1.82784	-1.04338	/	PLXND1	/	-1.11888
FN1	0	0	0	0	0	0	0	0	0	0	0	0	1	1	1	0	0	0	0	0	0	0	0	0	0	/	/	0.378294	-0.276029	0.263822	-0.460625	-1.15985	-1.03616	/	/	/	-0.885545
TMED3	0	0	0	0	0	1	0	1	0	0	0	0	0	0	0	0	0	0	0	0	0	0	0	0	0	/	/	0.130942	1.07962	0.487217	-0.457673	-1.66048	-1.17874	/	TMED3	/	-1.09897
LRFN4	0	0	0	0	0	0	1	0	0	0	0	0	0	0	0	0	0	0	0	0	0	0	0	0	0	/	/	-0.0372851	1.07262	0.369945	-0.453418	-1.44868	-1.01678	/	LRFN4	/	-0.97296
OSR2	0	1	0	0	1	0	0	0	1	0	0	0	0	0	0	0	0	0	0	0	0	0	0	0	0	/	/	0.0505298	1.24568	0.485626	-0.430081	-1.35314	-1.0947	/	OSR2	/	-0.959307
ANKS3	0	0	0	0	0	1	1	0	0	0	0	0	0	0	0	0	0	0	1	0	0	0	0	0	0	/	/	-0.0593039	0.623468	0.441305	-0.398847	-1.45534	-1.1395	/	/	/	-0.997894
SMIM11	0	0	0	0	0	0	0	0	0	0	0	0	0	0	0	0	0	0	0	0	0	0	0	0	0	/	/	0.319136	1.05788	1.02482	-0.344065	-1.5286	-1.00217	/	SMIM11	SMIM11	-0.958276
AIM1L	0	0	0	0	0	0	0	0	0	0	0	0	0	0	0	0	0	0	0	0	0	0	0	0	0	/	/	-0.222333	1.33061	-0.180049	-0.330144	-2.67468	-1.02327	/	AIM1L	/	-1.3427
C14orf80	0	0	0	0	0	0	0	0	0	0	0	0	0	0	0	0	0	0	0	0	0	0	0	0	0	/	/	-0.0128978	0.598045	0.264764	-0.323964	-1.22697	-1.00113	/	/	/	-0.850689
C2orf61	0	0	0	0	0	0	0	0	0	0	0	0	0	0	0	0	0	0	0	0	0	0	0	0	0	/	/	-0.747331	0.0365601	-0.550476	-0.312883	-1.7042	-1.28343	/	/	/	-1.10017
KGFLP1	0	0	0	0	0	0	0	0	0	0	0	0	0	0	0	0	0	0	0	0	0	0	0	0	0	/	/	-1.67741	-0.463827	-0.928453	-0.0562555	-1.24179	-1.57341	/	/	/	-0.957153
BATF3	0	0	0	0	0	0	0	0	0	0	0	0	0	0	0	0	0	0	0	0	0	0	0	0	0	/	/	0.146649	1.66302	1.03211	0.0516309	-1.61594	-1.15712	/	BATF3	BATF3	-0.907143
DNLZ	0	0	0	0	0	0	0	0	0	0	0	0	0	0	0	0	0	0	0	0	0	0	0	0	0	/	/	-1.19808	0.290351	-0.474535	0.301828	-1.25118	-1.10942	/	/	/	-0.686255
SIRPA	0	0	0	0	0	0	0	0	0	0	0	0	0	0	0	0	0	0	0	0	0	0	0	0	0	/	/	-2.63391	-0.35667	-1.85344	0.460463	-2.4309	-1.1214	/	/	/	-1.03061
