# Supplementary material for: Systematical analysis reveals a strong cancer relevance of CREB1-regulated genes
Source: Cancer Cell Int. 2021 Oct 12;21:530. doi: 10.1186/s12935-021-02224-z (PMC8507136; doi:10.1186/s12935-021-02224-z)
Supplement: Supplementary file 6 — Additional file 6. TCGA case data of 24 types of cancer. [file 12935_2021_2224_MOESM6_ESM.xlsx]

## Sheet: projects-table.2018-09-18
Project	Disease Type	Primary Site	Program	Cases	Seq	Exp	SNV	CNV	Meth	Clinical	Bio	Files		RNA-Seq	miRNA-Seq
TCGA-PCPG	Pheochromocytoma and Paraganglioma	Adrenal Gland	TCGA	179	179	179	179	179	179	179	179	5032		√	√
TCGA-ACC	Adrenocortical Carcinoma	Adrenal Gland	TCGA	92	92	80	92	92	80	92	92	2546		√	√
TCGA-CHOL	Cholangiocarcinoma	Bile Duct	TCGA	51	51	36	51	36	36	51	51	1348		√	√
TCGA-BLCA	Bladder Urothelial Carcinoma	Bladder	TCGA	412	412	412	412	412	412	412	412	11710		√	√
TCGA-LAML	Acute Myeloid Leukemia	Bone Marrow	TCGA	200	191	169	149	143	140	200	200	3960		√	√
TCGA-GBM	Glioblastoma Multiforme	Brain	TCGA	617	406	166	396	593	423	617	617	11973		√	√
TCGA-LGG	Brain Lower Grade Glioma	Brain	TCGA	516	516	516	513	514	516	516	516	14723		√	√
TCGA-BRCA	Breast Invasive Carcinoma	Breast	TCGA	1098	1098	1097	1044	1096	1095	1098	1098	31511		√	√
TCGA-CESC	Cervical Squamous Cell Carcinoma and Endocervical Adenocarcinoma	Cervix	TCGA	307	307	307	305	302	307	307	307	8593		√	√
TCGA-COAD	Colon Adenocarcinoma	Colorectal	TCGA	461	460	459	433	458	458	461	461	14270		√	√
TCGA-READ	Rectum Adenocarcinoma	Colorectal	TCGA	172	171	167	158	166	165	172	172	4918		√	√
TCGA-ESCA	Esophageal Carcinoma	Esophagus	TCGA	185	185	184	184	185	185	185	185	5270		√	√
TCGA-UVM	Uveal Melanoma	Eye	TCGA	80	80	80	80	80	80	80	80	2179		√	√
TCGA-HNSC	Head and Neck Squamous Cell Carcinoma	Head and Neck	TCGA	528	528	528	510	521	528	528	528	15266		√	√
TCGA-KIRC	Kidney Renal Clear Cell Carcinoma	Kidney	TCGA	537	535	534	339	532	533	537	537	15082		√	√
TCGA-KIRP	Kidney Renal Papillary Cell Carcinoma	Kidney	TCGA	291	291	291	288	290	291	291	291	8506		√	√
TCGA-KICH	Kidney Chromophobe	Kidney	TCGA	113	66	66	66	66	66	113	113	2324		√	√
TCGA-LIHC	Liver Hepatocellular Carcinoma	Liver	TCGA	377	377	376	375	376	377	377	377	10814		√	√
TCGA-LUAD	Lung Adenocarcinoma	Lung	TCGA	585	582	519	569	518	579	585	585	17051		√	√
TCGA-LUSC	Lung Squamous Cell Carcinoma	Lung	TCGA	504	504	504	497	504	503	504	504	15323		√	√
TCGA-DLBC	Lymphoid Neoplasm Diffuse Large B-cell Lymphoma	Lymph Nodes	TCGA	58	48	48	48	48	48	58	58	1330		√	√
TCGA-OV	Ovarian Serous Cystadenocarcinoma	Ovary	TCGA	608	575	492	443	573	602	608	608	15057		√	√
TCGA-PAAD	Pancreatic Adenocarcinoma	Pancreas	TCGA	185	185	178	183	185	184	185	185	5306		√	√
TCGA-MESO	Mesothelioma	Pleura	TCGA	87	87	87	83	87	87	87	87	2330		√	√
TCGA-PRAD	Prostate Adenocarcinoma	Prostate	TCGA	500	498	498	498	498	498	500	500	14287		√	√
TCGA-SKCM	Skin Cutaneous Melanoma	Skin	TCGA	470	470	469	470	470	470	470	470	12724		√	√
TCGA-SARC	Sarcoma	Soft Tissue	TCGA	261	261	261	255	261	261	261	261	7493		√	√
TCGA-STAD	Stomach Adenocarcinoma	Stomach	TCGA	443	443	439	441	443	443	443	443	12845		√	√
TCGA-TGCT	Testicular Germ Cell Tumors	Testis	TCGA	150	150	150	150	134	150	150	150	4217		√	√
TCGA-THYM	Thymoma	Thymus	TCGA	124	124	124	123	124	124	124	124	3444		√	√
TCGA-THCA	Thyroid Carcinoma	Thyroid	TCGA	507	507	507	496	505	507	507	507	14420		√	√
TCGA-UCEC	Uterine Corpus Endometrial Carcinoma	Uterus	TCGA	560	559	559	542	547	559	560	560	16130		√	√
TCGA-UCS	Uterine Carcinosarcoma	Uterus	TCGA	57	57	57	57	57	57	57	57	1658		√	√
