# Supplementary material for: Systematical analysis reveals a strong cancer relevance of CREB1-regulated genes
Source: Cancer Cell Int. 2021 Oct 12;21:530. doi: 10.1186/s12935-021-02224-z (PMC8507136; doi:10.1186/s12935-021-02224-z)
Supplement: Supplementary file 7 — Additional file 7. CREB1 targeted gene list was ranked based on the number of tumor occurrence. [file 12935_2021_2224_MOESM7_ESM.xlsx]

## Sheet: Sheet1
Score	Color		Overlap score	Overlap gene list
10			10	shared by all four gene lists
8			6	shared by three gene lists
6
4			Fold change score	Fold change (Absolute value)
2			10	>=32
			8	>=16
			6	>=8
			4	>=4
			2	>=1
			Tumor oocurrance score	Tumor oocurrance count
			10	>=14
			8	>=10
			6	>=6
			4	>=3
			2	>=1

## Sheet: Upregulated genes
Gene	Overlap score	Fold change score	Tumor occurrence score	Sum up
BDKRB2	10	8	4	22
CLGN	6	6	8	20
HLA-F	6	10	4	20
VGF	6	2	10	18
STC2	6	2	10	18
EGLN3	6	4	8	18
RNASE4	6	8	4	18
NCALD	10	4	4	18
HOXA1	6	4	6	16
ANG(RNASE5)	6	6	4	16
PMAIP1	6	2	6	14
BRCA1	6	2	6	14
HOXA4	10	2	2	14
SIX1	6	2	4	12
TNFRSF21	6	2	4	12
HLA-B	6	2	4	12
BTN3A2	6	2	4	12
ABCG2	6	2	2	10
THRB	6	2	2	10
GCNT1	6	2	2	10
LNPEP	6	2	2	10
CD2AP	6	2	2	10
UBE2D1	6	2	2	10
SNAPC1	6	2	2	10
SLC35A1	6	2	2	10
PPP2R5B	6	2	2	10
TAF1A	6	2	2	10
DCLRE1C	6	2	2	10
PMS1	6	2	2	10

## Sheet: Downregulated genes
Gene	Overlap score	Fold change score	Tumor occurrence score	Sum up
SERPINI1	6	6	2	14
CGA	10	2	2	14
NR4A3	6	4	2	12
PDE7B	6	4	2	12
BTD	6	2	2	10
TIMM13	6	2	2	10
SEMA6A	6	2	2	10
SLC22A4	6	2	2	10
EBP	6	2	2	10
DMAP1	6	2	2	10
EPHA7	6	2	2	10
CKB	6	2	2	10
OGDH	6	2	2	10
MVD	6	2	2	10
RGS2	6	2	2	10
BAD	6	2	2	10
USP11	6	2	2	10
RBM3	6	2	2	10
SH3BP5	6	2	2	10
C11orf24	6	2	2	10
